# Supplementary material for: Differentially Expressed Proteins in Malignant and Benign Adrenocortical Tumors
Source: PLoS One. 2014 Feb 3;9(2):e87951. doi: 10.1371/journal.pone.0087951 (PMC3912167; doi:10.1371/journal.pone.0087951)
Supplement: Table S1 — All proteins that were identified in the iTRAQ experiments. (XLSX) [file pone.0087951.s002.xlsx]

## Sheet: All proteins
Accession	1151	1105	1739	2302	3072	2414	3353	3410	3669	372	2915	2931	4539	882
A0AVT1	2.32084	0.600341	1.75582	0.816335	1.50454	0.979984	0.709967	1.49209	0.896366	0.605894	0.711618	0.596483	1.02906	1.79566
A0FGR8-2	0.891753	2.35696	0.771387	1.58644	0.232416	1.9992	0.68858	0.86375	2.01815	0.67588	0.77196	2.13626	0.957562	1.14069
A0M8Q6	4.32016	1.33239	0.820254	0.968225	0.79694	0.998807	1.37796	1.08533	1.29823	1.2178	1.86138	1.44716	0.865235	0.62139
A0PJW6	#N/A	#N/A	#N/A	#N/A	#N/A	#N/A	#N/A	1.11235	0.88034	0.845932	0.784439	1.13823	0.705023	1.34359
A1L0T0	0.206762	2.35147	1.52845	1.3735	0.102865	1.41262	0.709776	1.26315	1.07664	0.592199	0.40352	1.0139	2.37389	2.10006
A1X283	#N/A	#N/A	#N/A	#N/A	#N/A	#N/A	#N/A	2.89672	0.820752	1.66075	1.4645	1.0661	1.11802	1.07238
A2RRP1-2	0.78781	2.10644	1.32878	1.26695	0.555018	1.73936	1.08343	1.03528	1.43165	0.388214	0.60919	1.36826	1.42475	1.60398
A2RUS2-2	2.67164	0.929704	1.51829	0.854298	0.343304	0.870855	0.656453	#N/A	#N/A	#N/A	#N/A	#N/A	#N/A	#N/A
A3KMH1-3	0.311427	1.74449	1.98833	1.87034	0.133174	0.771066	3.40765	2.02716	2.23673	0.795689	0.573832	1.11045	1.00471	0.443072
A4D1P6-3	1.6922	0.869764	1.47114	0.991816	0.839052	0.85976	1.15674	0	0	0	0	0	0	0
A5D8V6	0.777369	0.842231	0.622158	0.743668	2.42985	0.603245	1.23191	1.10833	0.834023	1.09245	1.50929	0.967291	0.608083	0.581468
A5YKK6-4	1.28791	0.927674	1.00102	1.0033	0.917537	1.47082	1.2396	#N/A	#N/A	#N/A	#N/A	#N/A	#N/A	#N/A
A6NCN2	0.0539896	0.0186807	0.0278061	0.0211822	0.0176163	0.0135652	0.0200166	0.159272	0.154852	0.148355	12.284	1.2954	0.0844443	0.145034
A6NDG6	7.47554	0.725407	0.661388	0.53668	0.64242	0.635916	0.554493	#N/A	#N/A	#N/A	#N/A	#N/A	#N/A	#N/A
A6NDJ8	2.66757	0.88077	0.613367	1.27589	0.85391	1.50404	1.39282	#N/A	#N/A	#N/A	#N/A	#N/A	#N/A	#N/A
A6NI79	0.253899	0.691576	0.491999	0.623745	4.13337	0.974447	0.483521	2.30992	0.976486	0.571107	1.10091	0.867454	0.375222	0.337313
A6NIH7	1.52667	0.934903	1.50946	0.85241	1.73202	0.760244	1.00988	#N/A	#N/A	#N/A	#N/A	#N/A	#N/A	#N/A
A6NIZ1	#N/A	#N/A	#N/A	#N/A	#N/A	#N/A	#N/A	0.751985	0.70971	1.14154	1.26413	1.38954	0.886739	0.702754
A6NKF9	0.849577	1.97022	1.09442	1.36562	0.250261	1.96398	1.11201	0.765833	1.03555	0.588818	0.591132	1.0385	2.1636	2.35671
A6NNT2	0.337554	1.33399	0.213212	0.785238	0.117197	0.0873014	1.29975	#N/A	#N/A	#N/A	#N/A	#N/A	#N/A	#N/A
A6ZKI3	0.39182	0.938372	1.11099	0.536396	1.7671	0.982161	1.05206	1.03014	1.25358	1.69731	0.97862	0.646473	1.19477	1.36705
A8MT79	#N/A	#N/A	#N/A	#N/A	#N/A	#N/A	#N/A	0.930967	0.783777	1.50424	1.91272	1.78982	0.607623	0.540766
A8MW06	0.81163	0.881255	0.662414	1.17695	2.57386	0.970167	0.825524	1.05961	0.45688	1.17588	2.48968	1.72891	0.325863	0.238361
A8MWD9	1.334	0.860073	1.09801	0.659047	1.8206	1.29027	0.833865	0.715875	0.460618	3.68799	1.58387	0.538522	1.51692	2.06133
A9UHW6	1.37741	0.553891	1.23673	0.44065	3.38284	0.797686	0.578037	#N/A	#N/A	#N/A	#N/A	#N/A	#N/A	#N/A
B0I1T2-3	8.27032	0.723067	0.707784	0.771863	0.181541	0.8338	1.72782	#N/A	#N/A	#N/A	#N/A	#N/A	#N/A	#N/A
C4AMC7	0.45495	0.752016	1.41654	0.677184	3.00377	0.710724	0.979781	1.15425	0.981536	0.932841	1.05581	0.768723	0.879154	0.89738
C9JVW0	0.0877853	1.67804	0.15843	2.48995	0.0513195	2.10487	0.521149	0.202851	4.05156	0.260001	1.30634	1.69347	0.406758	0.655358
O00116	0.570186	1.67367	1.73801	1.73892	0.269585	1.33044	1.11081	1.63288	1.32495	1.05658	0.519766	1.43912	2.6065	0.999919
O00139-2	2.26163	0.868456	0.907233	0.704555	1.39119	0.558183	0.978563	#N/A	#N/A	#N/A	#N/A	#N/A	#N/A	#N/A
O00142-2	0.610188	0.614309	1.69415	0.465385	3.30679	0.697313	2.18601	#N/A	#N/A	#N/A	#N/A	#N/A	#N/A	#N/A
O00148	5.98798	0.78108	0.789979	0.731582	0.747286	0.793286	0.966804	#N/A	#N/A	#N/A	#N/A	#N/A	#N/A	#N/A
O00151	3.79963	0.622619	0.822708	0.973713	2.2201	0.717076	0.858656	#N/A	#N/A	#N/A	#N/A	#N/A	#N/A	#N/A
O00159-2	1.90289	2.2342	0.888436	1.03891	0.415884	2.39006	1.3583	0.413258	1.12748	0.421571	0.878805	1.5105	1.47043	0.559115
O00160	8.76025	1.08199	0.824175	1.32214	0.304764	1.61121	0.868898	#N/A	#N/A	#N/A	#N/A	#N/A	#N/A	#N/A
O00161-2	2.78713	0.944824	0.597523	1.20638	2.02657	1.1877	0.739989	1.27437	0.93682	0.512383	1.60953	1.84088	0.631506	0.408822
O00165-5	0.333178	0.50994	0.926224	0.440126	5.86741	0.747992	0.895722	0.683466	0.500863	0.699591	0.808623	0.574677	0.369794	0.547393
O00170	0.839283	0.628583	2.23754	0.691332	4.10172	0.726267	0.955329	0.78606	1.01363	0.787625	1.10174	1.03694	0.559335	1.4228
O00182-2	1.27702	0.796313	0.99492	2.57438	0.513901	2.00744	1.04683	0.454312	1.33088	0.572766	1.32575	2.95947	1.01599	0.291627
O00186	1.24202	1.20875	0.79673	1.28042	0.464822	1.2966	1.03565	2.65274	1.37735	0.605027	1.15324	1.4119	1.11247	0.614095
O00194	11.234	0.695559	1.01337	0.890175	0.405701	0.965766	1.77432	#N/A	#N/A	#N/A	#N/A	#N/A	#N/A	#N/A
O00203	1.30796	1.19848	1.39271	1.22374	0.559969	1.04638	1.05244	1.52361	1.57643	1.09483	0.696812	1.06226	1.53675	1.69096
O00217	0.414863	0.975499	0.915329	1.0834	3.9464	0.548058	0.620586	0.877268	0.939303	0.932296	1.45305	1.23121	1.09094	0.823731
O00231	4.89109	0.820891	0.556056	0.731053	1.28086	0.685239	0.651856	0.862337	0.933878	1.55816	1.10144	0.645627	1.14537	1.30764
O00232	8.28796	0.674869	0.580996	0.880333	1.34308	0.806143	0.476209	#N/A	#N/A	#N/A	#N/A	#N/A	#N/A	#N/A
O00233-2	1.26066	0.779362	0.733229	0.569219	4.31684	0.874362	0.688123	0.835323	0.749601	1.0781	1.07328	0.743508	0.7751	0.659462
O00257	#N/A	#N/A	#N/A	#N/A	#N/A	#N/A	#N/A	1.50441	1.02891	1.89474	0.618137	0.68386	1.03681	3.17194
O00264	0.121291	1.42344	0.555326	0.568889	1.147	0.8015	0.551472	2.48573	0.786364	3.46676	1.15868	0.770818	0.794227	1.29141
O00291	0.486279	0.741187	4.23937	0.829037	0.911443	0.616798	0.767202	0.999387	1.09774	2.35888	0.930825	0.756442	1.70947	1.49315
O00299	5.45898	0.672938	1.81544	0.46842	0.823994	0.574264	1.38807	#N/A	#N/A	#N/A	#N/A	#N/A	#N/A	#N/A
O00303	2.22685	1.0964	0.682383	0.692188	1.71466	0.672171	0.842059	0.836315	1.16385	2.07895	1.25012	1.10079	1.52109	0.852292
O00330	0.317944	0.97497	1.84478	0.893776	2.78772	0.760147	2.73572	0.84388	0.63616	1.95033	1.37081	0.708088	0.859881	0.48084
O00339-4	0.526791	2.79143	0.593858	1.40705	0.58591	2.03869	0.915607	#N/A	#N/A	#N/A	#N/A	#N/A	#N/A	#N/A
O00400	0.694249	2.08691	1.12963	1.77734	0.279792	1.87706	1.06626	1.14834	2.19867	0.327997	1.12017	1.81214	0.0699851	1.09197
O00410	4.25075	0.577498	0.451835	0.853177	0.830825	1.1495	2.53103	#N/A	#N/A	#N/A	#N/A	#N/A	#N/A	#N/A
O00410-2	#N/A	#N/A	#N/A	#N/A	#N/A	#N/A	#N/A	1.36067	0.816385	0.966508	0.652437	0.867808	1.3456	1.15563
O00422	1.29116	0.463592	1.09032	0.489582	2.16836	0.408509	0.488076	0.566084	0.946666	3.39081	1.04801	0.699903	1.179	1.03061
O00429-4	1.49393	0.611035	1.30388	0.719995	1.07769	1.32157	2.07719	2.1541	1.05908	0.748601	0.600096	1.0477	0.91171	1.63306
O00443	#N/A	#N/A	#N/A	#N/A	#N/A	#N/A	#N/A	1.32811	1.37151	1.05783	0.661141	1.30498	1.17913	1.38553
O00461	1.07249	1.3515	0.544529	0.927099	0.894135	0.866804	1.73109	#N/A	#N/A	#N/A	#N/A	#N/A	#N/A	#N/A
O00462	1.08127	1.28915	1.22535	1.19309	1.35778	0.897354	0.98018	1.35445	0.706182	1.50213	1.68543	1.07071	1.02512	1.06841
O00469	3.59708	0.915167	0.711842	0.623898	1.5083	0.859328	0.676212	#N/A	#N/A	#N/A	#N/A	#N/A	#N/A	#N/A
O00471	1.33481	0.762395	1.3207	1.15633	1.13367	1.66344	1.13376	1.09064	1.53701	0.590654	0.971847	1.47493	1.04946	0.921062
O00478	#N/A	#N/A	#N/A	#N/A	#N/A	#N/A	#N/A	1.46459	0.830075	0.381154	1.07321	0.791195	2.36718	1.9182
O00483	0.454469	1.98863	0.840652	1.89293	0.694785	1.63247	2.77645	0.547088	0.933675	0.510982	1.69477	1.17567	1.39338	0.56011
O00499-9	#N/A	#N/A	#N/A	#N/A	#N/A	#N/A	#N/A	1.38555	0.702795	0.849956	2.06907	1.16855	2.54761	1.18454
O00519	0.635045	1.9231	0.918713	1.20816	0.571231	1.52483	0.897356	#N/A	#N/A	#N/A	#N/A	#N/A	#N/A	#N/A
O00559	1.82358	0.622742	0.768005	0.944652	0.825455	0.604276	0.8121	#N/A	#N/A	#N/A	#N/A	#N/A	#N/A	#N/A
O00562-2	0.485187	1.95183	1.26348	1.17824	0.603276	1.27398	2.32443	1.0305	1.61488	0.630389	0.769138	0.851065	1.82422	2.1505
O00567	0.651942	1.61119	1.22466	1.78331	0.259833	0.78829	0.471378	0.697415	1.44464	1.38382	0.648001	0.768845	1.48483	2.2926
O00571	#N/A	#N/A	#N/A	#N/A	#N/A	#N/A	#N/A	1.22684	1.18232	1.5087	0.780035	0.773414	1.06618	2.03482
O00602	7.43017	0.62904	1.15526	0.860938	0.465132	1.10263	1.0421	#N/A	#N/A	#N/A	#N/A	#N/A	#N/A	#N/A
O00635	#N/A	#N/A	#N/A	#N/A	#N/A	#N/A	#N/A	1.84712	1.11231	1.05538	1.1456	1.38042	1.51373	0.97376
O00712-2	0.905657	1.21591	0.657914	0.947094	0.870924	1.32345	0.803049	1.03894	1.34894	1.17657	0.912349	0.883082	1.30836	1.90829
O00748	0.234529	0.527791	0.42056	1.67324	0.172028	1.15499	1.95872	3.79417	0.695828	0.707353	1.12445	0.806782	1.57726	1.80225
O14494	#N/A	#N/A	#N/A	#N/A	#N/A	#N/A	#N/A	1.24415	0.771306	0.621654	2.75399	2.55043	1.16132	0.990797
O14519	#N/A	#N/A	#N/A	#N/A	#N/A	#N/A	#N/A	0.871402	1.03207	1.81816	0.941521	0.716971	0.783458	1.25757
O14523	3.77283	1.81043	0.752594	1.27304	0.546267	1.21334	1.10048	#N/A	#N/A	#N/A	#N/A	#N/A	#N/A	#N/A
O14524-2	0.756171	1.25673	1.44599	1.32611	0.33516	1.8077	3.07326	1.03823	1.31857	0.801891	0.49223	2.00514	1.09866	1.37785
O14548	0.241138	1.40411	0.980634	1.7942	1.12863	1.15477	3.11048	0.673089	0.796475	0.284285	1.66763	1.21674	1.49103	0.482611
O14579	#N/A	#N/A	#N/A	#N/A	#N/A	#N/A	#N/A	1.34278	1.42485	1.02208	1.20865	0.919876	1.21036	0.910879
O14617-3	0.462084	1.12932	0.933794	1.1448	0.991397	1.56235	0.840355	1.13928	1.32169	0.760339	0.675005	0.964536	1.79399	1.81803
O14653	0.629649	1.13934	0.983962	0.879074	1.4744	1.06151	1.36808	#N/A	#N/A	#N/A	#N/A	#N/A	#N/A	#N/A
O14656-2	0.83531	2.65248	0.870762	1.82719	0.775863	1.89322	0.623896	#N/A	#N/A	#N/A	#N/A	#N/A	#N/A	#N/A
O14662-2	1.21934	1.09529	0.790778	0.623157	1.30977	0.788433	0.940918	0.845661	1.07986	0.812242	1.6178	1.28226	1.02226	0.830679
O14672	3.27553	0.993561	0.725688	1.19595	1.17958	1.26977	0.76115	0.806386	1.03756	1.00278	1.42752	1.85671	0.732551	0.692025
O14727-6	6.14004	1.15416	0.747962	0.742121	0.628126	1.18512	1.1629	#N/A	#N/A	#N/A	#N/A	#N/A	#N/A	#N/A
O14734	0.554244	1.70564	3.77722	1.05999	0.502086	0.530502	1.90594	#N/A	#N/A	#N/A	#N/A	#N/A	#N/A	#N/A
O14735	0.41892	1.57185	0.556738	0.851517	1.18012	2.10641	1.66151	1.09764	0.676277	1.0597	1.28592	1.10134	1.36032	1.49891
O14745	1.36652	1.97457	0.860273	0.902781	0.828875	1.31142	0.736799	7.23794	0.840365	0.249952	1.92826	1.06412	0.203228	0.15378
O14756	#N/A	#N/A	#N/A	#N/A	#N/A	#N/A	#N/A	0.719498	0.603153	0.534343	0.777129	1.07306	6.12984	3.01585
O14787-2	#N/A	#N/A	#N/A	#N/A	#N/A	#N/A	#N/A	1.01138	1.20524	0.886732	0.747758	1.11544	0.431819	1.29961
O14791	5.42196	0.888319	0.34396	0.597652	0.875206	1.65094	1.04461	0.28972	1.05137	0.599422	0.995175	0.912997	0.796562	0.361556
O14818	1.49056	1.305	0.9402	1.13847	1.26065	0.825321	1.03597	0.966923	0.870919	2.8918	1.53972	0.831621	1.85594	0.840095
O14828	0.547196	2.1553	0.941672	1.13337	0.460409	0.803225	1.2744	0.881119	1.00074	1.14745	0.679346	0.927374	1.33608	1.92592
O14832	0.241901	2.22341	2.06954	1.46673	0.837668	0.975201	1.13709	1.49592	0.823552	0.803489	1.21484	1.12144	1.97239	0.64511
O14879	1.10653	0.693104	2.70318	1.39642	1.39522	0.787253	1.10895	#N/A	#N/A	#N/A	#N/A	#N/A	#N/A	#N/A
O14880	0.335545	1.20168	0.951212	0.871846	4.34036	3.14164	3.29361	0	0	0	0	0	0	0
O14920-3	1.48464	0.882872	2.59994	0.827377	0.73047	1.14849	1.23586	#N/A	#N/A	#N/A	#N/A	#N/A	#N/A	#N/A
O14933	1.33746	0.340947	1.06281	1.4199	3.05014	0.980603	0.915111	#N/A	#N/A	#N/A	#N/A	#N/A	#N/A	#N/A
O14936-5	#N/A	#N/A	#N/A	#N/A	#N/A	#N/A	#N/A	4.5717	0.921934	0.828542	0.608448	0.982193	0.587818	1.07216
O14949	0.296111	1.52222	1.20838	1.63773	1.66695	1.24805	3.2336	0.644513	0.70099	0.345198	1.49182	1.37181	1.03321	0.69898
O14964-2	1.94694	0.907284	0.976702	0.620128	2.58885	1.36349	1.2386	#N/A	#N/A	#N/A	#N/A	#N/A	#N/A	#N/A
O14967	#N/A	#N/A	#N/A	#N/A	#N/A	#N/A	#N/A	0.94472	0.2745	1.74975	0.317298	0.299505	1.56759	6.39504
O14972	1.39524	0.870273	1.29496	0.745681	1.16268	1.09366	1.79247	#N/A	#N/A	#N/A	#N/A	#N/A	#N/A	#N/A
O14974-4	1.37185	0.810323	1.11752	0.72793	2.9546	0.66594	0.603811	1.54259	0.841999	0.948106	1.04026	1.53128	0.410759	0.675276
O14975	#N/A	#N/A	#N/A	#N/A	#N/A	#N/A	#N/A	4.14899	2.1548	0.744089	1.10842	3.51789	0.571029	0.492792
O14976	1.13077	0.961309	3.79694	1.49857	0.920198	0.771216	0.993292	0.78643	1.60584	1.1231	0.6768	1.00322	1.26703	0.835188
O14979-3	1.04919	0.660364	1.917	0.797421	2.19442	0.4146	0.50965	0.727949	1.44011	3.14915	1.13443	0.630775	0.997831	1.06655
O14980	4.40687	0.647076	1.24713	0.947268	0.856486	1.20805	1.04879	0.817211	1.24109	0.525636	0.487668	1.34456	0.810274	1.78884
O15020-2	1.02485	1.10331	0.695303	1.15323	0.481007	1.17651	0.59675	2.72066	2.56396	0.642948	0.752387	1.29994	0.68957	0.534485
O15027-2	0.230857	1.58727	3.05968	1.37129	1.61311	0.657677	0.670192	0.713127	1.50622	0.95606	0.398542	0.828196	1.29634	2.37562
O15031	1.64832	1.263	0.948403	1.58203	0.578142	1.78426	1.17043	1.06363	1.53218	0.344335	1.1499	1.99574	0.84029	1.11574
O15037	#N/A	#N/A	#N/A	#N/A	#N/A	#N/A	#N/A	0.847962	1.25004	1.31347	0.675969	0.908105	0.720403	2.43073
O15042-3	0.46691	1.32953	1.54023	1.33851	1.37118	0.933975	0.509385	#N/A	#N/A	#N/A	#N/A	#N/A	#N/A	#N/A
O15061-2	#N/A	#N/A	#N/A	#N/A	#N/A	#N/A	#N/A	1.33015	1.45819	1.04649	1.68848	1.09697	1.31111	0.707562
O15061-3	0.283716	2.05602	1.02275	1.17673	0.386888	1.57992	1.18592	#N/A	#N/A	#N/A	#N/A	#N/A	#N/A	#N/A
O15067	6.15134	0.646914	0.839021	0.673368	0.557374	0.6502	0.683392	#N/A	#N/A	#N/A	#N/A	#N/A	#N/A	#N/A
O15118	0.420004	1.44925	0.816662	2.3588	0.254117	2.03984	1.21126	0.479726	1.37061	0.682501	0.886494	1.45705	0.697269	1.65851
O15119-3	0.283819	0.576436	3.33452	1.38556	0.612052	0.569745	0.949517	1.17431	1.43755	1.08773	0.657557	0.550839	0.682814	3.20542
O15127	0.416921	2.04584	0.438137	1.38952	0.295447	1.88889	1.21487	0.479561	1.45215	1.0706	1.10196	2.29127	1.58143	0.51241
O15144	7.61277	0.659408	0.971939	0.762704	1.10628	0.805296	0.585889	1.53447	0.759656	0.985598	1.0097	0.697795	0.550315	0.348286
O15162	7.03316	1.22341	0.612137	0.822042	0.45908	1.85966	1.09389	0.366198	0.924754	0.293246	0.879699	1.69952	0.642544	0.6047
O15173	0.377148	1.75788	0.842035	1.11501	1.18608	1.33042	0.924893	1.09849	1.07623	2.00468	1.50377	1.29407	0.888251	1.31798
O15182	0.457993	0.490589	1.32126	0.84222	3.7458	0.67686	0.592993	#N/A	#N/A	#N/A	#N/A	#N/A	#N/A	#N/A
O15212	1.01319	0.652066	0.984922	0.567425	2.86599	0.568036	1.0073	1.69998	0.616909	1.88836	1.54831	0.738662	0.485066	0.619727
O15228	0.401885	1.23589	3.57097	1.27031	0.288705	1.11264	1.62726	2.33872	1.02215	0.838932	0.349373	1.29718	1.6932	1.35336
O15230	0.503443	1.27817	2.29802	0.92453	1.06067	1.22323	2.24591	2.16003	0.519921	0.938086	0.538989	1.17986	0.639725	1.44952
O15254-2	0.496198	1.76166	3.80238	1.30451	0.496855	0.796086	0.997453	2.50617	0.944851	1.1254	0.39818	1.38896	1.75221	0.431174
O15260-2	0.609811	1.70283	0.865642	1.81064	1.79418	1.26127	1.12066	1.14976	1.57059	0.968986	1.2302	1.39492	0.670525	0.980444
O15269	1.08931	2.18864	0.658179	1.32103	0.284234	2.1481	1.29092	#N/A	#N/A	#N/A	#N/A	#N/A	#N/A	#N/A
O15270	1.65209	1.66022	0.731232	1.37529	0.195233	1.936	0.835122	0.578822	1.90677	0.472631	0.499217	1.94018	1.0423	0.933168
O15294-2	1.77485	0.587291	8.62212	0.961676	0.540609	0.590823	1.22703	#N/A	#N/A	#N/A	#N/A	#N/A	#N/A	#N/A
O15320-8	0.32851	1.80183	0.953331	1.27109	1.41736	1.12588	0.868875	1.04666	1.26934	0.691165	1.8802	1.37142	1.01254	1.0313
O15371	0.924783	1.49667	1.38371	1.11201	0.797432	0.610474	0.760715	1.20732	1.58658	2.83156	1.19195	0.942728	2.18312	1.07581
O15394	0.37519	1.19517	0.567258	1.83204	0.147487	1.97713	0.339423	0.128467	4.29687	0.279616	1.11846	2.19512	1.75856	0.514757
O15400-2	0.483224	1.31998	1.02503	1.06007	1.17917	0.950565	1.09881	1.12361	0.815063	0.918051	1.55519	1.75093	1.43191	0.750589
O15438	0.405753	1.80077	0.423388	1.1241	0.226189	4.51673	0.362198	0.519481	2.32795	0.269954	0.704546	1.16121	2.5815	0.489755
O15439-2	7.93396	0.820948	0.722237	0.60643	0.285141	0.968229	1.16124	#N/A	#N/A	#N/A	#N/A	#N/A	#N/A	#N/A
O15498	0.971573	0.556913	1.59436	1.08077	1.0758	0.986213	0.993293	2.19751	1.40817	1.03936	0.711481	1.74548	1.06445	0.836517
O15516	2.10673	0.677909	0.43073	0.441811	0.741136	0.557486	0.613185	#N/A	#N/A	#N/A	#N/A	#N/A	#N/A	#N/A
O15523	1.82587	0.838035	1.42462	0.988996	0.847429	1.03856	0.808772	#N/A	#N/A	#N/A	#N/A	#N/A	#N/A	#N/A
O43143	4.75304	1.8101	0.979441	1.39803	1.05189	1.78897	0.799931	0.668314	1.32561	1.48442	0.662007	0.580485	1.94445	1.89883
O43149	2.16367	1.79342	1.03449	1.14136	0.612614	1.26099	1.26048	#N/A	#N/A	#N/A	#N/A	#N/A	#N/A	#N/A
O43149-3	#N/A	#N/A	#N/A	#N/A	#N/A	#N/A	#N/A	0.356607	1.34159	1.76321	0.714885	1.059	1.8211	0.76069
O43159	1.91395	1.01387	0.601567	0.906783	1.2632	0.903644	0.870645	#N/A	#N/A	#N/A	#N/A	#N/A	#N/A	#N/A
O43169	0.196516	1.73791	1.42334	1.51494	1.54474	1.19765	1.6732	1.62536	0.858384	0.339416	1.85915	0.885091	0.771357	1.82635
O43172-2	1.02774	1.32371	1.98793	0.925145	0.333319	0.60839	0.676968	0.791933	1.67059	1.7996	0.761107	0.939233	1.35142	1.81357
O43175	1.17242	0.350503	0.377477	0.287655	7.54499	0.649572	0.394196	0.259292	0.316699	4.40301	0.328659	0.708489	0.329351	0.982576
O43181	0.134754	1.22372	0.637266	1.2637	0.695299	1.26934	0.284534	0.594765	1.69423	0.702418	4.32592	1.38519	1.85891	0.723699
O43237	0.265053	1.75118	1.09125	1.0127	2.39879	1.25477	0.819349	1.36711	0.98571	0.824555	1.38438	0.717039	1.32133	1.72455
O43242	6.4875	0.897826	0.780466	0.891912	0.898185	0.682003	0.669023	0.46298	0.883094	1.35435	0.708748	0.552387	1.48321	1.07101
O43264	0	0	0	0	0	0	0	1.60528	1.25318	0.376683	0.644215	0.761772	1.16943	1.48934
O43290	0.233991	0.764323	2.79595	1.41137	1.6798	0.382978	0.128339	#N/A	#N/A	#N/A	#N/A	#N/A	#N/A	#N/A
O43294-2	0.7657	1.39924	0.695715	1.34124	1.98607	1.32851	1.22377	#N/A	#N/A	#N/A	#N/A	#N/A	#N/A	#N/A
O43301	0.196156	0.96679	0.759979	1.93804	0.447611	3.04429	0.770554	1.7673	1.56006	0.288951	1.26012	0.556159	2.30173	1.13751
O43325	0.448206	0.963971	0.879647	1.08175	1.43864	1.54104	1.039	#N/A	#N/A	#N/A	#N/A	#N/A	#N/A	#N/A
O43390	1.16213	0.753529	1.00155	1.00072	1.25499	0.489813	0.681773	1.08832	1.64857	2.23584	1.39447	0.711074	1.15313	0.992314
O43399-2	0.413976	0.553664	1.56935	1.41953	4.05181	0.4929	1.03583	1.47143	0.519244	0.60919	2.09466	1.07544	0.336479	0.396312
O43402	0.52285	1.16781	1.90767	2.2011	0.729379	1.19315	1.01255	1.92718	1.54315	0.866975	1.47118	1.98781	1.05372	0.932432
O43464-2	#N/A	#N/A	#N/A	#N/A	#N/A	#N/A	#N/A	0.740563	0.883947	2.41367	1.45171	1.10599	1.06777	0.767776
O43491	0.341791	1.38517	2.85315	1.78261	0.585229	1.80261	0.81189	1.17911	1.70974	0.523508	1.19258	1.98857	0.562731	0.712228
O43493-2	0.329012	1.55239	0.561685	1.2069	1.5146	1.09606	0.784273	1.95434	0.855535	1.29176	1.67688	1.00229	0.781639	0.890555
O43505	1.1113	2.77144	0.593155	1.71086	0.698882	2.0303	0.68628	0.477441	1.25556	0.570067	1.28631	0.935463	1.38958	1.02851
O43556	0.440302	1.72616	0.569778	1.12795	1.03083	1.43499	1.59131	0.371784	1.16934	1.40434	0.824177	1.51562	1.00668	1.4549
O43583	1.57564	0.630096	0.50416	0.58201	1.95481	0.560717	0.784923	1.64202	0.787032	2.30052	1.33799	0.777415	0.969637	0.723513
O43615	0.265747	0.494728	1.63275	0.732327	1.71195	0.86935	2.03532	1.12368	0.71552	2.5259	1.00997	0.555893	0.727413	1.3898
O43617	2.45706	0.722465	0.885155	0.749567	2.91115	0.931372	0.714993	0.968719	0.835475	1.08284	1.51164	0.76835	0.78459	0.908386
O43633	#N/A	#N/A	#N/A	#N/A	#N/A	#N/A	#N/A	2.53879	0.958031	0.428397	1.9638	0.955102	0.758608	0.538904
O43657	0.777758	1.95554	0.776116	1.0849	0.433858	1.15601	1.17476	0.912611	1.51999	1.44853	1.52189	1.79971	0.646808	0.657983
O43670-3	3.62045	0.81831	0.61874	0.869559	1.02368	0.994555	0.900337	0.441807	1.00313	1.49186	1.4404	1.05724	1.54173	1.5235
O43674	0.260379	1.9348	0.779512	1.67398	0.974988	1.86832	1.03602	0.453646	1.1191	0.802701	1.58976	1.19533	1.22384	0.639084
O43676	0.467279	1.91531	0.421835	1.40762	0.57134	2.71675	0.375707	0.56971	1.10027	0.699375	2.21586	1.13002	1.61212	0.916886
O43677	0.452954	2.50024	0.330234	1.67816	0.889943	2.66567	1.2252	0.252342	1.36787	0.599334	2.09655	1.0863	1.56867	0.810179
O43678	0.189006	1.30647	0.768216	1.19138	1.51125	1.23854	0.329133	0.853237	0.963874	1.50574	1.9044	0.944853	1.11968	0.80066
O43681	3.00863	0.988784	1.6529	0.900039	1.19801	0.630601	0.953055	1.09991	0.847837	1.21712	0.942901	0.778723	0.853844	1.24805
O43688	#N/A	#N/A	#N/A	#N/A	#N/A	#N/A	#N/A	4.52037	1.16976	0.327689	0.824246	0.971993	0.291928	1.4514
O43707	0.407175	0.515789	1.39853	1.38222	2.12886	0.683309	0.428118	1.93452	1.2938	1.19434	1.90424	0.699109	1.11904	0.350539
O43719	0.553175	0.462093	9.39345	0.865385	2.80947	0.540746	0.693236	#N/A	#N/A	#N/A	#N/A	#N/A	#N/A	#N/A
O43747	1.24746	1.22997	0.866711	0.714102	0.414807	1.32166	1.13872	0.382136	0.981791	1.55076	0.442526	0.597273	3.22227	2.4521
O43772	#N/A	#N/A	#N/A	#N/A	#N/A	#N/A	#N/A	0.376271	1.85988	1.01324	1.50304	1.41949	0.600285	0.367366
O43776	1.14564	1.99095	0.318704	0.582088	0.667102	1.29053	1.76009	1.34461	1.12087	1.20056	1.53241	0.912042	0.678209	0.727437
O43795-2	2.79901	1.30118	1.23673	0.999578	1.0532	1.79053	1.67607	#N/A	#N/A	#N/A	#N/A	#N/A	#N/A	#N/A
O43809	1.40722	1.19254	0.521352	0.893173	1.04075	0.896275	1.11892	#N/A	#N/A	#N/A	#N/A	#N/A	#N/A	#N/A
O43813	5.99436	0.878676	1.00776	0.873489	0.650449	0.7929	0.973509	1.21164	0.731976	0.709224	1.0933	0.878011	0.478743	0.591745
O43815-2	2.27153	0.93047	0.910524	0.987006	2.2399	0.900026	0.772646	#N/A	#N/A	#N/A	#N/A	#N/A	#N/A	#N/A
O43818	#N/A	#N/A	#N/A	#N/A	#N/A	#N/A	#N/A	0.894744	1.52449	2.3068	1.11372	0.742844	1.36275	1.21004
O43819	0.262842	1.43213	0.63166	2.791	0.54552	1.82966	2.28032	0.460473	0.971288	1.02091	1.78282	1.37948	0.55243	1.07383
O43823	0.316253	1.53518	1.5565	1.0963	0.727113	0.930166	0.886281	#N/A	#N/A	#N/A	#N/A	#N/A	#N/A	#N/A
O43852	#N/A	#N/A	#N/A	#N/A	#N/A	#N/A	#N/A	0.981319	0.548421	1.47174	0.990311	0.632774	0.903216	0.71228
O43852-2	0.170656	0.657078	1.12283	0.705563	4.58132	0.462565	0.365046	#N/A	#N/A	#N/A	#N/A	#N/A	#N/A	#N/A
O43866	5.85793	1.48207	0.34333	0.547724	2.61975	1.26778	1.63561	0.894761	1.28076	0.599084	0.798649	1.39758	1.19505	0.53334
O43914-2	1.22264	1.02143	0.973906	2.29826	0.530489	1.92931	0.790114	0.973898	1.12962	0.685194	1.42568	1.62637	0.900648	0.533626
O60220	0.406473	0.657255	1.83343	0.748979	2.73105	0.575562	3.33772	#N/A	#N/A	#N/A	#N/A	#N/A	#N/A	#N/A
O60240	0.338071	0.536703	0.58071	0.531341	0.215707	6.88167	0.731936	0.287998	0.509514	0.811004	0.752378	0.86814	1.5299	0.331307
O60256	6.97751	0.575643	0.469419	0.45907	0.628357	0.58308	0.896375	0.691757	0.889826	1.71507	0.971631	0.969266	1.15713	0.934135
O60262	#N/A	#N/A	#N/A	#N/A	#N/A	#N/A	#N/A	1.71243	0.878054	0.74679	1.05644	0.705229	0.390417	0.293393
O60282-2	#N/A	#N/A	#N/A	#N/A	#N/A	#N/A	#N/A	1.43833	0.740462	0.826866	1.04663	0.693118	0.758645	1.13888
O60313	0.430156	1.07863	1.13179	1.20273	2.59583	0.995698	3.24176	1.08182	0.752826	0.916826	1.47295	1.06742	0.619446	0.908911
O60343-2	0.416951	0.980243	0.93751	1.93689	0.617279	3.1503	0.644171	0.635734	1.85991	0.464767	1.26649	1.02138	0.940567	0.874808
O60437	0.349273	0.330875	2.43622	0.389519	1.07765	0.33313	4.80276	#N/A	#N/A	#N/A	#N/A	#N/A	#N/A	#N/A
O60447	1.65792	0.668091	2.86518	1.60388	0.400842	1.30316	0.962031	#N/A	#N/A	#N/A	#N/A	#N/A	#N/A	#N/A
O60462-4	1.73866	1.70609	1.18567	1.58772	0.352752	2.98204	1.56098	1.04947	1.56661	0.381384	1.82525	1.3081	0.967907	0.382335
O60476	0.774821	2.33534	0.751206	0.779681	0.284534	2.01912	1.48516	0.167629	0.753042	0.512997	0.282372	0.686519	2.46084	1.98814
O60502-3	#N/A	#N/A	#N/A	#N/A	#N/A	#N/A	#N/A	1.8349	0.801319	1.3312	0.803357	0.839812	0.61562	1.31214
O60506-2	1.54189	0.619985	1.55549	0.943879	1.72761	0.396721	0.333136	#N/A	#N/A	#N/A	#N/A	#N/A	#N/A	#N/A
O60506-5	#N/A	#N/A	#N/A	#N/A	#N/A	#N/A	#N/A	2.03419	1.28273	2.17503	0.911295	0.699304	1.2048	1.43716
O60568	0.883391	0.900494	0.817967	0.70808	0.902458	0.943709	0.893514	2.33283	0.556297	3.52224	0.800116	0.833527	0.993192	1.78979
O60610-2	3.14964	0.532802	1.57677	0.77122	2.31204	1.06267	1.46406	1.6811	0.978086	0.36065	0.48751	1.42397	0.529593	1.02728
O60613-2	0.708222	2.09047	0.425912	1.38927	1.73133	2.40192	0.837197	#N/A	#N/A	#N/A	#N/A	#N/A	#N/A	#N/A
O60637	0.794337	2.09995	0.756528	1.17726	0.447591	1.05254	0.924591	1.19622	1.0137	2.51793	1.04911	1.17551	0.833134	0.667808
O60645-2	1.17747	0.925247	1.04964	0.991925	0.999148	1.57638	1.10733	1.09513	1.49388	0.711993	0.972733	1.38831	1.05168	0.795057
O60664	0.212685	0.202616	0.623195	0.591187	3.63671	0.974031	0.614364	#N/A	#N/A	#N/A	#N/A	#N/A	#N/A	#N/A
O60664-3	#N/A	#N/A	#N/A	#N/A	#N/A	#N/A	#N/A	3.75812	0.711978	1.08459	0.936621	0.594502	0.531838	1.03033
O60669	0.333963	2.52288	1.93724	2.51304	0.260064	2.08515	1.12473	#N/A	#N/A	#N/A	#N/A	#N/A	#N/A	#N/A
O60683	0.265589	2.10833	3.32718	1.85309	0.267549	1.90826	1.52489	1.03083	1.6681	0.867913	0.743389	1.77844	1.13187	0.749631
O60716-29	#N/A	#N/A	#N/A	#N/A	#N/A	#N/A	#N/A	1.03341	1.27108	0.434735	1.3193	1.00779	0.747555	1.10026
O60716-5	1.00355	1.10418	1.21005	1.35268	2.47941	1.39178	0.726392	#N/A	#N/A	#N/A	#N/A	#N/A	#N/A	#N/A
O60739	1.36124	0.727001	0.842182	0.963523	2.61748	0.984881	0.944981	1.26892	0.878643	1.30656	1.37729	0.902532	1.16469	0.674504
O60749	0.754501	0.697761	0.961185	0.938423	1.46769	0.912107	1.13213	1.37664	1.03738	0.97879	1.63992	1.39147	1.16127	1.13755
O60762	0.474186	1.98912	1.22081	1.9738	0.980248	1.5745	0.941517	0.843613	1.72993	1.24305	1.3207	1.36619	0.753197	1.18978
O60763	1.32622	0.533092	1.13273	0.879322	1.33564	1.24703	0.944331	1.57947	1.22917	0.7102	0.720655	1.00743	1.70491	1.99334
O60783	0.839983	1.21513	1.11174	0.942791	1.27203	1.09111	0.796204	0.48081	0.793881	3.90267	1.30734	1.04172	1.47978	0.751056
O60784-4	1.43475	1.61699	0.310209	0.821172	1.82448	1.46267	1.34604	#N/A	#N/A	#N/A	#N/A	#N/A	#N/A	#N/A
O60814	1.05782	0.506104	0.335597	0.4387	1.12219	1.11846	0.657325	0.782356	0.960701	5.17408	1.03671	1.12024	2.09109	2.23907
O60825-2	2.4976	1.15842	1.70245	1.10524	2.01761	0.531355	1.7637	0.99477	0.944973	0.944328	1.04656	1.27088	0.644584	0.722954
O60826	1.12462	0.662755	1.18641	0.790769	2.49242	0.92054	1.0615	#N/A	#N/A	#N/A	#N/A	#N/A	#N/A	#N/A
O60831	0.379267	1.71152	1.01122	1.21998	0.53393	1.05263	1.08647	1.23941	0.992344	1.3912	0.773246	1.51816	1.83151	0.790946
O60832	1.04499	0.515602	1.43253	0.863288	1.22451	0.354776	0.628958	1.14981	1.83722	2.13573	0.848352	0.603742	1.76236	1.16986
O60841	#N/A	#N/A	#N/A	#N/A	#N/A	#N/A	#N/A	0.816647	0.77779	0.944	0.525238	0.810744	1.1523	1.32421
O60879-2	#N/A	#N/A	#N/A	#N/A	#N/A	#N/A	#N/A	2.80603	1.6464	0.672692	1.0602	2.01224	0.765521	0.744099
O60884	1.42993	0.909539	3.43915	1.3276	1.75318	1.47968	1.63391	#N/A	#N/A	#N/A	#N/A	#N/A	#N/A	#N/A
O60885	0.833338	0.616253	1.05604	0.659414	1.93546	0.521231	0.982017	0.89736	1.31865	2.08438	1.0065	1.57917	0.716337	1.52856
O60925	1.03751	0.664342	1.09218	0.688898	3.05771	0.556983	1.04333	1.66341	0.654253	1.45301	1.80015	1.09907	0.500716	0.71277
O75015	1.55936	0.5044	0.567873	3.0322	1.36592	0.98864	0.3239	0.560951	0.852147	0.279793	2.65532	3.96547	0.465176	0.0727965
O75023-2	0.0768462	0.0978954	9.97133	0.696353	0.260908	0.0784611	0.244535	7.31602	0.737996	0.523126	0.453498	1.02753	0.0656403	0.112185
O75061-3	0.627947	1.00477	0.774756	0.59828	1.57033	0.520358	0.892717	1.40153	0.791775	1.60401	0.624128	0.550669	3.08814	0.765359
O75063	1.42398	0.888532	1.17835	0.723075	1.01673	0.535118	0.731887	0.766861	1.19942	0.778495	1.07467	1.2181	1.84631	2.45091
O75071	1.6268	0.876928	1.03625	0.934582	1.1215	0.534053	1.26036	#N/A	#N/A	#N/A	#N/A	#N/A	#N/A	#N/A
O75110-2	1.64043	1.88017	1.22189	0.53449	0.456622	0.855218	2.50176	1.90028	0.417149	0.448362	0.494751	2.35346	0.395559	1.35936
O75116	2.42084	0.795462	0.980105	1.09709	0.715663	0.928233	1.05891	#N/A	#N/A	#N/A	#N/A	#N/A	#N/A	#N/A
O75127	0.239604	0.741223	8.79224	0.777028	0.82239	0.650842	2.08654	1.16124	1.1072	1.81351	0.630901	0.630774	1.06119	1.11896
O75131	3.41629	0.791303	0.983933	0.822971	1.64451	0.967782	1.44775	0.595046	0.841105	1.05466	1.45029	1.08857	1.60807	1.14127
O75146	0.574407	1.6942	0.829246	1.358	0.436903	0.820957	0.57904	0.895016	1.92865	0.40807	0.785423	0.800418	1.19969	3.60219
O75165	1.92508	1.15988	1.50125	1.52178	0.575194	1.33678	1.05872	0.617629	1.80114	0.582642	0.639291	1.47968	0.950687	1.13304
O75175-3	1.23663	1.00125	0.992866	0.69343	1.04698	0.659359	0.88802	#N/A	#N/A	#N/A	#N/A	#N/A	#N/A	#N/A
O75190-2	0.432801	0.669297	1.04194	0.707452	1.28746	0.661634	0.620492	1.12316	0.79285	4.10872	1.02358	0.952231	0.881998	1.04201
O75208	0.19666	0.846937	2.48992	0.632588	5.71591	0.975581	1.84589	0.737807	0.362909	0.473469	0.882605	0.450327	0.497206	0.341866
O75223	1.22872	0.656938	0.381759	0.924915	0.849571	1.08856	0.396453	#N/A	#N/A	#N/A	#N/A	#N/A	#N/A	#N/A
O75251	#N/A	#N/A	#N/A	#N/A	#N/A	#N/A	#N/A	1.09145	1.49158	1.32176	1.20043	1.29239	1.6214	0.961343
O75306	#N/A	#N/A	#N/A	#N/A	#N/A	#N/A	#N/A	1.10023	1.7184	0.532922	1.00257	1.32585	2.19826	0.953882
O75326	4.0121	0.647378	0.497988	0.419778	2.02069	0.639198	0.770463	#N/A	#N/A	#N/A	#N/A	#N/A	#N/A	#N/A
O75340	1.02664	0.818503	0.758195	0.507116	4.13377	0.983682	0.757767	#N/A	#N/A	#N/A	#N/A	#N/A	#N/A	#N/A
O75347	0.478977	1.17122	0.616526	0.63933	1.88608	0.830869	0.747216	2.19126	0.643923	1.46814	1.52982	0.853427	0.668899	0.848445
O75348	0.906006	0.461749	2.75746	0.865918	5.51972	0.467177	0.695721	1.53301	0.662338	0.489304	2.34628	0.922985	0.749575	0.335896
O75351	2.24172	0.477973	0.597477	1.01645	2.17735	1.11461	1.06499	1.54783	0.846411	0.477249	1.16358	0.877779	0.650765	1.39967
O75367-2	1.34972	0.312054	0.877278	0.802483	1.28658	0.335115	0.666029	1.64082	1.50744	2.83805	0.860555	0.638206	1.33623	1.6925
O75368	0.896247	0.862609	0.619139	1.05078	1.27726	1.04051	1.16366	2.43194	0.877818	0.891735	2.55697	1.41356	0.700614	0.331702
O75369-6	3.88113	0.856373	0.677037	1.77691	0.969339	1.05945	0.618482	1.40005	0.966337	0.887327	1.8977	0.799084	0.682451	0.50747
O75381-2	0.130027	1.53987	1.03251	0.915937	2.17942	1.17535	0.848652	2.51816	0.722786	1.13809	1.07002	0.804537	1.29422	1.0244
O75390	0.542398	0.395088	1.4262	0.687997	2.6272	0.409	1.8581	3.59266	0.55376	2.46084	1.28011	0.642276	0.257587	0.260153
O75396	0.442052	1.76088	0.662868	1.21765	0.630517	1.31342	1.02875	0.939091	0.852918	1.00203	1.50343	0.888874	3.29312	1.93364
O75410-5	0.591547	0.763729	0.778453	0.748783	2.76907	0.614267	0.928059	#N/A	#N/A	#N/A	#N/A	#N/A	#N/A	#N/A
O75427	0.949878	1.38177	2.42814	1.04352	1.766	0.892452	0.966364	1.76644	0.99871	0.470608	0.510379	0.866685	0.761498	0.821205
O75431	0.252471	1.18166	1.07601	1.07439	2.45472	1.39963	2.26176	1.62205	0.544479	0.550118	1.23928	0.77101	0.712219	0.827003
O75436	1.8453	0.833812	1.44152	0.798803	1.45197	0.640428	0.816421	1.27026	0.788891	1.11159	1.20788	1.01461	1.28531	0.926948
O75439	0.475524	1.44939	2.1033	1.08068	0.603145	0.521955	2.02225	1.97916	0.830561	2.3129	0.981877	0.840977	0.775324	0.934653
O75460	0.494302	3.22029	0.42224	1.67574	0.168717	1.97792	0.463949	0.782511	1.59776	0.745206	0.492076	0.94567	1.01176	1.69554
O75477	1.34382	1.84344	1.77287	1.99642	0.182457	1.79853	1.14177	0.877233	1.80393	0.890049	0.607412	1.56993	1.19246	0.998966
O75489	0.334232	1.54757	0.81024	1.04575	2.0864	1.10731	0.52754	1.02817	1.26866	0.938229	1.70896	0.912151	1.37869	0.749116
O75494-4	1.04504	0.860348	1.13005	0.977008	1.40205	0.759555	0.483696	0.64148	1.31997	2.25001	1.64954	0.602036	1.37393	1.5122
O75521-2	0.264815	1.36541	2.88547	1.12737	1.11269	0.622014	0.761643	3.72193	0.794906	2.77501	1.16724	0.747427	0.933392	0.970221
O75525-2	0.613093	0.847177	1.84755	0.669401	1.79324	0.682931	0.679744	#N/A	#N/A	#N/A	#N/A	#N/A	#N/A	#N/A
O75533	0.899699	1.21623	1.07228	1.13061	1.64764	0.630072	0.457292	0.803027	1.49662	1.60627	0.915405	0.516733	1.63807	1.95228
O75534-2	2.85495	0.719127	2.27958	0.894483	0.930183	0.720769	0.689754	1.1208	1.39593	1.36886	0.981021	0.720026	1.40041	1.05125
O75569	0.412725	0.63168	0.870769	1.22542	1.22689	0.442057	0.429471	#N/A	#N/A	#N/A	#N/A	#N/A	#N/A	#N/A
O75569-3	#N/A	#N/A	#N/A	#N/A	#N/A	#N/A	#N/A	1.01105	1.3488	2.35102	1.10904	0.57358	1.58514	1.59223
O75592-2	1.21656	2.14323	1.53484	1.30158	0.2862	1.7171	1.81812	#N/A	#N/A	#N/A	#N/A	#N/A	#N/A	#N/A
O75608-2	2.45515	1.01977	1.83583	0.854943	1.97481	0.916588	2.32697	#N/A	#N/A	#N/A	#N/A	#N/A	#N/A	#N/A
O75643	1.37791	0.949762	1.94997	0.991657	0.712475	0.533712	0.706901	0.754623	1.65876	1.98065	0.812315	0.677242	1.54753	1.51909
O75694-2	1.39312	0.996776	1.62131	0.983491	0.446497	0.975081	0.899709	1.42035	1.72749	0.819327	0.739104	2.032	0.839537	3.06214
O75718	0.949471	1.25542	0.651841	0.964498	1.01918	0.831233	0.584526	1.0953	0.923763	2.28984	1.06462	0.838303	0.845298	2.25355
O75746	0.296414	1.35788	2.25222	1.43438	0.318289	1.23459	5.60075	0.865779	0.687405	0.648022	0.290788	0.897783	1.15101	0.618913
O75781	0.408972	0.421409	3.67794	0.605233	2.95686	0.628868	0.672497	#N/A	#N/A	#N/A	#N/A	#N/A	#N/A	#N/A
O75781-2	#N/A	#N/A	#N/A	#N/A	#N/A	#N/A	#N/A	4.88171	0.697379	0.249798	0.635395	0.857942	0.276584	0.365784
O75821	1.01577	1.04501	0.911528	0.668168	0.910981	0.715693	1.03491	0.757848	1.15421	2.45811	0.834984	0.701218	1.68307	1.76532
O75822	0.970877	0.801146	0.667752	0.812469	1.6543	0.627727	0.546627	0.854346	0.888449	2.62993	1.53419	0.853217	1.64911	0.792974
O75828	4.54282	1.15596	0.618755	0.685427	1.66776	0.789757	0.770518	#N/A	#N/A	#N/A	#N/A	#N/A	#N/A	#N/A
O75832	4.99957	0.855727	1.41875	0.580402	3.39556	0.531328	0.642921	1.1314	0.509321	0.503361	0.622454	0.438125	0.588599	0.376616
O75843	#N/A	#N/A	#N/A	#N/A	#N/A	#N/A	#N/A	0.444989	1.81114	0.550326	0.786687	0.982847	1.63966	1.49654
O75844	#N/A	#N/A	#N/A	#N/A	#N/A	#N/A	#N/A	2.00564	1.08186	3.49464	1.12723	1.11186	1.53856	1.86173
O75874	0.534436	0.958946	0.46734	1.74317	0.28515	1.3648	0.444847	1.05072	0.934724	2.46034	3.09582	1.03542	1.21266	0.961457
O75880	0.296175	1.33995	0.852514	0.391111	0.424516	1.51184	3.23906	0.139702	0.284207	4.08219	0.319891	0.231014	2.17651	1.02235
O75881	0.332401	0.913271	1.03887	1.05432	0.802143	1.20329	2.02618	0.416789	1.10891	0.0862598	0.628615	2.24881	1.56538	0.394104
O75882-3	1.23834	1.28204	0.888553	1.39719	0.983704	1.47992	0.910013	1.03966	1.29398	0.955371	1.47041	1.00817	0.777604	1.64202
O75884	1.06441	1.07759	0.949894	1.11329	0.597539	2.48031	1.27658	#N/A	#N/A	#N/A	#N/A	#N/A	#N/A	#N/A
O75886	1.64853	0.623792	0.916203	0.70847	2.14593	1.38625	0.886774	#N/A	#N/A	#N/A	#N/A	#N/A	#N/A	#N/A
O75896	1.77536	0.918185	1.23694	0.856377	1.89664	0.644461	0.790079	#N/A	#N/A	#N/A	#N/A	#N/A	#N/A	#N/A
O75915	1.87569	2.07549	0.898182	1.03661	0.801054	2.22059	1.15995	0.419424	0.686977	1.31617	0.800065	0.792591	1.35626	0.825538
O75923-15	4.26432	0.621922	0.902107	0.840291	0.461462	0.851491	0.786955	1.90517	0.516234	0.406949	0.783983	1.08783	0.40198	0.35169
O75934	0.636369	0.498233	0.371802	0.519561	2.96326	0.393074	0.484063	0.461209	0.980241	2.32953	0.968009	0.466559	0.930886	1.36618
O75935-3	1.72239	0.697725	0.737571	0.755383	3.18291	0.94627	0.528566	#N/A	#N/A	#N/A	#N/A	#N/A	#N/A	#N/A
O75937	0.590492	0.717027	0.506653	0.736919	3.4655	0.717447	0.628284	0.804224	0.735733	1.03531	1.48982	0.545633	1.19358	0.8232
O75940	0.823475	0.863741	1.26006	0.900306	2.377	0.692447	1.01177	#N/A	#N/A	#N/A	#N/A	#N/A	#N/A	#N/A
O75947	0.304765	0.911962	1.45195	0.995816	3.03814	1.07056	2.0305	0.947991	0.475533	1.99584	1.70473	0.873147	0.909098	0.576354
O75955	6.03639	0.512312	0.853585	1.102	0.357648	1.14942	0.950659	0.721392	1.06352	0.407701	0.574368	2.26332	0.825747	0.707311
O75964	0.321056	1.15814	1.40148	1.16592	1.2887	1.36632	3.22395	0.845946	0.601932	3.32211	1.49804	0.891632	1.31572	0.879589
O75976	#N/A	#N/A	#N/A	#N/A	#N/A	#N/A	#N/A	0.78197	1.32288	1.28935	1.20995	1.31883	0.993282	1.2074
O76003	4.70687	0.550957	1.21423	0.682004	1.29032	0.844839	1.00052	#N/A	#N/A	#N/A	#N/A	#N/A	#N/A	#N/A
O76013-2	0.0396111	0.0169741	0	0	0	0	0	0.265822	0.425615	0.258803	9.67552	1.11432	0.0865914	0.165014
O76021	2.23168	0.493592	0.789615	1.12237	1.22514	0.291783	0.715168	1.00233	1.43313	1.73681	0.894233	0.927892	1.46471	1.23311
O76024	0.282107	6.45967	0.869233	0.78088	0.418702	1.60993	0.881813	0.895331	0.661475	0.377712	0.423106	1.17022	0.838331	0.879529
O76038	0.385653	0.548664	0.267489	0.250034	4.29179	0.303292	1.02922	#N/A	#N/A	#N/A	#N/A	#N/A	#N/A	#N/A
O76062-2	0.185797	2.93543	0.641376	3.19102	0.0825087	2.33256	0.279127	1.3097	1.9528	0.49391	1.14024	0.882423	1.00173	0.852327
O76070	0.249016	0.903489	2.07385	0.460789	1.73585	0.690372	1.10921	5.34484	0.561633	1.6106	1.05443	0.433121	0.378642	0.26483
O76081-4	#N/A	#N/A	#N/A	#N/A	#N/A	#N/A	#N/A	0.746593	1.3488	0.409588	1.2484	2.46301	0.846042	0.471497
O76094	1.69309	0.821166	2.03339	1.10502	1.35374	0.711331	0.706611	0.823862	1.15889	1.3975	1.08183	0.856846	1.57707	1.98371
O94760	0.477499	1.94219	0.176694	1.46996	0.462791	2.68346	0.168738	1.62377	1.04411	0.436865	3.40771	1.39596	1.16718	0.19251
O94766	#N/A	#N/A	#N/A	#N/A	#N/A	#N/A	#N/A	0.855486	0.665996	0.705699	0.749065	0.696685	0.720931	1.91552
O94788-2	#N/A	#N/A	#N/A	#N/A	#N/A	#N/A	#N/A	0.0854851	0.378152	9.78642	1.05865	0.202279	0.238358	0.179686
O94805	2.64769	0.844117	1.60243	0.789914	2.57541	0.734325	0.644398	#N/A	#N/A	#N/A	#N/A	#N/A	#N/A	#N/A
O94822-2	1.78652	1.56996	2.29367	1.33145	0.676712	0.890528	1.08475	#N/A	#N/A	#N/A	#N/A	#N/A	#N/A	#N/A
O94826	0.358131	0.92394	3.07798	1.40848	2.30313	1.0751	1.90774	1.97035	0.822781	0.577406	0.672692	1.12804	0.604947	1.00766
O94832	0.518245	2.10653	1.72312	1.57311	0.204677	1.42312	1.74821	0.765957	1.32413	0.401289	0.753482	2.23924	1.55454	0.394955
O94855	3.74524	0.810233	0.893823	0.837381	0.664127	0.727225	1.01237	1.07835	0.826951	1.64686	0.68904	1.08008	2.00568	1.75206
O94874-2	0.401707	2.03791	1.83358	1.43547	0.299256	1.36597	1.06474	0.906281	1.46427	0.54861	0.87077	1.09503	1.46488	1.94824
O94875-3	#N/A	#N/A	#N/A	#N/A	#N/A	#N/A	#N/A	0.792065	2.45308	0.91319	2.97326	0.844006	2.30791	0.713338
O94875-6	0.152134	0.763878	0.197177	2.05011	0.107815	0.898947	0.150332	#N/A	#N/A	#N/A	#N/A	#N/A	#N/A	#N/A
O94886	#N/A	#N/A	#N/A	#N/A	#N/A	#N/A	#N/A	0.66594	1.25487	0.540076	0.605795	1.79647	2.75973	2.20043
O94887-2	#N/A	#N/A	#N/A	#N/A	#N/A	#N/A	#N/A	1.08129	1.04581	1.22813	0.818089	1.25555	1.38799	1.36425
O94888	0.340081	0.665875	0.890375	0.81689	3.20502	0.972302	0.623268	#N/A	#N/A	#N/A	#N/A	#N/A	#N/A	#N/A
O94905	0.402912	1.90033	1.70474	1.60378	0.347539	2.06704	2.18545	0.444379	0.924201	0.822192	0.492136	0.832497	2.67924	1.30806
O94906-2	#N/A	#N/A	#N/A	#N/A	#N/A	#N/A	#N/A	0.864197	1.71413	1.27772	0.848091	0.71579	1.62157	1.51339
O94911	#N/A	#N/A	#N/A	#N/A	#N/A	#N/A	#N/A	0.297619	2.48341	0.182001	0.926907	1.52917	3.17497	0.719985
O94911-2	0.259709	0.433418	0.644772	1.08728	0.0829413	0.883707	0.881482	#N/A	#N/A	#N/A	#N/A	#N/A	#N/A	#N/A
O94915	0.36698	0.978498	1.46437	0.769871	0.516702	0.515448	0.719517	#N/A	#N/A	#N/A	#N/A	#N/A	#N/A	#N/A
O94923	1.26566	1.53693	1.10093	2.15512	0.328402	0.817416	1.02624	0.823305	1.49185	0.689273	1.0623	1.41161	0.713854	1.90205
O94925-2	0.461407	1.12064	7.01799	0.687819	0.558283	0.478783	4.3501	0.968295	0.701927	1.59442	0.634791	0.54902	0.50727	0.685177
O94973-3	1.07221	1.15778	0.858614	1.11456	1.06385	0.700136	0.663202	#N/A	#N/A	#N/A	#N/A	#N/A	#N/A	#N/A
O94979-6	1.05929	0.785184	1.71239	0.548142	2.85022	0.624104	0.885754	#N/A	#N/A	#N/A	#N/A	#N/A	#N/A	#N/A
O94979-7	#N/A	#N/A	#N/A	#N/A	#N/A	#N/A	#N/A	1.62539	0.813041	2.33741	0.987013	0.67659	1.43045	1.28427
O94992	#N/A	#N/A	#N/A	#N/A	#N/A	#N/A	#N/A	2.20069	1.06099	1.20983	0.868086	1.07269	1.11416	1.23017
O95071	#N/A	#N/A	#N/A	#N/A	#N/A	#N/A	#N/A	0.747497	1.85234	1.57613	1.01184	1.21537	1.26172	1.21785
O95136	0.634356	1.66847	1.09716	0.982955	0.827036	2.66755	0.868887	#N/A	#N/A	#N/A	#N/A	#N/A	#N/A	#N/A
O95139	0.466891	1.36681	1.09429	1.44109	1.89764	1.16168	0.696692	0.605997	1.2001	0.737433	2.34173	1.31167	0.723625	0.528916
O95140	0.426151	1.38268	1.5203	1.49327	0.258416	1.50069	3.66323	#N/A	#N/A	#N/A	#N/A	#N/A	#N/A	#N/A
O95140-2	#N/A	#N/A	#N/A	#N/A	#N/A	#N/A	#N/A	1.77556	0.91845	0.490034	0.276925	1.6771	0.999569	1.10246
O95154	6.11572	1.16886	0.426611	1.32922	0.516724	0.92492	1.25054	0.837763	0.677593	0.884275	1.66142	0.832313	0.738998	0.661851
O95166	0.92097	0.643134	1.9644	1.24278	2.06422	0.50131	0.758603	1.77131	0.966469	1.04887	1.84116	1.6856	0.380256	0.524711
O95168	0.435856	1.25945	0.661447	2.11892	0.422015	0.814811	0.280693	0.796992	1.58641	0.638956	3.27724	2.14127	0.484426	0.552745
O95183	1.31561	0.711841	0.406696	0.721924	6.27778	1.14523	0.476577	#N/A	#N/A	#N/A	#N/A	#N/A	#N/A	#N/A
O95197-3	#N/A	#N/A	#N/A	#N/A	#N/A	#N/A	#N/A	1.33138	1.43572	0.487686	1.05304	1.75194	0.461026	0.487257
O95202	0.225191	0.809199	1.68572	1.31136	3.17691	0.889038	1.24921	2.22312	0.672566	1.1227	1.03484	0.703064	0.59076	0.382683
O95210	1.42296	1.14995	1.59719	0.534078	2.2587	0.679986	0.927263	0.903484	0.485522	5.12475	0.450165	1.23146	0.321509	0.798049
O95219	1.70562	0.71422	1.60703	0.887517	1.92879	0.693133	0.885407	#N/A	#N/A	#N/A	#N/A	#N/A	#N/A	#N/A
O95232	2.6213	0.887762	1.86164	0.810349	2.55761	1.08317	0.878051	#N/A	#N/A	#N/A	#N/A	#N/A	#N/A	#N/A
O95258-2	1.93817	1.66037	1.54007	1.21104	1.16944	1.14973	3.8925	#N/A	#N/A	#N/A	#N/A	#N/A	#N/A	#N/A
O95292	0.528492	1.62702	0.570864	1.07471	1.52284	1.4737	0.801861	0.928808	0.975986	0.505812	1.57629	0.665192	1.29339	0.858147
O95294-2	0.201222	0.853427	2.90336	0.28204	0.832707	0.396576	0.147768	4.04399	0.492377	1.30352	0.457758	0.627076	0.745237	2.38036
O95295	0.491782	0.796567	0.85187	0.889098	1.81213	0.703338	0.725866	0.989793	1.04786	1.01351	2.15076	0.991072	1.37836	0.981794
O95298	0.285077	2.31003	0.591877	1.71102	0.707223	2.49156	1.16907	0.287787	1.24454	0.599777	2.01751	1.21148	1.31265	0.684863
O95299	0.569329	2.83488	1.15781	2.16328	0.268598	2.59197	0.846996	0.533494	1.58712	0.44002	1.10503	1.30766	1.69859	0.681078
O95302	0.554846	1.97309	0.853609	1.28505	0.900471	1.5378	0.653512	0.938527	1.45359	1.05807	1.99862	1.0041	0.886339	0.78993
O95340	0.889178	0.404274	0.119327	0.698781	0.303523	0.749301	0.149352	4.90824	0.996395	0.399268	0.870798	0.396796	3.3314	0.795481
O95352	6.46073	0.765128	0.788624	0.859286	0.947581	0.694434	1.05901	#N/A	#N/A	#N/A	#N/A	#N/A	#N/A	#N/A
O95361	1.85539	0.928293	1.0665	0.987827	0.708769	1.61002	0.577125	#N/A	#N/A	#N/A	#N/A	#N/A	#N/A	#N/A
O95373	7.72985	0.535968	0.611243	0.60221	0.643026	0.646917	0.646229	1.10904	1.09969	0.632131	0.598951	1.19343	0.464704	1.21894
O95391	#N/A	#N/A	#N/A	#N/A	#N/A	#N/A	#N/A	1.06415	1.44188	1.66158	0.806829	1.26357	0.9728	1.62481
O95394	#N/A	#N/A	#N/A	#N/A	#N/A	#N/A	#N/A	1.00084	1.169	0.971678	1.65229	0.553792	0.643709	2.10953
O95427	0.61757	1.02807	0.915947	1.92243	0.257648	2.24531	1.91637	0	0	0	0	0	0	0
O95433	1.51467	0.61714	1.29374	1.03719	0.905241	1.55201	1.23256	1.03164	1.22424	0.760649	0.727854	1.23553	1.14671	1.97679
O95466	4.94711	0.630349	1.29752	1.0611	0.513859	0.968152	1.12575	#N/A	#N/A	#N/A	#N/A	#N/A	#N/A	#N/A
O95470	0.424435	1.56659	1.37903	1.99832	0.142261	1.93455	1.1865	#N/A	#N/A	#N/A	#N/A	#N/A	#N/A	#N/A
O95477	0.522907	1.70762	0.470514	2.83527	0.264905	2.45539	0.743495	0.126993	2.75267	0.191722	0.734437	1.70334	0.851139	0.198437
O95479	1.01069	1.12565	0.468449	1.66012	0.430894	1.88316	1.05638	0.499282	1.56737	0.949544	1.26601	1.4699	1.28363	1.35121
O95486-2	#N/A	#N/A	#N/A	#N/A	#N/A	#N/A	#N/A	0.787658	0.700498	1.74358	0.72619	1.08858	1.5951	1.39654
O95487-2	1.18411	1.11624	1.2446	1.19657	0.762043	0.927919	0.771081	1.01307	1.47076	1.29517	0.907582	0.762285	1.69039	1.77725
O95571	2.17903	1.19101	1.13365	1.0101	0.62731	0.855947	2.07596	#N/A	#N/A	#N/A	#N/A	#N/A	#N/A	#N/A
O95573	0.697235	1.80169	0.645326	1.31035	0.253321	1.51932	1.98556	0.908676	1.63803	0.465487	0.537014	1.44981	1.42665	1.6191
O95630	1.48075	0.754916	1.62443	1.09921	1.84941	0.616851	0.881942	0	0	0	0	0	0	0
O95716	7.24552	0.597222	0.811394	0.805324	0.499513	0.463587	1.06506	#N/A	#N/A	#N/A	#N/A	#N/A	#N/A	#N/A
O95721	0.820507	1.00351	0.477512	1.18717	2.18923	1.42742	0.811829	0.818894	1.00158	0.716959	2.12287	1.4998	1.24636	1.21765
O95747	3.80902	0.681803	0.939926	0.90525	1.77706	1.07323	0.816439	1.41964	1.13022	0.641923	0.812144	0.864666	0.479562	0.704964
O95757	1.05612	1.16409	1.034	0.646762	2.50272	0.84643	0.902711	#N/A	#N/A	#N/A	#N/A	#N/A	#N/A	#N/A
O95772-2	1.85743	0.73758	2.03937	1.13777	0.564296	0.712136	1.43018	1.30959	0.86339	1.22513	1.1012	1.84323	1.66019	0.628645
O95777	#N/A	#N/A	#N/A	#N/A	#N/A	#N/A	#N/A	1.03456	1.10271	1.81547	1.1962	0.879904	1.77743	1.12217
O95782-2	1.32761	0.988703	1.67638	1.25905	1.21392	1.02998	0.719543	1.19149	1.38485	2.0463	1.17443	1.19617	1.44001	0.967604
O95793-2	0.649815	1.0155	1.86463	1.13324	2.99327	0.759599	0.483463	0.723444	0.90746	2.45943	1.23609	0.49253	0.836321	0.931298
O95816	0.995103	1.34493	0.363822	1.15515	1.1224	1.85225	0.83933	0.737738	1.23599	0.5816	2.40385	1.29261	1.02249	0.83925
O95817	0.522355	0.532492	1.25817	0.306769	5.3874	0.699682	1.01539	2.28353	0.458918	0.825822	0.628196	0.594221	1.33546	0.33869
O95822	0.269509	1.34712	3.45028	0.980126	0.76346	0.855062	4.54829	1.91571	0.839712	0.945616	0.828765	0.85256	0.784085	0.614886
O95831-3	0.177931	1.2893	1.93269	1.83101	0.931825	1.64803	2.74837	1.1378	0.744329	1.33991	0.575025	0.952327	1.41115	0.493543
O95837	2.45947	1.06703	0.537963	1.05812	0.217009	2.95057	0.880772	0	0	0	0	0	0	0
O95857	1.66671	1.68751	1.0049	1.12183	0.588426	1.47043	1.76661	#N/A	#N/A	#N/A	#N/A	#N/A	#N/A	#N/A
O95858	2.57546	0.707537	1.59473	1.2329	0.723157	0.989953	1.84707	#N/A	#N/A	#N/A	#N/A	#N/A	#N/A	#N/A
O95864-3	0.629733	2.18021	0.772366	1.13115	0.560545	2.61584	0.363574	0.827688	1.22424	0.89606	0.727845	0.873082	1.46116	2.17461
O95870	0.322913	1.39137	1.59532	1.57996	0.248713	1.29419	1.85204	1.95517	1.19478	0.569233	0.51394	1.6756	1.2745	1.14269
O96000	0.32753	1.49793	0.970087	1.47473	1.73789	1.75493	0.843443	0.512286	0.893583	0.699849	2.2208	1.02734	1.09261	0.544796
O96005	0.920243	1.80438	0.878048	0.582921	0.659662	3.074	0.86365	1.44362	1.24933	1.29839	1.14218	1.36568	1.37806	0.625073
O96011	0.520407	1.62509	2.44453	1.13616	0.602522	1.42379	1.24536	2.53502	1.00093	1.05581	0.84095	1.29311	1.66702	0.815827
O96019-2	#N/A	#N/A	#N/A	#N/A	#N/A	#N/A	#N/A	0.595248	1.11311	1.2842	0.727826	0.737404	0.877801	0.970523
P00167-2	0.293939	0.751376	0.667992	0.57398	1.71765	1.94886	1.29787	0.707229	0.399987	0.339894	3.22506	1.21001	1.71729	1.05852
P00325	0.708255	1.48837	0.411908	1.19284	0.208771	3.3748	1.1108	0.283154	0.513753	0.164247	3.14393	1.86149	1.76232	0.243338
P00338	2.13494	1.44637	1.31863	0.716048	1.02005	1.11285	1.34424	1.78181	0.639856	1.90537	1.24378	0.777536	0.926987	1.51239
P00352	5.06457	0.659596	0.485551	2.29852	0.110281	0.477212	0.671584	0.245472	0.875244	0.32477	3.6839	2.24134	0.235748	0.0721482
P00367	0.68957	1.5155	0.992064	1.02506	0.52586	1.11992	4.09694	0.490817	0.898875	1.39143	1.71977	0.765866	1.3604	0.599943
P00387-2	0.719749	1.59253	0.447559	2.22111	0.489186	1.58624	2.7491	0.960713	1.68901	0.353005	1.22299	1.71631	0.712466	0.830756
P00403	0.217564	2.00429	0.991332	2.09813	0.503405	1.56851	3.29187	0.351369	1.06571	0.375685	0.976059	1.41461	1.28359	0.598246
P00441	1.21902	1.26262	0.723333	1.32725	0.588615	1.38923	1.30316	1.2322	0.513761	1.98506	3.48746	1.87142	0.511122	0.5633
P00450	4.59308	0.715924	0.364317	0.813526	0.936683	0.860141	1.14565	0.577687	0.973683	1.08952	2.01299	1.63242	0.322275	0.139503
P00488	4.64614	0.811249	0.655528	1.07644	0.637386	0.922946	1.26886	0.4866	1.54113	0.303641	3.02155	3.36154	0.627515	0.371753
P00492	2.61539	0.755942	0.616534	0.596545	1.25869	0.948198	0.769707	2.95375	0.758898	1.67806	1.07115	1.03692	0.710906	1.51483
P00505	0.12655	0.3179	5.54823	0.646645	1.31161	0.187564	2.20374	5.0473	0.793789	0.660508	0.821384	1.88063	0.204624	0.207897
P00533	#N/A	#N/A	#N/A	#N/A	#N/A	#N/A	#N/A	1.69495	1.25186	0.840712	0.893275	1.08829	1.13286	1.38734
P00558	4.96621	0.90556	0.929693	0.622962	1.06766	0.718889	0.884134	2.17452	0.358508	1.0318	1.09393	0.50911	0.842763	0.826881
P00568	8.99788	0.964301	0.181468	0.438473	0.533056	1.03581	0.869715	0.361224	0.377618	0.771046	0.798275	0.395175	0.420654	0.534429
P00734	6.90029	0.900976	0.773211	0.749357	0.686437	0.933193	0.819403	#N/A	#N/A	#N/A	#N/A	#N/A	#N/A	#N/A
P00736	5.70919	1.15599	0.707087	0.739197	0.584656	0.986051	0.856737	#N/A	#N/A	#N/A	#N/A	#N/A	#N/A	#N/A
P00738	2.05492	1.02949	0.466415	0.634754	1.47762	1.33762	0.421095	0.525036	0.709086	0.997312	2.22314	4.31648	0.498685	0.173511
P00747	10.2671	0.824332	0.530181	0.688601	0.660062	0.726322	0.648322	0.226062	0.780494	0.426468	0.617417	0.564265	0.570607	0.299584
P00751	5.14331	1.00943	0.747127	1.04366	1.11642	1.26844	0.868374	0.807331	0.784355	1.16823	2.29077	2.04153	0.433589	0.376265
P00915	7.104	1.01762	0.747241	0.680515	0.504075	0.716551	0.676322	0.0640746	0.253045	0.121237	0.151337	1.26111	0.094779	0.0569418
P00918	9.54935	0.552234	0.546528	0.352812	0.504456	0.518513	0.563086	0.0861297	0.153222	0.136707	0.0991716	0.696575	0.0742716	0.0865816
P00966	0.1613	0.206058	0.126969	0.62449	3.54948	0.497503	0.300098	2.12902	0.446938	4.46159	0.730967	0.394981	0.633047	0.567448
P01008	10.9797	0.74791	0.388826	0.673153	0.914231	1.10675	0.810208	0.409848	0.372439	0.609375	0.90635	0.487811	0.55859	0.420001
P01009	8.52259	0.867024	0.395512	0.48407	0.863644	0.617766	0.769472	0.597544	0.421307	1.2057	1.32841	1.71261	0.296712	0.251052
P01011	3.62945	0.527616	0.423741	0.520283	0.731658	0.531182	0.64376	0.937171	0.675848	2.58543	0.998819	2.20704	1.38979	1.11638
P01019	6.53517	0.913842	0.398497	0.835594	1.1847	1.05661	0.680578	#N/A	#N/A	#N/A	#N/A	#N/A	#N/A	#N/A
P01023	9.61791	1.29364	0.443943	0.664931	0.773317	1.25666	0.913217	0.491524	0.936632	0.898757	2.27455	0.809405	1.50307	0.391909
P01024	4.8701	0.741484	0.387217	0.951283	0.354593	1.26513	0.946459	0.848063	1.12564	0.762184	1.53999	1.78262	0.863078	0.326509
P01031	8.12456	0.856405	0.64955	0.93268	0.545473	0.95852	1.29929	#N/A	#N/A	#N/A	#N/A	#N/A	#N/A	#N/A
P01034	#N/A	#N/A	#N/A	#N/A	#N/A	#N/A	#N/A	1.49976	0.74266	0.853519	1.47831	1.10109	0.64182	0.819419
P01042-2	8.04199	0.719893	0.491276	0.72117	0.712964	0.77907	0.629038	0.311215	0.705022	0.504795	1.19512	0.883136	0.563612	0.181651
P01111	3.34433	1.09217	0.794008	0.922283	1.16801	1.29963	1.09534	1.04141	0.901345	0.636735	1.18153	1.60854	0.666714	0.986766
P01116-2	2.77928	0.917776	0.590934	1.07073	0.875725	1.04694	0.82864	2.13178	1.01895	0.933156	1.38858	1.51023	0.692437	0.789714
P01130	0.146031	0.226134	0.538665	0.284405	2.08446	0.816814	0.234817	2.0924	0.398791	3.46134	0.454181	0.352382	0.427035	2.55707
P01137	6.96307	0.690509	0.955074	1.36334	0.621666	1.70927	1.55021	#N/A	#N/A	#N/A	#N/A	#N/A	#N/A	#N/A
P01344	0.874112	0.326341	1.57184	0.275067	4.96201	0.347207	1.09174	1.39006	0.252815	3.74801	0.325319	0.258807	0.175444	0.820994
P01620	2.71128	1.47028	0.688442	0.874819	0.525311	0.797657	2.66416	0.568591	1.32586	0.984027	2.29172	1.09513	1.06715	0.25239
P01714	2.8332	1.00355	0.882966	0.847648	0.582568	0.953269	1.71857	#N/A	#N/A	#N/A	#N/A	#N/A	#N/A	#N/A
P01743	3.98785	1.07873	0.421114	0.684017	0.605083	0.706774	2.4513	0.720944	0.939212	2.20224	1.64334	0.96124	1.03789	0.422333
P01765	3.57716	1.51089	0.535417	0.806254	0.512152	0.916788	2.45612	0.396759	1.44074	1.27044	1.15482	0.893902	1.23643	0.281817
P01766	3.0627	1.29662	0.356186	0.714215	0.413767	0.864231	2.26958	0.563082	1.723	1.14279	1.48324	0.809474	1.15456	0.333622
P01771	2.44325	1.12398	0.552818	0.831381	0.618117	0.926405	1.54534	#N/A	#N/A	#N/A	#N/A	#N/A	#N/A	#N/A
P01834	2.61084	1.72973	0.931158	1.03228	0.951052	1.16912	1.51693	0.655152	1.1655	1.05565	2.43924	1.0022	1.2466	0.357924
P01857	4.15498	1.56209	0.448351	0.720787	0.908387	1.46399	2.34637	0.461859	0.836879	0.906611	2.71997	0.864248	1.17518	0.232178
P01859	5.62784	0.699807	0.418735	0.737094	2.46332	1.08453	1.20828	0.411531	0.342538	2.87309	1.06126	0.508013	1.31929	0.517296
P01871	3.71476	0.671215	0.79333	0.413725	5.10279	0.935279	0.554245	0.126489	0.416784	0.19371	0.392411	0.154997	1.82107	0.208798
P01877	8.5242	0.993186	0.428012	0.980921	1.28435	2.59237	1.50781	#N/A	#N/A	#N/A	#N/A	#N/A	#N/A	#N/A
P01891	0	0	0	0	0	0	0	0.967261	0.99038	0.759876	1.4526	1.27329	0.51768	0.785752
P01903	0.688509	0.402108	1.13742	1.88707	4.61165	0.533892	0.46363	2.45961	0.593645	0.237191	1.99473	0.942755	0.141541	0.137456
P01906	1.82855	1.10701	2.03978	1.97453	4.31878	1.10662	1.55684	#N/A	#N/A	#N/A	#N/A	#N/A	#N/A	#N/A
P01911	0.937774	0.355042	0.223299	4.49489	0.106478	2.46592	0.394344	5.9693	0.474096	0.443197	0.0466016	0.108957	0.0298082	0.0388213
P01920	1.08605	0.0877478	2.50799	5.68302	0.100269	1.20493	1.46656	3.06504	0.943011	0.206717	1.39487	0.479065	0.0300236	0.250375
P02042	6.44628	1.16058	0.796675	0.666539	0.700942	1.47708	0.611839	0.165435	0.88316	0.472193	0.536376	4.08976	0.250541	0.242927
P02452	1.31062	1.38334	0.233375	1.36031	0.386774	8.31809	1.08268	0.048273	0.247951	0.0625615	0.270456	1.10829	0.683061	3.68935
P02461	0.290901	1.03758	1.40558	1.40019	0.260063	3.09578	1.26605	#N/A	#N/A	#N/A	#N/A	#N/A	#N/A	#N/A
P02533	4.96123	1.81461	2.78249	0.583883	0.293788	0.914851	0.705914	#N/A	#N/A	#N/A	#N/A	#N/A	#N/A	#N/A
P02545-2	0.734655	0.416548	1.01979	0.772669	0.899707	0.846437	1.20477	1.41124	0.924185	1.79668	0.988676	0.992754	0.974839	2.68893
P02549	6.87475	0.683561	0.609502	0.578392	0.449431	0.79024	0.603723	#N/A	#N/A	#N/A	#N/A	#N/A	#N/A	#N/A
P02549-2	#N/A	#N/A	#N/A	#N/A	#N/A	#N/A	#N/A	0.174187	0.788652	0.224487	0.161721	4.7287	0.155338	0.198564
P02647	5.71725	0.631186	0.401433	1.16735	1.59061	1.38997	0.909189	0.375898	1.26955	0.420669	1.61585	1.03841	0.449179	0.282616
P02649	1.72375	0.731272	0.215289	0.9939	2.03836	0.908794	0.904318	0.192537	0.766711	1.90601	2.17383	1.31899	0.757091	0.382412
P02652	3.91357	1.11266	0.625864	0.928761	1.21172	1.08489	1.12147	0.244721	1.14891	0.366105	3.76277	0.937385	0.762441	0.260868
P02654	2.16412	0.290529	0.28162	2.19964	1.39205	0.611459	0.532578	0.308683	1.86828	0.302404	4.00798	2.141	0.169484	0.120142
P02655	2.65839	0.682821	0.354688	1.20133	0.851129	4.65838	0.681015	0.196723	1.37599	0.359835	1.6285	0.941372	1.42813	0.401032
P02656	2.1489	0.911924	0.325674	1.08832	1.0716	3.98202	1.02675	0.1539	1.28661	0.265813	1.61206	0.875303	1.74274	0.447741
P02671-2	8.56642	0.867141	0.530838	0.874644	0.510841	2.01941	0.568619	0.165739	0.411813	0.27582	0.333987	1.7804	0.35591	0.27327
P02675	5.91764	1.0705	0.516852	0.86918	0.428308	1.19064	0.504169	0.119253	0.468497	0.296687	0.271712	3.29593	0.148465	0.18957
P02679-2	7.51769	0.753513	0.794706	1.05872	0.385111	1.34682	0.535635	0.22594	0.516515	0.54435	0.363997	3.38713	0.200458	0.212443
P02724	8.87828	0.825111	0.593779	0.636518	0.476566	0.916038	0.456357	#N/A	#N/A	#N/A	#N/A	#N/A	#N/A	#N/A
P02730	7.71641	0.919814	0.755487	0.726885	0.496856	0.858123	0.80699	0.0566137	0.481189	0.117895	0.055589	2.23417	0.112715	0.0978169
P02735	0.601321	0.133763	0.124145	0.169515	0.398579	0.327246	0.106837	0.188577	0.159146	0.170623	0.43182	15.0554	0.171625	0.0776653
P02741-2	#N/A	#N/A	#N/A	#N/A	#N/A	#N/A	#N/A	0.509518	0.450961	0.651551	0.999169	6.56614	0.242948	0.436336
P02743	3.17715	0.906198	0.723419	0.759143	0.409916	2.91506	1.3492	0.358604	0.58877	0.491435	2.86268	1.57558	1.12105	0.162021
P02746	3.91062	1.36743	0.734024	1.70223	0.387691	0.948133	1.48843	0.706536	1.44792	1.25059	1.75183	1.12934	1.75585	0.609632
P02748	6.63024	0.610909	0.52889	0.483828	0.430467	0.747648	2.75185	0.139591	0.180989	0.250124	0.587788	0.467599	0.0698006	0.142436
P02749	#N/A	#N/A	#N/A	#N/A	#N/A	#N/A	#N/A	0.780181	0.836341	0.455125	1.80283	1.11809	1.39032	0.325469
P02751-12	2.67917	0.933552	0.585292	1.08054	0.886608	1.53108	0.828748	0.408112	0.568205	0.584578	0.609672	1.29597	1.08975	1.44867
P02760	0	0	0	0	0	0	0	0.545842	0.37532	0.367121	1.03097	1.23323	0.383395	0.276019
P02763	4.92491	0.408823	0.39756	0.575062	2.00271	0.295569	0.631437	0.806605	0.408663	0.587409	2.30985	3.27235	0.106457	0.0932062
P02765	11.1152	0.663206	0.212171	0.623444	0.914881	0.802639	0.949173	0.505561	0.73256	0.574599	1.13427	0.801493	0.597582	0.371587
P02768	4.79482	1.11804	0.419494	0.844959	1.03427	1.31892	1.33176	0.492778	0.84241	1.02752	2.4461	1.01535	0.64969	0.258552
P02774	5.97101	0.809476	1.4623	0.641681	1.19117	0.699839	3.11859	#N/A	#N/A	#N/A	#N/A	#N/A	#N/A	#N/A
P02774-2	#N/A	#N/A	#N/A	#N/A	#N/A	#N/A	#N/A	0.525418	0.534786	0.616427	1.22321	0.74517	0.386926	0.309354
P02786	1.46125	2.18452	0.739898	0.857143	1.0411	1.12235	0.716346	0.934413	0.916184	2.04601	0.737692	1.18609	1.14241	1.74296
P02787	3.92805	1.58849	0.40931	0.840602	1.73585	0.751722	1.12958	0.644503	0.899638	1.29518	2.02589	0.950469	0.849941	0.472537
P02788	7.56605	0.689481	0.517276	0.34578	1.00792	0.865447	0.606632	0.113249	0.281235	0.368216	0.695325	1.61809	0.229793	0.154536
P02790	4.23639	0.922889	0.680122	0.79828	0.816436	1.08893	1.05355	1.09571	0.842857	1.00477	2.03476	1.47829	0.963564	0.593114
P02792	0.747988	1.05369	0.210459	0.599494	0.260801	0.968175	0.764756	0.544256	0.408693	4.50645	1.25534	4.21041	0.25341	0.637973
P02794	0.816515	1.73635	0.295091	0.988289	2.63552	1.64796	0.31009	0.411655	0.289373	5.44467	1.8854	1.21311	0.149704	0.433975
P03952	5.94966	0.784651	0.714784	0.600371	0.755565	0.869306	1.36875	#N/A	#N/A	#N/A	#N/A	#N/A	#N/A	#N/A
P03989	0.139767	0.191873	0.30446	0.203925	6.66839	0.324062	0.161989	0.0737965	1.91769	0.106803	0.0360338	2.60417	0.0451044	0.0445969
P04003	8.60283	0.585324	0.538871	0.661163	0.327565	0.907325	0.691601	0.0744554	0.763455	0.0787068	0.407848	1.26152	0.342152	0.0882539
P04004	7.59794	0.600858	0.597625	0.561173	0.376468	0.690514	0.745795	0.207823	0.498026	0.688548	0.864196	0.637529	0.405075	0.665269
P04035-2	0.083607	0.114056	5.1848	0.251849	0.163185	0.253713	0.200083	6.12785	0.483988	0.576444	0.139112	0.226374	0.335849	3.70178
P04040	2.97074	1.28735	0.870948	1.77757	0.307938	0.914551	0.611352	0.40881	1.02549	0.445113	2.27152	2.36919	0.876637	0.443838
P04062-2	0.428892	0.832797	0.480725	0.743089	1.95864	0.871152	1.46772	0.558874	0.670133	1.14401	2.35906	1.17991	1.03032	1.46618
P04066	0.477679	1.54654	0.926382	1.01674	0.564816	0.566813	1.57051	2.26531	1.20629	1.03314	2.92197	1.28078	1.29542	0.423508
P04070	8.25316	0.79218	0.316779	0.503702	0.474265	0.789021	0.572406	#N/A	#N/A	#N/A	#N/A	#N/A	#N/A	#N/A
P04075	1.93255	0.831813	1.84502	0.465669	2.039	0.486459	1.90248	2.99062	0.541282	1.02402	1.02161	0.984939	0.453673	0.621688
P04083	4.37387	0.736432	0.407304	0.673034	0.476538	1.19437	3.20868	0.326662	0.831506	0.342683	2.25423	1.84195	0.589235	0.490598
P04114	3.68886	0.791268	0.36263	0.710295	0.23976	4.49484	0.504405	0.235076	1.03314	0.200481	0.845686	1.22741	1.41569	0.372934
P04156-2	2.48977	0.721195	0.38888	0.652438	1.92828	1.43937	0.909283	#N/A	#N/A	#N/A	#N/A	#N/A	#N/A	#N/A
P04179	0.30297	0.233684	2.57866	0.945536	1.11225	0.166552	2.35731	4.96488	0.595991	1.00865	2.12966	2.32816	0.0694664	0.0784833
P04181	0.548609	0.91292	1.4479	0.658641	2.71193	0.575156	1.9503	2.34473	0.492296	2.57769	0.725409	0.73426	0.790485	0.845085
P04196	5.93841	0.885111	0.515924	0.68858	0.655026	2.48776	1.26214	#N/A	#N/A	#N/A	#N/A	#N/A	#N/A	#N/A
P04220	2.84863	1.09049	0.326643	0.401595	3.18507	0.723379	1.66054	0.226112	1.65436	0.309	0.452343	0.444629	1.35922	0.246625
P04229	0.359086	0.307068	0.169775	0.165342	0.150796	0.218516	9.61897	0.233334	0.293243	0.309562	0.182871	0.270936	3.79846	1.96231
P04233-3	0.470663	0.411965	0.273725	0.475185	5.77304	0.898569	0.559018	0.834614	0.26146	0.30982	1.53966	0.821127	0.525677	0.23835
P04264	7.95089	2.04925	2.13795	0.50902	0.294675	1.3871	0.586994	0.0773157	1.4048	0.404957	0.313671	1.0913	0.588686	0.637495
P04275	2.63382	0.793308	1.46318	0.740108	0.542347	1.18433	4.02482	0.993411	1.02504	1.13914	0.96147	1.47941	0.465367	0.478272
P04350	0.184073	1.23532	0.17877	0.527492	2.73874	1.77182	0.291816	1.47801	0.520006	1.47542	0.733004	0.502085	1.6068	2.13992
P04406	3.85889	1.12408	0.764817	0.558353	0.795585	0.761696	1.29647	1.35356	0.519051	2.24484	0.84213	0.657457	1.01839	0.91419
P04632	2.37934	0.891207	0.639804	0.800016	1.65127	1.13105	0.908066	1.79828	0.688728	0.55056	1.95068	0.901171	0.853456	0.619836
P04792	0.298113	0.340228	1.24161	0.370303	6.26284	0.441579	0.847609	0.760077	0.62257	0.682572	0.976343	0.572541	0.535345	0.277322
P04839	7.92682	1.21002	1.05442	2.43391	0.443599	3.00662	1.26699	#N/A	#N/A	#N/A	#N/A	#N/A	#N/A	#N/A
P04843	0.748117	1.9457	0.899364	1.41146	0.16776	2.13108	1.46564	0.920517	1.29126	0.715096	0.463038	1.28862	1.54652	1.5468
P04844	1.11104	1.83944	0.622065	1.08219	0.208468	3.48599	1.23702	0.64716	0.779995	1.65956	0.812083	1.13486	2.34894	1.85086
P04899-2	4.06768	1.10447	0.716105	1.09895	0.541188	1.96065	1.32008	1.14599	0.964019	0.39334	1.06195	1.82579	0.830812	0.402149
P05023-2	1.41073	3.1119	0.604332	1.03641	0.723253	4.61314	0.793116	1.87999	1.47959	0.384711	0.755128	1.57206	0.591063	1.0578
P05026-2	0.325604	3.93117	0.759151	0.269304	1.99957	2.72302	0.959727	1.42413	0.976159	0.45837	1.22942	0.810133	0.488981	0.403565
P05067-7	0.293457	2.15515	1.15591	1.16603	0.921742	1.1297	0.910734	0.883493	1.26054	1.4237	1.08691	0.803253	0.578972	1.51174
P05090	0.834067	3.43014	0.330728	1.07521	0.981121	1.46117	0.46156	0.143082	0.577046	0.27814	4.38642	1.14696	1.86077	0.511049
P05091	0.269647	1.13948	0.555741	0.797489	1.01166	0.80169	3.18709	2.345	0.613867	2.8827	1.25159	0.506531	0.896776	0.583771
P05093	0.240179	1.06534	0.482264	2.26572	0.165248	2.76114	0.217534	1.01223	2.09424	0.530316	0.774866	0.847124	2.98097	0.555779
P05106-2	11.937	0.677565	0.9088	0.693783	0.411635	0.713105	0.815972	0.0607817	0.406256	0.0776578	0.221212	0.883074	0.0541871	0.102886
P05107	5.94888	0.672582	0.648751	1.31032	0.649841	1.2583	0.83784	0.382039	0.808348	0.445587	1.10121	2.4406	0.6357	0.270562
P05108	0.107906	1.29887	0.565476	1.9525	0.559432	1.27738	0.597244	1.19028	0.859326	2.62464	1.68872	0.785878	1.88353	0.612559
P05109	6.54418	0.869951	0.717704	0.694866	0.855497	1.13154	0.996921	#N/A	#N/A	#N/A	#N/A	#N/A	#N/A	#N/A
P05114	0.115541	0.318752	1.07072	0.942884	3.56631	0.243963	0.265349	1.82096	1.39798	1.92695	1.61293	0.536811	0.35188	0.638868
P05141	#N/A	#N/A	#N/A	#N/A	#N/A	#N/A	#N/A	0.447677	0.442086	0.443469	0.270338	0.747282	0.314005	0.540042
P05154	#N/A	#N/A	#N/A	#N/A	#N/A	#N/A	#N/A	1.16273	0.660864	1.69765	0.783221	0.592334	1.12365	3.25881
P05155	9.03017	0.512681	0.390271	0.688743	0.688766	0.482859	0.49739	#N/A	#N/A	#N/A	#N/A	#N/A	#N/A	#N/A
P05164-2	0	0	0	0	0	0	0	0.161646	0.349443	0.430555	0.808312	1.91144	0.316061	0.194043
P05165-2	0.38717	1.62296	0.721354	1.33966	0.361816	1.04505	4.12311	0.478285	1.03678	3.61218	1.34653	0.707231	1.05817	0.342537
P05166	0.21836	1.63144	1.04212	1.42576	0.26071	1.11965	3.67283	0.661412	1.02233	2.93434	1.42353	0.52108	1.40642	0.449239
P05186	0.168031	0.461729	0.115591	1.39201	1.06946	0.84753	0.223531	0.75348	0.358581	1.65155	2.85712	1.42065	0.637296	2.24876
P05198	4.56187	0.970207	0.733159	1.21302	1.03815	1.28388	0.880448	#N/A	#N/A	#N/A	#N/A	#N/A	#N/A	#N/A
P05204	0.0743297	0.307441	0.703176	0.764419	2.8472	0.535464	0.353516	0.993631	0.924009	1.9499	1.37206	0.659312	0.527211	0.932577
P05362	0.73077	0.820788	0.352213	1.85931	0.712106	1.26558	0.948028	0.997303	1.05599	0.391798	1.99284	4.82279	0.300995	0.399421
P05387	0.705184	0.854371	0.725658	0.786468	2.54177	0.550957	0.679738	1.03317	1.15764	1.92917	1.99234	0.75981	1.421	0.873584
P05388	1.7993	0.857006	1.25315	0.904375	1.25799	0.822092	0.949879	0.791958	1.24424	1.36601	1.23186	0.692237	1.62934	1.43246
P05413	0.128791	2.21332	1.17776	0.348633	3.13859	0.825662	0.598279	#N/A	#N/A	#N/A	#N/A	#N/A	#N/A	#N/A
P05423	0.960403	0.830352	1.13946	0.70563	3.06765	0.555631	0.73344	#N/A	#N/A	#N/A	#N/A	#N/A	#N/A	#N/A
P05455	1.66736	0.639582	0.693908	0.783651	1.48385	0.685029	0.795326	#N/A	#N/A	#N/A	#N/A	#N/A	#N/A	#N/A
P05496	0.28805	1.28344	1.58747	1.35136	0.319146	1.14108	3.1754	1.03029	0.634344	3.02601	0.525173	0.924965	1.31577	0.769994
P05556-2	2.62367	1.26307	0.551006	1.12271	2.13863	1.89429	0.662538	1.00669	0.919078	0.796417	1.74336	1.54042	0.990473	0.988194
P05771-2	4.22278	0.629188	0.946242	0.936076	0.794283	0.894106	1.17112	#N/A	#N/A	#N/A	#N/A	#N/A	#N/A	#N/A
P05783	0.120836	0.0287594	0.0449489	0.114918	0.0453153	0.208396	2.22437	10.2033	0.689516	0.115178	0.546532	0.295288	0.109401	0.0903429
P05787	0.103616	0.050863	0.0934229	0.0782285	0.0484855	0.214917	2.65059	9.45964	0.764418	0.252052	0.488941	0.373887	0.243712	0.166585
P06127	#N/A	#N/A	#N/A	#N/A	#N/A	#N/A	#N/A	0.711516	0.480294	0.921952	0.572191	0.719372	0.393776	5.45771
P06132	12.1313	1.2316	1.11797	0.730475	0.872538	1.47398	0.870655	#N/A	#N/A	#N/A	#N/A	#N/A	#N/A	#N/A
P06213-2	0.459048	1.68476	1.08983	1.37602	0.409282	1.15369	0.775335	1.48494	1.13733	1.24012	0.59302	0.969617	0.630981	3.10967
P06241-3	5.2015	1.37852	1.06984	1.0121	0.311129	1.28722	0.880557	1.40781	1.08133	0.600025	0.717296	0.954265	0.630262	1.10722
P06396-2	4.42826	0.630679	1.05055	0.90865	1.54941	0.765676	0.82809	1.62224	1.04985	0.610731	1.32222	0.606658	0.541667	0.234272
P06576	0.515831	0.509469	0.544304	0.43763	3.16685	0.82923	1.84234	0.781565	0.263926	5.12195	1.3043	0.390215	1.15898	0.780319
P06703	6.22076	0.732701	0.0880722	0.604138	0.496488	0.776628	0.786358	0.14031	0.510092	0.152269	4.80014	1.64462	0.26069	0.0772079
P06727	8.12711	0.768035	0.280772	0.637014	1.36294	1.50119	1.54371	0.232973	0.531425	0.415731	0.959156	0.697865	0.518701	0.683023
P06733	3.7002	1.39201	0.736923	0.660295	1.30106	1.02219	1.09945	1.85472	0.474743	0.996735	1.50064	0.752103	0.934219	1.09184
P06737	8.52014	0.79044	0.347539	0.582021	0.296189	0.952726	0.489104	#N/A	#N/A	#N/A	#N/A	#N/A	#N/A	#N/A
P06744	#N/A	#N/A	#N/A	#N/A	#N/A	#N/A	#N/A	1.34082	0.384328	2.68263	2.01544	0.662394	1.11784	0.73076
P06748-2	1.91932	0.762433	0.94141	0.600917	2.10322	0.329557	0.456404	2.01333	0.644695	3.6005	0.599502	0.419711	1.23366	1.14855
P06753-3	3.62984	0.617574	0.469828	0.764934	1.4017	0.753949	0.60371	1.12693	0.731612	1.21841	2.15805	1.49237	0.665264	0.659721
P06756-2	0.928839	1.16295	0.581926	1.00363	0.880753	1.72306	1.36775	0.916907	1.14016	0.689781	1.70762	2.07294	0.627353	0.656165
P06865	0.427617	2.22098	0.68786	1.01413	0.489377	0.709812	2.99587	0.98082	0.81028	1.32142	2.06091	0.947254	1.35066	0.436056
P07099	0.333001	2.86493	0.485857	1.88706	0.431012	2.46279	1.46794	0.669739	1.3422	0.325151	1.02348	1.11626	1.90957	1.03229
P07195	#N/A	#N/A	#N/A	#N/A	#N/A	#N/A	#N/A	1.6673	0.708832	2.34266	1.05488	0.929858	1.07097	0.75743
P07196	0.190802	0.513685	0.61073	0.406896	1.15741	0.251196	9.99949	#N/A	#N/A	#N/A	#N/A	#N/A	#N/A	#N/A
P07197	0.379851	1.13792	0.662929	0.435403	0.997655	0.752162	4.84696	#N/A	#N/A	#N/A	#N/A	#N/A	#N/A	#N/A
P07203	2.88078	1.43365	1.11429	1.18502	0.588608	1.1024	2.10342	0.915859	0.806383	0.572539	1.95713	1.25866	0.636913	0.509102
P07205	10.5064	0.664155	0.400535	0.346557	0.718347	0.653158	0.754635	#N/A	#N/A	#N/A	#N/A	#N/A	#N/A	#N/A
P07225	4.52088	1.10293	1.15567	0.909409	0.755085	0.88111	1.05533	#N/A	#N/A	#N/A	#N/A	#N/A	#N/A	#N/A
P07237	0.494266	2.54903	0.505334	1.9558	0.370581	1.15943	0.468	0.534537	1.22234	0.731992	2.48837	1.36273	1.33541	1.10486
P07305-2	#N/A	#N/A	#N/A	#N/A	#N/A	#N/A	#N/A	0.632799	3.45259	1.20437	1.35411	1.08618	1.1144	1.99973
P07339	0.559151	1.63693	0.55853	1.18238	0.460328	1.36776	2.08453	0.850814	0.94678	0.546786	3.05209	1.21916	1.45442	1.01595
P07355	1.65988	0.834577	0.261759	0.877437	0.358249	1.30143	1.81317	1.15507	0.967051	0.46308	3.25692	1.97886	1.16264	0.461072
P07357	8.08001	1.1517	0.887063	1.05116	0.747829	1.16027	1.83562	#N/A	#N/A	#N/A	#N/A	#N/A	#N/A	#N/A
P07358	7.7884	0.746049	0.426476	0.499677	0.543589	0.544892	1.10469	#N/A	#N/A	#N/A	#N/A	#N/A	#N/A	#N/A
P07360	7.96387	1.33398	0.879437	0.893533	0.504327	0.999953	1.31418	#N/A	#N/A	#N/A	#N/A	#N/A	#N/A	#N/A
P07384	6.73374	1.20056	0.939505	1.05742	1.18409	1.37971	1.18187	1.39428	0.968183	0.254786	1.28531	1.27487	0.474593	0.300753
P07437	3.02531	0.835083	2.53822	1.01477	1.4236	1.26631	1.99578	1.42139	0.770068	0.524758	0.62936	1.47395	0.785375	0.792097
P07477	4.09213	1.71919	1.23275	1.35027	1.11666	1.87282	1.20823	0.949621	0.960162	1.36128	0.918007	1.18293	1.95203	1.092
P07585-4	#N/A	#N/A	#N/A	#N/A	#N/A	#N/A	#N/A	0.267523	0.869153	0.322852	2.56702	3.22892	1.38539	0.565584
P07602	0.223069	1.01148	0.462517	0.780782	1.14015	0.712457	1.39736	0.739179	0.950272	1.03768	3.81311	1.48519	0.969309	0.5487
P07686	#N/A	#N/A	#N/A	#N/A	#N/A	#N/A	#N/A	1.44482	0.756827	1.15949	2.32822	0.967355	1.26075	1.61353
P07738	12.2227	0.983614	0.971607	0.675178	0.548153	0.566438	1.05352	#N/A	#N/A	#N/A	#N/A	#N/A	#N/A	#N/A
P07741	5.97893	0.95286	0.815336	0.706709	1.28878	0.786775	0.706728	1.43724	0.567148	0.690967	0.98342	0.814115	0.5787	1.11775
P07814	0.826821	1.78351	1.45586	0.955439	0.605031	0.913874	0.854289	1.10496	1.0381	1.86927	0.789462	1.20231	1.59908	1.28092
P07858	1.10336	1.00502	0.377416	0.553185	1.05985	1.20584	5.2374	0.656842	0.455479	1.7381	2.54486	1.00547	1.01742	0.948637
P07900	3.27986	0.671324	0.885442	0.777291	1.63365	0.982201	0.866268	1.19528	1.14853	1.42489	1.03652	1.03753	1.20142	1.17398
P07910-2	0.650782	0.685845	2.24873	0.874496	1.1105	0.287621	0.354518	0.993907	1.61295	2.67395	1.04064	0.535145	1.29834	1.68698
P07919	0.322634	0.904203	0.738677	0.758201	4.26064	0.747775	2.13673	0.671643	0.376622	0.274666	1.0674	0.662917	0.531648	0.496848
P07942	0.825035	0.944179	0.379636	0.898488	1.44367	1.14403	0.654443	1.08245	0.73971	1.87723	0.57781	1.10201	0.906625	2.73914
P07948-2	5.62807	0.833857	0.94814	1.25178	0.222276	1.50171	1.09296	0.965336	1.10273	0.473755	0.744347	2.00458	1.2095	0.421713
P07954-2	0.607589	0.822801	1.75549	0.951793	0.921151	0.623382	2.48043	2.39261	0.607529	3.01289	1.42496	0.684861	0.940066	0.542506
P07996	4.907	0.8893	0.491216	0.77231	0.515994	0.989407	0.617772	#N/A	#N/A	#N/A	#N/A	#N/A	#N/A	#N/A
P08107	2.72414	0.942659	1.67321	0.853786	0.165005	1.21795	0.774668	0.892413	0.813634	1.23782	1.4952	0.929315	2.34924	1.30969
P08133	2.27379	1.23756	0.78258	0.721415	1.69999	1.72543	1.51413	1.12165	0.65178	0.444525	2.33349	1.68764	0.770648	0.325775
P08174	1.41156	1.95651	0.92367	1.97447	1.22837	2.30233	0.829769	0.335054	0.866518	0.365073	2.36648	1.20936	0.436007	0.76174
P08183	0.163308	2.85074	0.340741	1.91084	0.112327	2.1715	0.23347	0.276244	1.26962	0.32406	0.814045	1.42906	2.05124	1.84881
P08195-2	3.14071	0.883496	0.743675	1.23892	0.687372	2.08173	1.13143	0.929767	0.884959	0.849333	1.37691	1.94273	1.81703	1.46285
P08236	0.319597	0.72555	1.69255	0.667103	0.608445	0.613138	0.992039	0.62276	0.579722	2.00585	1.23169	0.498331	2.69163	2.58925
P08237-2	4.16469	1.39972	0.650938	1.03349	1.33354	1.0721	1.48171	1.30783	0.702339	0.86418	1.06071	0.73886	1.05365	1.26504
P08238	2.802	0.581903	1.24157	0.631288	1.99467	0.954845	0.699012	1.61471	0.805225	1.12684	0.657609	0.723153	0.876716	1.65817
P08240	#N/A	#N/A	#N/A	#N/A	#N/A	#N/A	#N/A	1.46558	1.11573	1.20272	0.637451	0.495428	1.10988	1.38183
P08247	0.19091	0.386075	0.203694	0.177118	7.42024	0.326108	0.193886	#N/A	#N/A	#N/A	#N/A	#N/A	#N/A	#N/A
P08263	0.0943682	0.0639863	0.0723975	0.249058	3.76499	1.15098	0.0802853	0.658677	0.13258	1.61672	1.69729	0.29143	3.88724	0.203353
P08514-3	8.5498	1	0.846562	0.630567	0.418887	0.988614	0.766379	0.0411833	0.445142	0.0940048	0.173134	1.0543	0.0719225	0.114871
P08559	0.201406	0.922971	1.78894	0.778508	1.49385	0.552862	3.84411	0.84792	1.00335	2.97777	0.760862	0.727087	0.677669	0.30763
P08571	0.809229	0.708322	0.425965	2.05893	0.663071	2.22436	1.50857	0.608658	1.24227	0.158431	3.83946	4.20439	0.245518	0.0665043
P08572	0.419721	1.57883	0.995822	1.30479	1.24928	2.49114	1.80496	0.778841	0.612116	0.713034	0.490043	1.81662	0.695099	3.89759
P08574	0.910232	1.17587	1.72136	1.06574	1.9507	0.856113	2.79772	0.74545	0.56591	0.560754	0.993834	0.655162	1.2081	0.840803
P08575-2	6.85713	0.670022	0.600133	1.3643	0.303754	1.84639	1.58216	0.285728	0.779671	0.329824	0.804089	1.9799	0.686853	0.174548
P08579	#N/A	#N/A	#N/A	#N/A	#N/A	#N/A	#N/A	0.740589	1.14048	2.14955	1.96628	0.886072	1.25571	0.870018
P08603	7.65381	0.803565	0.451724	0.627534	0.453863	0.598596	0.582602	#N/A	#N/A	#N/A	#N/A	#N/A	#N/A	#N/A
P08603-2	#N/A	#N/A	#N/A	#N/A	#N/A	#N/A	#N/A	0.244488	0.524459	0.542993	1.09079	0.69196	0.376593	0.158105
P08621-3	1.4935	0.756615	2.18583	1.08318	1.46912	0.55542	0.52596	#N/A	#N/A	#N/A	#N/A	#N/A	#N/A	#N/A
P08621-4	#N/A	#N/A	#N/A	#N/A	#N/A	#N/A	#N/A	0.84408	1.42651	2.41983	1.37366	0.497484	1.67291	1.80996
P08648	3.2344	0.780422	1.64324	0.697195	0.625004	1.17042	0.915953	2.38578	0.604202	0.61373	0.974638	0.893288	1.44243	1.5067
P08670	0.706363	1.36701	0.370599	0.732515	1.21231	1.56336	0.822679	1.19296	0.606855	0.905048	1.33389	1.8056	0.931438	1.97909
P08684	#N/A	#N/A	#N/A	#N/A	#N/A	#N/A	#N/A	12.3693	0.795473	0.46599	0.226886	0.392693	0.115604	0.148568
P08686	0.291127	2.62136	0.732024	1.56504	0.155929	2.58594	0.24365	1.55631	0.68241	0.205998	0.634051	0.473382	2.63676	1.99777
P08754	1.86522	0.993028	0.666918	0.697688	0.404757	2.63322	1.16099	1.239	1.05998	0.431976	0.898396	1.70157	1.13111	0.726939
P08758	0.762575	0.759404	0.443381	0.849048	0.78938	0.914222	1.8652	1.30948	0.966178	1.53118	2.65691	1.58087	0.703055	1.09861
P08865	1.39098	1.05756	1.7084	1.01371	1.29398	0.642578	0.957565	1.19884	1.19672	1.76866	1.2655	0.914063	1.02575	0.824763
P09001	0.264512	0.697169	10.5163	1.49586	1.32079	0.368538	1.08616	#N/A	#N/A	#N/A	#N/A	#N/A	#N/A	#N/A
P09012	0.86544	0.599263	1.43226	0.868222	1.92939	0.472042	0.489924	1.25775	1.45084	2.34057	1.62217	0.707579	1.16464	1.25088
P09104	#N/A	#N/A	#N/A	#N/A	#N/A	#N/A	#N/A	1.02053	0.615835	0.635258	1.17015	0.70409	0.599743	1.35756
P09110	0.414453	1.66552	1.85303	1.77186	0.369143	0.792803	0.975805	3.91349	1.43797	0.580066	1.43199	2.05937	0.61423	0.170937
P09132	1.72264	0.771059	0.909313	1.05171	1.12027	0.553014	0.715848	0.959989	1.29813	1.80555	1.7727	0.710093	0.858873	1.49752
P09382	1.004	0.862623	1.12184	0.944049	1.49219	0.66053	1.56061	4.45508	0.676863	0.514308	2.94046	1.52175	0.454307	0.582524
P09455	0.310313	0.583363	0.525703	0.389002	4.96601	0.898174	1.28187	1.27952	0.358002	0.469698	1.60408	0.476328	0.436692	0.283191
P09467	#N/A	#N/A	#N/A	#N/A	#N/A	#N/A	#N/A	0.791066	0.867282	0.723884	1.87562	1.15127	1.35159	0.50341
P09471-2	0.314606	0.914326	0.817703	0.98522	2.35068	1.16237	1.48389	2.88275	0.675557	0.301436	1.10547	0.691278	0.423531	0.0922978
P09486	1.25868	0.520691	0.917987	0.469737	2.53281	0.512898	0.799517	0.895066	0.421392	0.776819	0.689906	0.584499	0.441853	4.1024
P09493-2	#N/A	#N/A	#N/A	#N/A	#N/A	#N/A	#N/A	0.924326	0.632598	1.97894	2.38382	2.1103	0.564276	0.290595
P09493-3	3.01099	0.715704	0.450316	0.624306	1.01269	0.648478	0.721857	#N/A	#N/A	#N/A	#N/A	#N/A	#N/A	#N/A
P09496-2	1.37286	0.65997	1.22327	0.890716	2.39148	0.403235	0.529717	0.314667	1.73641	1.61901	1.69545	1.00606	1.06827	0.810544
P09497-2	0.208001	0.743647	1.32354	0.514186	4.11191	0.34436	0.354562	1.38525	0.886293	2.03284	0.988338	0.459521	1.77332	0.51088
P09525	1.44471	0.504843	0.441052	0.413467	2.90193	1.24059	1.13416	0.884463	0.363233	1.36917	1.68863	0.803021	1.3843	1.00552
P09543-2	4.29267	1.13165	1.60205	1.18253	0.42858	1.84687	1.33572	0.401958	1.56263	0.539672	0.943814	1.04715	1.37847	1.01806
P09601	2.72813	1.32192	0.362955	1.36827	0.960718	1.76227	1.01017	0.57346	0.809481	1.96255	1.22189	2.81962	0.69218	0.489446
P09622	0.173816	1.00577	1.93991	1.08831	0.951885	0.670082	1.34768	1.63154	0.942089	3.0046	1.33756	0.860524	1.09896	0.510284
P09651-3	1.82	0.571074	2.97924	0.836578	1.1669	0.43155	0.338368	0.891479	1.12183	1.73101	0.994509	0.648444	1.02334	1.75125
P09661	1.27537	0.662581	0.625812	0.462417	1.8307	0.389502	0.529808	0.544838	1.21391	2.45141	1.65939	0.694781	1.00987	0.975397
P09871	6.10137	0.661435	1.27994	0.801172	0.0929172	0.355628	1.09128	0.359325	0.42206	0.400855	0.867581	0.90956	0.445732	0.1535
P09874	1.57868	0.289573	0.680668	0.618587	1.25726	0.639326	0.69742	0.614982	0.903634	1.86976	0.790635	0.399964	1.22323	3.40906
P09917	5.3298	0.82572	0.854885	1.73704	0.271846	1.47993	1.18004	#N/A	#N/A	#N/A	#N/A	#N/A	#N/A	#N/A
P09936	0.670909	0.412232	0.522981	0.223347	6.1152	0.726331	0.216276	#N/A	#N/A	#N/A	#N/A	#N/A	#N/A	#N/A
P09960	9.33504	1.39432	0.757933	0.976831	0.239535	1.23243	0.671394	1.26908	0.790375	0.829661	1.52137	0.781616	0.752847	0.38146
P09972	0.636074	0.759671	2.4517	0.513994	1.09228	0.430845	1.39107	1.44935	0.548571	2.83005	0.721127	0.507387	0.816411	2.226
P0C0L4	3.8717	0.605793	0.971428	1.6658	0.560272	1.10857	0.564742	1.31885	1.41438	0.593741	1.49969	1.91377	0.98912	0.596013
P0CAP2-2	1.44903	0.51481	1.058	0.860902	4.04194	0.647771	0.751834	#N/A	#N/A	#N/A	#N/A	#N/A	#N/A	#N/A
P0CB43	1.58121	0.494661	4.41415	0.642981	1.80626	0.972662	1.02739	1.05185	1.38216	0.613922	0.769675	0.860012	1.11982	1.06922
P0CG01	#N/A	#N/A	#N/A	#N/A	#N/A	#N/A	#N/A	1.92852	1.0372	1.16149	1.04361	1.46864	0.404909	0.807454
P0CW20	#N/A	#N/A	#N/A	#N/A	#N/A	#N/A	#N/A	1.30504	0.760984	1.35544	0.777273	0.735214	0.721338	1.76103
P0CW22	1.29734	1.20784	0.399407	0.470514	0.802631	0.71237	0.94243	0.934618	1.18788	3.0415	1.51377	0.786194	1.52676	0.873399
P0DJ07	0.0983979	1.35716	0.457133	1.19882	1.39324	1.54694	5.41845	0.15765	0.406767	0.660362	1.3599	0.666884	0.629331	0.995293
P10109	0.332773	0.49975	0.412098	0.571461	4.45539	0.656072	0.381811	1.47748	0.347104	1.33061	2.15598	0.493689	0.510281	0.721175
P10155	3.05437	1.22609	1.4723	1.18526	0.67239	1.51152	0.89598	0.854077	0.941482	1.52701	1.17294	0.676398	1.68974	1.97808
P10253	0.171956	1.45938	1.11299	0.889716	0.578016	0.729058	3.5475	0.44486	0.545306	0.833621	1.22064	0.645029	1.99653	1.89719
P10301	0.890594	1.45223	0.939322	1.06691	0.317929	2.80169	1.46002	1.25677	0.766518	0.389352	1.52947	2.28241	0.939145	0.454231
P10515	0.48	1.33373	2.17294	0.855422	1.88622	0.779701	3.93932	0.926516	0.839194	1.74421	1.01478	0.579839	0.804489	0.326428
P10599	1.72124	0.713027	0.866208	1.03989	3.55973	0.692566	1.13138	1.9557	0.589302	1.27508	1.5919	0.786834	0.67857	0.505661
P10606	0.415581	1.49067	1.16604	2.02404	2.09538	1.26169	2.09601	0.32256	0.762215	0.438049	1.97109	1.0939	0.571166	0.419035
P10619	0.269171	1.10214	0.712438	0.749476	2.62368	0.779181	3.73625	1.56098	0.861516	0.9957	1.68933	0.859034	0.813398	0.760694
P10620	0.198915	2.46381	0.497451	2.30149	0.0291974	1.65739	1.71317	1.39322	1.25418	0.505133	1.67954	1.68314	1.52242	0.666569
P10643	8.25893	0.830365	0.241958	0.574582	0.995734	1.02149	1.94584	#N/A	#N/A	#N/A	#N/A	#N/A	#N/A	#N/A
P10644	3.13672	0.79116	0.541855	0.905219	1.7295	0.834569	0.6185	1.24325	0.782788	1.76832	1.02985	0.679311	0.67014	1.07572
P10768	15.1232	1.05135	0.390501	0.655227	0.48489	0.847726	0.904434	0.872056	0.787116	0.853019	0.815118	0.737555	0.857408	0.805574
P10809	0.414848	1.33247	0.599476	0.832418	0.807447	0.525214	0.959811	0.884735	0.696061	5.15751	0.931806	0.707119	0.940707	0.966429
P10909-4	3.45386	1.03127	0.933725	0.756579	0.70437	0.776001	1.17827	0.350328	0.290458	0.840242	0.882645	0.329566	0.532612	3.59712
P11021	1.04895	1.30648	0.860477	1.19694	1.51238	1.1189	0.795373	0.867478	1.04723	1.81519	1.51709	1.25237	0.765673	1.27477
P11047	0.694008	1.10514	1.61616	0.83696	1.58259	1.24592	1.20616	1.38069	0.456489	1.22729	0.882449	1.1512	0.785363	2.34181
P11117	0.470054	0.938199	0.502642	1.64798	3.40916	2.07248	1.46984	#N/A	#N/A	#N/A	#N/A	#N/A	#N/A	#N/A
P11142	2.21544	0.561947	1.36223	1.15092	1.4933	0.494164	0.607779	1.33573	0.669279	1.92228	1.12005	0.753817	1.59781	1.21248
P11166	7.85511	0.666208	0.337173	0.51335	0.318804	0.674548	0.523759	0.0915649	0.463532	0.249092	0.0621217	2.26092	0.101369	0.355274
P11171-4	5.28866	0.391467	0.207302	0.162321	0.316336	1.47136	0.449084	0.680307	1.45888	0.362686	0.346357	7.17465	0.373995	0.420523
P11172	2.02087	0.506005	1.02326	0.639555	1.46814	1.10329	1.15801	1.12595	1.27283	0.800597	0.676134	0.789407	0.698001	2.47407
P11177-2	0.336046	1.27898	1.07655	0.671513	1.27202	1.11783	2.62089	0.663173	0.539018	3.9309	0.696639	0.609119	1.1303	0.609984
P11182	0.179057	0.960392	0.629642	0.927797	1.93441	0.815418	1.43021	0.669198	1.46382	2.22089	1.78968	0.875764	1.41061	0.324421
P11215	6.19809	0.819826	0.768813	0.785892	0.568016	1.52475	1.22157	#N/A	#N/A	#N/A	#N/A	#N/A	#N/A	#N/A
P11216	1.19639	0.759199	4.23159	0.696011	1.13763	0.634187	1.78984	0.466737	0.469467	1.88119	0.84851	3.04637	0.469354	1.40233
P11233	2.11405	1.14992	1.40276	0.982112	1.11408	1.3516	1.13614	1.11513	0.809521	2.12376	1.89664	1.9476	0.795539	0.355409
P11234	2.28066	0.828961	0.763886	0.897275	0.8875	0.799667	1.12179	1.27092	0.914081	0.633867	1.05613	1.14617	1.58025	0.622832
P11277-3	6.59202	0.730337	0.682401	0.725126	0.529668	0.731052	0.600429	0.129138	0.784002	0.180452	0.107949	3.73098	0.152218	0.177479
P11279	0.572583	1.07223	0.337602	1.39402	1.10003	1.27415	1.77301	0.491894	0.942612	1.66247	3.08708	1.46611	1.07116	0.564992
P11310	0.512515	0.988348	0.380522	1.24468	0.356543	0.956885	3.19965	0.824421	1.15978	1.33358	1.38285	0.936394	0.989842	1.02768
P11387	0	0	0	0	0	0	0	1.58054	1.48525	2.91942	1.03579	0.902006	0.959148	1.31549
P11388	2.63453	0.728004	0.708049	0.881333	0.579867	0.790304	1.33393	0.708155	1.32793	3.18117	0.65745	0.959481	0.866644	1.69912
P11413	5.00923	0.70424	3.29613	0.691464	0.609509	0.36461	2.29813	2.77365	0.530033	0.236359	1.02574	1.19104	0.166592	0.193305
P11441	0.349481	0.717225	1.23542	0.56292	5.99385	1.01363	0.777482	0.833713	0.61321	1.43225	1.22215	0.369851	1.03207	0.883807
P11498	0.265	1.23118	2.65581	0.62661	0.73123	0.636352	2.31939	4.50383	0.780442	1.3222	0.657851	0.599536	0.461201	0.48511
P11532-3	0.438365	1.56695	1.75191	1.31249	1.23406	2.07492	1.25049	#N/A	#N/A	#N/A	#N/A	#N/A	#N/A	#N/A
P11532-5	#N/A	#N/A	#N/A	#N/A	#N/A	#N/A	#N/A	0.611119	1.60928	0.418128	1.41378	1.71318	0.4602	0.401841
P11586	8.85162	1.09859	0.933903	0.749491	1.21914	1.20949	0.803774	#N/A	#N/A	#N/A	#N/A	#N/A	#N/A	#N/A
P11717	0.553203	1.4037	1.34517	0.634642	0.904509	0.770827	0.753053	0.849844	0.533813	2.28972	0.688058	1.64018	2.29895	2.09047
P11766	6.22212	1.08167	0.981789	1.08105	0.676948	1.61348	1.05318	1.22859	0.706058	0.940458	1.87796	0.888274	0.81602	0.556605
P11802	1.35056	0.950417	3.58908	0.73915	4.72236	1.64026	1.48776	#N/A	#N/A	#N/A	#N/A	#N/A	#N/A	#N/A
P11940-2	1.2943	0.881145	1.58122	1.00804	1.22433	0.881474	1.16702	0	0	0	0	0	0	0
P12004	5.58398	0.616097	0.750447	0.590521	2.01055	0.643309	0.842531	0.814925	0.528097	1.29548	0.976923	0.712623	0.414849	1.31352
P12081	1.55827	0.749561	1.58781	0.766385	1.57054	0.896328	1.78508	2.3288	0.78501	0.921632	1.37054	1.05793	0.996005	0.742113
P12104	#N/A	#N/A	#N/A	#N/A	#N/A	#N/A	#N/A	0.276796	0.247895	10.8924	0.688891	0.409457	0.107206	0.178188
P12109	1.07628	1.62865	0.87238	1.1368	0.831813	2.65668	4.73205	0.665694	0.539666	0.415062	0.470479	1.33911	1.348	0.679048
P12110	0.707762	1.09299	1.09385	1.18054	0.673112	1.86714	4.39346	0.777358	0.630437	0.41969	0.435246	2.11149	0.948187	0.685168
P12111-2	0.914152	1.36542	1.27154	1.1754	0.930194	1.94522	3.67503	0.900552	0.609379	0.43547	0.494452	1.93901	1.20692	0.674311
P12259	10.9551	1.52236	0.489325	0.759008	0.420456	1.14113	0.540567	#N/A	#N/A	#N/A	#N/A	#N/A	#N/A	#N/A
P12268	3.01789	0.606244	1.04778	0.387275	1.45804	0.569711	0.683397	0.295863	0.449035	5.50176	0.752816	0.806735	0.524774	0.644018
P12270	2.34776	0.650371	0.698921	0.791901	1.38225	0.676421	0.915599	0.980904	1.08202	1.52325	1.15666	1.23266	0.795805	1.39659
P12277	0.331622	0.653447	0.236521	0.302582	7.70005	1.93744	0.227266	0.168825	0.362377	0.155097	1.25117	0.417095	0.297605	0.190629
P12532	0.337656	0.314157	1.01282	0.0870576	6.86355	0.408423	0.410806	#N/A	#N/A	#N/A	#N/A	#N/A	#N/A	#N/A
P12814	5.70031	0.878215	0.486753	1.12658	0.707113	0.866667	0.442625	#N/A	#N/A	#N/A	#N/A	#N/A	#N/A	#N/A
P12814-2	#N/A	#N/A	#N/A	#N/A	#N/A	#N/A	#N/A	1.23113	1.26668	0.711229	1.84471	1.01554	1.08173	0.65241
P12821-3	4.69168	0.828676	0.634726	0.84916	2.43467	0.64436	0.89916	#N/A	#N/A	#N/A	#N/A	#N/A	#N/A	#N/A
P12955	1.40763	1.33275	1.15916	1.15789	0.900914	1.1908	1.25518	1.79114	0.804288	1.409	2.39123	1.56599	0.923173	0.419674
P12956	1.54482	0.62024	1.18138	1.01567	1.36514	0.686962	0.639256	0.835632	1.72666	1.62916	1.36924	0.752464	1.39509	1.25288
P13010	#N/A	#N/A	#N/A	#N/A	#N/A	#N/A	#N/A	0.76212	1.63932	1.70104	1.06274	0.68074	1.67586	1.5815
P13073	0.419186	0.910781	0.228127	0.761168	4.37985	1.32743	1.07405	1.01071	0.304918	0.390341	2.08958	0.626224	0.974764	0.570191
P13196	#N/A	#N/A	#N/A	#N/A	#N/A	#N/A	#N/A	0.243915	0.250366	15.6679	0.588675	0.596854	0.166844	0.274999
P13224	0	0	0	0	0	0	0	0.0260239	0.30296	0.0365729	0.123909	0.571912	0.0477472	0.117444
P13473	0.486967	0.851629	2.50128	1.18194	3.15896	1.01273	1.89853	1.35167	0.846436	1.48116	3.25617	1.20319	1.30353	0.695909
P13489	8.0534	0.831637	0.535268	0.7568	0.782511	0.729019	0.567631	0.53482	0.70969	0.4573	0.863472	0.899679	0.342328	0.86203
P13591-1	0.278588	0.96198	2.16192	2.55108	1.1288	1.84562	0.981303	#N/A	#N/A	#N/A	#N/A	#N/A	#N/A	#N/A
P13591-6	#N/A	#N/A	#N/A	#N/A	#N/A	#N/A	#N/A	1.22873	2.16993	0.308375	1.04832	1.24263	0.205984	0.274832
P13611-4	0.738243	1.79311	0.330443	1.3532	0.248172	4.77162	0.369102	#N/A	#N/A	#N/A	#N/A	#N/A	#N/A	#N/A
P13637	0.708324	0.76673	0.64533	0.546127	6.58166	0.568727	0.916777	#N/A	#N/A	#N/A	#N/A	#N/A	#N/A	#N/A
P13639	5.31579	0.812582	1.2758	0.683115	1.95733	1.02807	1.11621	1.0863	0.582098	1.60934	1.19258	0.608365	1.1482	1.67822
P13645	9.26412	1.5175	1.93817	0.635778	0.248833	1.14713	0.60654	0.113541	1.10853	0.268496	0.27625	0.786085	0.713449	0.616624
P13667	0.857387	1.59739	0.725042	1.21108	1.42346	1.22306	0.748833	0.855104	0.832944	1.31642	1.7366	1.74669	0.924691	1.22902
P13674	0.670161	0.956231	0.605589	0.668301	2.58436	0.819448	0.697717	0.510648	0.498206	0.927615	1.06886	0.800148	0.905235	3.60096
P13716	2.95949	0.954727	0.459318	1.69642	1.47495	1.69122	0.845422	0.391693	1.06123	0.547769	3.46664	0.886284	0.825612	0.425234
P13747	0.764544	0.732617	1.1104	1.61776	1.60854	1.30244	1.68316	2.0777	0.797062	0.936088	1.67526	1.61822	0.602374	0.388801
P13761	0	0	0	0	0	0	0	0.409773	0.465021	0.623686	0.541611	0.562438	6.85235	0.516385
P13762	#N/A	#N/A	#N/A	#N/A	#N/A	#N/A	#N/A	1.3275	1.2748	0.0811697	0.0433616	0.0686289	0.456792	0.0357921
P13796	2.6946	1.6157	0.944561	1.05728	0.592395	1.37857	1.16338	2.78812	0.591042	0.792335	1.64553	2.13552	0.254274	0.213916
P13797	1.64123	0.692399	0.467395	0.276776	3.5383	1.31323	1.22721	#N/A	#N/A	#N/A	#N/A	#N/A	#N/A	#N/A
P13804	0.614878	1.26648	1.9356	1.09913	0.604837	1.26891	3.31844	2.32903	0.75316	2.4	1.56453	0.837686	0.895282	0.379131
P13861	0.876505	2.02082	1.36125	1.50836	0.884129	1.91169	0.886562	0.952878	1.18643	1.1354	1.37399	0.97072	0.750363	0.647304
P13987	1.45984	0.580987	1.27917	0.732214	1.7202	0.674355	1.19776	4.0332	0.724004	0.771054	1.24563	1.23226	0.387785	0.407369
P14207	0.698287	0.933073	0.756205	1.20245	1.87863	1.39875	1.32724	#N/A	#N/A	#N/A	#N/A	#N/A	#N/A	#N/A
P14209	0.514576	1.06864	0.376619	0.589794	3.94387	0.77957	0.51645	0.896841	0.203911	0.710061	0.594363	0.591082	0.402014	0.137139
P14314	0.232669	0.969889	0.445057	0.608106	2.07746	0.901917	0.425546	0.914019	0.434627	2.87238	1.78908	0.64625	0.942976	1.82472
P14317	1.33053	1.07268	0.871936	1.62299	1.77795	1.91353	0.650077	0.654791	1.03897	0.554231	1.82503	1.22349	1.57762	0.330584
P14384	1.02198	1.38197	0.700422	1.63015	0.571214	1.81439	0.823711	1.33051	1.14802	0.519774	1.54311	1.76416	1.01218	0.824727
P14543	1.56447	0.84608	1.03691	0.732613	2.37873	1.18211	1.17555	#N/A	#N/A	#N/A	#N/A	#N/A	#N/A	#N/A
P14543-2	#N/A	#N/A	#N/A	#N/A	#N/A	#N/A	#N/A	1.64006	0.575538	1.04502	1.27792	1.4238	0.961159	1.49097
P14550	1.98159	1.25403	0.732342	1.49845	1.32306	1.41621	0.819662	0.820332	1.12285	1.6467	1.725	0.952238	1.38874	0.599776
P14618	3.83322	1.21858	0.720755	0.871009	0.531155	0.519475	1.38832	1.49761	0.805226	1.45438	1.63247	1.00785	0.641654	1.04023
P14618-2	3.47878	1.0735	0.533624	0.742274	0.437623	0.794846	3.94939	2.14678	0.462128	0.709836	1.28551	1.40533	0.291784	0.220663
P14625	0.729567	1.89378	0.905593	1.42724	1.30827	1.02572	0.706569	1.22788	0.975109	0.964441	1.55328	1.34982	0.79529	1.35582
P14678-2	1.44509	0.973576	0.862884	0.937706	1.57085	1.03437	0.822845	0.874312	0.909715	2.16168	1.47921	0.641818	1.94715	1.73879
P14735	7.10553	1.10294	0.660817	0.690706	0.887652	0.996768	1.15038	1.47863	0.640233	0.953593	0.805289	0.724762	0.749462	0.582327
P14780	6.02842	0.532523	0.617284	0.56259	1.0684	1.11544	0.537869	0.26845	0.198094	0.438949	0.761891	4.8031	0.148016	0.198426
P14866	1.08334	0.703654	1.3007	0.801933	1.02863	0.493869	0.361952	0.944918	1.47771	2.57758	1.12559	0.834503	0.603517	1.60965
P14868	2.91615	1.75883	1.6985	0.912555	1.09636	0.947883	1.18139	0.972738	0.707586	1.76182	0.935455	0.536138	1.96035	1.26202
P14927	0.270154	0.898525	2.52138	1.30872	4.13123	0.90862	1.41556	1.52314	0.516703	0.170537	2.02015	1.2059	0.54316	0.379488
P15104	#N/A	#N/A	#N/A	#N/A	#N/A	#N/A	#N/A	0.436197	1.23837	0.611821	3.45389	1.70621	1.8111	0.366249
P15121	0.180772	1.83644	0.306064	1.93475	0.0359239	2.09579	0.48524	2.96766	1.12455	0.397547	1.86644	0.834847	1.53644	0.864871
P15144	#N/A	#N/A	#N/A	#N/A	#N/A	#N/A	#N/A	0.43086	0.834758	0.503286	3.38999	1.82154	1.54131	0.251801
P15153	6.93697	0.880149	0.540474	0.826655	0.639734	0.991203	1.01409	0.98656	0.54259	0.627364	0.941951	1.04668	0.708452	0.61568
P15170	5.97999	0.649681	1.38992	0.788357	2.02148	0.725416	0.756015	1.51851	0.683422	0.768934	0.718141	0.80883	0.506477	0.967657
P15289	0.591428	2.12545	0.252204	0.823944	0.565916	0.664818	2.98147	#N/A	#N/A	#N/A	#N/A	#N/A	#N/A	#N/A
P15311	0.399	1.0095	0.747502	1.33713	1.56414	1.48646	0.449717	1.39243	0.949838	0.834966	2.72321	1.10184	0.864459	0.606034
P15374	4.28725	0.598771	0.249896	0.501023	3.01548	0.819894	0.460918	0.923566	0.505751	1.0043	1.32054	1.03876	0.712638	0.427079
P15529-16	0.655328	0.704733	0.445171	0.824588	1.06513	1.39105	0.552275	0.962317	0.963308	1.18958	0.952039	0.754836	0.811192	4.25105
P15531	#N/A	#N/A	#N/A	#N/A	#N/A	#N/A	#N/A	0.904068	0.897849	1.25939	1.68376	2.16644	1.10302	0.922772
P15538	0.677538	2.81111	1.23598	3.38784	0.287788	1.85101	0.763815	0.444583	1.23361	0.670848	1.12693	1.69739	1.33003	0.748135
P15586	0.128037	1.12056	0.702756	0.888315	1.67942	0.665288	1.50373	2.10178	0.631438	1.88593	2.64444	0.767411	0.753823	1.0105
P15880	1.68065	1.68109	1.31351	1.14197	0.673233	1.47942	1.3032	0.509461	0.651633	5.58607	1.28594	0.854315	1.38095	0.890195
P15924-2	1.08594	2.36654	4.48806	1.16868	0.582405	0.854676	0.824758	0.821149	1.76824	0.421728	0.642534	1.01094	0.606166	1.60547
P16070-12	0.8736	0.614056	2.53317	0.939297	1.12395	1.01303	2.21014	2.06566	0.47362	0.436531	1.30068	1.77555	0.519411	0.51191
P16083	1.69008	1.18273	0.446381	1.17506	0.223111	1.1129	1.08512	2.489	0.952852	1	2.86692	0.803296	0.808739	0.336722
P16109	0.592037	1.31301	1.31383	1.64985	1.48044	0.983589	1.26793	#N/A	#N/A	#N/A	#N/A	#N/A	#N/A	#N/A
P16157-10	9.63081	0.554724	0.593555	0.50516	0.418014	0.587498	0.578411	0.0691165	0.393631	0.0974116	0.0567967	1.74875	0.106742	0.0886191
P16219	0.88501	0.934977	0.451684	0.734951	0.846736	0.734187	6.64767	0.49118	0.701005	3.51164	0.607792	0.615081	0.976998	0.843902
P16278-2	0.264486	1.72073	0.698334	1.1436	1.96503	0.630496	1.72667	1.36708	1.13095	0.859041	2.38319	0.813261	0.89242	0.394936
P16284-3	4.19782	0.656049	1.03732	0.734003	1.32565	0.732923	1.07355	0.372001	0.311482	0.385765	0.57959	0.83541	0.302567	0.451809
P16435	0.243577	2.75305	0.753329	1.13411	0.147524	1.32909	0.444221	1.13755	0.982237	2.2638	0.563683	0.915813	1.37006	1.89207
P16452	0	0	0	0	0	0	0	0.0726212	0.490531	0.0648067	0.0381856	2.3638	0.0699776	0.0562374
P16520	1.10491	0.821985	1.02573	2.17529	0.787724	1.0485	0.892663	1.87799	1.26616	0.239934	1.35064	3.09113	0.473022	0.36822
P16615-2	0.903511	2.00806	0.760605	1.31258	0.254771	1.98233	1.13073	0.498533	1.00044	0.899132	0.609652	1.2654	2.13131	2.18463
P16671	3.06045	0.564566	0.413793	0.618032	1.43347	2.4887	1.76729	0.255154	0.423474	0.54022	0.36052	2.49972	1.10974	1.66164
P16930	0.771004	1.29847	0.88281	1.13064	0.326034	1.11192	1.13898	2.26983	0.902681	0.472565	2.89	1.36589	1.17514	0.0888893
P17152	0.363296	1.22369	3.16488	1.46701	0.760488	1.48695	4.08854	0.587166	0.856793	1.42594	0.678824	1.30083	0.914525	0.984003
P17174	0.995468	1.21899	0.601725	0.503241	0.776162	1.56708	0.917511	0.246481	0.377173	3.51001	0.810902	0.421924	2.42324	0.979665
P17252	0.989797	0.77583	4.47971	1.82002	0.259498	1.5447	1.61985	1.21206	1.55678	0.339004	1.08601	1.04765	0.826221	0.980941
P17301	3.24846	1.26977	0.2146	2.97328	0.238599	1.40001	0.712446	0.357625	2.15891	0.293521	1.96208	2.01657	0.152062	1.0947
P17302	0.198629	0.926058	0.851518	1.7032	0.838628	2.78333	0.506298	#N/A	#N/A	#N/A	#N/A	#N/A	#N/A	#N/A
P17540	#N/A	#N/A	#N/A	#N/A	#N/A	#N/A	#N/A	1.71109	0.890927	1.70997	0.954075	1.31397	2.08502	0.767904
P17568	0.390126	2.16784	0.47853	1.30259	1.09012	2.9844	0.378646	0.778051	1.03284	0.887675	2.64092	1.43677	1.45149	0.87408
P17655	3.07072	0.868919	1.13013	0.840766	0.466903	1.3236	0.961753	2.36004	1.064	0.696118	1.84253	1.19816	1.03618	1.33615
P17661	0.6859	1.29598	0.432874	2.87238	0.184262	4.81285	0.612586	#N/A	#N/A	#N/A	#N/A	#N/A	#N/A	#N/A
P17693	0.695597	1.12394	1.27899	0.664135	0.440095	0.58764	2.19042	#N/A	#N/A	#N/A	#N/A	#N/A	#N/A	#N/A
P17812	7.23815	0.681295	0.438697	0.440423	0.873726	0.545318	0.441507	#N/A	#N/A	#N/A	#N/A	#N/A	#N/A	#N/A
P17844	1.97637	0.909054	1.8984	1.15782	0.750546	0.844353	0.66045	0.767739	1.36875	2.2896	0.997567	0.671211	1.24924	1.48606
P17858	8.01365	0.922546	0.844762	0.702357	0.778437	0.757092	1.22638	0.921265	0.495335	0.548477	0.442581	0.732219	1.15861	2.07855
P17900	0.447394	1.61769	0.941463	0.475958	4.51827	0.910225	1.24149	#N/A	#N/A	#N/A	#N/A	#N/A	#N/A	#N/A
P17980	4.67727	1.26205	0.71549	0.772586	1.81708	0.982248	0.85971	0.583378	0.552687	1.2307	0.831645	0.59306	1.22528	0.879671
P17987	5.81541	1.09434	0.813062	0.896932	0.588589	0.747727	0.855915	0.849741	1.01432	1.76048	0.602359	0.674553	1.78832	0.78037
P18031	1.07076	1.62564	1.91107	1.49232	0.442163	1.48525	1.68741	1.82617	1.12237	0.917197	0.61176	1.10094	0.714021	1.77736
P18077	#N/A	#N/A	#N/A	#N/A	#N/A	#N/A	#N/A	0.223533	0.310937	2.56151	0.126647	0.293683	6.78279	2.16648
P18084	0.404199	1.56581	0.489453	1.39768	0.677605	1.60479	1.44493	#N/A	#N/A	#N/A	#N/A	#N/A	#N/A	#N/A
P18085	1.26502	0.956989	0.66533	0.932707	1.84538	1.1979	0.768388	1.53851	1.30962	1.32328	0.996794	0.775976	1.44064	0.718521
P18124	0.333343	1.97941	1.01683	1.12874	0.294142	1.47088	1.42296	0.732106	1.08697	1.90381	0.651934	1.07469	2.07761	1.38567
P18206-2	5.72356	0.774025	0.631549	0.830176	1.7657	0.96675	0.672575	0.537699	0.592275	0.566891	1.09778	0.982062	0.634979	0.522156
P18583-2	0.435918	1.34587	2.53097	1.3641	0.967794	0.765933	0.910791	#N/A	#N/A	#N/A	#N/A	#N/A	#N/A	#N/A
P18583-8	#N/A	#N/A	#N/A	#N/A	#N/A	#N/A	#N/A	0.764666	1.14769	2.01503	0.623687	0.826259	1.48613	1.85658
P18621	0.654506	1.37932	1.37074	1.27412	0.60292	1.04217	1.10136	1.12733	1.16462	1.63818	1.03884	1.03574	1.4702	1.1466
P18669	3.35472	1.1421	0.932802	0.438439	2.80992	1.35815	0.442096	#N/A	#N/A	#N/A	#N/A	#N/A	#N/A	#N/A
P18827	0.0512817	0.211675	0.180583	0	4.40168	0.186711	0.980316	3.12744	0.843169	1.09221	1.11716	0.820454	0.366252	0.500687
P18859	0.0823065	0.73283	0.989294	1.19586	3.71758	0.940726	2.17805	0.59487	0.299239	2.07577	1.69395	0.608838	0.519121	0.79919
P19105	#N/A	#N/A	#N/A	#N/A	#N/A	#N/A	#N/A	0.469423	0.462632	0.852755	1.41918	0.71147	0.622206	0.483896
P19174	3.46278	1.01745	1.06154	0.915616	0.962195	0.691257	1.23868	#N/A	#N/A	#N/A	#N/A	#N/A	#N/A	#N/A
P19256-2	3.44684	0.74736	0.488745	0.807298	0.599781	0.974119	0.606383	3.59226	0.764685	0.491433	1.17345	2.02252	0.460767	0.610742
P19320-2	0.492135	0.37993	0.325163	1.00435	9.55911	0.471737	0.336293	0.0504641	0.418542	0.130756	0.307718	0.184666	0.108988	0.0968606
P19338	0.84127	0.744947	0.897942	1.13597	1.45682	0.444613	0.379725	1.01829	1.84235	1.76951	1.39425	0.687754	1.74669	1.37511
P19367-4	1.7573	1.00522	1.04334	1.15105	0.621746	0.427803	6.14023	1.15032	0.629172	1.8069	0.670522	0.700847	0.600058	0.436741
P19404	0.487539	1.0346	0.902383	1.52268	1.62769	0.915693	0.418951	0.786431	1.8197	0.460981	3.79366	1.40737	0.915559	0.525802
P19474	4.02366	0.845065	1.00846	0.983164	0.940475	0.754698	1.14492	#N/A	#N/A	#N/A	#N/A	#N/A	#N/A	#N/A
P19525	0.983285	1.24625	1.70429	1.12412	0.753234	0.49271	0.600377	1.2265	1.46469	1.89973	1.04697	0.728852	1.15304	1.48196
P19784	5.43079	0.842763	1.12348	0.858452	2.05616	0.800917	0.955607	0.932973	1.24252	1.15133	0.781442	1.23599	0.81005	1.20106
P19793	#N/A	#N/A	#N/A	#N/A	#N/A	#N/A	#N/A	0.689446	1.70522	0.951418	1.00549	0.917266	1.06972	2.16778
P19823	10.2082	0.785581	0.535577	0.942324	0.722425	0.538613	0.816702	0.270271	0.739186	0.44265	1.24773	1.03859	0.122897	0.0947166
P19827	4.7583	0.756094	0.142545	0.743535	0.219485	1.08643	0.504287	#N/A	#N/A	#N/A	#N/A	#N/A	#N/A	#N/A
P19878	5.4311	1.23475	0.391164	0.724198	3.33596	1.49194	0.402794	#N/A	#N/A	#N/A	#N/A	#N/A	#N/A	#N/A
P19971	5.08911	1.21318	0.682548	1.24109	0.635169	0.629788	1.26044	#N/A	#N/A	#N/A	#N/A	#N/A	#N/A	#N/A
P20020-5	1.52567	2.35801	1.06754	1.01433	0.337701	1.20911	1.98688	1.30434	0.947384	0.688284	0.624198	1.86132	0.639761	1.69147
P20036	1.02806	0.77244	0.819149	1.7315	5.03406	1.12671	0.949776	1.45435	0.499104	0.118215	1.75289	0.555966	0.425794	0.143768
P20073-2	2.94476	0.743805	0.799869	0.904759	1.0064	0.866722	0.917385	0.804116	0.639403	1.04483	2.22073	1.07593	1.35075	0.781935
P20338	0.959089	1.72149	0.77496	1.22244	0.726566	0.790858	0.606725	3.06202	1.19693	0.937595	1.3076	1.73935	0.747478	0.921195
P20339	2.20766	1.09647	1.38672	1.19735	1.51352	1.32729	1.52896	1.15995	0.855169	1.2728	1.26133	0.911361	0.984421	0.914172
P20340	2.1425	0.996574	0.574502	0.912669	1.22939	0.953239	0.773826	1.36279	0.833576	1.87322	1.2152	1.51922	0.804859	1.18261
P20618	0.784859	1.58885	0.499734	0.70772	0.66888	0.905091	1.30105	0.879389	1.0351	3.45579	1.27968	0.833437	1.58474	0.823488
P20645	0.599355	1.31887	0.641253	0.675995	4.01214	0.880003	1.18946	0.413486	0.665774	1.76581	0.923316	1.22893	1.06755	0.699024
P20674	0.638987	1.13555	0.840904	0.564695	3.98223	1.79721	1.27428	0.838786	0.680768	0.744388	0.428987	1.3119	2.0822	0.789647
P20700	1.46294	0.253495	0.892521	0.409629	1.60916	0.506606	0.345603	1.00662	0.418622	1.74013	0.375264	0.754179	0.492498	4.67235
P20810-3	0.431798	0.837769	0.954071	0.935531	1.90193	0.794778	0.923485	#N/A	#N/A	#N/A	#N/A	#N/A	#N/A	#N/A
P20810-4	#N/A	#N/A	#N/A	#N/A	#N/A	#N/A	#N/A	2.9099	0.741604	0.944039	1.4832	1.05478	0.698033	0.986112
P20962	0.382728	0.920291	0.744605	0.756057	3.01659	0.800336	2.62698	0.440839	0.404144	0.861189	1.51086	1.17323	0.266156	0.592923
P21266	2.80983	1.97141	0.247467	0.766105	0.602317	1.42555	0.473344	#N/A	#N/A	#N/A	#N/A	#N/A	#N/A	#N/A
P21281	2.80787	1.04459	1.97326	1.17992	1.93595	0.953122	1.10085	#N/A	#N/A	#N/A	#N/A	#N/A	#N/A	#N/A
P21283	1.4421	0.686935	1.68688	0.815606	1.87115	0.814306	0.642048	#N/A	#N/A	#N/A	#N/A	#N/A	#N/A	#N/A
P21333-2	6.88037	1.18161	0.571404	1.20405	0.979688	1.57151	1.19589	0.330069	0.662584	0.318193	1.16282	1.34415	0.840339	0.391817
P21359-3	0.948518	1.24228	2.6224	1.44122	0.354687	1.87398	0.999846	#N/A	#N/A	#N/A	#N/A	#N/A	#N/A	#N/A
P21397	0.203043	1.3193	0.60481	0.585909	0.534994	1.53327	1.47319	4.23544	0.619547	0.956037	0.471098	1.05131	1.11594	0.885706
P21399	1.27168	1.36558	0.793289	1.42155	0.961166	1.38089	1.03455	0.815094	0.936722	1.01258	2.44232	1.39623	0.617305	0.591037
P21730	3.9504	0.977963	0.32933	1.89905	0.19639	2.31777	0.726276	#N/A	#N/A	#N/A	#N/A	#N/A	#N/A	#N/A
P21757-3	0.571227	0.928977	0.743442	2.12393	0.451153	1.31547	0.939728	0.385986	1.6542	0.30684	2.11517	3.50078	0.803342	0.276848
P21796	0.338283	0.817668	0.862281	0.600789	4.88294	1.01015	2.67717	1.30502	0.503264	1.50691	0.933854	0.784002	0.730996	0.865888
P21810	1.02885	0.831902	0.327472	1.72046	1.74343	1.66412	1.42773	0.596814	0.965424	0.562985	2.23339	1.58279	0.813738	1.09861
P21912	0.422064	0.929329	1.12505	0.987331	2.61875	1.03741	1.69546	0.997376	0.872763	0.309287	2.07655	1.10075	0.440639	0.400907
P21926	4.59867	0.715072	0.705273	0.758769	3.09876	0.839493	0.579551	1.67258	0.925597	0.0993169	1.09111	0.833937	0.168964	0.124112
P21964-2	0.322374	2.76961	1.10891	1.50035	0.606647	1.83262	1.40655	0.671685	1.56917	0.39896	1.19901	1.35788	0.822357	1.36919
P21980	11.5879	0.735229	0.885389	0.795952	0.325152	1.02982	0.949521	0.755066	0.46084	0.54946	0.523662	1.80264	0.496715	1.02534
P22033	0.382251	0.969656	0.981166	0.68074	2.07426	0.649152	1.26496	1.51913	0.717136	2.14236	1.16582	0.788444	0.702647	0.942112
P22059	0.690783	1.01419	1.5418	1.80617	0.800227	1.47371	0.626628	1.18415	1.70162	0.965295	1.19395	0.807062	1.22002	1.21599
P22087	1.72763	1.42573	1.2727	1.28374	0.356027	1.17095	0.907787	0.679879	1.27355	1.76359	0.839786	0.636028	1.80454	1.99747
P22090	#N/A	#N/A	#N/A	#N/A	#N/A	#N/A	#N/A	0.216045	0.200586	5.29349	2.42334	2.44287	0.183449	0.138946
P22102	7.46503	1.5207	1.16754	0.822555	1.06793	0.705767	0.61962	#N/A	#N/A	#N/A	#N/A	#N/A	#N/A	#N/A
P22105-3	0.738527	2.753	1.4644	1.10475	0.468663	2.14178	0.736231	#N/A	#N/A	#N/A	#N/A	#N/A	#N/A	#N/A
P22234	2.07841	0.823264	1.15371	0.905529	1.16318	0.631278	0.512823	1.62013	1.00521	0.769839	1.00134	0.987065	0.746739	0.953003
P22303-4	7.91073	0.812951	1.49438	0.711714	0.924914	1.02356	0.72579	#N/A	#N/A	#N/A	#N/A	#N/A	#N/A	#N/A
P22304-3	#N/A	#N/A	#N/A	#N/A	#N/A	#N/A	#N/A	4.27942	0.651249	1.58026	0.802163	0.833351	0.302082	0.323982
P22307-2	1.08359	1.0107	2.28795	1.08003	1.30845	0.78576	0.888231	1.91224	0.653829	0.841418	1.81438	1.03571	1.74318	0.598487
P22314	4.09375	0.774167	0.689747	0.698121	1.47186	0.810013	0.766236	1.36642	0.797669	1.0369	1.18446	0.721603	0.770158	0.81954
P22352	#N/A	#N/A	#N/A	#N/A	#N/A	#N/A	#N/A	0.932003	1.12151	0.563331	2.13453	1.67583	0.836984	0.744041
P22459	0.681672	1.60337	0.834313	0.704372	1.16789	3.64663	1.33737	#N/A	#N/A	#N/A	#N/A	#N/A	#N/A	#N/A
P22492	0.32004	0.591177	1.7613	1.11765	0.974518	0.882519	0.223515	1.04632	1.80114	1.36327	1.29205	0.841329	2.02347	2.02554
P22557	1.75302	0.865287	0.542677	0.799164	0.966849	0.531571	0.675007	#N/A	#N/A	#N/A	#N/A	#N/A	#N/A	#N/A
P22570	0.0900458	1.35543	2.0443	1.13278	0.849464	1.04453	4.61956	1.48117	0.780653	1.05003	1.18976	0.631418	1.25985	0.492704
P22626	1.11028	0.536901	2.78843	1.07692	1.75573	0.34648	0.21386	1.14644	1.42839	2.39165	1.63734	0.698266	1.32674	0.909812
P22676	0.467904	0.632931	2.16497	0.573981	3.42055	0.863646	1.95396	#N/A	#N/A	#N/A	#N/A	#N/A	#N/A	#N/A
P22681	1.8588	1.50932	1.51949	0.868416	0.425882	0.741648	2.06166	#N/A	#N/A	#N/A	#N/A	#N/A	#N/A	#N/A
P22695	0.634106	1.67964	0.655205	0.825713	2.49848	2.41446	1.94389	0.435487	0.370594	0.526478	1.14285	0.634187	1.97676	1.20956
P22830	0.329396	1.36668	0.548699	2.05553	1.36073	1.16422	0.761898	0.874678	1.75299	0.475004	2.04218	1.17172	0.872714	1.04607
P22897	0.185225	1.13228	0.281664	1.75716	0.178573	2.0556	1.41273	0.259582	1.32552	0.345332	2.81462	4.0569	1.65262	0.341037
P23141	0.176957	0.222834	0.120782	0.826152	0.128594	1.07293	4.06811	6.63237	0.610749	0.2659	0.364552	0.769791	0.535041	0.190969
P23142	3.3041	1.48093	0.369104	1.31864	0.461396	1.51272	0.644082	0.374616	1.13595	0.499486	1.32584	2.54736	1.04248	0.410933
P23229-4	5.80791	1.12234	0.748544	0.774536	0.580884	1.38036	1.55727	#N/A	#N/A	#N/A	#N/A	#N/A	#N/A	#N/A
P23246	0.178595	0.648576	3.48275	1.55486	1.36812	0.38254	0.389251	0.672463	1.84667	1.55006	1.65348	1.53373	1.16701	1.53456
P23258	2.8819	1.0611	1.09174	1.48104	2.51108	1.9419	2.06233	0.702926	0.893891	0.900796	0.733724	0.719353	1.43215	0.823205
P23284	0.381345	1.93002	0.566385	1.18798	0.789817	1.34864	0.559451	0.798091	0.959673	2.42106	2.15975	1.22528	1.07077	0.587096
P23327	0.783794	1.17769	0.725034	2.15447	1.98699	1.05885	2.20659	#N/A	#N/A	#N/A	#N/A	#N/A	#N/A	#N/A
P23368	1.54414	0.764155	1.35524	0.632412	0.460375	0.651971	2.28514	1.26059	0.862678	2.85474	0.771534	0.727593	0.950328	0.658344
P23381-2	3.27345	0.889763	1.06771	1.81548	0.728956	0.622585	0.856588	1.23523	0.767088	2.06192	1.33401	1.98137	0.664882	0.407074
P23396	1.21246	1.34467	1.77794	1.22776	0.399773	0.795482	1.32657	0.951749	1.35694	2.45391	0.792572	0.980275	1.83201	1.10231
P23469-3	2.35769	1.33222	0.649022	1.23398	0.459529	1.76823	0.723672	#N/A	#N/A	#N/A	#N/A	#N/A	#N/A	#N/A
P23497-5	1.02561	0.944013	2.02822	1.18421	2.11158	1.58752	0.451592	#N/A	#N/A	#N/A	#N/A	#N/A	#N/A	#N/A
P23510	#N/A	#N/A	#N/A	#N/A	#N/A	#N/A	#N/A	0.133844	0.217281	0.154858	0.105077	0.181304	0.0231214	11.7272
P23526	10.3518	0.753929	0.991741	0.7314	0.488809	0.383025	0.50998	#N/A	#N/A	#N/A	#N/A	#N/A	#N/A	#N/A
P23528	6.7716	0.67619	0.90888	0.73063	1.31031	0.697164	0.880972	1.20756	0.410609	0.409641	1.51257	0.88902	0.282733	0.344896
P23588	0.400933	0.793125	0.645025	0.860529	2.40487	0.377016	0.535842	1.50342	0.849518	2.40342	1.41198	0.8066	0.666403	0.595262
P23634-5	1.75309	1.33968	0.613761	1.73244	0.414819	1.67367	0.607931	2.52835	1.35177	0.511576	0.496852	1.21748	0.78824	0.824583
P23786	0.238362	1.80807	1.47035	1.19135	0.433683	1.25938	3.11593	1.30689	0.774978	1.41411	0.750543	0.881204	1.57765	1.05062
P23919	5.49228	0.530463	0.845887	0.844277	2.07634	0.712134	1.61818	0.955702	1.09735	0.663258	0.909274	0.897034	0.682023	0.77221
P24043	0.445268	0.996669	3.05245	1.15349	2.30536	0.572222	4.54849	0.734049	1.26262	1.77575	2.04553	1.69341	0.812558	0.70664
P24310	0.377638	2.42161	0.637996	1.91561	0.537574	1.85613	3.24853	0	0	0	0	0	0	0
P24539	0.217395	1.10714	1.37946	1.09293	1.90415	1.08146	2.72892	0.822563	0.491969	2.28452	1.54799	0.80339	0.977195	0.685116
P24557	1.35954	1.1988	0.713681	1.85548	0.201527	2.99259	1.05602	0.47965	2.38798	0.176192	0.99453	3.41094	1.09647	0.248398
P24752	0.4176	1.27316	1.38283	0.872807	0.633167	0.981597	2.7825	1.27571	0.740556	1.78844	2.16882	0.811861	0.347785	0.22435
P24844	3.10152	0.730489	0.736578	0.588921	4.29963	1.02574	0.567258	#N/A	#N/A	#N/A	#N/A	#N/A	#N/A	#N/A
P25311	4.08827	1.17555	0.753467	0.809408	0.933509	0.950094	1.13457	#N/A	#N/A	#N/A	#N/A	#N/A	#N/A	#N/A
P25325	6.3909	0.763677	0.439838	0.830868	0.547083	1.00802	1.02039	1.08363	0.840494	0.498876	1.79616	0.7602	0.343307	0.960187
P25398	2.42622	0.814339	1.23274	0.883971	1.58005	0.633045	0.846373	1.01695	1.15422	1.52923	2.07212	0.713433	1.59209	1.08613
P25445-6	0.737288	2.46495	0.736106	1.08078	0.295274	1.76938	1.32716	#N/A	#N/A	#N/A	#N/A	#N/A	#N/A	#N/A
P25685	2.12864	0.513425	1.52532	0.554954	2.58347	0.909097	0.587954	1.09496	0.557742	1.75316	0.965877	0.393191	1.00458	2.03139
P25686-2	2.40318	0.411083	1.66501	1.04977	2.25648	0.626932	0.56058	#N/A	#N/A	#N/A	#N/A	#N/A	#N/A	#N/A
P25705	0.231155	1.1511	1.65261	1.14117	0.456754	0.848858	3.30379	1.09509	0.604945	3.48999	0.52621	0.777049	1.2441	0.59381
P25713	0.0784879	0.228821	0.88221	0.0570145	3.35291	0.174868	0.353794	2.08931	0.209806	5.59753	0.324268	0.226273	0.10998	1.441
P25786	1.15435	1.32571	0.768278	1.03388	0.854549	0.690105	1.10247	0.848509	0.980327	3.12148	1.31859	0.998174	1.29153	0.72155
P25787	0.921008	1.52206	0.735889	0.878089	0.993923	0.816333	1.16966	0.762874	0.840185	3.31199	1.47389	0.809071	1.71613	0.803939
P25788-2	0.829344	1.38266	0.92946	0.940032	0.885675	0.635533	0.995747	1.00647	1.03695	3.22051	1.23903	1.01943	1.19191	0.679782
P25789	1.09634	1.35613	0.949456	1.01467	0.989118	0.839246	1.07794	0.899627	0.891018	2.98024	1.40502	0.743056	1.91124	0.769991
P26006	2.75789	1.45545	1.41692	1.68768	0.682548	2.11451	1.13203	#N/A	#N/A	#N/A	#N/A	#N/A	#N/A	#N/A
P26038	1.81278	0.893646	0.855183	1.21455	0.951013	0.837408	1.23324	2.70365	0.79782	0.530375	1.86332	1.78287	0.544524	0.330504
P26196	3.99412	0.724228	1.46551	1.13594	2.01499	1.20945	1.14465	#N/A	#N/A	#N/A	#N/A	#N/A	#N/A	#N/A
P26368-2	1.7408	0.852694	1.03179	0.949101	1.14021	0.64838	0.842487	0.86219	2.19853	1.59919	1.78609	1.16849	1.45624	1.59276
P26373	0.449205	2.15712	1.31098	1.10583	0.296344	1.46057	1.34197	0.751343	1.00297	2.31664	0.707018	0.842214	2.49753	1.9454
P26439	0.160414	5.60864	0.504617	0.392995	0.0736875	2.4408	0.159095	0.173643	0.943702	0.492973	0.469556	0.806594	2.19148	3.79367
P26440	0.464588	1.13853	0.368215	1.14028	0.771755	0.785034	3.02534	1.28627	0.949759	3.4265	1.55376	0.785983	0.695259	0.269884
P26447	7.26362	1.37175	0.352785	0.813689	0.730146	0.814237	0.62482	0.286755	0.228304	0.365046	1.50237	1.15569	0.529744	0.184301
P26572	1.35735	2.19153	0.386823	0.93525	0.165693	2.12337	2.37634	0.227535	0.806469	0.843923	0.359091	1.3097	2.3475	1.56874
P26639	3.00691	0.924144	0.817096	0.633599	0.709073	0.681922	1.05945	0.952867	0.684971	3.01072	0.864351	0.660102	0.930787	1.57104
P26885	0.208349	3.11773	0.713395	1.51171	0.65426	1.38082	0.704494	1.14248	1.04823	0.559563	2.62066	1.30899	0.881372	0.53488
P27105	7.46885	0.887146	1.0101	0.7724	0.732155	0.9544	0.636935	0.251026	0.299636	1.23206	0.542581	1.30089	0.428958	0.457126
P27144	0.224652	0.378471	1.20007	0.121325	5.40308	0.393587	1.97436	#N/A	#N/A	#N/A	#N/A	#N/A	#N/A	#N/A
P27169	7.07629	0.890152	0.545269	2.25483	0.607936	1.59051	1.03841	0.214991	0.549469	0.445895	1.6719	0.564295	0.62455	0.235452
P27338	0.712128	1.15559	0.738391	0.990875	0.670685	2.02517	8.07751	#N/A	#N/A	#N/A	#N/A	#N/A	#N/A	#N/A
P27348	2.98411	0.435259	0.335619	0.36425	6.90795	0.574077	0.36081	0.606257	0.556642	0.818039	0.735233	0.901537	0.989436	1.22
P27361-3	1.30652	0.537172	0.995185	0.750677	2.54281	0.707686	1.19295	0.801467	1.09698	0.354366	0.955426	0.828217	0.452377	1.90941
P27448-6	0.698952	1.36101	0.737035	1.88076	0.798854	1.25218	0.530964	#N/A	#N/A	#N/A	#N/A	#N/A	#N/A	#N/A
P27487	0.436574	0.79262	0.210502	0.253595	0.154226	1.06342	4.76956	0.199489	0.897347	1.04092	0.385643	0.782255	0.414942	4.20532
P27635	#N/A	#N/A	#N/A	#N/A	#N/A	#N/A	#N/A	0.298228	0.419924	2.05968	0.447456	0.334737	3.02098	1.4881
P27694	#N/A	#N/A	#N/A	#N/A	#N/A	#N/A	#N/A	0.537116	1.35687	1.73066	0.919511	0.678364	0.947655	2.73854
P27695	3.01451	0.897671	1.16569	1.18908	1.58428	0.911892	0.790825	0.530241	1.11358	0.903514	1.85445	0.979158	1.01723	1.65018
P27708	4.12494	1.76444	0.909407	1.18658	0.677995	1.68374	1.21907	0.516426	0.966543	0.443795	0.380178	0.637094	1.8257	1.84695
P27797	0.35947	1.35466	0.827915	1.03255	2.3073	0.886336	0.554425	1.85496	0.745716	1.02285	1.88424	1.32805	0.818277	1.02821
P27824	1.09002	1.6634	0.656922	0.96593	1.65962	1.96251	1.84553	0.880143	0.891578	0.881352	1.21242	1.51491	1.50772	1.41252
P28062-2	0.960838	1.38444	0.993114	1.06913	0.99127	0.940983	2.15225	0.794272	0.920397	1.47132	1.27603	0.869684	1.90525	0.625897
P28066	1.72455	1.12782	1.41842	0.953515	1.11669	0.633619	0.872331	0.514312	0.386764	3.41006	1.62683	0.479029	1.97512	0.862861
P28070	#N/A	#N/A	#N/A	#N/A	#N/A	#N/A	#N/A	0.7229	0.486813	2.26619	0.827769	0.782371	3.07538	1.02089
P28072	1.00799	1.41877	0.848984	0.792177	0.695697	0.851408	1.01191	0.734011	0.766968	3.92322	1.21131	0.696055	1.63588	0.837872
P28074	1.60113	1.67161	0.666662	0.944207	1.01212	1.41315	0.81425	#N/A	#N/A	#N/A	#N/A	#N/A	#N/A	#N/A
P28288	0.544574	2.33681	1.23861	1.13863	0.210602	1.99088	1.39338	1.80535	0.948117	0.553624	0.350333	1.34503	2.77938	0.975977
P28289	4.97538	0.7971	1.01031	0.781347	0.489908	0.89686	0.765088	#N/A	#N/A	#N/A	#N/A	#N/A	#N/A	#N/A
P28328	0.460717	1.95447	4.42466	2.11205	0.273243	2.29832	1.53311	#N/A	#N/A	#N/A	#N/A	#N/A	#N/A	#N/A
P28331	#N/A	#N/A	#N/A	#N/A	#N/A	#N/A	#N/A	0.843804	2.68366	0.54683	2.43835	1.85253	1.14367	0.736718
P28482	3.06781	1.04336	0.659846	1.17063	2.06848	0.705943	0.682339	0.857138	1.11903	0.726482	1.66422	1.27394	0.485079	0.754918
P28799	1.37038	0.765396	1.56518	0.8552	0.584303	0.882437	1.38832	0.621671	1.02544	0.752544	1.07031	1.35295	2.23685	0.704558
P28838-2	3.16215	0.884112	0.958788	1.34564	0.932415	0.891744	1.13689	1.28109	0.720023	1.02219	2.03657	0.970435	1.05981	0.329359
P29083	1.79373	0.505584	1.85858	0.835263	2.57176	0.832952	1.05803	#N/A	#N/A	#N/A	#N/A	#N/A	#N/A	#N/A
P29144	4.66479	0.719645	0.462326	0.589385	0.437471	0.600782	0.982508	0.629331	0.675181	1.55203	0.658384	0.747952	1.32685	0.451504
P29218	3.26187	1.1808	0.801758	0.910426	1.25452	0.830256	1.29278	#N/A	#N/A	#N/A	#N/A	#N/A	#N/A	#N/A
P29350-2	5.18473	0.430437	4.93633	0.664748	0.996275	0.790634	0.900323	0.856222	0.847168	1.1048	1.01272	0.9492	0.966318	0.669592
P29401	4.35412	0.894958	1.35967	1.09426	1.07091	0.980262	1.1838	1.25514	0.641804	1.36917	2.64526	0.900472	0.656891	0.329752
P29474	1.72282	0.749421	4.47163	1.08216	3.04416	0.552512	0.59299	#N/A	#N/A	#N/A	#N/A	#N/A	#N/A	#N/A
P29590-14	1.00214	0.681021	3.41596	1.50524	1.29383	1.12503	1.17941	0.64723	1.70034	0.891897	1.06985	0.624952	0.822934	1.00236
P29692	2.23337	0.798282	1.79644	0.75829	1.35143	0.59034	0.867031	1.17259	0.888104	1.39303	1.87657	0.724052	1.52917	0.816798
P29972	7.85868	0.655175	0.468887	0.68442	0.281651	0.864592	1.01949	0.204258	0.582162	0.181204	0.421575	2.32039	0.227901	0.189432
P29992	0.869063	1.12515	0.64925	1.13447	0.585969	2.15642	0.960187	2.28085	1.02128	0.731347	1.23884	1.63788	1.05827	1.09418
P30038	0.413319	0.697679	8.60557	0.500913	0.763697	0.978603	1.25415	1.73466	0.33679	0.474068	0.549411	1.20256	0.753184	1.97265
P30040	0.315236	2.24559	0.604491	1.03838	2.1489	1.00271	1.3761	0.74962	0.651157	0.87306	2.0718	0.761553	1.02522	0.929972
P30041	7.18349	0.693022	0.51845	0.601539	0.681605	0.845872	0.782788	1.55622	0.468985	1.17762	1.58263	0.722926	0.815166	1.3007
P30042-2	0.378273	0.832292	2.81843	0.527602	4.99815	0.91371	1.5892	1.02065	0.333249	1.28438	0.958437	0.366466	0.737184	0.419873
P30043	5.77531	0.957232	0.753995	0.936678	1.04158	0.797605	1.2433	0.0655218	0.0539801	0.241301	0.22976	0.183593	0.0850638	0.0611583
P30044-2	0.744098	2.1849	0.32003	0.0992836	0.455039	2.13431	2.47364	0	0	0	0	0	0	0
P30046	5.30304	1.79397	0.29369	0.725631	0.58468	1.15582	0.632838	0.47206	0.462713	0.619157	2.00602	0.933985	0.5395	0.946725
P30048	0.36407	0.511457	7.56939	0.705394	1.94118	0.389829	2.38326	1.80155	0.441507	1.20047	1.03596	0.570645	0.58262	0.296281
P30049	0.223712	0.591497	1.51156	0.680767	2.74619	0.576844	2.28399	1.34787	0.527045	2.72175	1.81961	0.626422	0.944145	0.533442
P30050	1.28571	0.720306	1.00219	0.838688	1.64547	0.523221	0.911002	1.1865	1.23675	1.77745	1.86403	1.0967	1.0862	1.15368
P30086	0.224676	1.11766	0.460741	1.17433	1.44054	1.36041	1.07904	1.07088	0.62814	1.30664	2.88542	0.846735	0.642944	0.455291
P30101	0.477767	1.91891	0.734426	1.19696	1.47953	1.04096	0.758051	1.01529	1.0127	1.61388	1.8708	1.23407	0.811521	0.521265
P30153	4.42708	0.640264	0.85829	0.767717	1.33862	1.04596	1.07601	1.11853	0.821886	0.587361	0.721459	0.980875	0.702795	1.45088
P30273	1.11395	0.868686	0.835159	2.39425	0.863428	2.25233	0.842785	0.726681	1.01303	0.384411	1.62479	2.72919	0.862734	0.210618
P30405	0.359309	0.468624	0.343564	0.336474	6.81125	0.925202	1.37251	1.52888	0.292265	2.55761	1.64854	0.24855	0.878778	0.276292
P30481	#N/A	#N/A	#N/A	#N/A	#N/A	#N/A	#N/A	9.70674	0.816913	1.44011	0.0991476	0.25224	1.54102	0.131991
P30499	1.1514	0.583717	1.76035	0.863897	1.88668	0.698221	2.3649	0.481162	1.28587	0.586386	1.69826	1.80547	0.858414	0.736854
P30519	0.891677	1.23469	1.1355	0.948613	1.94913	1.42508	1.04325	1.19087	0.872778	0.885903	1.09969	1.13087	1.1359	1.689
P30520	7.2809	0.672542	0.793506	0.652509	1.25443	0.90773	0.622902	#N/A	#N/A	#N/A	#N/A	#N/A	#N/A	#N/A
P30533	0.193958	0.672691	1.09281	0.503343	4.72803	0.623423	0.658707	1.18542	0.45838	0.617717	1.63509	1.07183	0.359465	0.816721
P30536	1.77054	0.829461	0.547955	1.91333	0.213498	2.42581	4.29914	0.228873	1.05035	0.172103	0.903454	1.34295	0.778139	0.87273
P30556	0.225518	2.22236	0.48589	1.1056	0.222955	3.06617	0.78348	0.173039	2.87661	0.226577	0.514033	1.41404	0.53864	1.78168
P30613-2	0.497752	0.66031	2.73214	0.937879	0.54695	0.179823	0.796697	#N/A	#N/A	#N/A	#N/A	#N/A	#N/A	#N/A
P30622-2	0.928972	0.97201	0.48526	0.745339	1.71423	0.854008	1.30683	#N/A	#N/A	#N/A	#N/A	#N/A	#N/A	#N/A
P30626	5.95267	0.943491	0.566491	0.80688	1.12617	1.42399	0.840855	#N/A	#N/A	#N/A	#N/A	#N/A	#N/A	#N/A
P30740	#N/A	#N/A	#N/A	#N/A	#N/A	#N/A	#N/A	0.456627	0.479328	0.613328	1.20343	0.674855	0.85215	0.887881
P30837	1.24796	1.41821	0.942426	1.37976	0.76261	0.851182	1.47072	0.60043	0.539525	6.73717	1.04972	0.686975	0.44764	0.627606
P30876	#N/A	#N/A	#N/A	#N/A	#N/A	#N/A	#N/A	0.835145	1.42373	1.25745	0.61879	0.786957	1.65619	1.25126
P31040	0.304526	1.44431	2.12148	1.06727	1.75913	2.36021	1.81919	1.49398	0.82446	0.513809	0.984398	0.742386	0.935075	0.663273
P31146	7.83686	0.576923	1.36318	1.32552	0.692488	1.15414	0.699512	0.561781	0.894016	0.326127	0.737715	1.003	0.602171	0.192668
P31153	6.38127	1.12324	0.489658	0.984093	1.95754	1.52584	0.951694	#N/A	#N/A	#N/A	#N/A	#N/A	#N/A	#N/A
P31323	0.911851	3.5155	0.367883	0.960176	1.08588	2.53099	0.16003	0.47138	1.64689	1.19548	0.959276	0.605649	0.318003	1.29338
P31513	0.50365	0.950035	0.53766	3.2955	0.205691	2.5141	1.003	#N/A	#N/A	#N/A	#N/A	#N/A	#N/A	#N/A
P31689	1.11049	0.552687	1.95104	1.13485	4.64259	0.804394	0.793164	#N/A	#N/A	#N/A	#N/A	#N/A	#N/A	#N/A
P31749	#N/A	#N/A	#N/A	#N/A	#N/A	#N/A	#N/A	0.856866	1.57905	0.503504	0.981848	0.671813	1.66981	2.42967
P31930	0.364433	1.88929	1.26874	1.6192	1.05089	1.59388	3.52597	0.67179	0.815683	0.245273	0.631142	1.03564	1.38533	0.760692
P31939	8.22137	0.770941	0.581245	0.561238	1.21716	0.770707	0.629829	0.68991	0.544789	1.00911	0.937452	0.598556	0.490232	0.600178
P31941-2	8.07219	0.810316	0.746434	0.725977	0.627635	0.498262	1.35488	#N/A	#N/A	#N/A	#N/A	#N/A	#N/A	#N/A
P31942-3	0.743138	1.17167	2.32131	1.01646	0.739581	0.598875	0.621935	0.772372	1.35725	2.17789	0.866091	0.622136	1.77073	1.52966
P31943	1.20418	0.930915	2.36694	1.2159	0.591276	0.61837	0.537644	0.62422	1.33923	2.88624	0.839932	0.797418	1.56247	2.04784
P31946-2	2.17495	0.652122	0.884041	0.567851	4.40982	0.902658	1.13605	1.26624	0.390821	0.809672	0.959387	0.535274	0.475755	0.405186
P31948	2.3906	0.838252	0.735181	0.800821	2.28847	0.677549	0.649602	1.83295	0.643061	1.42549	1.70542	0.821757	0.635444	0.533586
P31949	3.37368	0.461518	0.582855	0.637331	1.10112	0.831467	1.41697	1.691	0.695471	0.637682	2.13857	1.7314	0.776981	0.748999
P31994-2	#N/A	#N/A	#N/A	#N/A	#N/A	#N/A	#N/A	0.596227	1.17767	0.305683	5.61638	3.07606	0.484416	0.213813
P32119	5.41618	0.875998	0.534145	0.598196	0.680573	0.718384	0.55429	1.7057	0.651393	1.52157	1.14873	1.73232	1.01629	0.793704
P32189-1	1.13618	1.89103	0.667079	0.851127	1.05095	1.18877	4.37243	2.16228	0.59973	0.798691	0.346777	0.835882	0.310836	1.46788
P32969	0.631344	1.58992	1.74948	1.3844	0.472382	0.924241	1.39258	0.867342	1.02404	2.06511	0.760676	0.82363	1.96077	1.0571
P33121-2	1.14595	1.07132	2.06102	1.95478	0.71441	2.1625	1.41205	1.22838	0.512171	0.748189	0.535684	1.08382	1.09633	2.56483
P33151	1.54145	0.703082	0.710324	0.939726	2.01291	0.59968	0.719511	#N/A	#N/A	#N/A	#N/A	#N/A	#N/A	#N/A
P33176	3.77716	0.813043	0.914535	0.848584	2.16583	0.76349	0.719741	#N/A	#N/A	#N/A	#N/A	#N/A	#N/A	#N/A
P33527-7	#N/A	#N/A	#N/A	#N/A	#N/A	#N/A	#N/A	3.08086	1.05442	0.404378	0.448437	1.70919	0.900636	0.792053
P33527-8	1.18558	1.40974	0.648717	1.09302	1.80018	1.03477	1.21495	#N/A	#N/A	#N/A	#N/A	#N/A	#N/A	#N/A
P33897	0.204524	1.13456	4.38003	1.51246	0.180229	1.19747	2.95857	1.97924	1.15487	0.233619	0.214117	1.3165	1.45744	1.08374
P33908	1.50223	1.72048	0.852365	1.21871	0.301482	1.2906	1.05031	0.328934	1.70562	0.394889	0.808448	1.51183	2.07443	1.74804
P33993-2	2.6755	1.24549	0.939345	0.46274	0.99949	0.251176	0.814297	#N/A	#N/A	#N/A	#N/A	#N/A	#N/A	#N/A
P34059	1.80203	1.18772	2.05435	1.19833	0.728613	0.410338	2.41457	#N/A	#N/A	#N/A	#N/A	#N/A	#N/A	#N/A
P34897	0.434877	0.624368	1.00926	0.338302	1.99794	0.274157	3.43527	1.28132	0.421906	3.09355	0.367512	0.741917	0.55634	1.36183
P34910	2.67376	0.72385	0.749817	1.80465	0.839206	1.10387	1.12816	0.582704	1.42333	0.356704	2.29481	3.22607	0.703584	0.267348
P34932	6.26782	0.796595	0.74657	0.558958	0.610921	0.633338	0.815397	1.93436	0.619442	1.13117	0.749521	0.760311	0.840516	0.576316
P35052	0.267807	0.42732	0.682738	0.877568	3.24782	0.726014	0.499611	2.56986	0.612527	0.266654	1.29436	1.30768	0.352898	0.917717
P35221	1.13829	1.25874	0.533558	1.10712	2.78702	1.45408	0.61417	1.0432	1.18964	0.826693	1.09747	1.14212	0.721881	1.152
P35222	0.713664	1.33405	0.436373	1.41359	1.02569	1.51388	0.494474	0.822144	1.46894	0.377546	0.594564	0.937543	0.526173	3.41683
P35232	0.265765	1.03083	1.30578	1.31893	1.64961	1.29017	3.76402	0.653774	0.734829	0.924687	1.06882	1.04485	1.04497	0.786858
P35236	7.08623	0.630538	0.574566	0.5564	0.606736	0.827703	0.808566	#N/A	#N/A	#N/A	#N/A	#N/A	#N/A	#N/A
P35237	0.931904	0.908326	1.44665	1.08762	0.630527	1.04205	1.24748	1.20411	1.09889	1.27342	1.74427	1.17076	0.706703	1.27546
P35241	0.275163	0.756159	0.691873	1.03892	1.6625	0.664554	0.53558	3.62321	1.14197	0.579059	2.20536	0.888258	0.733997	0.272871
P35244	#N/A	#N/A	#N/A	#N/A	#N/A	#N/A	#N/A	0.980122	0.925189	1.11595	1.16683	0.528601	0.755852	1.80083
P35249	1.46772	0.514665	0.925497	0.591849	2.70497	0.635984	0.713182	#N/A	#N/A	#N/A	#N/A	#N/A	#N/A	#N/A
P35270	#N/A	#N/A	#N/A	#N/A	#N/A	#N/A	#N/A	2.27979	0.795507	1.39673	1.13781	0.744608	0.686035	0.509495
P35527	6.03148	1.49738	1.83868	0.480178	0.395745	1.15072	0.648766	0.146807	1.86265	0.572931	0.319823	1.54561	0.365924	0.782761
P35542	6.58944	0.348744	0.314242	0.237615	1.7147	0.905788	0.470989	0.242143	0.36939	3.21627	1.24915	0.53047	0.627248	0.324095
P35555	0.492246	1.32067	1.805	1.42709	0.281518	2.53658	1.43202	0.379531	0.854854	0.24958	0.568761	1.71926	1.05332	2.51179
P35556	0.219462	0.282666	0.102395	0.234936	0.0711786	0.566811	0.259689	0.409491	0.319793	0.326244	0.189965	0.639267	0.828165	8.0228
P35573-2	1.36984	0.895298	3.498	0.73536	1.26595	0.534393	0.785097	0.503103	0.427801	2.66949	0.477583	4.00282	0.645893	0.828099
P35579	5.28379	1.21177	0.491281	1.32786	0.870876	1.30883	0.944685	0.710907	1.12533	0.625423	1.00963	1.15377	1.03376	0.814945
P35580	1.07818	1.90264	1.0509	0.997762	1.24365	1.49603	0.730917	0.548964	1.11905	1.44802	1.00672	1.38569	1.1501	1.1575
P35606	2.24585	0.740673	1.85467	0.983557	1.07614	0.94541	1.1326	1.31768	1.46108	1.00739	0.66071	0.734625	1.57526	1.44365
P35610	0.209184	1.69192	0.25363	2.34152	0.104961	1.38538	0.301255	0.624055	1.48591	0.610556	0.678512	1.07687	1.49423	2.9896
P35611-2	0	0	0	0	0	0	0	0.812397	1.2677	0.876342	0.761464	2.83465	0.57618	0.623024
P35613-2	1.68398	0.789239	0.646373	1.17983	1.82339	0.703656	0.539455	2.01367	0.929899	0.926302	1.6583	1.34822	0.576864	1.04689
P35658-2	0.711984	0.930717	1.63377	0.983905	3.09643	1.14823	0.871115	0.925002	0.921554	0.821518	0.499111	0.65465	1.17406	2.35568
P35659	2.04906	1.1197	0.690195	1.04994	0.792656	0.572133	0.982761	0.636567	1.0587	1.58474	1.29188	0.73915	0.957763	1.49949
P35749	1.84453	1.79344	2.04283	2.79561	0.466301	1.2101	2.42718	0.126142	0.203541	0.45232	0.412665	1.50118	1.94106	0.212747
P35813-2	5.72439	0.606891	0.831522	0.802417	0.886283	0.436166	0.577941	#N/A	#N/A	#N/A	#N/A	#N/A	#N/A	#N/A
P35858	13.664	0.67794	0.588339	0.547596	0.374282	0.711585	0.810954	#N/A	#N/A	#N/A	#N/A	#N/A	#N/A	#N/A
P35908	8.30427	1.57314	1.61407	0.548083	0.243041	1.02323	0.565834	0.147366	0.861291	0.324752	0.338727	0.858212	0.961213	0.715474
P35914	0.258635	1.57157	1.31685	1.20259	0.871456	0.90385	2.24432	0.983637	0.84826	0.934243	1.52571	1.05493	1.61393	0.54054
P35998	4.11972	1.18505	0.92706	1.05794	1.64369	0.867504	1.13638	0.893594	0.858988	0.96016	0.876088	0.91682	1.20896	0.964135
P36021	0.439861	1.33876	0.617322	1.42094	0.574347	2.12495	0.95586	0.748728	1.2528	0.706771	1.00979	1.38235	2.08091	0.891791
P36269	0.202089	1.54268	0.283138	1.24797	0.723577	3.94851	1.0282	#N/A	#N/A	#N/A	#N/A	#N/A	#N/A	#N/A
P36269-2	#N/A	#N/A	#N/A	#N/A	#N/A	#N/A	#N/A	0.212411	0.715424	0.506874	1.96603	2.85657	1.31667	0.34048
P36405	#N/A	#N/A	#N/A	#N/A	#N/A	#N/A	#N/A	1.82156	0.563467	0.742835	0.937494	0.742169	0.274819	0.963107
P36507	2.53601	0.712195	0.544117	0.473062	1.04397	1.06555	0.56442	1.52281	1.70367	0.451963	0.521886	1.25425	1.1886	2.09848
P36542-2	0.203706	0.861076	0.726405	0.746997	0.819828	0.990546	2.12195	1.11742	0.346055	4.63202	0.636234	0.475631	1.27448	0.726433
P36543	1.3062	0.546634	1.84157	1.04965	3.3863	0.484725	0.808518	1.51561	0.932671	0.515104	1.78305	1.30826	0.398153	0.215397
P36551	0.978173	0.672154	1.81146	0.635734	3.65926	0.947655	0.792	1.09564	0.547836	1.42644	0.767596	0.6326	0.552121	1.31485
P36578	#N/A	#N/A	#N/A	#N/A	#N/A	#N/A	#N/A	1.25758	1.06009	1.25571	0.866782	0.884782	4.20241	2.2215
P36776	0.319342	0.914209	1.76237	1.06096	0.693086	1.08102	2.20908	1.35392	1.3039	2.02934	0.837286	0.634372	1.27038	1.15544
P36871	1.74367	1.18646	0.506584	1.23561	0.982095	1.20189	0.796322	1.51102	0.96218	1.23336	2.08358	1.1083	0.522151	0.567278
P36873	3.09243	0.791335	0.960025	0.85989	1.06346	0.717199	0.889312	1.07769	1.01411	1.6646	1.17632	0.916973	1.0258	1.12161
P36955	4.49285	1.11529	0.673109	0.760149	0.713321	1.17135	1.38381	#N/A	#N/A	#N/A	#N/A	#N/A	#N/A	#N/A
P36956-3	0.3879	1.83265	0.819251	2.58867	0.21625	1.36475	1.05779	0.76684	2.15137	0.594825	0.805226	1.58708	0.816841	1.84786
P36957	0.18499	0.997682	1.21627	0.79886	1.4047	0.838124	2.55921	1.08629	0.896454	2.89436	1.66691	0.658736	1.5577	0.43117
P36959	6.38899	1.1235	0.472518	0.728956	0.308455	0.404483	0.653116	0.695356	0.39355	0.26756	0.36231	0.563745	0.306244	0.24797
P36969-2	1.93867	1.04007	1.48802	2.34864	0.993403	0.793191	3.00027	#N/A	#N/A	#N/A	#N/A	#N/A	#N/A	#N/A
P37198	1.52176	0.70788	1.13736	0.821516	2.65378	0.694168	0.731692	#N/A	#N/A	#N/A	#N/A	#N/A	#N/A	#N/A
P37235	0.850051	1.01152	0.663559	0.586367	3.72582	0.77014	0.532864	0.918953	0.618101	0.888473	1.32891	0.635205	0.970835	1.36279
P37268	0.728655	0.573187	0.901662	0.312669	2.88073	0.541997	0.452783	0.729097	0.422193	0.638963	0.344515	0.39304	0.459787	5.73074
P37802	0	0	0	0	0	0	0	1.04257	0.369707	1.42072	1.56578	0.584917	0.434239	0.568884
P37837	8.74514	0.731949	0.600832	0.728704	0.822132	0.948358	0.673874	0.714504	0.564331	0.541963	1.81686	0.992564	0.432627	0.35039
P38117	0.40245	0.949721	2.32708	0.877865	0.735175	0.837517	2.97417	2.6902	0.590374	2.05353	1.64844	0.685084	0.683402	0.535631
P38159-2	0.110991	0.605992	2.03748	1.11787	0.534846	0.236259	0.172534	#N/A	#N/A	#N/A	#N/A	#N/A	#N/A	#N/A
P38606	2.84072	0.875595	2.63459	0.990506	1.78646	0.610577	0.814943	1.73265	1.0291	0.516223	1.16608	1.05189	0.786338	0.416615
P38646	0.219383	0.482679	3.67365	0.450141	2.74777	0.357197	2.16288	2.61403	0.56206	1.89403	0.563354	0.454032	0.595314	0.510735
P38919	5.40351	0.586805	1.00297	0.82622	0.973597	0.475184	0.456634	0.6479	1.32297	2.26511	0.844638	0.517465	0.866625	1.76488
P39019	0.530606	0.713506	1.15699	0.848658	1.65789	0.580678	0.701262	1.12242	1.14553	2.31312	2.48203	0.92158	1.28196	1.08479
P39023	1.47462	1.67665	0.889825	1.165	0.491234	1.79461	1.17599	0.788183	1.10332	1.17257	0.601678	0.835149	2.46688	1.23579
P39059	0.737183	2.23717	0.73	1.11186	1.12153	0.614113	1.46857	#N/A	#N/A	#N/A	#N/A	#N/A	#N/A	#N/A
P39656	0.894189	2.0049	0.868984	1.56993	0.162037	2.52546	1.37587	1.08162	1.28293	1.04228	0.626653	1.30187	1.54037	1.46094
P39687	1.85453	0.740888	0.608178	0.817904	2.13098	0.804193	0.759563	1.07016	0.597979	1.45331	1.7594	0.938769	0.799637	0.543396
P40227	5.71242	0.968121	1.1778	0.909748	0.642368	0.836967	0.763883	0.98356	1.02223	1.59122	0.764298	0.942924	1.7033	0.612688
P40616	#N/A	#N/A	#N/A	#N/A	#N/A	#N/A	#N/A	0.976294	0.7363	3.15623	0.866197	0.726435	2.42574	2.51557
P40855-5	0.62422	0.799268	1.43148	0.674972	4.40173	0.831873	0.750855	#N/A	#N/A	#N/A	#N/A	#N/A	#N/A	#N/A
P40925	0.87226	2.15377	0.74785	0.891665	1.2348	1.27271	0.864248	1.57616	0.645143	1.60164	1.8428	0.935793	1.21193	0.550762
P40926	0.900434	0.938984	2.51667	0.724483	1.34938	0.790123	2.18811	2.20148	0.409924	3.00552	1.35297	0.535777	0.794436	0.308292
P40939	0.26281	1.109	0.292036	1.97953	0.402731	1.33021	3.65852	0.835201	1.14048	0.826159	1.39364	0.990014	1.91992	1.19649
P41091	4.70114	0.827153	0.682424	0.871409	0.861935	0.562924	0.73037	1.04289	1.09639	1.52971	1.15466	0.731844	1.06085	1.07037
P41226	6.43588	0.525833	2.9232	0.768595	0.902191	1.91772	1.40721	#N/A	#N/A	#N/A	#N/A	#N/A	#N/A	#N/A
P41250	3.64509	0.44792	0.574859	0.40248	0.48943	0.381311	0.752812	#N/A	#N/A	#N/A	#N/A	#N/A	#N/A	#N/A
P41252	1.46618	1.71906	1.51325	0.980465	0.844756	1.09433	1.10943	1.2866	0.977363	1.80372	0.679471	0.605217	2.16866	1.44975
P41440	5.03021	1.10951	0.223545	1.07152	0.249934	1.09327	0.668534	#N/A	#N/A	#N/A	#N/A	#N/A	#N/A	#N/A
P42126-2	0.575712	0.745093	1.64276	0.543831	1.28989	0.832884	4.34595	#N/A	#N/A	#N/A	#N/A	#N/A	#N/A	#N/A
P42166	#N/A	#N/A	#N/A	#N/A	#N/A	#N/A	#N/A	1.49547	0.531926	2.0552	0.45539	0.473728	0.407391	4.69443
P42167-2	0.372486	0.346868	0.772489	0.495028	1.54919	0.639524	0.592553	0.536146	0.25978	3.18883	0.524679	0.459138	0.481813	3.92595
P42224-2	0	0	0	0	0	0	0	0.572079	1.55497	0.886091	0.810313	0.956671	1.28478	1.18047
P42226-2	1.12739	1.09128	1.74762	0.804335	0.613507	0.80812	1.45652	0.863171	1.103	1.00988	0.896961	1.39242	0.994964	1.13576
P42285	#N/A	#N/A	#N/A	#N/A	#N/A	#N/A	#N/A	0.857655	1.47063	1.48494	0.874205	0.912921	1.16845	1.26851
P42330	1.51993	0.508369	1.0809	0.778876	2.21226	1.0491	1.35766	1.43935	0.61117	1.17644	1.72982	0.680884	0.329301	0.296278
P42345	1.23223	1.31009	1.89418	1.54155	0.803747	1.53788	1.37627	0.95727	1.24532	0.708848	0.579918	1.13632	1.37014	1.53099
P42356	1.31258	1.25971	0.663321	1.38541	0.36568	1.87361	1.11321	1.29032	1.745	0.46972	0.78114	2.42225	1.39414	0.890477
P42566-2	0.373777	1.43165	1.23373	1.34855	1.5191	0.76492	1.01998	0.909616	1.46399	0.948856	1.42628	0.758758	1.89519	0.900239
P42677	1.21347	1.6672	1.6689	1.31737	1.10648	1.30973	1.52877	1.18389	1.06471	1.73377	0.633618	1.19295	1.79572	1.5281
P42704	0.93438	0.983015	3.64169	0.979375	2.07037	1.34794	1.59289	1.05569	0.896604	0.916035	0.737279	0.576938	1.18232	1.69042
P42765	0.651847	1.39757	0.608198	1.21071	0.383673	2.25656	2.59513	0.792832	1.80973	0.287532	1.9798	1.07778	0.446426	0.401873
P42766	#N/A	#N/A	#N/A	#N/A	#N/A	#N/A	#N/A	1.29185	1.39294	1.49848	1.86016	1.39408	0.462077	0.529457
P42771-2	1.03242	0.513986	1.28364	0.285219	9.17569	0.812724	0.952934	0.430656	0.309428	0.35767	0.19718	0.303778	0.316376	1.75627
P42858	2.4804	0.924351	1.10017	0.998187	0.79061	1.36244	1.6329	#N/A	#N/A	#N/A	#N/A	#N/A	#N/A	#N/A
P42892-3	1.09175	2.2449	0.395091	1.31018	0.596835	1.68294	1.10512	0.597991	1.26128	1.1365	1.84043	0.947594	0.83164	1.04482
P43003	0.156631	0.396693	0.281372	1.2687	0.115202	1.4925	0.926256	2.3945	0.567335	1.4782	0.509897	0.927988	0.460402	4.26127
P43007	#N/A	#N/A	#N/A	#N/A	#N/A	#N/A	#N/A	3.00325	1.54768	1.13959	1.03813	1.642	0.461435	0.751255
P43121	4.56993	0.602247	0.461777	0.729666	2.18378	1.48337	0.678609	0.600999	1.52969	0.613962	0.894047	1.09042	0.246905	0.645838
P43155-2	0.476341	0.940581	1.00486	0.911633	3.5165	0.709447	1.44326	1.32072	0.833763	2.08281	0.729714	0.542277	0.564643	0.506799
P43235	#N/A	#N/A	#N/A	#N/A	#N/A	#N/A	#N/A	0.435692	0.282047	0.296665	0.484598	15.1595	0.201242	0.197519
P43243	0.218577	1.38722	1.48377	1.26628	0.605722	0.740603	1.9987	0.662965	1.19723	2.65647	1.0122	0.863149	1.09774	1.60022
P43251	0.81942	2.72942	0.344087	2.61987	0.395336	2.34791	0.590528	#N/A	#N/A	#N/A	#N/A	#N/A	#N/A	#N/A
P43304-2	0.695686	1.52514	0.538668	1.72901	0.200991	1.80141	2.85036	0.97825	1.1318	0.508706	0.437404	1.8703	1.15832	1.49963
P43307	1.18551	0.985222	1.10841	1.00321	2.13599	2.00386	1.30681	1.19297	0.59397	1.56166	1.88197	0.963704	1.31402	1.93019
P43490	2.302	1.14102	1.7802	0.870241	2.08844	0.744712	1.12362	#N/A	#N/A	#N/A	#N/A	#N/A	#N/A	#N/A
P43686	4.47854	1.2885	0.856331	0.955135	1.95168	1.27424	0.823676	#N/A	#N/A	#N/A	#N/A	#N/A	#N/A	#N/A
P43686-2	#N/A	#N/A	#N/A	#N/A	#N/A	#N/A	#N/A	0.652324	0.710998	1.02694	0.855108	0.538141	2.03753	1.0818
P43897	0.310993	0.296422	6.40622	0.489333	1.16514	0.377224	2.72214	1.55654	0.701526	3.4385	0.506379	0.436236	0.291742	0.980811
P45880-2	0.614494	1.42946	1.26518	1.59893	1.44436	1.84143	3.46976	1.49949	0.648174	0.848621	0.747363	0.927901	1.06843	1.16053
P45954	0.259997	2.62444	0.721597	0.958018	0.321166	1.2235	2.35737	#N/A	#N/A	#N/A	#N/A	#N/A	#N/A	#N/A
P45973	1.59827	0.544227	1.07061	0.68457	3.3771	0.777234	0.770247	1.05584	0.672407	0.863371	1.19446	0.665543	1.00677	1.15911
P45974-2	4.93665	0.5238	3.22652	0.527263	1.56921	0.489007	0.89977	1.34409	0.975536	1.59163	0.55878	0.435908	0.961635	1.21878
P46019	3.1281	1.34206	2.82739	0.974354	1.00947	1.1061	1.00643	#N/A	#N/A	#N/A	#N/A	#N/A	#N/A	#N/A
P46060	3.47964	1.0903	0.628872	0.917182	1.36537	1.0696	0.952221	#N/A	#N/A	#N/A	#N/A	#N/A	#N/A	#N/A
P46063	2.09101	0.866034	1.07242	0.973779	0.974428	0.791312	1.1159	0.456567	1.22089	1.69231	0.646687	0.991721	1.02065	1.98369
P46087-2	1.05624	0.815333	1.09219	1.19044	0.870725	0.49199	1.11397	0.639703	1.27513	2.23304	0.898281	0.726029	1.4431	1.71926
P46100-2	0.957987	0.776349	3.73763	0.835011	0.71062	0.716647	1.58871	1.66702	1.4667	0.633809	0.649535	0.789153	1.35471	1.8722
P46108-2	#N/A	#N/A	#N/A	#N/A	#N/A	#N/A	#N/A	0.707794	0.702899	2.06592	2.12968	1.0256	0.792056	0.574272
P46109	8.7292	0.791126	0.455725	0.573771	2.69156	1.21875	0.560245	#N/A	#N/A	#N/A	#N/A	#N/A	#N/A	#N/A
P46199	0.288702	0.54905	7.31085	1.43957	0.424554	0.695918	2.90762	0.799056	1.88224	1.20825	0.661666	0.814148	1.22811	1.31195
P46379-2	1.00151	0.938795	1.31399	0.997574	1.83669	0.834255	1.07112	1.05467	1.06439	1.18797	0.886718	0.834477	0.833858	1.37641
P46459	2.40992	0.800496	2.2388	1.06234	0.508545	0.96018	1.17762	1.21649	1.0284	0.492487	0.796325	1.07378	1.49625	1.18019
P46734-2	3.57157	0.930689	0.907267	0.914689	0.881707	0.762888	0.786109	#N/A	#N/A	#N/A	#N/A	#N/A	#N/A	#N/A
P46777	0.514842	1.07959	1.75232	1.24389	0.851191	0.553353	0.727425	1.0344	1.36944	2.17931	1.1751	0.829038	1.94422	1.32479
P46778	0.716292	1.61135	0.948812	0.824578	0.322382	2.32886	0.918325	0.993976	0.916245	1.74802	0.572807	0.881166	2.60808	1.80914
P46779	0.427051	2.02712	1.3364	1.16837	0.287968	1.72967	1.39236	0.612215	1.09152	1.65199	0.462357	1.11214	2.0169	1.60243
P46781	0.797113	1.72763	1.33958	1.35414	0.345376	1.01513	1.50019	0.826037	1.1614	2.17409	0.626192	1.11186	2.1485	1.46994
P46782	#N/A	#N/A	#N/A	#N/A	#N/A	#N/A	#N/A	0.657972	0.708328	1.22678	1.72612	0.620686	2.64029	1.54217
P46783	0.321572	0.866479	3.05529	1.06964	1.58603	0.533307	0.54404	1.70591	1.15449	2.47879	1.71223	0.811996	1.12172	0.954615
P46821	0.463464	0.480231	0.763196	0.379009	3.89646	0.677985	1.31576	3.84421	0.727366	0.776433	1.08564	1.63487	0.625746	0.469559
P46939	0.572485	1.03251	1.12937	1.59413	0.373487	1.71469	1.65231	1.68186	1.53	0.535387	1.01064	1.33739	1.08329	1.13908
P46940	2.5687	0.783881	0.835086	1.43797	0.698673	1.46283	0.969288	1.09329	1.72158	0.654308	1.33121	1.30132	1.25564	0.86318
P46977	1.16664	1.97525	0.999549	1.54316	0.131429	2.50693	1.65142	0.91767	1.07841	0.478825	0.460405	1.24784	1.77269	1.81059
P47712	1.14282	1.37093	0.620787	1.44002	0.221072	2.65848	4.90411	#N/A	#N/A	#N/A	#N/A	#N/A	#N/A	#N/A
P47755	2.61684	0.910676	0.526733	0.820521	2.74589	1.31087	0.842999	1.42019	0.938158	1.29692	1.36964	0.856923	1.06216	0.623873
P47756-2	2.93506	0.590961	0.578873	0.813976	1.8381	0.871755	0.560859	2.94562	0.977987	0.676313	2.21487	1.29437	0.32114	0.341837
P47897	1.42816	1.79368	1.46367	1.18259	1.15797	0.97122	1.1844	1.58475	1.24206	1.60251	1.34297	1.05444	1.83745	0.731755
P47985	0.308556	1.81607	0.943916	2.14897	2.03396	1.5168	0.874788	1.1621	0.853585	0.460873	1.53308	1.08136	1.37627	0.791294
P48059	4.46524	0.630113	0.802562	0.908401	0.84264	1.73785	0.888885	0.706517	1.11685	0.460514	1.00803	1.40716	0.724145	0.760097
P48147	3.34405	0.784261	0.851415	0.736975	0.725697	0.868917	0.696532	#N/A	#N/A	#N/A	#N/A	#N/A	#N/A	#N/A
P48163	0.314899	1.63331	0.72147	1.29366	0.305634	1.13326	0.777407	2.28152	1.1419	1.85663	2.00378	1.1635	1.33629	0.601612
P48426	6.53297	0.873373	1.11	0.553515	0.807488	0.953201	0.895973	#N/A	#N/A	#N/A	#N/A	#N/A	#N/A	#N/A
P48444	2.74216	0.664061	0.928617	0.791443	1.28327	0.790925	0.966493	0.929137	0.75402	1.0635	0.932737	0.676912	1.40972	1.51831
P48449	0.514408	1.37545	1.49612	1.13564	0.73847	0.735333	0.693268	1.7369	1.65856	0.737073	0.592431	0.825749	0.480522	2.87525
P48506	0	0	0	0	0	0	0	0.511213	0.280686	0.447843	0.299149	0.366137	0.296006	0.470854
P48556	7.20067	0.952423	0.577414	0.830428	1.76365	0.973266	0.755278	0.529012	0.647703	1.15053	0.860626	0.561386	1.6495	1.00998
P48637	5.00137	1.111	0.793817	0.896224	0.738527	1.0147	1.32669	#N/A	#N/A	#N/A	#N/A	#N/A	#N/A	#N/A
P48643	6.58278	1.01471	0.779568	0.750972	0.976662	0.774174	0.960274	0.838158	0.858199	1.5247	0.793814	0.645748	1.9615	0.770724
P48681	2.73227	1.29461	0.965884	1.04425	2.2931	1.1999	1.06255	#N/A	#N/A	#N/A	#N/A	#N/A	#N/A	#N/A
P48723	1.74802	1.30211	0.727227	0.958232	0.721447	1.07045	0.917925	1.06148	0.685211	1.5734	0.896291	0.95928	0.540265	2.03549
P48735	1.98909	0.591167	1.14251	0.63321	0.644379	0.80189	2.81297	0.714511	0.378669	4.54974	0.596897	0.954864	0.320338	0.654501
P48739	1.05704	0.787377	0.681499	1.43928	1.95727	1.51694	1.28463	0.974483	1.03659	0.604433	1.67448	1.10814	1.60305	1.32929
P48960-2	1.35467	1.37543	0.597341	1.60096	0.798124	1.05317	1.74954	1.28221	1.12251	1.17994	1.65242	2.34942	0.94645	0.745873
P49006	0.613079	1.17972	0.605963	0.675453	2.41046	1.22579	0.26791	2.52245	0.562229	1.80999	1.08985	0.396619	0.531515	1.7999
P49023-4	1.77351	0.620065	3.5921	0.841233	3.07295	0.66654	0.898005	#N/A	#N/A	#N/A	#N/A	#N/A	#N/A	#N/A
P49137-2	3.38646	0.769696	1.37597	0.840824	2.73614	1.06368	1.15183	#N/A	#N/A	#N/A	#N/A	#N/A	#N/A	#N/A
P49189	1.74595	0.922428	1.52673	1.06296	0.851244	1.04726	1.58468	1.88485	0.731378	2.13665	1.93198	1.00946	1.10243	0.937218
P49207	0.474399	2.24304	1.76675	1.37799	0.187401	1.44973	1.22359	0.723596	1.23815	1.53031	0.445886	1.10584	2.17217	1.57719
P49257	0.640081	2.01099	0.823909	0.996039	0.814568	1.3179	1.62421	0.810484	0.527436	0.815847	0.75399	0.595459	1.90765	3.5998
P49281-2	#N/A	#N/A	#N/A	#N/A	#N/A	#N/A	#N/A	1.23751	0.726974	1.23072	0.606052	0.856044	2.00072	1.84855
P49327	4.63737	0.861185	0.851309	0.563625	0.904552	0.85805	0.523276	0.749651	0.797167	1.15414	0.577291	0.66426	1.27977	4.24146
P49354	3.33427	0.708483	1.19432	0.747554	2.37732	0.60213	0.609451	1.00553	0.719377	1.1291	1.18025	0.813655	0.636035	0.644757
P49368-2	6.5158	1.06746	0.738292	0.767977	1.12592	1.10809	0.869658	0.869887	0.946076	1.43352	0.79749	0.667553	1.88399	0.859514
P49411	0.304934	0.512897	14.1738	1.00491	0.395618	0.417179	3.32725	1.14972	1.08446	0.907585	0.344416	0.426921	0.591125	0.279911
P49419-2	#N/A	#N/A	#N/A	#N/A	#N/A	#N/A	#N/A	1.67991	0.79788	0.885655	2.8295	0.760911	1.40559	0.672743
P49419-3	0.895042	0.800092	1.038	0.808519	1.78307	1.03839	1.15937	#N/A	#N/A	#N/A	#N/A	#N/A	#N/A	#N/A
P49427	3.45506	0.691658	1.79523	0.615279	2.75936	0.91856	0.780586	#N/A	#N/A	#N/A	#N/A	#N/A	#N/A	#N/A
P49441	#N/A	#N/A	#N/A	#N/A	#N/A	#N/A	#N/A	1.05457	1.28589	1.06098	1.40274	1.21741	1.35327	1.39627
P49458	1.94422	0.905292	0.809691	0.950651	1.78801	0.934985	0.696584	0.937251	1.32391	1.10861	1.57587	0.839602	1.39317	0.822035
P49585	0.978517	0.680051	0.86633	0.787294	3.26507	1.24744	1.16467	0.742095	0.77802	0.744525	1.06903	0.843234	0.743382	1.30347
P49588	2.18575	0.461639	1.25723	0.510197	4.54386	0.509581	0.932771	0.915805	0.433398	0.875378	0.519723	0.719558	0.762855	2.69509
P49589-2	3.78451	1.08993	0.890861	0.883206	0.890766	0.77414	1.12249	#N/A	#N/A	#N/A	#N/A	#N/A	#N/A	#N/A
P49591	3.75424	0.982692	0.828628	0.909133	0.951076	0.864178	1.02317	1.34242	0.806175	1.23915	1.49521	1.06391	1.17237	0.769868
P49675	0.360741	0.364188	6.37849	0.518368	1.86342	0.56703	2.52935	1.1639	0.552098	1.89105	0.559604	0.473213	1.24429	0.741431
P49720	1.17788	1.57997	0.82445	0.899109	0.958017	0.974434	1.26693	0.575428	0.77782	2.968	1.29795	0.578535	1.83518	0.800343
P49721	1.3058	0.998293	0.854868	1.45941	1.081	0.526286	0.830117	1.37947	1.07681	2.04203	1.9674	1.39075	0.303622	0.339886
P49748-2	0.219296	1.22123	0.29764	1.59783	0.222905	1.0873	3.10532	0.493246	1.32028	0.943639	1.60085	0.76946	1.71099	1.10809
P49750-3	0.370473	1.438	0.444731	0.953565	1.86129	0.542425	0.495418	0.785557	2.02337	2.36517	1.58296	1.42295	1.25741	1.49311
P49754-2	1.20583	0.838237	2.23691	1.70968	0.687867	1.26125	1.71808	#N/A	#N/A	#N/A	#N/A	#N/A	#N/A	#N/A
P49755	0.62233	1.73458	0.737282	1.10019	0.660488	1.30678	1.29422	1.20485	0.964943	1.43537	0.890333	1.02157	1.77314	1.28953
P49756	3.37787	0.614585	1.45525	0.661175	3.96569	0.914568	0.652197	0.620523	1.08357	1.77697	0.931557	0.859322	0.7339	1.73358
P49757-4	#N/A	#N/A	#N/A	#N/A	#N/A	#N/A	#N/A	1.64077	0.920504	1.08746	0.682235	0.66038	1.07257	0.962539
P49768-3	0.951833	1.15013	0.425894	0.515074	0.311138	1.36309	1.33008	#N/A	#N/A	#N/A	#N/A	#N/A	#N/A	#N/A
P49770	2.18474	0.811991	2.0882	1.17983	2.93019	0.470694	0.692171	#N/A	#N/A	#N/A	#N/A	#N/A	#N/A	#N/A
P49792	#N/A	#N/A	#N/A	#N/A	#N/A	#N/A	#N/A	1.33524	1.31129	1.1041	0.874584	1.19723	1.0245	1.67944
P49795	2.69989	1.17569	0.649859	1.38378	0.39739	1.42249	0.937729	#N/A	#N/A	#N/A	#N/A	#N/A	#N/A	#N/A
P49810	#N/A	#N/A	#N/A	#N/A	#N/A	#N/A	#N/A	0.712916	0.922255	1.80579	0.759874	0.990043	2.20951	1.91027
P49821-2	0.489955	2.36301	0.483971	1.55041	0.215422	1.83012	0.571918	0.496656	1.64379	0.577659	1.70413	1.08674	2.11563	0.897509
P49915	6.32536	0.608881	0.650338	0.72618	0.93327	0.691872	0.444053	0.707459	0.626346	0.780981	0.925403	0.716091	0.552023	2.23239
P49959	1.95926	0.608636	2.48316	0.786026	2.78009	0.65543	0.618094	#N/A	#N/A	#N/A	#N/A	#N/A	#N/A	#N/A
P49961	1.0783	1.3669	1.03107	1.90505	1.38769	1.51372	1.58909	#N/A	#N/A	#N/A	#N/A	#N/A	#N/A	#N/A
P49961-3	#N/A	#N/A	#N/A	#N/A	#N/A	#N/A	#N/A	0.810101	1.11827	0.665003	1.59181	1.79502	0.869325	0.366915
P50148	2.04904	1.17653	0.819109	1.43713	0.730058	1.67095	1.22016	0.878224	1.38309	0.576091	1.47497	1.98294	0.827037	0.498461
P50151	#N/A	#N/A	#N/A	#N/A	#N/A	#N/A	#N/A	0.605542	0.946544	0.735646	1.41167	1.18884	0.679396	0.479992
P50213-2	0.196691	0.869121	1.14654	0.791162	2.18894	0.817911	1.49471	1.52149	0.631851	4.01316	0.694493	0.509535	0.616923	0.359229
P50281	5.03631	0.703144	0.386067	0.79506	0.328062	0.943166	0.566974	0.395229	1.18347	0.50791	0.726803	4.57545	0.350463	2.04065
P50395	4.00232	1.01788	0.610998	1.00354	0.520409	1.21051	0.795664	1.24016	0.875447	1.38023	1.35067	1.31294	1.25874	0.686379
P50402	0.424932	1.30158	0.918185	1.05006	1.51474	0.828044	1.11865	2.20444	0.970066	1.67393	0.674445	1.03155	0.963766	0.999271
P50416-2	0.96201	2.05085	0.457831	2.18233	0.548967	3.31997	0.696319	0.254552	1.07706	0.290612	0.552692	1.23538	1.30805	1.20697
P50443	0.120263	0.383981	0.380374	0.578446	0.152452	0.427001	0.0853873	9.45201	0.772775	0.320828	0.217843	0.269717	2.24522	0.726169
P50454	1.34069	1.26843	0.829869	0.585123	1.44626	1.13217	0.8338	1.57172	0.983178	1.7265	0.992389	1.03747	0.600952	1.6758
P50502	5.342	0.729293	0.640075	0.73373	1.97664	0.734866	0.655692	0.793845	0.613945	0.556925	1.56408	0.840685	0.705548	0.489091
P50552	6.95304	0.414636	0.426083	0.783504	1.83913	0.677776	0.448424	#N/A	#N/A	#N/A	#N/A	#N/A	#N/A	#N/A
P50570-2	2.00155	0.795996	1.57444	1.07867	0.815224	1.42657	0.933069	#N/A	#N/A	#N/A	#N/A	#N/A	#N/A	#N/A
P50583	5.67753	0.786509	1.20283	0.581258	2.0431	0.911853	0.700012	#N/A	#N/A	#N/A	#N/A	#N/A	#N/A	#N/A
P50750	0.303514	0.790663	2.37604	1.01789	1.57331	0.529466	0.49256	1.04284	1.07998	2.19776	0.665631	0.562564	0.936898	2.7839
P50851-2	1.39764	1.01038	1.25016	1.12977	0.938038	1.22689	1.30349	1.32472	1.59033	0.992093	0.579251	1.42267	1.4551	1.14218
P50895	2.15232	0.945418	0.806896	1.08604	2.13844	2.56693	1.40636	0.837481	0.687853	0.746062	1.44483	1.28907	1.05794	0.778437
P50914	0.755839	1.75468	1.37791	1.11793	0.24899	1.20532	1.85297	0.7661	1.16475	2.17125	0.627875	1.13666	1.96682	1.15522
P50990	3.76284	0.844074	0.57337	0.747578	0.907399	0.595558	1.10783	0.978686	1.09676	1.43971	0.791776	0.836057	1.86491	1.02768
P50991	6.01542	0.990635	0.620174	0.735657	0.817125	0.797335	0.957939	0.925243	1.02313	1.68535	0.762255	0.761555	1.6534	0.797458
P50993	#N/A	#N/A	#N/A	#N/A	#N/A	#N/A	#N/A	1.15623	1.26203	0.287812	0.426515	1.04262	0.639664	0.939799
P50995	4.09378	0.675058	0.402056	1.02077	1.34712	1.19729	1.20499	0.796684	0.966399	0.740281	1.90233	2.07605	0.903689	0.660251
P51003-2	2.63548	1.0864	0.949743	0.899649	0.507176	1.55806	1.05329	#N/A	#N/A	#N/A	#N/A	#N/A	#N/A	#N/A
P51114-3	0.896609	1.31939	2.95567	1.32686	0.849053	0.70269	0.827071	0.529795	1.17081	2.17863	0.730251	0.425068	1.01129	1.60265
P51116	#N/A	#N/A	#N/A	#N/A	#N/A	#N/A	#N/A	0.498127	1.26516	3.36692	0.985149	0.51912	1.83779	1.02313
P51148	1.89448	1.64696	1.02002	1.32357	0.893088	2.26447	1.28504	0.789195	0.89791	0.941864	1.91007	1.12937	2.03876	1.10527
P51149	1.20994	1.45164	1.27582	0.951685	1.49172	1.11239	1.24551	1.55054	1.02743	0.982754	1.20991	1.48847	0.917552	1.09964
P51151	0.640075	1.05439	2.52336	1.16602	1.87904	1.09502	1.21888	1.53115	1.20951	0.949554	1.40235	1.55728	0.820118	0.766447
P51153	0.736674	1.11725	2.70369	1.09291	0.803377	1.05403	1.42684	1.72218	0.796037	0.892135	0.72767	0.755951	1.73334	1.55971
P51178	1.2255	1.3214	0.914149	1.38983	0.725014	1.52734	1.083	#N/A	#N/A	#N/A	#N/A	#N/A	#N/A	#N/A
P51398	0.82347	1.69884	2.53327	0.934761	0.646337	0.958398	2.10915	0.639743	1.2264	1.0634	0.979485	1.00445	1.61747	0.824994
P51452	2.22038	1.01425	1.2799	0.715299	2.98988	0.750283	0.822831	#N/A	#N/A	#N/A	#N/A	#N/A	#N/A	#N/A
P51531-2	0.698406	0.975561	2.06279	1.17533	0.927747	0.652705	0.545196	0.84543	2.17509	1.0413	1.13305	0.883059	1.24843	2.14596
P51553	0.149921	0.580933	3.7444	1.46913	0.936068	0.416884	1.78758	5.00482	1.19058	1.30691	0.940571	1.22172	0.369357	0.285553
P51570	5.14378	0.909758	0.791505	0.672753	1.26574	1.11745	1.46695	#N/A	#N/A	#N/A	#N/A	#N/A	#N/A	#N/A
P51571	0.892417	1.38992	0.720925	1.17415	0.425702	1.41357	1.69347	0.808251	0.843654	1.67488	1.02159	1.36408	1.17468	1.69409
P51572	0.427495	1.81008	0.925307	1.13868	1.96071	1.15276	1.26188	1.50208	0.975712	1.29784	1.49691	1.13181	1.0555	0.66823
P51580	6.12614	0.725092	0.35265	0.943605	0.383022	1.02807	0.365077	#N/A	#N/A	#N/A	#N/A	#N/A	#N/A	#N/A
P51608	0.155243	0.553453	1.84131	1.03186	3.61207	0.459579	0.249205	#N/A	#N/A	#N/A	#N/A	#N/A	#N/A	#N/A
P51636-2	4.0564	1.37542	0.617075	0.623991	1.85106	1.7645	2.28029	#N/A	#N/A	#N/A	#N/A	#N/A	#N/A	#N/A
P51648	0.231369	1.94013	0.673022	2.65723	0.122287	2.19877	0.631792	0.389842	1.70876	0.961467	1.03431	1.57639	1.38396	0.982928
P51659	0.278895	0.859959	2.60793	1.40883	0.327892	0.426873	1.15654	4.38465	0.935254	0.871831	0.528187	1.93032	0.625216	0.42275
P51668	1.12333	0.51365	1.50765	1.16178	0.958668	1.51289	2.60746	0.864894	1.61066	0.401033	1.19909	1.11006	1.05766	0.950927
P51687	0.314438	1.06685	1.43358	2.23725	0.554361	1.33716	0.731424	0.663266	0.904535	1.25764	2.68346	1.41908	1.12487	0.496971
P51688	0.470388	0.776548	1.69598	0.749669	2.08573	1.30346	1.04601	1.21644	0.670749	1.08185	3.72566	0.921786	0.616062	0.485812
P51692	4.49389	0.574143	3.88263	0.968624	0.361438	1.58799	0.953858	0.332527	1.6385	0.347213	0.862893	0.643634	2.53191	0.736252
P51784	3.3276	0.603559	3.28527	0.691818	2.46918	0.665747	1.16581	1.21415	1.11735	2.66224	0.750197	1.06217	1.17067	1.49146
P51787-2	0.273649	2.66035	0.745198	2.32666	0.402217	2.48078	0.480723	2.73228	2.21283	0.342867	0.853833	0.968959	0.37513	0.250696
P51805	2.11046	1.10417	1.25571	0.824766	1.19785	1.29	1.09764	#N/A	#N/A	#N/A	#N/A	#N/A	#N/A	#N/A
P51809-3	0.888084	1.11081	1.36511	1.49866	0.941888	1.19522	2.67168	1.7411	1.44447	0.625502	1.23732	2.08646	1.08619	0.718879
P51811	8.21572	0.506023	0.73524	0.609043	0.39432	0.741882	0.686394	#N/A	#N/A	#N/A	#N/A	#N/A	#N/A	#N/A
P51858	2.73628	0.755913	0.97018	1.26458	1.88657	0.978146	0.898748	#N/A	#N/A	#N/A	#N/A	#N/A	#N/A	#N/A
P51884	#N/A	#N/A	#N/A	#N/A	#N/A	#N/A	#N/A	0.516591	0.807892	0.928348	2.45361	1.68076	0.927467	0.844608
P51888	0.759865	1.06311	0.341816	1.32923	0.927281	1.46955	0.771254	0.29553	0.453966	0.809919	2.51895	2.37095	0.884215	0.840409
P51991	2.41881	0.850204	0.605933	0.71851	0.910755	0.91496	0.763499	#N/A	#N/A	#N/A	#N/A	#N/A	#N/A	#N/A
P52209	5.9174	0.503868	1.28728	0.656022	1.44118	0.489501	0.450248	0.754812	0.224411	0.996217	0.829832	0.713039	0.603365	0.425358
P52272-2	0.36024	1.50907	1.29634	1	0.330786	0.862695	1.83066	0.588317	0.884408	2.62774	0.598492	0.491812	2.15083	2.47313
P52294	2.95701	1.32522	1.28302	0.892085	1.28376	0.855807	0.935254	0	0	0	0	0	0	0
P52566	8.53938	0.578168	0.559001	0.959794	1.77334	0.901951	1.0315	#N/A	#N/A	#N/A	#N/A	#N/A	#N/A	#N/A
P52594-2	3.2016	0.99698	1.01153	1.00403	0.955502	0.550643	0.770413	0.867301	0.966145	1.70808	1.19344	0.947377	1.01841	0.689763
P52630	1.33341	0.496933	2.51612	1.03847	0.356573	1.06047	1.14753	0.67741	1.90826	0.704097	0.795932	2.32873	1.22128	1.61733
P52701	1.36293	0.675735	1.13959	0.598708	1.1619	0.52893	0.603971	0.58418	1.08688	0.886906	0.698769	0.6265	1.50658	3.0553
P52788	1.94186	0.726182	0.999892	0.898071	3.31019	0.656977	0.522239	0.840859	0.352796	1.01889	1.31335	0.546428	0.203708	1.31656
P52789	2.67851	0.342035	1.74497	0.435778	6.27955	0.435263	0.769897	#N/A	#N/A	#N/A	#N/A	#N/A	#N/A	#N/A
P52790	7.35805	0.913565	0.90449	1.70352	0.485514	0.840006	1.06429	0.286486	0.608368	0.318713	0.575146	1.25646	0.438458	0.392792
P52815	0.488566	0.477776	7.95017	0.731708	2.93254	0.38304	0.985219	#N/A	#N/A	#N/A	#N/A	#N/A	#N/A	#N/A
P52888	10.5118	0.925161	0.739005	0.699015	0.665175	0.616328	0.901042	#N/A	#N/A	#N/A	#N/A	#N/A	#N/A	#N/A
P52907	3.22199	0.760731	0.330189	0.777603	1.37237	1.24742	0.713277	1.01749	0.567653	1.07749	1.46567	0.83119	1.24785	0.739025
P52948-6	0.851638	0.885305	1.26812	0.797244	1.845	0.623895	0.982997	1.33493	1.03507	1.31555	0.495071	1.03911	0.728451	2.01856
P53007	0.160622	1.9525	1.3056	1.25801	0.757818	1.49959	5.58073	0.623752	0.72443	0.634755	0.41906	1.11988	0.666517	1.81444
P53041	4.41577	1.04364	0.941496	0.765355	0.696932	0.754593	0.660565	1.23879	0.677923	1.75117	0.935006	0.721116	0.959925	0.894977
P53365	#N/A	#N/A	#N/A	#N/A	#N/A	#N/A	#N/A	1.30282	1.15507	1.3252	1.0364	0.947962	1.26256	1.55127
P53367-2	1.81854	0.73175	0.935964	0.895214	2.07171	1.30881	0.583396	#N/A	#N/A	#N/A	#N/A	#N/A	#N/A	#N/A
P53396-2	5.88197	0.56955	1.28513	0.67163	0.914661	0.376085	0.380261	0.764945	0.417951	0.553673	0.35982	0.582679	0.749909	2.55296
P53618	2.06473	0.787535	1.5387	1.20928	0.523939	1.04563	1.03	1.43549	1.68575	0.570522	0.507112	1.40174	1.07164	1.74876
P53621	1.79184	1.0672	1.63117	1.32965	0.575086	1.00005	1.07457	1.04032	1.59281	0.865706	0.707806	1.00078	1.6786	1.5296
P53680-2	1.57171	1.23718	0.878941	1.00711	1.19985	0.851906	0.973486	0.829248	0.893332	2.88843	1.27648	1.57681	1.59319	0.990477
P53701	0.165456	0.615824	1.59946	0.572228	4.32562	0.545596	0.810804	2.13496	0.430124	0.600545	0.601397	0.608651	0.287241	0.370131
P53801	1.90952	1.0179	0.638842	1.01943	1.65127	0.875046	0.695022	0.829403	0.893965	1.36058	1.61623	1.48625	0.886323	0.678358
P53985	2.11489	1.46797	0.524295	1.81412	0.33113	2.05019	0.657602	1.12409	1.55312	0.462371	0.591748	1.32973	1.90616	1.92711
P53990-2	2.47646	0.516564	1.36702	0.783586	2.67191	1.32466	1.55754	3.16175	0.79491	0.410292	0.704083	0.724764	0.389242	0.429653
P53992	0.8643	1.66255	1.13559	1.14512	0.706372	0.750266	0.963635	1.35924	1.48647	1.38414	0.99341	0.780434	2.01397	1.16271
P53999	0.59855	0.823119	1.15264	0.819997	1.25842	0.444736	1.04015	#N/A	#N/A	#N/A	#N/A	#N/A	#N/A	#N/A
P54136	1.30782	1.79402	1.83063	0.931653	1.00877	0.91166	1.17468	1.26951	0.940744	1.77244	0.85573	0.541633	1.85554	0.929167
P54289-4	0.513136	0.85811	0.90778	1.55404	0.55134	2.0261	1.64666	1.83037	1.01239	0.835994	1.77276	1.6713	0.492706	0.93749
P54577	4.14716	0.943212	0.470142	0.962786	0.535747	0.96277	1.08414	0.752407	0.846793	1.19034	1.41984	0.670349	1.15634	1.29584
P54578	1.87491	0.602052	0.988479	0.789602	2.34806	0.449743	1.509	#N/A	#N/A	#N/A	#N/A	#N/A	#N/A	#N/A
P54652	0.56537	1.44695	0.272285	0.400814	0.356147	1.15001	1.59482	#N/A	#N/A	#N/A	#N/A	#N/A	#N/A	#N/A
P54709	1.14678	2.14471	0.581591	1.45061	0.487886	2.16816	0.443981	1.05395	1.59978	0.332499	1.37647	1.60298	0.508744	1.79301
P54725	1.92869	0.626565	0.986641	0.759308	2.23132	0.589663	0.63275	1.06499	0.817714	1.64127	1.3437	0.813627	0.718466	1.17194
P54727	1.02311	0.649628	0.556905	0.641953	4.19279	0.927343	0.633535	#N/A	#N/A	#N/A	#N/A	#N/A	#N/A	#N/A
P54760	0.552092	1.88246	1.69821	0.909238	0.765554	0.761185	1.17865	1.81076	1.44016	0.873269	0.686573	1.13229	0.598065	1.25303
P54803	#N/A	#N/A	#N/A	#N/A	#N/A	#N/A	#N/A	0.907305	0.789362	2.66457	1.52748	1.24448	1.48798	0.819061
P54819-4	0.385122	1.18914	0.708059	1.81243	1.64016	2.6697	2.61905	#N/A	#N/A	#N/A	#N/A	#N/A	#N/A	#N/A
P54920	2.47774	0.760814	1.00514	1.0713	1.04246	0.613872	1.03199	1.76149	1.06993	1.17306	1.27128	1.32509	1.2858	0.79981
P55011-3	0.565838	1.05348	0.432857	1.39935	0.463136	2.44627	0.411098	0.753936	1.54167	0.510945	0.303532	0.480304	1.14049	4.18108
P55056	2.56254	0.542684	0.330446	0.845307	0.559309	4.39469	0.543398	#N/A	#N/A	#N/A	#N/A	#N/A	#N/A	#N/A
P55058-2	4.59425	0.520328	0.349633	0.678478	0.557528	0.726537	2.9338	0.617934	0.845021	1.2584	0.867489	4.12858	0.56929	0.39846
P55060-3	2.61264	0.545446	2.04369	0.888061	2.06681	0.698862	0.916487	1.32258	0.967008	0.782554	0.689157	0.937805	0.431192	1.04889
P55072	4.14278	0.810599	0.969718	0.949517	1.0512	0.581427	0.752316	0.732034	1.04732	1.45374	1.46789	1.00514	0.907589	0.596631
P55084	0.274794	1.05834	0.354866	2.05557	0.511336	1.38612	3.00072	0.902133	0.875488	1.28023	1.53732	0.90426	2.30513	1.04776
P55145	0.332508	2.4082	0.942591	0.931705	2.83732	0.950468	0.570514	1.28042	0.783723	0.754707	2.4332	1.34528	0.489493	0.542951
P55196-2	#N/A	#N/A	#N/A	#N/A	#N/A	#N/A	#N/A	2.37997	1.19021	0.982209	0.639286	1.29479	0.697529	0.866285
P55265-5	0.915341	0.872684	2.01891	1.44298	0.500869	0.576126	0.696632	0.866092	1.32053	2.00157	0.93622	0.66347	1.41673	2.17617
P55268	0.593177	1.76455	1.98061	0.962281	1.07287	1.39985	1.52923	1.56184	0.64057	0.664623	1.1226	1.18163	1.05428	1.30181
P55287-2	0.278987	0.468043	0.239721	0.163963	6.9695	1.02679	0.455096	#N/A	#N/A	#N/A	#N/A	#N/A	#N/A	#N/A
P55290	0.468982	1.06951	0.768677	0.618116	4.04166	1.06911	0.664717	0.844443	0.641034	1.29851	0.737732	1.51649	0.806997	1.44104
P55786	3.50849	1.15972	1.06973	0.85707	0.842407	1.04193	1.02601	0.959501	0.732274	1.27468	1.25557	0.889106	0.825026	0.686885
P55795	0.917892	0.980549	1.6728	0.669988	1.56708	0.850731	0.715719	0.756372	0.890648	3.80954	0.953913	0.68949	1.71186	0.913293
P55899	#N/A	#N/A	#N/A	#N/A	#N/A	#N/A	#N/A	0.435959	1.41725	0.383597	2.27681	3.44926	0.706792	0.407875
P56181-2	0.659798	1.13867	0.950073	0.816671	1.48486	1.41141	0.904803	#N/A	#N/A	#N/A	#N/A	#N/A	#N/A	#N/A
P56182	0.239697	0.955264	1.04921	1.07671	0.344239	0.828669	0.28282	1.00249	1.21844	2.09785	1.13958	0.677676	2.21641	3.09895
P56192	1.31924	1.47554	0.843507	0.517054	0.484171	0.987156	1.2146	0.993761	0.827215	2.09933	0.897773	0.690712	2.30503	1.5049
P56199	0.355641	1.18344	0.199581	1.2931	1.42972	1.84195	0.471853	0.74677	0.943822	1.39673	1.50129	2.76647	0.690582	1.12746
P56537	3.38981	1.0717	1.55958	0.84047	1.01859	0.890524	1.16104	#N/A	#N/A	#N/A	#N/A	#N/A	#N/A	#N/A
P56545	2.39517	0.702557	1.11613	1.03693	0.679145	0.615379	0.815328	1.11274	1.55442	1.1509	0.784853	1.40644	0.573727	2.12157
P56557	2.58231	1.78557	0.592783	0.824742	0.362123	1.528	1.16786	0.64662	0.739698	1.25286	0.933484	1.17655	2.76274	1.90649
P56589	0.973286	2.25933	2.51951	1.67245	0.414058	1.86677	1.37774	#N/A	#N/A	#N/A	#N/A	#N/A	#N/A	#N/A
P56962	0.693271	0.989215	1.55396	1.54429	3.32402	0.914844	1.76771	#N/A	#N/A	#N/A	#N/A	#N/A	#N/A	#N/A
P57105	0.170342	0.656716	1.50798	1.92254	1.80672	0.586595	0.973819	1.62373	1.03344	0.959896	2.19322	2.31829	0.379528	0.488148
P57740	1.21226	0.779854	1.42937	0.745132	0.465182	1.40974	1.38808	#N/A	#N/A	#N/A	#N/A	#N/A	#N/A	#N/A
P57764	5.55731	0.638539	0.431245	0.545716	0.454134	0.68494	0.652499	#N/A	#N/A	#N/A	#N/A	#N/A	#N/A	#N/A
P59998	7.49397	0.6896	0.800426	0.753873	0.869613	0.832669	0.745556	1.51978	0.781837	1.43351	1.24168	0.719029	0.957945	0.453748
P60033	1.00926	0.977889	0.467229	1.79113	0.312069	1.18901	0.760234	1.27771	1.31695	0.465575	2.07068	4.82943	0.398573	0.165021
P60174-1	2.02791	1.27861	0.858312	0.900939	1.3662	1.03921	0.937872	1.60146	0.580893	1.473	1.53263	0.762386	0.807456	1.17886
P60228	1.92316	1.30303	1.20258	0.966878	1.142	0.873866	0.870564	0.884353	1.23842	1.72014	1.105	0.747534	2.0283	1.1481
P60468	0.658441	1.72729	0.684287	1.44614	0.381886	1.95049	1.42404	0.897328	0.9408	1.11659	0.928401	1.08321	1.26524	1.50551
P60510	#N/A	#N/A	#N/A	#N/A	#N/A	#N/A	#N/A	0.734924	0.482343	0.586358	0.833176	0.594973	0.362298	0.578594
P60604	0.833759	1.82007	0.30021	1.26326	1.8821	1.62923	0.768813	0.556154	1.33394	0.710847	1.89131	1.06874	1.38647	1.31235
P60660	3.80628	0.755035	0.472043	0.745893	2.30328	0.65153	0.52421	0.709048	0.77803	0.965521	1.57299	0.756743	0.775307	0.448111
P60709	6.2904	0.946776	0.742537	0.890077	1.38931	1.26429	0.703359	1.18418	0.837328	1.10284	1.11448	0.84655	0.877869	0.507094
P60842	0	0	0	0	0	0	0	1.16991	1.04193	0.952892	1.19853	0.996919	0.370831	0.47612
P60880	0.502629	0.543975	0.459869	0.383097	7.50223	0.407866	0.701263	#N/A	#N/A	#N/A	#N/A	#N/A	#N/A	#N/A
P60891	7.26221	0.653848	0.643799	0.484095	0.778034	0.392166	0.454062	#N/A	#N/A	#N/A	#N/A	#N/A	#N/A	#N/A
P60900	1.00703	1.4146	0.827655	0.957249	0.901787	0.85509	1.07718	0.881154	1.05943	2.44334	1.17188	0.99489	1.35728	0.769275
P60903	1.78889	0.410173	0.387392	1.36087	0.590374	0.625825	0.873703	1.79878	1.18723	0.250233	5.45524	2.74252	0.431052	0.22015
P60981	2.4529	0.738832	0.59833	0.823806	2.85276	1.17366	1.25812	2.05364	0.729457	0.430531	1.51879	0.618583	0.631841	0.738209
P61009	1.20095	1.49312	0.741555	1.43412	0.516454	1.50976	2.36811	0.860361	1.08733	1.58812	1.14005	1.5474	0.865438	0.967381
P61019	0.860521	1.14392	2.26609	1.27484	0.896622	1.3659	1.42066	1.46129	0.775529	1.18074	0.99735	1.25485	2.2803	1.50552
P61020	1.97225	1.22427	1.14159	0.921408	0.74171	1.11989	1.25424	1.50477	1.42319	1.48258	1.27781	1.91469	0.808143	1.05614
P61026	2.32498	1.61892	0.615037	1.33821	0.443234	1.77961	1.62699	0.818616	1.19984	0.928538	0.845356	1.56594	1.42601	0.814925
P61073	0.995786	1.62258	0.384334	0.205748	0.590094	0.531571	0.309293	5.46876	0.685909	0.483906	0.198623	0.565697	0.448449	1.78921
P61081	1.85167	0.422059	0.888958	0.54791	0.452417	0.414881	0.842324	4.10513	1.23468	0.715636	0.752147	0.756031	0.764707	1.54628
P61088	0.862583	0.570282	0.560819	0.575173	3.5439	0.87807	0.936642	1.03432	0.679832	0.844326	1.1123	0.794906	0.560319	1.44227
P61106	1.13998	1.36655	1.0472	1.26634	1.04544	1.3024	1.14408	0.965062	1.2457	1.55768	0.996019	1.38913	1.00366	1.30276
P61158	5.46555	0.582788	0.896193	0.842036	1.42037	0.476084	0.551823	1.56313	0.89183	1.12264	1.11846	0.90337	0.642614	0.44795
P61160	5.37463	1.13318	0.955119	0.731647	0.90776	0.872424	0.856261	1.56171	0.865956	1.47586	1.0485	0.915228	0.644726	0.399975
P61163	2.48019	1.34918	0.791245	1.08652	1.00846	1.322	0.844766	1.47178	0.785895	1.35756	1.15385	0.730382	1.49244	0.652082
P61201	8.08831	0.772684	0.362489	0.598818	0.760348	0.587495	0.701525	#N/A	#N/A	#N/A	#N/A	#N/A	#N/A	#N/A
P61204	2.39563	0.860141	1.31976	0.922981	1.07755	0.633122	0.797628	1.17521	0.42572	2.46966	1.29168	0.599267	0.411624	0.497692
P61221	3.13655	0.881696	1.98775	0.832589	0.619831	0.827213	0.625619	0.950513	0.708576	1.5936	0.584351	1.42882	2.11855	1.49922
P61224	6.10643	1.15235	0.898202	0.899464	0.872992	1.32681	1.59629	#N/A	#N/A	#N/A	#N/A	#N/A	#N/A	#N/A
P61225	5.2597	0.748587	0.706001	1.15218	0.436414	0.993093	1.12734	0.602147	1.21575	0.4624	1.82781	3.37152	0.758725	0.335399
P61247	1.37333	0.908713	1.60263	0.992566	1.10505	0.601803	0.930929	0.965757	1.26181	1.84948	1.41281	0.785935	1.60004	1.1075
P61254	1.52569	1.29307	2.0745	1.12813	0.377696	0.607901	1.12194	1.03932	1.38453	3.00252	0.900606	1.11076	1.86882	1.10059
P61289	1.77355	1.11127	1.15993	0.858904	2.05373	1.31251	1.16678	#N/A	#N/A	#N/A	#N/A	#N/A	#N/A	#N/A
P61296	#N/A	#N/A	#N/A	#N/A	#N/A	#N/A	#N/A	1.54774	0.442686	0.870717	0.921829	0.607756	0.968828	3.44858
P61313	0.504346	1.83749	1.03661	1.09216	0.224235	1.48886	1.67794	0.628441	1.19994	1.75959	0.502952	1.26773	1.90453	1.535
P61353	0.599637	1.20683	1.43608	1.26668	0.456141	1.01829	0.537654	0.684669	1.27373	3.01041	0.972306	0.733378	2.57432	1.84828
P61421	0.773611	2.30828	1.09832	1.02225	0.649149	1.28176	2.27057	1.16528	0.950494	0.471377	0.910715	1.23328	2.33751	0.732555
P61586	1.8585	0.83449	1.34285	1.38029	2.06123	0.633075	0.956588	#N/A	#N/A	#N/A	#N/A	#N/A	#N/A	#N/A
P61604	0.103555	1.18583	0.616209	0.47801	1.02232	0.488391	1.61548	1.68085	0.298245	5.73606	1.46355	0.469219	0.764127	0.690409
P61764	0.803946	1.04747	1.40836	0.920504	1.83292	0.892402	1.00852	2.21132	0.948634	0.796717	1.18021	1.36583	0.587872	0.707446
P61803	0.629653	1.56401	0.953974	1.30236	0.263979	1.9015	1.38748	0.81864	1.03181	1.52509	1.13088	1.20467	1.11	1.21865
P61916	0.156836	1.78922	0.787647	1.07596	1.04498	0.799342	1.49506	2.30973	0.921543	1.74772	2.64127	0.931237	0.914249	0.376808
P61923	2.53349	0.631305	0.740164	0.539667	4.85262	0.772107	0.602979	0.82336	0.594615	0.977673	0.7499	0.748514	0.778407	0.830762
P61952	2.12052	0.943867	0.982531	0.767611	2.47104	1.11858	0.983063	#N/A	#N/A	#N/A	#N/A	#N/A	#N/A	#N/A
P61960	2.50483	0.752667	0.756622	1.13222	1.77016	1.12187	1.27987	1.3609	1.10409	0.940263	2.71804	1.11397	0.751049	0.523461
P61978-3	9.66809	0.765735	3.39217	1.48577	8.62624	1.40964	0.794949	0.524443	0.642162	3.10268	1.02275	0.347587	1.76686	2.64707
P61981	1.81117	0.707392	1.31497	0.613337	3.31749	0.770399	0.679037	1.73521	0.499213	1.2977	1.11189	0.669723	0.863307	0.475181
P62070	2.61829	1.51044	0.396763	1.29434	0.511752	2.01311	0.671276	0.958372	1.50823	0.61939	1.39312	1.4986	0.781284	0.765192
P62072	0.510048	0.948322	1.40553	1.04118	3.47117	0.969216	2.10314	0.730996	0.507321	1.75603	1.90108	0.691617	0.342885	0.748555
P62081	1.7498	0.849203	2.06272	1.04005	0.721424	0.457174	0.95583	0.976859	1.28095	2.4351	1.34666	0.96973	1.06843	0.853978
P62136	3.5189	1.25352	0.686855	0.963975	0.656013	1.05558	0.854508	#N/A	#N/A	#N/A	#N/A	#N/A	#N/A	#N/A
P62158	0.65587	0.418963	0.914478	0.674475	5.69721	0.445653	0.465794	2.12815	0.497632	0.574815	1.55881	1.08284	0.104915	0.199838
P62166	0.546592	0.829635	1.07571	0.931699	2.19814	1.13878	1.10115	#N/A	#N/A	#N/A	#N/A	#N/A	#N/A	#N/A
P62191	3.42633	1.01842	1.34856	1.15494	2.07423	0.682493	0.76441	1.37005	0.854149	0.793232	1.19077	0.967201	0.724755	0.666712
P62195	4.68416	1.06726	0.880639	1.26608	1.39222	0.629903	0.91814	0.770757	1.03566	1.53085	0.94365	0.794222	1.27558	0.823802
P62241	0.865454	1.46369	1.3973	1.22825	0.278776	1.05748	1.36249	0.783656	1.252	2.44642	0.684236	0.982123	1.79174	1.07619
P62244	4.8134	1.05084	0.71284	1.07027	1.03786	1.12604	1.36272	0.825569	0.849188	1.25176	0.894954	0.549808	2.5586	1.30899
P62249	2.09777	1.25185	2.12538	1.63575	0.334388	0.97903	1.08066	1.2177	1.35162	1.83459	0.953404	1.06586	1.42931	0.868219
P62258	2.2441	0.593677	0.820877	0.485521	5.7038	0.833386	0.578672	0.629921	0.412158	0.992546	1.11227	0.621754	0.395659	0.351634
P62263	0.265547	1.46386	0.203125	0.481948	0.0870269	1.05486	1.02825	0.339739	0.592952	3.60803	0.314385	0.86034	3.62126	1.91698
P62269	0.462328	1.86019	0.302768	0.622573	0.331809	1.40972	1.48302	0.345802	0.89526	3.17161	0.574854	0.54107	1.89925	1.58784
P62273	0.284824	1.61414	0.326249	0.187218	0.267369	2.10472	0.277544	0.172344	0.528102	2.59524	0.273434	0.14661	3.4639	2.76701
P62277	0.668649	1.06309	1.88056	1.24067	1.006	0.849009	1.12609	0.932522	1.26641	2.53934	1.823	1.09524	1.3209	1.15514
P62280	0.903216	1.91757	1.9612	1.43833	0.264162	1.29474	1.29135	1.55958	1.21832	1.49015	0.651379	1.32777	1.28494	0.879144
P62314	0.892734	0.95694	2.89843	1.59546	0.755449	0.852295	0.800329	1.28082	1.1279	2.12719	1.46357	0.96854	1.01039	1.11611
P62316	1.61265	0.999481	0.686942	0.716695	1.39309	1.38111	0.75621	0.53565	0.463867	3.13297	1.30872	0.800735	1.60445	1.46946
P62333	3.93433	1.29757	0.698193	0.931491	1.23609	0.943425	1.11722	0.717563	0.888278	1.16772	0.922524	0.742901	1.13774	0.973228
P62341	0.5738	2.10521	0.839769	1.51849	0.832955	2.02161	1.05767	0.682302	1.23581	0.753412	1.66484	1.19386	1.00157	1.02946
P62424	1.10895	1.50377	0.553924	0.728594	0.280284	1.09309	1.92199	0.251829	1.13764	2.68967	0.559238	0.461538	2.086	1.64852
P62491	1.82967	1.20337	1.02527	1.01658	1.05151	1.08044	1.01317	1.31397	0.834151	2.04903	1.0862	1.09126	0.998623	0.74889
P62495	#N/A	#N/A	#N/A	#N/A	#N/A	#N/A	#N/A	1.13195	0.888952	0.749762	0.829525	0.72835	1.44303	2.21499
P62701	2.36353	1.27392	1.91591	1.2083	0.743908	1.17711	1.12807	0.910495	1.24579	1.67983	1.1385	0.665048	2.26221	1.49329
P62714	6.36383	0.694068	0.819476	0.631863	1.35481	0.57194	0.817424	#N/A	#N/A	#N/A	#N/A	#N/A	#N/A	#N/A
P62736	2.83737	3.83624	0.457068	1.86887	0.459679	2.34771	2.14322	0.352786	0.415041	0.691339	0.961635	1.70853	1.14219	0.298058
P62745	0.575411	0.942557	0.765771	0.941002	1.3784	1.81996	0.46148	2.56131	0.842368	1.02149	0.866487	0.89883	1.14568	1.68439
P62750	0.701065	0.675963	1.57668	0.978833	1.36668	0.694393	1.05517	1.41903	1.11145	1.86318	2.17137	0.891665	1.22029	0.871133
P62753	0.24108	0.709779	5.93468	2.14973	0.459193	0.34092	1.35681	0.753014	1.13856	2.56331	0.654987	0.897585	2.28352	1.38716
P62805	0.499634	0.35302	1.66965	1.15775	0.713097	0.347259	1.06465	1.11473	1.80668	2.99713	1.24382	1.04487	0.670535	1.16104
P62837	2.18109	0.254609	0.72278	0.764952	1.4956	1.30301	1.04271	1.43159	1.15851	0.574396	0.71063	1.44548	0.799963	1.61372
P62847-2	1.63726	0.953878	1.24996	0.669844	0.964474	1.36727	0.80389	0.579307	0.454637	4.38791	0.920493	0.531029	2.81419	1.59763
P62879	4.39265	1.51918	0.813067	0.801456	1.11809	4.92834	1.33877	0.639111	0.638367	1.30532	0.800418	0.957866	2.47765	1.24971
P62899	0.920649	0.668994	0.425247	0.488277	1.51337	0.702179	0.804836	#N/A	#N/A	#N/A	#N/A	#N/A	#N/A	#N/A
P62906	0.947919	1.17281	1.56069	1.20894	1.08862	0.920744	1.1565	0.885853	1.11176	1.73526	1.23521	0.943166	1.57933	1.04851
P62910	1.41416	1.20913	0.461949	0.888927	0.435539	1.78796	0.492388	0.648942	0.653204	2.74938	0.766531	0.838732	2.07552	1.50814
P62913-2	2.02994	0.837729	1.43187	1.09528	0.870272	0.87455	1.1184	1.03595	1.2867	1.5439	1.09939	0.832523	1.38027	1.19618
P62917	0.429167	1.68451	1.75773	1.37771	0.247039	0.87838	0.798881	0.935345	1.49827	1.95693	0.6418	1.09126	1.76286	1.25672
P62937	4.88894	0.558164	0.827941	0.561006	3.43961	0.651223	0.545696	1.16394	0.380214	1.52619	1.80555	0.658137	0.621002	0.405424
P62979	0.76693	0.809797	1.38194	1.15183	1.03223	1.09783	0.866068	2.01257	1.64813	1.48231	1.08512	1.23129	0.972742	1.42057
P62995-3	0.500505	0.788303	0.95144	0.632557	1.05263	0.952541	0.249081	0.500587	1.12686	3.0131	0.801166	0.476626	2.08922	3.47009
P63010	0.911182	0.804664	1.74134	1.31343	1.11101	0.467184	0.746978	1.63897	1.5169	1.59459	1.2804	1.34273	0.883806	0.685479
P63092-3	1.87479	1.15441	0.871287	1.04656	1.0015	1.22951	1.00458	1.07119	1.09713	0.641302	1.24501	1.73703	0.82613	0.695425
P63098	1.44754	0.429783	0.648041	0.909509	4.61502	0.424215	0.545122	#N/A	#N/A	#N/A	#N/A	#N/A	#N/A	#N/A
P63104	2.90287	0.550642	1.02486	0.451181	5.2153	0.759442	0.555661	#N/A	#N/A	#N/A	#N/A	#N/A	#N/A	#N/A
P63151	2.90432	1.0433	1.51012	0.852684	1.44404	0.842551	1.18702	1.06634	0.845136	0.664662	0.861037	0.797468	0.999127	1.43805
P63241	0	0	0	0	0	0	0	0.862896	0.740313	1.18591	1.38439	0.937378	0.518378	0.486882
P63244	0.820619	1.93826	1.57641	1.3304	0.272961	1.29264	1.54129	0.909833	1.30112	1.66928	0.695338	1.37131	1.55516	1.07437
P63279	3.86365	0.469485	1.56267	0.834058	2.91674	0.353986	0.827428	#N/A	#N/A	#N/A	#N/A	#N/A	#N/A	#N/A
P67809	0.071558	0.695073	0.715077	1.07921	1.88955	0.118014	0.375761	1.45458	1.47053	0.946773	1.62116	1.04914	0.234777	0.53819
P67812	1.12531	1.41305	0.210041	0.36505	0.324194	2.75557	0.846165	0.140571	0.500792	5.65198	0.564676	0.196074	2.16573	1.72296
P67936	3.23587	0.644246	1.07069	0.576961	1.50429	0.774645	0.500755	1.51157	0.462384	1.06906	2.42765	1.38314	0.674103	0.502053
P68036	4.20809	0.760988	0.403644	1.11398	1.76992	1.32625	0.678467	0.952381	0.853446	0.48126	2.07447	1.12024	0.52636	1.01018
P68104	5.55042	0.690107	0.58615	0.651857	1.55173	1.19142	0.619973	0	0	0	0	0	0	0
P68366	0.798181	0.663954	0.928406	0.618587	0.436611	0.411764	0.668048	1.69901	1.08184	0.790265	0.576159	1.17117	0.588049	0.966996
P68400	2.38143	0.453356	1.69437	0.579072	3.76797	0.44724	0.663007	#N/A	#N/A	#N/A	#N/A	#N/A	#N/A	#N/A
P68431	0.514805	0.39677	1.78817	1.13545	0.507372	0.661341	0.938669	1.27169	1.78369	2.45638	0.825716	0.967941	1.28053	2.09334
P68871	7.1297	0.615942	0.722111	0.591435	0.541658	1.10883	0.568701	0.221873	0.841187	0.454173	0.47925	3.43651	0.31038	0.27097
P69849	0.465409	1.35717	0.778898	1.42175	0.331014	2.21712	0.930788	1.22995	0.930608	1.25784	0.486153	0.999735	1.85719	2.311
P69905	0	0	0	0	0	0	0	0.164656	0.612475	0.514643	0.422866	2.26238	0.48361	0.372554
P78318	0.910612	0.30066	2.05529	0.45793	4.53831	0.317502	0.30779	#N/A	#N/A	#N/A	#N/A	#N/A	#N/A	#N/A
P78324-4	1.41993	1.12362	1.61475	0.943342	2.6786	0.937215	1.14147	#N/A	#N/A	#N/A	#N/A	#N/A	#N/A	#N/A
P78344-2	1.91136	0.635427	1.07395	0.871069	2.24358	0.930569	0.745516	0.825922	1.07848	0.884699	0.851805	0.847446	0.677043	1.45435
P78347-2	0.987116	0.5982	2.41381	0.664009	3.00143	0.782011	0.926361	0.96709	0.995261	1.23785	1.22603	0.616764	0.827215	1.54408
P78371	4.8868	1.14676	0.681372	0.729328	0.87953	0.858087	0.969122	0.968683	0.898795	1.65696	0.801199	0.645738	2.22492	1.08683
P78406	2.90978	0.923586	1.69811	0.677275	3.04919	0.999394	1.15379	0.954499	0.840107	1.7122	0.90677	0.893269	0.942879	1.41386
P78410	0.584634	1.60596	0.593479	1.21451	1.06081	1.64863	1.36736	#N/A	#N/A	#N/A	#N/A	#N/A	#N/A	#N/A
P78417	9.82543	0.734153	0.690565	0.835653	1.1083	0.716359	0.622352	1.37262	0.466804	0.259179	1.50789	0.912791	0.216502	0.171168
P78527-2	1.17149	1.70113	1.30401	1.24001	0.256009	1.36498	1.80833	0.777435	1.46779	0.633733	0.356948	1.08929	1.9798	2.11539
P78536-2	1.19678	1.07814	1.01203	1.05073	0.775501	1.52286	0.839915	#N/A	#N/A	#N/A	#N/A	#N/A	#N/A	#N/A
P78559	1.05154	0.655188	9.23575	0.613717	2.25585	0.230693	0.539269	#N/A	#N/A	#N/A	#N/A	#N/A	#N/A	#N/A
P80303	0.200431	1.64811	0.687844	0.696734	1.66998	1.14266	1.02598	2.17858	0.581172	0.649687	1.84156	0.686441	1.57396	1.51135
P80404	0.35369	1.0417	2.45823	0.268613	2.65119	0.39815	4.59386	#N/A	#N/A	#N/A	#N/A	#N/A	#N/A	#N/A
P80723-2	0.808672	0.373656	2.69805	0.58451	4.4224	0.657635	1.42523	0.356761	0.460674	0.573166	0.803461	2.84251	0.212384	0.165043
P82094	3.34888	0.43758	0.570265	1.58911	2.15685	0.435278	0.581354	#N/A	#N/A	#N/A	#N/A	#N/A	#N/A	#N/A
P82650	0.918289	1.9298	1.27107	0.445505	1.57834	1.21	1.45031	#N/A	#N/A	#N/A	#N/A	#N/A	#N/A	#N/A
P82663	2.10677	1.03288	1.20968	0.930074	1.16492	1.08047	0.90013	#N/A	#N/A	#N/A	#N/A	#N/A	#N/A	#N/A
P82914	0.468177	2.11712	2.62546	1.03471	0.776396	1.41211	1.51615	0.428592	1.0082	1.90206	0.76701	0.749648	1.41171	0.877295
P82921	0.390096	2.37318	0.986564	0.697077	1.29986	2.86477	0.7519	#N/A	#N/A	#N/A	#N/A	#N/A	#N/A	#N/A
P82930	0.691188	2.27122	1.8233	0.639379	1.00555	1.07719	1.67563	0.342574	0.687265	1.94738	0.57483	0.484584	2.09021	1.08465
P82933	0.867925	0.843713	1.86762	1.10659	0.857639	0.593201	0.828065	#N/A	#N/A	#N/A	#N/A	#N/A	#N/A	#N/A
P82970	0.277209	0.730832	0.760588	0.847707	2.42386	0.501877	0.582993	2.17237	0.957339	1.80914	2.24373	0.789836	0.451094	0.287809
P82979	0.681974	0.697865	1.67191	0.916939	2.74635	0.707968	0.825737	#N/A	#N/A	#N/A	#N/A	#N/A	#N/A	#N/A
P83111	0.261148	0.879225	2.83905	2.93385	0.451108	1.20392	2.67676	0.789405	0.983215	1.45873	1.05285	1.23333	0.913012	0.490442
P83436	0.61002	0.753868	1.47548	0.675548	0.808495	1.09453	0.959586	1.24414	1.19938	0.495954	0.554423	0.891939	1.69281	1.92031
P83593	#N/A	#N/A	#N/A	#N/A	#N/A	#N/A	#N/A	0.594813	1.54179	1.32129	2.35782	1.01353	1.01968	0.345249
P83731	0.518916	1.89033	2.33051	1.33594	0.345195	1.28005	0.98622	1.2177	1.19173	2.12407	0.693667	1.00902	1.86833	1.58377
P83881	0.641462	1.47863	1.59698	1.51827	0.606341	0.519493	0.988289	1.11855	1.34898	2.48186	0.717889	0.903379	2.14482	1.63402
P84085	3.13693	0.884213	1.49115	1.2168	1.44837	1.23538	1.30212	1.03075	0.801164	1.01425	0.745445	0.759602	1.15307	0.74694
P84095	3.42979	1.26134	0.966647	1.27402	0.473032	1.26021	1.32238	1.02527	1.07184	0.648356	0.997138	1.38833	0.999879	0.820679
P84098	0.27153	1.66255	1.61076	1.30473	0.518028	1.26552	1.55167	0.869406	1.16513	1.74729	1.00229	1.09447	1.52226	1.45821
P84103	0.405913	0.541866	1.94823	0.996057	2.07394	0.551123	0.412127	1.12754	1.4465	2.05574	1.77114	0.589125	1.35872	1.77963
P85037-2	#N/A	#N/A	#N/A	#N/A	#N/A	#N/A	#N/A	0.22551	0.874329	0.163848	0.407543	1.34291	0.515701	0.124744
P98082-2	1.64094	1.4987	1.25068	1.3707	0.664957	0.481718	0.897984	0.719168	1.33022	1.43602	1.12031	1.1383	1.04234	1.37552
P98095	1.49591	1.59558	0.931339	1.24342	0.653587	1.6007	2.51904	#N/A	#N/A	#N/A	#N/A	#N/A	#N/A	#N/A
P98155-2	0.182989	0.724423	1.47099	0.440876	3.09553	0.406586	0.715665	#N/A	#N/A	#N/A	#N/A	#N/A	#N/A	#N/A
P98160	1.23601	1.55373	1.18983	1.27823	1.1448	1.47498	1.87099	1.07351	0.580872	0.66595	0.935829	1.34768	1.08721	1.7108
P98171	6.09034	0.557154	1.70236	1.3733	0.824488	1.36058	0.967603	#N/A	#N/A	#N/A	#N/A	#N/A	#N/A	#N/A
P98172	0.459476	0.707339	0.244434	0.44619	6.56386	1.13765	0.289061	0	0	0	0	0	0	0
P98179	0.43929	0.663448	0.912558	0.528818	2.85087	0.640586	0.634926	1.61865	0.546066	3.23681	1.51848	0.504077	2.21472	0.616283
P98194-2	0.832735	2.07259	1.6201	1.39611	0.455737	1.64647	1.64312	1.55547	1.48049	0.750833	0.423551	1.43518	1.35298	1.71808
P98196	3.04595	1.27409	0.353714	1.62813	0.573117	1.941	1.00058	#N/A	#N/A	#N/A	#N/A	#N/A	#N/A	#N/A
Q00013	11.6425	1.26035	1.15888	1.09802	0.959642	0.951008	0.93858	#N/A	#N/A	#N/A	#N/A	#N/A	#N/A	#N/A
Q00059	0.197295	0.322608	1.13478	1.7871	2.49601	0.646047	1.34106	0.738428	2.75629	1.10936	2.27136	0.766934	0.330878	0.265365
Q00169	#N/A	#N/A	#N/A	#N/A	#N/A	#N/A	#N/A	0.788863	1.81018	0.808769	1.50938	2.03234	0.667999	0.757739
Q00325-2	#N/A	#N/A	#N/A	#N/A	#N/A	#N/A	#N/A	0.398011	0.4761	0.514741	0.557887	0.717347	0.467916	0.595982
Q00341	1.57801	0.977214	1.59012	0.48052	0.544977	1.22676	1.18551	0.929061	1.15143	1.00131	0.936917	0.488122	2.47831	2.27314
Q00587-2	0.39137	1.08954	1.18915	1.11059	2.86129	0.994163	0.880323	#N/A	#N/A	#N/A	#N/A	#N/A	#N/A	#N/A
Q00610-2	1.89292	1.10382	1.65398	1.04925	0.878263	0.662786	0.698312	0.880399	1.81735	1.48793	0.851235	0.851518	1.87699	1.05048
Q00765	0.324035	1.97301	1.52478	1.45302	0.77018	1.18635	1.10185	1.90043	1.31185	0.624373	2.36325	1.44428	0.869896	0.461897
Q00796	3.8666	1.17184	0.462216	1.073	0.617903	0.985809	0.823833	1.29433	0.692497	1.52478	1.50961	0.804549	1.04055	0.709203
Q00839-2	2.17384	1.06203	1.10173	1.1808	0.695741	1.03737	0.332383	0.914387	1.29729	2.19088	0.822812	0.53982	1.81282	2.58842
Q01082	0.777266	1.67366	0.706856	2.29747	0.561813	1.51176	0.662515	0.782965	2.19522	0.340421	1.37403	1.09808	1.26853	0.941332
Q01415	0.668442	0.972744	1.70088	0.832525	2.06134	0.745819	2.01529	#N/A	#N/A	#N/A	#N/A	#N/A	#N/A	#N/A
Q01433-2	3.24334	1.05664	1.43709	0.84749	0.799332	0.822646	2.23224	#N/A	#N/A	#N/A	#N/A	#N/A	#N/A	#N/A
Q01518-2	4.46613	0.711132	0.738785	1.08235	0.843404	1.29847	0.910941	1.03941	0.905484	0.784452	1.55889	1.27676	1.00888	0.75816
Q01581	#N/A	#N/A	#N/A	#N/A	#N/A	#N/A	#N/A	4.08493	0.444095	2.08365	0.365318	0.415952	0.110262	0.822795
Q01740	0.210779	1.15033	0.250807	0.91754	0.0938325	2.00587	0.149924	0.327099	1.18556	0.66593	0.381975	0.662211	2.22943	3.83133
Q01955-5	#N/A	#N/A	#N/A	#N/A	#N/A	#N/A	#N/A	1.15653	1.55189	1.87736	2.14394	0.944112	0.728792	0.984701
Q01968-2	1.17079	0.978976	1.10924	1.0802	1.55451	0.975437	0.801496	1.42723	1.33741	0.899048	0.728521	0.90676	1.01025	1.30275
Q01973	#N/A	#N/A	#N/A	#N/A	#N/A	#N/A	#N/A	2.73566	1.18126	0.570377	1.79141	1.67361	0.388288	0.343915
Q01974	0.117592	0.988534	0.520189	0.805702	0.429777	2.16085	1.30646	#N/A	#N/A	#N/A	#N/A	#N/A	#N/A	#N/A
Q01995	1.38309	1.679	0.326956	1.18514	0.351044	1.48966	2.02388	0.131757	0.450271	0.439398	3.40377	1.50499	0.723945	0.187298
Q02040	#N/A	#N/A	#N/A	#N/A	#N/A	#N/A	#N/A	1.04377	2.05683	0.912286	0.528361	1.29708	0.914801	2.00322
Q02083-3	0.643291	0.702803	0.649499	1.46236	2.96329	0.781236	0.781989	#N/A	#N/A	#N/A	#N/A	#N/A	#N/A	#N/A
Q02127	0.429532	0.800695	0.846012	0.770502	2.0155	1.10346	4.28138	#N/A	#N/A	#N/A	#N/A	#N/A	#N/A	#N/A
Q02218	0.301028	1.08682	3.36777	1.06157	0.706364	0.802774	2.80975	1.55614	0.868341	2.23863	1.08136	0.919701	1.27943	0.396295
Q02252	0.275346	1.67604	1.01619	0.593218	0.829608	0.807145	2.45813	2.08904	1.00353	1.3465	1.02686	1.0118	0.79455	0.958834
Q02318	0.245682	1.41141	6.58082	1.13373	1.06309	0.894899	3.52118	1.48833	0.80586	0.136699	0.642365	0.60494	0.534247	0.563874
Q02338	#N/A	#N/A	#N/A	#N/A	#N/A	#N/A	#N/A	1.45293	0.313179	0.314918	0.346115	0.318588	0.408956	1.08012
Q02543	0.736774	1.97584	1.57557	1.32345	0.188319	1.874	1.67329	0.689757	1.16119	1.19238	0.47288	1.04462	2.15262	1.6391
Q02790	3.00675	0.690033	0.737708	0.594289	1.79171	0.621235	0.766685	2.18566	0.663759	1.8993	0.770468	0.867602	0.528115	0.844046
Q02809	2.58793	1.3098	0.746743	0.79182	0.722599	0.795816	0.906899	0.562113	0.677598	1.78376	0.945002	1.08091	0.884332	3.4419
Q02818	0.247156	2.24361	0.904096	0.999086	1.78815	0.740561	1.26814	1.38998	1.04717	0.643452	1.59686	1.08878	1.8369	0.542437
Q02878	0.822193	1.32076	1.48105	1.36491	0.45406	0.96092	1.16845	0.887099	1.42441	2.58317	0.878967	0.944622	1.82554	1.37464
Q02952-3	1.88581	1.98616	0.373329	0.908706	1.44145	2.11109	0.518189	0.517409	1.48778	0.680613	2.10944	2.66559	1.21242	0.567991
Q02978	0.186032	1.69527	1.64767	1.4811	0.419037	1.13549	3.65014	0.583036	0.937617	1.67372	0.484897	1.16368	1.22111	0.795804
Q03001-13	0.461165	1.46491	6.02387	1.82266	0.567457	1.01582	0.864798	#N/A	#N/A	#N/A	#N/A	#N/A	#N/A	#N/A
Q03001-8	0.604814	1.76214	4.29667	1.70931	0.220333	1.30036	1.29581	#N/A	#N/A	#N/A	#N/A	#N/A	#N/A	#N/A
Q03060-9	1.01541	0.716153	1.21067	0.957964	3.15438	0.835751	0.707796	#N/A	#N/A	#N/A	#N/A	#N/A	#N/A	#N/A
Q03135	3.12086	0.859517	0.503194	0.623064	1.37854	2.65342	1.89725	0.712205	0.567839	0.649966	1.01946	2.71341	0.491426	0.419399
Q03169	1.64607	0.372172	1.69184	1.73196	1.34734	1.72249	0.858491	0.591714	1.41057	0.443842	1.17281	1.65018	1.05798	0.581359
Q03252	0.254046	0.366515	1.03986	0.863561	1.26539	0.864584	0.944576	1.79593	0.970192	1.45685	0.964351	1.01123	0.813416	2.65729
Q03426	#N/A	#N/A	#N/A	#N/A	#N/A	#N/A	#N/A	2.74679	0.579836	1.82462	0.835569	0.371652	0.268014	2.16758
Q03431	0.248283	0.56993	0.467799	1.15047	0.207865	0.589215	1.26413	#N/A	#N/A	#N/A	#N/A	#N/A	#N/A	#N/A
Q03518	0.999956	1.99012	1.2356	2.12618	0.221174	1.16738	1.94463	0.947493	1.51433	0.400082	0.502689	1.82951	1.11234	0.585065
Q03519-2	1.09289	1.79834	0.99104	2.44665	0.149441	1.18043	2.1046	0.955493	1.86079	0.416351	0.554565	1.47503	1.48306	0.827261
Q03701	#N/A	#N/A	#N/A	#N/A	#N/A	#N/A	#N/A	1.05256	1.32182	1.80387	0.923603	0.930962	2.70447	2.42073
Q04323	1.10434	0.542081	0.723207	0.63551	4.11076	0.751403	0.485169	#N/A	#N/A	#N/A	#N/A	#N/A	#N/A	#N/A
Q04446	1.69811	1.51449	5.97583	0.658701	0.981084	1.38679	1.34481	1.21534	0.856937	1.4065	0.921487	0.752247	0.670045	1.22799
Q04637-6	2.19918	0.540074	0.977642	0.803768	2.57819	0.845718	0.631134	0.89096	0.949087	0.993736	0.955379	0.721582	0.660695	1.54978
Q04721	#N/A	#N/A	#N/A	#N/A	#N/A	#N/A	#N/A	1.27356	1.48698	0.704694	0.984172	1.72824	0.934552	0.987782
Q04760-2	8.76031	0.502619	0.753676	0.348139	1.51585	0.438399	0.467264	#N/A	#N/A	#N/A	#N/A	#N/A	#N/A	#N/A
Q04917	6.67341	0.487928	0.818995	0.739483	3.19274	1.19921	0.467761	#N/A	#N/A	#N/A	#N/A	#N/A	#N/A	#N/A
Q04941	1.42949	1.4423	1.19718	0.904235	0.951769	1.80164	2.12361	0.441058	0.573571	1.21493	1.33063	0.800088	1.49784	0.793869
Q05209	4.01633	1.01768	2.18787	0.700818	1.44424	1.10351	3.08093	#N/A	#N/A	#N/A	#N/A	#N/A	#N/A	#N/A
Q05397-6	1.17598	0.916379	0.846987	1.05989	1.95296	0.882732	0.882665	0.54702	1.49487	0.676092	1.22435	1.12414	1.25164	1.11842
Q05469-2	0.799383	0.753031	2.18022	0.920375	0.873328	1.80304	0.82941	1.89536	1.07699	1.33281	0.98679	0.854463	0.927159	1.947
Q05655	3.39221	0.914025	1.47687	1.34598	0.162284	1.01155	0.872419	2.97701	0.950833	0.366603	0.859924	0.796063	0.399883	0.519672
Q05682-5	#N/A	#N/A	#N/A	#N/A	#N/A	#N/A	#N/A	0.779336	0.885449	1.21033	2.79268	1.45148	1.53926	0.449503
Q05707-2	0.365673	0.424562	1.30698	0.347488	1.43467	0.847418	5.99517	#N/A	#N/A	#N/A	#N/A	#N/A	#N/A	#N/A
Q05707-3	#N/A	#N/A	#N/A	#N/A	#N/A	#N/A	#N/A	0.332302	0.429351	1.00436	0.321808	4.46956	0.837329	0.0800497
Q05823	1.24092	0.866657	1.97208	1.25679	0.511251	1.54358	0.679623	#N/A	#N/A	#N/A	#N/A	#N/A	#N/A	#N/A
Q06210-2	2.16377	0.93592	0.973182	0.80983	2.54696	0.877346	0.914276	#N/A	#N/A	#N/A	#N/A	#N/A	#N/A	#N/A
Q06265	#N/A	#N/A	#N/A	#N/A	#N/A	#N/A	#N/A	0.924948	2.15963	1.73333	1.1729	1.04559	1.00424	1.33111
Q06265-3	1.82996	1.07036	0.861193	1.12812	0.738391	0.776775	0.962948	#N/A	#N/A	#N/A	#N/A	#N/A	#N/A	#N/A
Q06278	0.340647	0.908221	0.734692	2.015	0.153391	1.01613	0.62827	0.751933	1.67094	0.584929	2.52137	1.00326	1.69994	1.00596
Q06323	2.31612	0.470426	0.579236	1.42551	1.60539	1.4411	0.893243	1.26252	1.14613	0.707521	1.5438	1.12877	0.906976	1.11669
Q06481-5	#N/A	#N/A	#N/A	#N/A	#N/A	#N/A	#N/A	1.15664	0.809648	1.82137	1.13273	1.02641	0.629067	1.64062
Q06520	0.22662	0.923149	0.585729	0.912977	6.05646	0.573846	0.175085	1.16337	0.340053	1.5367	0.823416	0.302881	0.204235	0.325687
Q06787-6	0.394173	0.796308	1.90829	1.04599	1.65378	0.54352	0.97527	#N/A	#N/A	#N/A	#N/A	#N/A	#N/A	#N/A
Q06787-8	#N/A	#N/A	#N/A	#N/A	#N/A	#N/A	#N/A	1.31917	1.19151	2.40018	0.714161	0.448617	1.22591	1.467
Q06830	5.27121	1.05258	0.540473	1.16597	0.35587	1.03851	1.18774	1.30679	0.760966	0.959452	1.54418	1.38025	1.02512	0.529088
Q07002	#N/A	#N/A	#N/A	#N/A	#N/A	#N/A	#N/A	1.1612	1.18281	1.14325	0.734685	1.14194	0.97892	1.49594
Q07020	0.695152	1.911	1.29511	1.15726	0.245326	1.6496	1.57444	0.770252	1.18027	1.72758	0.559066	1.201	1.92853	1.39888
Q07021	0.642	0.69722	1.08549	0.455979	3.96526	0.518521	1.6303	0.840308	0.443283	2.4954	1.42828	0.412806	0.370413	0.244697
Q07065	0.345876	0.675719	0.819959	0.562965	1.50566	0.866901	1.99214	1.61528	0.550177	0.943387	0.839136	0.663827	0.841803	3.10734
Q07157-2	0.579388	1.36116	0.771288	1.27944	1.54297	1.63692	0.750376	1.10027	1.3665	1.29056	1.02646	1.03037	1.18183	0.780884
Q07666-2	#N/A	#N/A	#N/A	#N/A	#N/A	#N/A	#N/A	0.830063	1.17886	1.48262	1.11119	0.765842	1.38954	1.37822
Q07812-6	1.19234	0.595166	0.958487	0.69377	1.64183	1.14641	0.717482	0.955259	0.855165	1.12413	1.5538	1.06024	0.930705	1.53921
Q07817-2	0.922062	0.752863	1.05759	0.759153	3.46996	0.978539	2.58051	#N/A	#N/A	#N/A	#N/A	#N/A	#N/A	#N/A
Q07866-8	4.40688	0.826393	0.726388	0.973722	2.07731	0.856547	0.635639	#N/A	#N/A	#N/A	#N/A	#N/A	#N/A	#N/A
Q07954	0.563973	1.2483	0.632221	1.0094	0.294872	2.0512	1.77332	0.909562	0.725785	0.40292	1.56689	4.19833	1.00914	0.533386
Q07955-3	0.716536	0.591882	1.95853	0.907075	1.8914	0.457979	0.41856	0.955621	1.35902	2.04713	1.56679	0.655972	1.10744	1.32446
Q07960	3.86439	0.643367	1.07674	1.2987	1.55527	1.28915	1.21226	0.485123	1.10077	1.60163	1.41643	1.58488	0.927367	1.27967
Q08117	0.313684	0.613937	1.43338	0.798593	0.866505	0.778125	1.00595	0.760584	0.861529	2.2394	0.782198	0.538468	1.38227	2.40262
Q08170	0.65452	1.00146	1.43688	0.980526	0.576597	0.437856	0.555142	1.14026	1.82984	2.17933	1.51116	0.802786	2.11804	1.88663
Q08209-2	3.49898	0.70749	0.835975	1.07852	1.39451	0.868519	1.52866	1.40603	1.14313	1.55889	1.09554	1.30467	0.603219	0.712516
Q08211	2.44133	1.02474	1.79743	1.00747	0.525241	0.629312	0.427026	0.790143	1.55533	2.22029	0.60892	0.623714	1.49594	1.81299
Q08257	0.932408	1.10001	1.06101	0.795573	0.578093	1.31235	2.48147	2.09852	1.04936	0.305199	1.82277	1.56239	1.11467	0.844458
Q08378-4	1.00246	0.791653	0.808481	0.636141	3.00493	0.459935	0.873449	#N/A	#N/A	#N/A	#N/A	#N/A	#N/A	#N/A
Q08379	#N/A	#N/A	#N/A	#N/A	#N/A	#N/A	#N/A	1.61618	1.48162	0.491195	0.591479	0.747219	1.0636	1.701
Q08379-2	0.447148	1.90492	1.92489	1.72715	0.989742	0.91661	1.00876	#N/A	#N/A	#N/A	#N/A	#N/A	#N/A	#N/A
Q08380	1.28767	1.17878	2.23472	0.694428	0.624424	0.885838	1.80391	1.066	0.731268	1.99288	1.80256	0.557957	3.74245	0.260288
Q08426	0.635867	0.465731	2.93919	0.797311	0.55234	0.764707	0.575313	1.65262	0.629589	1.95212	0.412483	1.7036	2.02005	1.2127
Q08722-2	#N/A	#N/A	#N/A	#N/A	#N/A	#N/A	#N/A	0.897484	0.992762	0.616865	0.613816	2.40483	0.36542	0.601082
Q08752	3.31764	0.369583	1.45048	0.330245	6.48481	0.484121	0.401166	#N/A	#N/A	#N/A	#N/A	#N/A	#N/A	#N/A
Q08945	4.07473	0.422257	0.877952	0.698643	0.784828	0.639747	0.725171	1.08486	1.16154	1.99302	0.658119	1.09738	0.634658	1.4739
Q08AM6	2.69117	0.969895	2.01131	0.921863	1.43007	1.33435	2.44749	1.13039	1.06936	0.505291	0.720156	1.07165	1.04929	1.14027
Q08J23	2.27236	0.608729	3.83378	0.740351	2.54587	0.555621	1.10323	#N/A	#N/A	#N/A	#N/A	#N/A	#N/A	#N/A
Q09028-3	#N/A	#N/A	#N/A	#N/A	#N/A	#N/A	#N/A	1.93453	0.824639	1.11814	0.643131	0.536378	0.800333	2.66142
Q09028-4	2.0962	0.98668	2.01217	1.07093	1.01205	0.986902	1.66852	#N/A	#N/A	#N/A	#N/A	#N/A	#N/A	#N/A
Q09161	3.57429	0.624107	1.76094	0.81517	1.49524	0.477974	0.612681	#N/A	#N/A	#N/A	#N/A	#N/A	#N/A	#N/A
Q09666	0.997631	1.12877	0.591228	1.04259	0.542927	1.8877	1.29394	2.10986	0.909246	0.33771	2.80748	1.8392	1.26548	0.507219
Q0IIM8	0.718269	1.21259	0.780001	0.981546	0.520853	2.78971	1.17746	0.94983	1.81381	0.484457	1.21373	0.528377	1.3736	0.908813
Q0JRZ9-2	0.74083	1.57631	1.05418	1.69913	0.897979	0.86967	0.792155	0.82294	1.92613	0.892736	1.10562	0.939464	1.53978	1.07875
Q0ZGT2-3	1.73964	1.33231	0.350086	1.17365	0.560115	1.00789	0.459194	0.500917	1.55602	0.596771	3.24026	0.962314	0.881392	0.279977
Q10471	0.751243	1.9754	0.87142	1.47904	0.402019	1.14484	1.06914	1.30368	1.12312	0.766196	0.812393	1.07643	0.657306	2.38759
Q10567-3	2.36254	1.51677	1.52639	2.30091	0.962093	0.934581	0.96756	1.91456	1.70118	0.389482	2.95924	1.98955	0.350795	0.212591
Q10570	1.02867	1.08028	1.24424	1.27098	0.530487	0.455119	1.29337	#N/A	#N/A	#N/A	#N/A	#N/A	#N/A	#N/A
Q10588	9.86295	1.22547	0.380993	0.682563	1.68553	2.05137	0.870694	#N/A	#N/A	#N/A	#N/A	#N/A	#N/A	#N/A
Q11201	0.791359	1.39648	0.696132	0.881141	1.57338	0.878582	0.894146	1.39678	0.907066	1.42003	1.01653	1.15646	1.02829	1.38172
Q12765	3.47333	1.3046	0.831971	0.348124	2.87012	0.836728	0.601088	2.48714	0.664088	1.21646	0.747266	0.811287	0.384575	0.242314
Q12768	#N/A	#N/A	#N/A	#N/A	#N/A	#N/A	#N/A	0.891226	0.973286	0.704276	0.720679	1.59958	1.22448	0.956148
Q12769-2	2.34868	0.734277	1.41777	1.08635	1.04621	1.22793	1.10784	#N/A	#N/A	#N/A	#N/A	#N/A	#N/A	#N/A
Q12770-3	0.604516	1.86693	0.749414	1.37127	0.348344	1.81923	0.971268	#N/A	#N/A	#N/A	#N/A	#N/A	#N/A	#N/A
Q12788	1.63868	0.954395	1.26553	1.18418	0.238031	0.69768	0.918135	0.818296	1.85155	1.55639	0.644206	1.1416	2.13533	1.69484
Q12789-3	0.884873	1.01977	2.30379	1.28104	0.685468	0.667819	0.876257	1.08005	1.51202	1.15744	0.620456	0.865817	1.50392	3.05098
Q12792-4	1.29708	0.705438	0.79701	0.627236	1.05748	0.622816	1.03543	2.33574	0.997228	1.64884	1.01802	0.927529	0.773596	1.83025
Q12797	0.458321	1.67515	1.22476	1.51834	0.542829	1.70635	2.17405	0.999666	1.30254	0.514634	0.98743	1.17751	1.22991	1.54738
Q12802-4	2.39704	1.07951	1.25248	1.15224	0.727768	1.45311	0.939442	#N/A	#N/A	#N/A	#N/A	#N/A	#N/A	#N/A
Q12841	0.767833	1.58944	0.585323	0.867849	0.854825	1.74093	0.567037	0.432379	0.890412	0.440977	1.92835	0.75431	0.866658	3.16515
Q12846	0.969898	0.963	0.621755	0.990375	2.20233	1.29054	1.05483	1.66136	0.876276	0.468381	1.35527	1.27415	0.877589	0.571332
Q12849	0.236104	1.12343	1.23438	1.009	1.45858	0.546266	2.23002	#N/A	#N/A	#N/A	#N/A	#N/A	#N/A	#N/A
Q12866	#N/A	#N/A	#N/A	#N/A	#N/A	#N/A	#N/A	1.22904	1.71003	1.12914	0.980284	1.46834	1.25047	1.60496
Q12874	#N/A	#N/A	#N/A	#N/A	#N/A	#N/A	#N/A	0.804455	2.16672	1.57153	2.47233	1.11965	1.21848	0.876887
Q12891	5.55843	1.29844	0.444558	0.972014	0.787648	1.63576	1.26325	#N/A	#N/A	#N/A	#N/A	#N/A	#N/A	#N/A
Q12893	0.462306	1.55155	1.84865	2.49253	1.13225	0.643837	1.10702	0.554175	1.57684	1.47194	0.829309	2.06777	1.41739	1.35368
Q12904	1.0327	1.4007	1.552	0.707383	2.68433	0.857234	0.847587	#N/A	#N/A	#N/A	#N/A	#N/A	#N/A	#N/A
Q12906-5	0.702795	0.953756	0.935249	1.03791	1.06783	0.563078	0.432611	0.853381	1.66342	2.64603	1.07222	0.454798	1.675	1.93732
Q12907	#N/A	#N/A	#N/A	#N/A	#N/A	#N/A	#N/A	1.17451	0.930338	0.950035	1.05864	1.34651	1.35085	1.20001
Q12913	7.35419	0.821096	0.852595	0.805191	0.736547	1.25417	0.788422	#N/A	#N/A	#N/A	#N/A	#N/A	#N/A	#N/A
Q12931	0.641605	0.690686	3.83882	0.786336	1.08704	0.599138	3.79401	1.64438	0.700763	1.05702	0.414998	0.724599	0.947192	0.948601
Q12959-5	0.531503	1.40217	0.70903	0.790778	0.647772	0.782167	0.605742	3.23675	1.21932	0.812145	1.01848	0.951266	0.598984	1.46858
Q12981	0.801319	1.6751	1.11731	1.03821	1.38795	1.61149	0.889425	1.23537	0.948113	1.13612	1.60725	0.97393	1.34484	1.09633
Q12983	0.0639248	0.642315	0.851899	0.379986	6.03355	0.53495	0.314691	1.36205	0.391649	0.483762	0.542463	0.49682	0.535005	2.30716
Q12996	1.81024	0.995087	1.69881	1.0726	0.424249	0.781235	0.900637	#N/A	#N/A	#N/A	#N/A	#N/A	#N/A	#N/A
Q13011	0.449828	1.13438	1.25302	0.937947	1.29096	0.480955	1.39291	0.738573	0.614938	4.23396	1.58894	0.692266	1.61217	0.551718
Q13042-3	1.61813	1.45734	2.17469	1.12542	0.484528	0.857198	1.17458	0.706666	1.53016	1.51122	0.474786	1.05453	1.6716	1.26693
Q13057	2.18495	0.709317	3.62556	0.927194	1.90683	0.842828	1.01235	0.619641	1.41739	0.842876	0.923342	0.678165	0.823622	1.06167
Q13084	0.238365	1.44374	0.972304	0.935791	2.70435	1.15512	1.74286	0.537273	0.820065	1.32187	0.850058	0.792437	1.29864	1.07689
Q13085-3	1.08742	0.936939	1.58263	2.31022	0.693605	1.13322	0.878989	0.49002	1.44983	0.596954	0.896398	0.548574	2.57328	2.19702
Q13098-5	7.98452	0.795082	0.633177	0.821474	0.684499	0.64703	0.723245	0.785988	1.01814	1.05346	0.671444	0.954295	1.02326	1.42374
Q13136-2	0.975882	1.03255	1.72741	1.00179	2.70455	1.22125	0.742512	#N/A	#N/A	#N/A	#N/A	#N/A	#N/A	#N/A
Q13148	1.95282	0.863508	1.8255	1.05968	0.941425	1.0755	0.820074	0.825161	1.29601	2.68577	0.775643	0.543133	1.17201	1.81466
Q13151	0.645719	0.464056	4.08726	1.2611	0.740263	0.40866	0.52425	0.842395	2.04936	2.29077	1.08626	0.504342	1.17011	1.25639
Q13162	0.337411	2.269	0.796267	0.615026	1.22006	0.826057	1.36781	1.36342	0.548908	1.63382	0.787185	0.603721	1.30407	2.0498
Q13188	1.81183	0.839663	2.05294	0.857145	3.36245	1.11415	0.930103	#N/A	#N/A	#N/A	#N/A	#N/A	#N/A	#N/A
Q13190-2	0.746956	1.49608	0.800462	1.30204	0.637153	1.09266	0.935296	0.981731	1.32795	0.975655	1.13275	1.5952	0.898918	1.29294
Q13200	6.14351	1.29644	0.882265	1.14353	1.52601	0.949141	1.06113	0.483423	0.411342	1.64861	0.730042	0.499472	1.6201	1.37485
Q13214-2	#N/A	#N/A	#N/A	#N/A	#N/A	#N/A	#N/A	0.88388	1.37801	1.38966	1.68795	1.21908	1.68415	1.63564
Q13217	1.43701	1.92942	0.762072	1.1303	1.36693	0.98539	0.805611	0.633529	1.05712	1.35181	1.65718	1.50809	1.12629	0.755142
Q13228	8.49235	0.701089	0.63446	0.595936	0.684406	0.66	0.562404	#N/A	#N/A	#N/A	#N/A	#N/A	#N/A	#N/A
Q13228-2	#N/A	#N/A	#N/A	#N/A	#N/A	#N/A	#N/A	0.320676	0.318325	0.09335	0.793437	0.90921	0.333797	0.0765031
Q13232	0.287774	1.01489	0.725083	1.2159	0.975587	0.997323	4.67109	1.05686	1.07704	0.759668	1.50298	1.25555	0.289681	0.883968
Q13243-2	0.981784	0.879114	0.548399	0.744403	1.55677	0.85156	0.722298	#N/A	#N/A	#N/A	#N/A	#N/A	#N/A	#N/A
Q13243-3	#N/A	#N/A	#N/A	#N/A	#N/A	#N/A	#N/A	0.915184	1.38215	2.10035	1.43693	0.438836	1.66057	0.992217
Q13247-3	0.676581	0.751789	1.52378	1.01081	1.59266	0.482655	0.640563	0.914595	1.57337	1.97952	1.4466	0.8008	1.02129	1.14302
Q13263-2	1.87539	0.644888	1.83024	0.719088	1.82833	0.889438	0.676542	1.12285	0.910274	1.07429	0.715068	0.519804	0.860843	2.12766
Q13277-2	1.14343	1.07275	1.35071	1.09854	3.27935	0.906465	1.32891	1.39731	0.894328	0.592638	1.18863	1.10565	0.495717	0.330843
Q13283	1.17819	0.635087	2.74978	0.96263	3.18831	0.475858	0.806195	1.25392	1.09446	1.56548	0.997133	0.605772	0.440918	0.57218
Q13310-2	1.01546	1.24784	1.50769	1.10845	0.824294	0.712482	0.681744	0.986026	1.25966	2.09422	0.732154	0.631508	1.56886	1.52762
Q13315	1.13794	1.54909	1.50146	1.2628	0.371289	1.72918	1.71551	#N/A	#N/A	#N/A	#N/A	#N/A	#N/A	#N/A
Q13332-7	#N/A	#N/A	#N/A	#N/A	#N/A	#N/A	#N/A	1.91716	1.20087	0.902245	1.26778	1.61139	0.76149	1.25452
Q13336	7.41315	1.11752	0.455228	0.891375	0.693235	0.849713	0.462569	#N/A	#N/A	#N/A	#N/A	#N/A	#N/A	#N/A
Q13347	1.22075	1.84423	1.97015	1.05632	0.682868	0.789255	1.27798	0.822282	1.12361	2.24682	0.856142	0.876032	1.51485	1.0707
Q13395	0.456391	2.20073	0.358812	1.68523	0.947775	1.36922	0.952358	#N/A	#N/A	#N/A	#N/A	#N/A	#N/A	#N/A
Q13402-2	0.635429	1.88896	0.955275	1.96345	0.4495	1.919	1.2429	#N/A	#N/A	#N/A	#N/A	#N/A	#N/A	#N/A
Q13402-5	#N/A	#N/A	#N/A	#N/A	#N/A	#N/A	#N/A	0.935936	1.94358	0.471348	0.90742	0.829403	2.1505	0.311328
Q13405	0.38675	0.712195	3.01664	0.713388	3.78637	0.839355	1.63977	#N/A	#N/A	#N/A	#N/A	#N/A	#N/A	#N/A
Q13418	3.36828	0.676608	0.639678	0.755011	1.14008	2.87551	0.846827	#N/A	#N/A	#N/A	#N/A	#N/A	#N/A	#N/A
Q13423	0.191819	1.26116	2.75879	1.55078	0.767908	1.3417	4.39328	1.1874	0.796316	0.730616	0.273872	1.22834	1.23642	0.667366
Q13425-2	0	0	0	0	0	0	0	2.1074	1.83506	0.498123	1.22898	1.49309	0.9367	0.822367
Q13433-2	#N/A	#N/A	#N/A	#N/A	#N/A	#N/A	#N/A	2.48432	1.99026	0.91363	1.32743	1.68268	0.346672	0.838765
Q13435	0.360831	0.918842	1.41491	1.07965	1.46077	0.442382	0.590551	0.582088	1.6836	1.93084	1.43243	0.691265	1.29747	1.4476
Q13438-2	0.563215	0.623189	0.682286	1.03089	2.11874	0.656776	0.993226	#N/A	#N/A	#N/A	#N/A	#N/A	#N/A	#N/A
Q13438-3	#N/A	#N/A	#N/A	#N/A	#N/A	#N/A	#N/A	1.58843	1.05681	1.52185	1.34812	1.63789	0.411537	0.841877
Q13439-3	1.44535	1.02802	0.757123	0.765622	2.80183	0.857465	0.751772	#N/A	#N/A	#N/A	#N/A	#N/A	#N/A	#N/A
Q13442	0.498573	0.783598	1.29155	0.851354	2.2736	0.560422	0.431748	#N/A	#N/A	#N/A	#N/A	#N/A	#N/A	#N/A
Q13443	1.20083	0.873391	0.783131	1.73749	0.463797	1.57616	1.32905	#N/A	#N/A	#N/A	#N/A	#N/A	#N/A	#N/A
Q13445	0.344091	1.53568	0.665824	1.03682	1.02771	0.898866	0.539707	0.552277	0.86132	2.38	1.60755	1.0202	1.25395	1.30512
Q13449	0.164788	0.900997	0.655946	1.255	1.42391	1.85382	2.31204	2.98165	1.13416	0.373946	1.21157	0.821883	0.333997	0.342494
Q13451	#N/A	#N/A	#N/A	#N/A	#N/A	#N/A	#N/A	1.38863	0.89418	0.547338	1.27806	1.13929	0.809403	3.71128
Q13454-2	2.98017	1.2817	0.801302	1.41906	1.02687	1.77661	1.01522	0.543332	2.70124	0.277949	1.46972	1.67861	0.253465	1.00959
Q13459-2	1.56779	0.958874	2.4292	1.16854	0.223547	1.0837	0.603435	1.19079	1.14354	0.704587	0.528805	0.936016	1.11059	3.41488
Q13472-2	#N/A	#N/A	#N/A	#N/A	#N/A	#N/A	#N/A	0.779185	2.27285	1.48783	1.46481	1.97964	0.469212	1.19387
Q13488	0.855992	3.44948	1.40122	1.03205	0.171253	1.31965	3.26494	0.773093	1.02459	0.140423	0.535513	0.938007	1.98585	0.521284
Q13492-3	0.32237	1.07181	1.05309	1.42695	0.761578	0.877988	0.718637	0.985461	1.70077	1.94146	1.37415	1.67164	0.919121	1.10664
Q13501-2	0.538235	1.57093	1.89558	0.735992	0.849753	0.980782	2.34322	1.37357	1.04105	2.08511	0.907758	0.823222	0.97682	1.05308
Q13505-3	0.240492	1.32989	0.993609	1.21772	2.07026	1.35968	1.87814	1.01595	0.728832	0.635846	1.24709	1.03051	0.774364	1.23056
Q13509	0.85449	0.214892	1.81643	0.227081	2.03842	0.371155	7.83982	0	0	0	0	0	0	0
Q13510	0.552147	1.07901	1.51717	0.469057	4.15854	1.42423	1.38969	0.605724	0.556376	0.502427	4.10402	1.20666	2.73387	0.710299
Q13546-2	1.49094	0.667649	1.35773	0.97392	0.621368	1.4009	1.06071	1.09833	1.38807	0.86078	0.576834	1.16112	1.35844	1.9866
Q13547	1.77421	0.977629	1.70976	0.987341	1.25819	0.872758	0.866093	0.98314	1.3305	1.97973	0.798554	0.64208	1.1488	1.9974
Q13561	0.65558	0.680566	0.661225	0.711607	3.4503	0.675718	0.541764	1.59224	0.763577	0.920111	1.68491	0.610326	0.954567	0.566523
Q13564	8.3612	0.951913	0.786543	0.684333	1.04931	1.20423	0.806614	#N/A	#N/A	#N/A	#N/A	#N/A	#N/A	#N/A
Q13573	0.337217	1.01044	3.32681	6.99348	1.46139	0.710761	0.736282	1.00226	1.6018	2.58665	1.25167	2.07388	1.32791	1.68518
Q13576	1.10638	0.730043	2.85524	0.996337	1.11731	1.08618	0.992173	3.60206	1.6158	0.412275	0.609567	1.07116	0.310724	0.492684
Q13586	1.28659	2.27855	0.585967	1.39311	0.600046	1.8115	0.621517	0.843596	1.11733	0.483876	1.05313	1.22819	0.942864	1.38616
Q13596-2	1.12289	0.380271	0.86102	0.509098	6.06673	0.726202	0.613091	0.749529	0.501251	0.784497	1.24813	0.770598	0.61252	0.529437
Q13610	4.98293	0.728694	1.07267	0.861165	1.15374	0.609916	0.637958	#N/A	#N/A	#N/A	#N/A	#N/A	#N/A	#N/A
Q13616	#N/A	#N/A	#N/A	#N/A	#N/A	#N/A	#N/A	1.14953	0.84168	0.9772	0.408157	0.786396	0.87025	1.42352
Q13617	2.54092	1.38617	0.830997	0.8718	0.777373	0.932763	1.49052	#N/A	#N/A	#N/A	#N/A	#N/A	#N/A	#N/A
Q13618-3	6.59131	0.966392	0.419605	0.602528	0.417363	0.914796	1.15689	0.817282	0.962182	0.889327	0.566422	0.901492	1.20292	1.45755
Q13620-3	4.39723	0.57601	0.622559	0.835979	0.840852	1.1067	1.17746	0.411218	1.02328	1.16401	0.452848	0.644413	1.60939	3.37166
Q13636	2.07343	0.995052	0.477063	1.33294	0.580742	1.9477	2.40846	#N/A	#N/A	#N/A	#N/A	#N/A	#N/A	#N/A
Q13637	2.22944	1.58842	1.45563	1.34409	0.220742	1.08645	1.87356	1.18574	0.999574	0.856566	0.735002	3.10095	0.848765	0.764131
Q13641	#N/A	#N/A	#N/A	#N/A	#N/A	#N/A	#N/A	1.68877	0.476431	2.29102	0.478496	1.23765	0.305657	4.26563
Q13683-8	1.08178	0.931925	0.727053	0.731006	1.36866	0.818905	1.00304	#N/A	#N/A	#N/A	#N/A	#N/A	#N/A	#N/A
Q13724	0.971071	1.60022	0.951243	1.64938	0.362302	1.52413	1.05115	0.656955	1.1906	1.0118	0.647233	1.42795	1.17497	2.06657
Q13740-2	1.31258	1.54867	0.635477	0.793563	0.867319	2.12623	0.734127	#N/A	#N/A	#N/A	#N/A	#N/A	#N/A	#N/A
Q13765	3.95886	0.831727	1.00086	0.628357	2.78507	0.65542	0.554114	#N/A	#N/A	#N/A	#N/A	#N/A	#N/A	#N/A
Q13813-3	0.70907	1.62863	0.667405	2.09778	0.871137	1.51046	0.53248	0.986381	2.17114	0.394433	1.73944	1.03934	1.39569	0.707778
Q13838	4.9487	0.440944	1.02323	0.966523	2.13557	1.02651	0.907208	1.0561	1.46204	1.01873	0.640915	0.861437	0.639709	1.61257
Q13884-2	0.370751	0.893477	2.02306	1.94788	0.756043	1.54084	0.594887	#N/A	#N/A	#N/A	#N/A	#N/A	#N/A	#N/A
Q13895	#N/A	#N/A	#N/A	#N/A	#N/A	#N/A	#N/A	0.823629	1.24229	1.38989	1.05824	0.926254	1.68125	1.71852
Q13948-2	0.333173	2.28618	0.82093	1.19612	1.67964	1.03674	1.43872	1.13515	0.955639	0.573993	0.733071	1.50478	1.52103	0.788105
Q14008-2	1.45037	1.03929	0.860053	1.33127	1.19448	1.01612	0.852597	1.4714	1.47779	0.597985	0.915466	0.949495	0.897816	1.63977
Q14011	0.393321	0.776657	1.27436	1.17921	1.47519	0.807277	0.292595	1.50056	1.44753	1.93962	2.55871	0.510051	1.43469	2.67777
Q14012	0.660197	1.2644	0.140496	0.44358	0.214197	3.47325	0.369844	0.0633602	1.39785	0.22901	0.430717	0.166459	3.00252	2.68196
Q14019	6.4084	0.706697	0.467968	1.05973	0.90045	0.885097	0.805609	1.97955	0.664407	0.887824	1.60562	1.23616	0.306562	0.250527
Q14061	0.385178	1.34435	2.0864	0.892635	3.98802	0.711899	0.78465	2.11125	0.362736	0.627136	1.02602	0.618416	0.230536	0.131033
Q14103-3	#N/A	#N/A	#N/A	#N/A	#N/A	#N/A	#N/A	0.736184	1.39097	2.3724	1.06156	0.595624	1.04626	1.25738
Q14103-4	0.91021	0.735933	1.58861	0.864764	1.70355	0.444676	0.564013	#N/A	#N/A	#N/A	#N/A	#N/A	#N/A	#N/A
Q14108	0.369718	0.863419	1.04667	1.09322	1.27043	1.32537	1.68685	0.946334	0.857473	1.05473	1.83497	1.2571	1.25	1.27983
Q14112-2	0.51704	0.924266	0.753913	0.705767	2.13619	0.959552	1.37496	1.2441	0.502065	1.22077	1.29671	1.26355	0.598884	1.58888
Q14118	0.602165	0.996617	0.940296	1.25977	3.27096	1.57324	0.86634	#N/A	#N/A	#N/A	#N/A	#N/A	#N/A	#N/A
Q14137	#N/A	#N/A	#N/A	#N/A	#N/A	#N/A	#N/A	0.845749	1.65392	1.55551	0.800912	1.21103	2.32429	1.78367
Q14151	#N/A	#N/A	#N/A	#N/A	#N/A	#N/A	#N/A	0.942469	1.31171	2.17047	0.60017	0.405751	1.27675	3.49198
Q14152	0.66329	1.4061	1.22036	0.950264	0.980585	0.740381	0.861017	0.818131	1.23252	1.91942	0.910901	0.781355	1.84582	1.21521
Q14155-1	1.2135	0.887284	1.90857	1.19473	1.28138	1.16525	0.73566	#N/A	#N/A	#N/A	#N/A	#N/A	#N/A	#N/A
Q14155-6	#N/A	#N/A	#N/A	#N/A	#N/A	#N/A	#N/A	0.716754	1.49153	0.710246	1.12464	0.717456	1.2345	0.880771
Q14156-3	0.826821	1.05719	0.771198	1.43657	0.264393	1.28846	1.00632	#N/A	#N/A	#N/A	#N/A	#N/A	#N/A	#N/A
Q14160-2	0.839076	1.12995	2.86128	1.43235	0.697075	0.971854	1.04444	#N/A	#N/A	#N/A	#N/A	#N/A	#N/A	#N/A
Q14161-2	2.25187	0.915731	2.03149	1.27372	1.09788	1.17693	1.09391	0.840578	1.85294	1.14709	0.928663	1.02983	1.10399	1.23144
Q14165	0.696381	0.809725	3.14452	2.05576	0.443132	0.704108	0.791327	1.40563	1.08163	1.73638	0.914039	1.14497	0.828977	0.794499
Q14192	0.393704	1.20118	0.210109	1.23471	1.31787	1.54462	1.27569	0.147715	2.1535	2.82543	2.20263	0.634958	1.48002	0.546443
Q14197	0.555707	0.658707	5.31939	0.687808	2.22123	0.450077	1.60087	0.483309	0.704253	1.23675	1.20612	0.644295	0.673986	0.579455
Q14203	0.889387	1.08724	0.536383	1.29903	1.1817	1.76898	1.08356	1.27292	1.55495	0.554251	0.83129	1.23986	1.24345	1.0252
Q14204	1.51874	1.77764	0.853908	1.13974	0.433428	1.90644	1.51806	1.05893	1.3041	0.357907	0.480393	1.20864	1.17593	1.72597
Q14240	3.49164	0.853945	1.05184	1.02477	1.30135	0.696374	0.977703	#N/A	#N/A	#N/A	#N/A	#N/A	#N/A	#N/A
Q14247	0.410177	1.15289	1.08035	0.751313	3.72445	0.885629	0.782357	1.9572	0.911978	0.882114	1.06517	0.756225	0.616665	0.395238
Q14249	0.931249	0.873232	1.23018	1.99828	3.2772	1.56848	0.72048	0.248392	1.30425	0.577163	1.73381	0.826064	1.06905	0.896233
Q14254	5.8793	0.593692	0.83644	1.10389	0.280161	1.0109	0.893031	0.562426	1.07041	0.48523	0.531426	2.35973	0.846036	0.677012
Q14257	0.63103	1.57158	0.669382	1.04047	2.50175	0.769412	0.68751	1.13959	0.797362	1.44038	1.10259	0.633978	1.20175	0.906288
Q14258	1.65934	0.840797	4.86751	1.09488	0.965525	0.655748	0.896031	0.484022	1.27057	0.602506	1.00197	0.751364	1.91925	1.20352
Q14318	0.577515	1.27629	1.60014	1.40738	0.18061	1.98054	1.31054	1.35588	1.45237	0.881956	0.612401	1.21271	1.75307	1.4901
Q14344	3.31541	1.43004	0.478375	1.33384	0.800443	1.07809	0.99468	0.613018	1.30574	0.429821	1.51134	1.8158	0.933624	0.472025
Q14392	#N/A	#N/A	#N/A	#N/A	#N/A	#N/A	#N/A	0.758475	0.605604	0.513085	1.24065	3.82908	0.744924	0.264961
Q14444-2	1.25356	0.962997	1.94533	0.86961	4.91318	0.463501	0.547445	#N/A	#N/A	#N/A	#N/A	#N/A	#N/A	#N/A
Q14498-2	1.43684	0.481712	2.97518	1.23096	1.14349	1.119	0.770963	1.07684	1.41743	1.66164	0.745979	0.755895	1.24509	2.23273
Q14525	#N/A	#N/A	#N/A	#N/A	#N/A	#N/A	#N/A	0.211614	0.165453	0.163581	10.4461	1.20279	0.091882	0.207814
Q14527-2	#N/A	#N/A	#N/A	#N/A	#N/A	#N/A	#N/A	0.353015	1.21677	1.6923	0.473036	0.825877	1.79737	3.48369
Q14534	#N/A	#N/A	#N/A	#N/A	#N/A	#N/A	#N/A	1.73424	0.385733	0.645452	0.162264	0.495302	0.336479	7.23694
Q14554	1.02942	1.06564	1.26868	1.82003	1.43218	1.48716	1.8952	1.52907	0.913518	0.71482	1.65546	1.32997	0.470582	0.619206
Q14558	#N/A	#N/A	#N/A	#N/A	#N/A	#N/A	#N/A	0.681758	0.856311	1.22836	0.816947	1.07516	1.41019	0.933604
Q14571	0.531436	1.70744	0.674423	1.56381	0.182445	1.88366	1.51962	0.732038	1.5321	0.484818	0.561605	1.59184	1.18908	2.24281
Q14573	0.806577	1.45746	1.62091	1.37325	0.313727	1.20377	1.73634	2.22917	1.42422	0.313441	0.546533	0.822919	0.432052	2.52753
Q14623	0.631568	0.964294	0.27927	0.323753	3.08368	0.763938	0.208945	#N/A	#N/A	#N/A	#N/A	#N/A	#N/A	#N/A
Q14624-2	6.80778	0.686686	0.288761	0.59374	0.550311	1.00529	0.591801	0.371168	0.955121	0.767157	1.27176	2.05258	0.561849	0.296697
Q14643-4	0.461899	2.07792	0.797661	1.01552	0.464527	1.45636	0.568112	2.00879	1.00346	1.31918	0.502859	1.21453	1.20289	1.95672
Q14669	3.05627	0.868846	1.23971	1.21817	0.678191	1.28935	0.868885	1.03061	2.74207	2.28021	1.84504	4.61695	0.912497	1.17103
Q14671-2	1.22595	1.08445	1.86866	1.41934	0.965179	0.864789	0.855878	#N/A	#N/A	#N/A	#N/A	#N/A	#N/A	#N/A
Q14677	0.507797	1.43694	1.60284	1.22028	0.658311	0.547317	0.911914	1.42855	0.98109	2.08626	0.982874	0.802626	1.6008	1.31066
Q14683	0.818171	0.770327	1.68498	1.18287	2.62497	0.71815	0.959381	1.02778	2.14685	1.21856	0.755643	1.16505	0.900254	1.25246
Q14690	#N/A	#N/A	#N/A	#N/A	#N/A	#N/A	#N/A	0.721813	1.42009	1.29409	0.831629	0.750217	2.40372	2.42972
Q14694	1.58664	0.826057	5.15226	0.924612	1.02561	0.625755	0.741686	1.46571	1.1169	1.18516	0.509911	0.604501	1.27302	2.21298
Q14697	#N/A	#N/A	#N/A	#N/A	#N/A	#N/A	#N/A	0.689621	1.29041	0.977786	1.27443	1.27546	0.80809	1.00727
Q14697-2	1.25672	2.50835	0.657331	2.0005	0.646601	1.78595	1.16788	#N/A	#N/A	#N/A	#N/A	#N/A	#N/A	#N/A
Q14699	1.5886	1.74088	0.768235	0.980497	0.406286	1.98835	1.37622	#N/A	#N/A	#N/A	#N/A	#N/A	#N/A	#N/A
Q14739	6.19729	0.822518	0.71153	1.17115	0.185589	1.44241	1.27939	#N/A	#N/A	#N/A	#N/A	#N/A	#N/A	#N/A
Q14746	0.777255	0.899685	0.720414	0.96367	1.70764	1.08057	1.14423	0	0	0	0	0	0	0
Q14764	0.335238	1.15932	2.76291	0.735307	1.11426	1.0155	6.58886	0.975769	0.53383	0.450591	0.654858	0.758317	0.850575	0.417615
Q14766-3	5.53582	0.753903	0.450174	0.95235	0.27897	1.34428	0.402323	0.768903	0.795339	0.298419	0.405779	3.33445	0.548859	1.90827
Q14789	0.542821	1.32143	2.25755	1.26501	0.893128	0.938679	1.09344	0	0	0	0	0	0	0
Q14847	1.93465	1.11265	2.77032	1.07297	1.8412	1.05545	0.972123	1.16922	0.82232	1.07267	1.67243	0.995752	0.986953	0.754351
Q14849	0.652758	1.12515	1.81915	1.2369	0.89658	1.07623	1.35491	0.749978	0.917649	1.25207	0.716978	0.953057	2.88669	1.42573
Q14914	1.07719	1.00273	0.452773	1.42631	0.611936	2.0329	0.985893	0.800802	1.36334	0.651512	2.05367	1.14449	0.99424	0.877363
Q14934-21	#N/A	#N/A	#N/A	#N/A	#N/A	#N/A	#N/A	0.91236	1.5596	1.359	0.823394	1.45743	0.960393	2.32331
Q14956-2	#N/A	#N/A	#N/A	#N/A	#N/A	#N/A	#N/A	0.521354	0.427292	1.54206	1.25751	6.13691	2.20654	0.459787
Q14974	4.74635	0.614953	1.13137	0.875162	0.933695	1.51789	0.7272	0.593979	1.26003	0.944695	0.691677	1.14645	0.984782	1.94227
Q14978	#N/A	#N/A	#N/A	#N/A	#N/A	#N/A	#N/A	1.2603	1.35442	1.82775	1.71042	0.856931	2.12714	2.38967
Q14980-2	0.764181	0.744905	1.72425	1.66216	1.1856	0.851616	0.529417	0.897542	2.45711	1.02863	0.686452	0.675349	0.827442	1.99562
Q14BN4-5	0.462018	2.29447	1.17191	1.63064	1.41169	1.79325	0.720201	0.699659	1.55951	0.431926	0.978245	1.35031	0.708447	0.636065
Q14C86-3	#N/A	#N/A	#N/A	#N/A	#N/A	#N/A	#N/A	0.805987	1.06214	0.707373	0.48691	0.815455	0.711164	1.71525
Q14C86-4	4.33058	0.529383	1.55848	0.762891	1.10099	0.860522	0.640999	#N/A	#N/A	#N/A	#N/A	#N/A	#N/A	#N/A
Q15005	1.47641	1.46387	0.820223	1.61219	0.431065	1.41458	2.2147	0.929268	1.10094	0.848386	1.08736	1.74004	0.690122	0.764799
Q15006	0.650371	1.49163	1.04806	1.32605	0.495184	1.63785	1.52524	0.825314	1.04324	1.97509	1.12632	1.13349	1.57397	1.20892
Q15008	4.68187	0.826781	0.761693	0.783346	1.60592	0.624306	0.653855	0.468346	0.704658	1.15669	0.817164	0.516797	0.960558	0.93784
Q15011-3	0.117706	1.49633	1.66203	1.49359	1.15343	1.80343	2.35094	1.04658	1.11918	0.864333	0.816134	0.771633	1.08758	1.40491
Q15018	3.31488	0.835936	0.983712	0.937948	0.828045	0.920659	0.928918	0.911282	1.06578	0.98518	1.09991	1.26602	0.997307	0.817345
Q15019	3.51453	0.947271	0.991564	0.826756	1.12269	1.25849	1.03204	1.60091	0.907352	0.873454	1.60585	1.11615	0.987011	0.681602
Q15025-2	1.03622	0.341619	0.898015	0.360224	0.98529	0.309816	0.525796	#N/A	#N/A	#N/A	#N/A	#N/A	#N/A	#N/A
Q15031	1.18415	1.13265	3.31725	1.03602	1.22064	0.882075	2.22083	#N/A	#N/A	#N/A	#N/A	#N/A	#N/A	#N/A
Q15036	1.98357	0.764112	1.00139	0.900725	0.501263	1.58698	1.25213	#N/A	#N/A	#N/A	#N/A	#N/A	#N/A	#N/A
Q15046	2.2255	0.811887	1.21493	0.629985	2.26879	0.646939	1.48283	0.921112	0.743578	1.61168	0.917761	0.777759	0.950355	0.633824
Q15052-2	2.08488	0.796692	1.93533	1.07382	0.274993	1.29968	1.3301	#N/A	#N/A	#N/A	#N/A	#N/A	#N/A	#N/A
Q15056-2	1.49906	0.513199	1.0663	0.589543	4.84098	0.63764	0.562646	0.834689	0.472933	1.27449	1.19186	0.48199	0.649502	0.504252
Q15057	5.32334	0.520656	0.89455	0.881998	0.467163	1.68635	0.920452	#N/A	#N/A	#N/A	#N/A	#N/A	#N/A	#N/A
Q15061	#N/A	#N/A	#N/A	#N/A	#N/A	#N/A	#N/A	1.26571	1.78743	2.04031	0.930403	0.567634	2.15871	2.09665
Q15063-3	1.58886	0.391556	3.71149	0.751748	0.228229	0.689928	5.15659	#N/A	#N/A	#N/A	#N/A	#N/A	#N/A	#N/A
Q15067	2.01123	1.93471	1.33152	2.04451	0.723797	1.60677	0.840159	1.31152	0.7569	1.33721	1.36182	1.4293	1.50715	0.769882
Q15070-2	#N/A	#N/A	#N/A	#N/A	#N/A	#N/A	#N/A	1.69383	0.841717	0.886596	0.726434	1.25316	0.543837	0.5722
Q15075	2.13705	0.839828	0.955017	0.881547	1.40556	0.886578	0.90133	1.47168	1.17692	1.27337	1.22851	1.60934	0.731391	0.826976
Q15080	3.32516	1.10481	1.0354	0.9136	0.918983	0.889341	1.27322	#N/A	#N/A	#N/A	#N/A	#N/A	#N/A	#N/A
Q15084	0.748461	2.26031	0.679609	1.50539	1.27344	0.858276	0.630777	0.822141	0.934291	0.834062	1.8747	1.26568	0.731311	1.34888
Q15118	0.347222	0.955858	0.557241	0.688412	1.24357	0.48052	2.02899	0.991953	0.620448	3.52132	0.605478	0.594884	0.394027	2.3872
Q15119	0.211338	1.08865	4.34497	0.900302	1.97149	0.726969	4.72619	0.77592	0.821273	0.476463	0.890662	0.772006	0.61724	0.326551
Q15120	0.3403	0.745654	0.723923	0.304503	2.00961	0.350714	3.49099	1.32273	0.409368	2.93953	0.582789	0.639106	0.607879	0.978269
Q15121	2.22315	0.864609	1.0296	0.87345	2.50181	0.666477	0.751787	1.29409	0.674207	0.508044	2.12502	1.36107	0.186793	0.364659
Q15126	0.865557	0.816253	1.66815	0.943937	2.87031	1.04354	2.71624	#N/A	#N/A	#N/A	#N/A	#N/A	#N/A	#N/A
Q15149-7	0.478651	1.96666	1.11096	1.51141	0.301051	2.0257	1.63409	1.44561	1.24467	0.408728	0.724176	1.6066	1.08714	1.10616
Q15154-2	0.35546	2.34698	1.71157	2.37222	0.671003	1.18112	1.7615	0.504765	1.06802	0.213657	0.552221	0.407168	1.33189	1.63899
Q15165-3	0.213044	1.78973	0.405782	1.49793	0.124077	1.61188	0.375434	0.453158	1.25139	1.00965	1.30412	0.841134	2.68073	2.23127
Q15185	2.87996	0.296921	2.89798	0.517917	5.01259	0.404416	0.443706	1.64581	0.682949	0.656555	0.972766	0.617084	0.450088	0.385766
Q15233	1.13253	0.737652	1.08375	0.801549	1.02314	0.757333	1.07221	0.555618	0.823327	2.17294	1.65058	1.09837	1.1625	1.27328
Q15257-2	2.93975	0.228816	0.495699	0.565568	6.79141	0.322302	0.196429	#N/A	#N/A	#N/A	#N/A	#N/A	#N/A	#N/A
Q15269	1.25693	0.81763	1.38727	1.10449	0.267757	0.660177	0.883334	0.934137	1.77145	1.54967	0.520122	0.686508	2.39255	1.83803
Q15276-2	2.03844	0.497679	1.52441	0.704445	3.97061	0.57691	0.595991	#N/A	#N/A	#N/A	#N/A	#N/A	#N/A	#N/A
Q15286	4.33823	1.06303	1.59629	0.962753	0.633062	1.22129	1.15013	1.95919	0.91729	1.24384	0.676067	1.09534	1.29245	0.936427
Q15293	#N/A	#N/A	#N/A	#N/A	#N/A	#N/A	#N/A	1.01076	1.19287	1.80028	1.6878	1.10734	0.396425	0.445281
Q15334	#N/A	#N/A	#N/A	#N/A	#N/A	#N/A	#N/A	1.3056	1.74237	1.05525	1.12821	1.16172	1.42356	0.86909
Q15363	0.961456	1.24307	0.246344	0.489454	2.10227	2.29352	0.763911	1.23733	0.785212	3.1165	1.12719	1.31231	1.54654	1.09514
Q15366	1.74083	0.705684	1.00442	0.811066	1.45943	0.917367	1.01228	0.742397	1.06066	1.16345	1.11537	0.743909	1.10337	2.19052
Q15369	1.11316	0.539623	0.63579	0.612936	3.63718	0.514754	0.533406	0.442888	0.28524	1.2993	0.621602	0.386061	0.820097	0.726194
Q15370	2.65616	0.438686	1.91408	0.418793	4.66051	0.580187	1.04653	#N/A	#N/A	#N/A	#N/A	#N/A	#N/A	#N/A
Q15382	4.55084	0.928595	1.15957	1.09943	1.2532	1.84425	0.531409	#N/A	#N/A	#N/A	#N/A	#N/A	#N/A	#N/A
Q15388	0.424886	0.953067	1.13247	1.23238	2.9793	1.03301	1.21027	0.930966	0.701563	0.692949	1.70163	0.98332	0.455467	0.849336
Q15392	0.113932	1.39819	0.572893	3.00281	0.198498	1.83843	0.110082	1.8463	2.78855	0.200275	0.700171	0.668577	1.76161	1.50502
Q15393	#N/A	#N/A	#N/A	#N/A	#N/A	#N/A	#N/A	0.648939	1.61608	1.89563	1.0971	0.838994	1.28077	1.30564
Q15393-3	1.35185	0.904898	1.38295	1.25358	1.01464	0.449578	0.653037	#N/A	#N/A	#N/A	#N/A	#N/A	#N/A	#N/A
Q15397	#N/A	#N/A	#N/A	#N/A	#N/A	#N/A	#N/A	1.14767	1.95684	1.73605	1.09164	0.746833	1.85732	2.53583
Q15404	6.30061	0.540469	0.4387	0.687114	1.62708	1.04544	0.494078	0.834069	0.936026	0.584963	1.39834	1.32106	0.622122	0.422374
Q15417	0.633665	0.412198	0.327409	1.56098	3.44184	0.744951	0.754777	1.07341	1.27359	0.663611	3.01112	1.54816	0.344515	0.174899
Q15418-3	2.23959	0.45251	0.670817	0.988201	0.732216	0.970494	0.478821	0.523854	1.38292	0.497511	0.716133	0.899576	1.37001	2.5974
Q15424	0.181737	1.13544	0.939942	1.17432	0.589527	0.694102	0.23145	#N/A	#N/A	#N/A	#N/A	#N/A	#N/A	#N/A
Q15428	1.6836	0.915196	1.29937	0.859013	0.862652	0.648003	0.61802	0.652747	1.62987	1.6453	1.71445	0.849851	1.48202	1.38738
Q15435-2	8.16372	0.693646	0.567567	0.818791	0.610266	0.48256	0.627476	#N/A	#N/A	#N/A	#N/A	#N/A	#N/A	#N/A
Q15435-4	#N/A	#N/A	#N/A	#N/A	#N/A	#N/A	#N/A	2.43965	0.83172	0.457869	1.57511	1.11651	0.244012	0.452262
Q15436	1.09687	1.43466	1.03612	0.98664	0.316535	0.71225	0.918527	0.901554	1.33639	1.91314	0.941725	0.828771	2.11122	1.60099
Q15437	1.13235	0.845174	2.70659	1.01133	1.69411	0.60837	1.20121	2.29459	1.12328	1.44462	0.633197	0.722484	0.745811	1.03463
Q15459	1.21477	0.887407	0.98407	0.932684	1.14758	0.716476	0.738322	0.678923	1.83345	1.70425	2.37425	1.09205	0.991254	0.995258
Q15477	0.962041	0.9617	2.37377	1.30574	1.60727	1.5239	1.39432	#N/A	#N/A	#N/A	#N/A	#N/A	#N/A	#N/A
Q15485-2	#N/A	#N/A	#N/A	#N/A	#N/A	#N/A	#N/A	1.29013	0.495163	0.316083	0.702146	2.51986	0.420751	0.085481
Q15493-2	0.316652	1.32698	0.748323	1.34988	0.759091	1.85059	0.748858	1.0504	0.789214	1.19403	2.99926	1.18265	1.08794	0.610996
Q15526-2	0.225274	1.19669	2.83935	1.74941	1.3506	1.22461	3.93106	0.495049	0.877359	1.41987	0.615638	0.810175	0.501666	0.509692
Q15545	0.311456	0.594744	2.5339	0.477113	4.01887	0.422099	0.715441	1.39101	1.03129	1.67939	0.768417	0.882209	0.536356	0.692056
Q15555	1.83974	0.365424	3.11215	0.856729	1.70895	1.40035	1.08407	1.09552	1.19665	0.557625	0.888675	0.421611	0.659413	2.1104
Q15582	1.94691	1.36362	1.33901	1.34559	0.652172	1.70096	2.41958	2.47296	0.862278	0.588751	1.00292	2.17792	0.657576	0.346019
Q15631	7.12152	0.85002	0.5685	0.777186	1.12056	1.15228	0.935341	0.863863	0.868	0.747423	1.1219	0.783547	1.10322	1.28254
Q15643	0.84327	1.42068	2.422	0.998532	0.889014	0.93399	1.30782	#N/A	#N/A	#N/A	#N/A	#N/A	#N/A	#N/A
Q15645	6.01981	0.406579	0.899495	0.376839	2.00718	0.245059	0.327883	#N/A	#N/A	#N/A	#N/A	#N/A	#N/A	#N/A
Q15691	2.39232	0.454233	0.87519	0.739648	3.37202	0.495283	0.671691	1.6228	0.865754	0.938633	1.11184	0.921011	0.51413	1.30178
Q15738	0.548442	1.09623	2.1654	1.11691	1.24302	0.90008	0.68457	1.50094	0.890251	0.991954	0.759665	0.646373	1.13917	2.73541
Q15746-7	3.9054	0.966744	0.584815	1.05895	0.877605	3.22492	1.74077	#N/A	#N/A	#N/A	#N/A	#N/A	#N/A	#N/A
Q15758	6.13554	0.841378	0.743841	1.27967	0.210673	0.95454	0.759864	#N/A	#N/A	#N/A	#N/A	#N/A	#N/A	#N/A
Q15771	0.555762	2.1144	0.83587	1.95561	0.424974	1.48039	1.00193	0.571091	2.23883	0.833655	0.584485	1.12901	0.658261	1.63537
Q15773	0.205167	0.515804	1.01796	0.401468	1.13114	0.365723	1.18356	0.668115	0.591133	5.64904	0.747981	0.466973	1.2576	1.78582
Q15785	0.906857	0.586014	0.429902	0.494555	2.25177	0.567528	1.07303	1.71813	0.673569	0.781188	0.785112	0.582867	0.347686	2.68963
Q15819	2.30669	0.494987	0.736436	0.712921	2.06756	0.774822	0.693808	1.67851	0.705742	1.31744	1.45113	0.893382	0.562391	2.10513
Q15833-2	3.72503	1.08179	0.940189	1.0309	0.428199	0.701972	1.40019	1.52583	1.22818	0.980735	0.777624	0.847862	1.52502	1.63092
Q15847	0.594651	1.24516	0.566909	1.11812	1.99572	2.5481	2.88076	#N/A	#N/A	#N/A	#N/A	#N/A	#N/A	#N/A
Q15942	7.19095	0.623154	0.521252	0.706019	1.05426	0.461782	0.99203	0.310397	0.559866	0.542466	0.780468	1.04548	0.206842	0.27818
Q16134	0.370125	1.69221	1.15266	1.92245	0.464033	1.5789	2.31534	0.979547	1.04253	1.16257	1.1034	0.883205	1.63679	0.85937
Q16181-2	3.52163	1.10224	0.855903	1.5394	0.585394	0.763942	0.646913	1.03028	1.44861	0.738773	1.45716	1.18508	0.808924	0.455691
Q16204	1.8145	0.960514	1.47285	0.954134	3.52225	0.653292	1.04116	#N/A	#N/A	#N/A	#N/A	#N/A	#N/A	#N/A
Q16270	0.719207	0.935309	0.598377	0.675885	2.41563	0.732786	1.2873	0.706594	0.379308	2.44861	1.32028	1.46716	0.624203	1.37035
Q16352	0.330574	0.449183	0.245919	0.555188	7.1263	0.346459	0.504403	2.9838	0.845685	0.838858	1.72415	3.31282	0.364297	2.0933
Q16401	6.36679	0.711192	1.55584	1.04208	1.1817	1.06419	0.735188	0.508804	1.80303	0.496707	1.01625	0.732793	0.533342	1.19078
Q16527	2.35269	0.866579	0.579033	0.99344	1.15078	1.05907	2.13619	#N/A	#N/A	#N/A	#N/A	#N/A	#N/A	#N/A
Q16531	2.2354	0.733122	1.65934	0.941393	1.42188	0.955451	0.942039	1.00045	1.3293	1.54658	0.970744	0.689938	1.0389	1.10048
Q16543	2.11097	0.689213	0.879061	0.71294	1.32241	0.715544	0.692726	#N/A	#N/A	#N/A	#N/A	#N/A	#N/A	#N/A
Q16555	2.59168	1.60804	0.616303	0.916069	0.770792	2.26266	1.61832	0.40442	1.1235	0.433971	2.24099	0.946507	1.39381	1.83538
Q16595-2	0.465339	0.887026	1.13286	0.900479	3.66797	0.827412	1.31976	#N/A	#N/A	#N/A	#N/A	#N/A	#N/A	#N/A
Q16611	0.430428	0.637604	1.6787	2.17107	0.56892	1.10321	1.19175	0.946384	0.926377	1.33443	2.16059	1.34652	0.819898	1.37495
Q16629-3	0.253262	0.567662	0.755333	0.77277	0.839882	0.524361	0.42756	1.20413	1.64805	2.01659	1.23632	0.739072	1.36948	1.85327
Q16654	0.265687	0.850932	1.22699	1.45828	0.371944	1.51513	1.33363	0.727929	1.01006	0.879664	0.660851	1.54089	0.713803	2.90307
Q16658	4.8148	0.604431	0.334457	0.611035	2.18885	0.588939	0.361705	1.29368	0.430844	1.62064	0.719866	0.669976	0.359129	1.19626
Q16698	0.85652	0.913216	1.57463	1.25197	1.06044	0.720017	3.3587	0.595453	1.28455	1.55465	2.34525	1.01103	1.36898	0.490941
Q16706	0.702598	1.99869	1.75326	1.29466	0.476207	1.23277	2.49202	1.17587	0.892797	0.84797	0.538072	1.08663	1.44697	1.24952
Q16718	0.323573	1.23849	0.930316	0.87949	3.16928	0.975111	0.420904	0.96312	0.993256	0.928694	1.72983	0.722371	0.929468	0.509283
Q16720-8	0.253367	2.85651	0.700126	0.454196	1.44684	0.747971	1.77165	5.05383	0.847572	0.70228	0.317929	0.918445	0.180175	0.277915
Q16762	1.04747	0.850939	0.786947	0.816705	1.26624	0.91941	1.53503	1.26771	0.82379	1.00615	2.21462	1.03222	0.704758	0.882763
Q16774	3.55897	0.430741	1.27876	0.477931	3.42936	0.507692	0.884724	1.14805	0.607519	0.871617	1.0851	0.535682	0.258179	0.772782
Q16775-2	6.99088	0.655983	0.664319	0.67584	0.663987	0.628115	1.0595	0.987553	0.516511	0.66671	1.3155	0.75335	0.622763	0.280662
Q16795	0.348598	1.83098	1.62649	2.18927	0.410919	1.49148	1.4679	0.84353	1.58943	0.611892	1.08127	1.21018	1.4761	0.797042
Q16832	0.0786662	1.85139	1.82979	1.34923	0.621646	1.48216	1.41043	#N/A	#N/A	#N/A	#N/A	#N/A	#N/A	#N/A
Q16836	0.368577	0.773627	2.27858	0.6599	1.78452	0.52913	2.35661	3.08721	0.455699	2.50172	1.03498	0.530532	0.423493	0.272268
Q16850	#N/A	#N/A	#N/A	#N/A	#N/A	#N/A	#N/A	1.68524	0.720709	0.396052	0.338962	0.497398	1.43607	6.12651
Q16850-2	0.223518	0.76817	0.86475	0.591527	0.125538	0.733718	0.204175	#N/A	#N/A	#N/A	#N/A	#N/A	#N/A	#N/A
Q16851	#N/A	#N/A	#N/A	#N/A	#N/A	#N/A	#N/A	0.913873	0.805653	2.55008	1.14053	1.06629	1.5623	1.30358
Q16851-2	1.46616	1.22918	0.643109	0.83558	0.748153	0.74578	1.21111	#N/A	#N/A	#N/A	#N/A	#N/A	#N/A	#N/A
Q16853	0.475893	1.28627	0.350389	1.62776	0.536939	2.56164	0.83478	0.714885	0.807777	0.966684	1.86103	1.50998	1.12569	1.0194
Q16873	0.288799	0.805806	0.58194	1.95397	0.218959	3.48597	2.19942	0.220355	1.45314	0.144666	1.7412	2.28724	0.68312	0.145755
Q16881-5	2.32503	0.74301	1.12509	1.10916	1.0379	0.490269	1.40488	2.44002	0.873386	1.12602	1.81643	1.1247	0.531431	0.483536
Q16891-2	0.188216	1.26416	1.52855	1.18774	1.55185	1.25344	2.72489	1.73482	0.762973	0.383209	0.653678	1.12445	0.774392	1.03048
Q17RN3-2	1.90832	0.991482	2.05458	1.4166	1.27612	1.51394	1.37385	#N/A	#N/A	#N/A	#N/A	#N/A	#N/A	#N/A
Q17RY0-3	1.00491	0.793	1.08876	1.1143	0.378337	0.582662	0.568471	1.70334	1.26007	1.64423	0.625557	0.308403	1.99236	1.80645
Q1KMD3	1.571	1.6182	2.27043	1.61892	0.685279	0.926829	0.308814	1.04076	1.46589	1.32999	0.766514	0.767426	0.997983	1.85216
Q27J81-2	#N/A	#N/A	#N/A	#N/A	#N/A	#N/A	#N/A	1.22008	1.05331	0.499047	1.36197	1.53792	1.42752	1.66373
Q29974	0.941282	0.221658	0.295271	3.46087	0.227952	6.28939	0.312792	0.832725	0.08319	0.714961	0.0735113	3.15548	0.0462519	0.0668814
Q29RF7	1.77603	0.412079	1.79064	1.24849	0.685606	0.90723	0.763746	1.11227	1.79028	0.729962	1.06027	1.78064	0.481466	0.920846
Q2M389	1.3354	1.04859	1.86581	0.97592	0.878627	1.06393	1.75668	#N/A	#N/A	#N/A	#N/A	#N/A	#N/A	#N/A
Q2PZI1-2	0.853164	1.59728	0.861129	1.57175	0.115903	2.78648	1.07264	#N/A	#N/A	#N/A	#N/A	#N/A	#N/A	#N/A
Q2TAA2	2.05052	1.48972	0.556309	1.02722	0.680721	1.05825	0.841591	0.88957	0.882716	0.859974	2.01019	0.938154	1.02619	0.819959
Q2TAY7	1.38862	0.599589	1.99371	0.806777	1.76004	0.549103	0.455777	0.823046	1.35835	2.07928	1.14944	0.631356	1.3218	1.37585
Q32MZ4-3	1.48402	1.22324	1.24603	0.88313	3.32387	0.454659	0.51961	#N/A	#N/A	#N/A	#N/A	#N/A	#N/A	#N/A
Q32P28	1.55987	1.26604	0.64855	0.900544	0.664082	0.800533	0.496571	1.29109	0.854904	2.60196	0.913156	0.701203	1.15973	2.87591
Q330K2-2	0.301608	1.18369	1.42808	0.842943	0.619563	1.10646	5.13405	#N/A	#N/A	#N/A	#N/A	#N/A	#N/A	#N/A
Q3KR37-2	0.127306	1.39828	1.05858	0.658376	1.41101	0.908727	0.473609	3.79001	0.817411	1.09727	0.429199	0.652324	1.51967	1.25715
Q3LXA3	3.66441	0.861309	0.73935	1.06262	1.63979	1.03198	0.701832	#N/A	#N/A	#N/A	#N/A	#N/A	#N/A	#N/A
Q3MIN7	#N/A	#N/A	#N/A	#N/A	#N/A	#N/A	#N/A	1.19555	1.72596	1.59001	1.92684	1.86755	0.643376	1.70478
Q3MIX3	0.314917	1.30834	0.612665	1.82036	0.698056	1.28937	1.95706	0.628812	1.05424	0.576491	1.00155	1.94234	0.73754	1.14573
Q3SXM5	0.158691	1.18835	1.4312	1.85522	0.227772	0.93848	2.70792	1.28341	1.00496	0.77963	0.447973	1.09055	1.02103	2.33933
Q3V5L5-3	1.06422	0.504089	0.396777	0.421201	0.417299	0.334925	0.81427	#N/A	#N/A	#N/A	#N/A	#N/A	#N/A	#N/A
Q3YEC7	#N/A	#N/A	#N/A	#N/A	#N/A	#N/A	#N/A	1.83344	1.58294	1.36139	1.65339	1.39757	0.839187	1.33524
Q3YEC7-4	3.7756	0.774904	0.693487	1.43824	1.51721	1.23719	0.835907	#N/A	#N/A	#N/A	#N/A	#N/A	#N/A	#N/A
Q3ZCQ8	0.245301	1.04822	1.90558	1.58731	0.843631	1.19886	2.54431	1.58094	0.826651	1.07426	0.798414	1.40841	0.894985	1.01088
Q49A26-5	#N/A	#N/A	#N/A	#N/A	#N/A	#N/A	#N/A	0.921268	1.16177	1.5029	0.590372	1.88775	0.446807	1.03888
Q4G0I0	0.532577	0.557329	2.1325	1.34576	2.4781	0.708939	2.65309	0.959169	0.754777	0.591318	2.20703	1.21884	0.235682	0.255462
Q4G176	#N/A	#N/A	#N/A	#N/A	#N/A	#N/A	#N/A	1.00177	1.67046	1.0321	0.342621	0.793094	1.18426	0.777892
Q4KMQ2	2.24442	1.71962	0.438814	2.12714	0.213214	2.18081	1.43023	0.713921	1.24078	0.673685	0.911383	1.88249	0.897159	0.766618
Q4V328-2	#N/A	#N/A	#N/A	#N/A	#N/A	#N/A	#N/A	1.02002	1.27313	0.936018	0.602721	0.762454	1.62728	0.741899
Q4V328-4	0.847354	0.700508	1.97799	0.687382	2.9811	0.688566	0.733736	#N/A	#N/A	#N/A	#N/A	#N/A	#N/A	#N/A
Q4V9L6	0.272742	0.726962	0.54275	1.07563	0.348505	1.1675	0.619625	0.639256	0.715486	0.456915	0.587497	10.3197	0.210377	0.132269
Q4VXU2	#N/A	#N/A	#N/A	#N/A	#N/A	#N/A	#N/A	1.74531	2.29566	1.54849	1.48591	1.75783	0.291356	0.772304
Q4ZIN3-2	#N/A	#N/A	#N/A	#N/A	#N/A	#N/A	#N/A	1.11196	1.79214	0.553099	0.737425	1.04869	1.67915	1.26141
Q52LJ0	1.0765	0.607102	1.09762	0.865829	2.96933	0.630044	0.876643	0.917955	1.31646	2.30379	1.08575	0.556254	1.16813	1.12161
Q53EL6	0.44667	0.357529	0.479138	0.365628	5.06921	0.335325	0.586738	0.376523	0.55303	1.79285	0.570198	0.474486	0.480582	0.690893
Q53GL7	1.68423	0.707882	3.32748	1.19221	0.352773	0.998543	1.83251	#N/A	#N/A	#N/A	#N/A	#N/A	#N/A	#N/A
Q53GQ0	0.977876	2.49351	0.575841	1.33537	0.45341	1.89376	1.01945	0.620084	1.26707	0.894085	0.978283	1.4886	0.809083	2.11162
Q53H12	0.25042	0.9327	3.7471	1.63438	1.6608	1.50131	2.42154	1.15511	0.756813	0.855658	0.742348	0.827868	1.12191	1.38668
Q53TN4	0.664582	2.06616	0.461693	2.06484	0.198942	2.77957	0.838105	0.40844	1.97176	0.166012	1.73841	1.59442	0.471778	0.503224
Q562E7-2	2.16608	1.01372	2.50218	1.27812	0.28413	1.08608	1.67998	0.756006	1.49274	1.1203	0.670273	1.43417	1.93972	1.15486
Q567U6	#N/A	#N/A	#N/A	#N/A	#N/A	#N/A	#N/A	1.41108	1.09771	0.864805	1.02754	1.10077	1.3098	1.1795
Q5BJF2	0.767794	0.579933	0.33869	0.498732	3.02732	0.426955	0.086364	0.302919	0.483085	1.12976	0.462238	0.691458	0.246788	4.08735
Q5BJH7-2	2.10605	1.5766	1.922	1.03424	1.04626	2.79984	2.61487	#N/A	#N/A	#N/A	#N/A	#N/A	#N/A	#N/A
Q5BKZ1	0.494365	1.15074	1.13268	1.11661	1.11553	0.550702	0.449039	0.714071	0.983629	3.07276	0.964406	0.633085	1.46016	1.78856
Q5C9Z4	#N/A	#N/A	#N/A	#N/A	#N/A	#N/A	#N/A	0.895226	1.02127	2.31424	1.252	1.50855	0.870261	1.0362
Q5EB52-2	#N/A	#N/A	#N/A	#N/A	#N/A	#N/A	#N/A	0.337136	1.38688	0.503887	1.44902	1.4435	0.983167	0.660635
Q5EB52-3	0.875654	1.61051	0.986461	1.67728	0.591219	2.25726	1.30502	#N/A	#N/A	#N/A	#N/A	#N/A	#N/A	#N/A
Q5HYI7-4	0.158482	1.2462	1.34229	1.15887	1.32983	0.695413	3.52032	1.60885	0.782071	1.56553	0.820201	0.707396	0.587424	0.67769
Q5HYI8	0.474666	1.10999	1.88449	1.2669	0.633825	0.703135	0.979007	1.20977	0.924151	0.884754	0.843637	0.917962	1.11214	1.03575
Q5J8M3-3	#N/A	#N/A	#N/A	#N/A	#N/A	#N/A	#N/A	1.36567	0.858263	1.34229	1.35082	0.942436	2.66132	1.53218
Q5JRA6	0.407859	1.82695	0.895296	1.19102	0.976408	1.23756	0.958798	#N/A	#N/A	#N/A	#N/A	#N/A	#N/A	#N/A
Q5JRA6-2	#N/A	#N/A	#N/A	#N/A	#N/A	#N/A	#N/A	1.0065	1.19928	0.669246	1.22366	1.21279	1.40103	1.52565
Q5JRX3	0.641503	1.24109	2.46659	1.07966	0.56107	0.55515	1.40377	1.85443	1.02403	2.81437	1.42982	0.596228	1.06268	0.938234
Q5JTD0-4	1.06117	0.483709	2.8727	0.858375	3.42693	0.380364	0.608406	#N/A	#N/A	#N/A	#N/A	#N/A	#N/A	#N/A
Q5JTH9-2	#N/A	#N/A	#N/A	#N/A	#N/A	#N/A	#N/A	0.97482	1.16085	0.979785	0.718865	0.590734	3.81351	1.88097
Q5JTV8	1.70887	0.743457	0.870526	1.09397	0.80386	1.20075	0.987372	1.35716	0.857098	1.08044	1.05382	1.40278	1.12485	2.22116
Q5JTZ9	0.45666	0.65387	4.84109	0.742562	0.411855	0.616809	1.67169	1.44596	1.56954	1.45338	0.604575	5.78111	0.559907	1.02338
Q5JU00	#N/A	#N/A	#N/A	#N/A	#N/A	#N/A	#N/A	1.12072	3.51331	0.297647	0.651374	1.75959	0.797004	0.27641
Q5JU69	1.0665	1.58205	1.8053	1.51656	1.69122	1.29048	0.754	0.695475	1.32196	2.36932	0.809635	1.0969	0.572726	1.18444
Q5JVS0	0.266357	1.4334	1.08291	1.11259	1.88523	0.442459	0.411297	#N/A	#N/A	#N/A	#N/A	#N/A	#N/A	#N/A
Q5JVS0-2	#N/A	#N/A	#N/A	#N/A	#N/A	#N/A	#N/A	1.82822	1.55058	3.13549	0.854559	0.718062	0.713855	1.535
Q5KU26-2	0.399036	0.475889	0.236703	0.518088	1.00238	0.643964	1.62944	0.133825	1.15839	0.329944	4.06838	3.91189	0.997295	0.234552
Q5M775-5	1.45084	1.04463	1.37975	0.891348	3.35678	0.485551	0.425419	#N/A	#N/A	#N/A	#N/A	#N/A	#N/A	#N/A
Q5NDL2-2	1.71987	2.41713	1.07029	1.57898	0.697801	1.08999	1.02611	#N/A	#N/A	#N/A	#N/A	#N/A	#N/A	#N/A
Q5QJE6	#N/A	#N/A	#N/A	#N/A	#N/A	#N/A	#N/A	0.470071	1.2613	2.75067	0.819486	1.19099	3.54166	2.48413
Q5RI15	0.294751	2.0282	0.815771	1.58936	0.445236	1.75693	1.30918	0.298911	0.66882	0.779926	1.21119	0.879683	0.845467	3.0233
Q5SNT6	0.752262	0.954288	2.31671	0.729029	3.9235	0.535618	0.716269	#N/A	#N/A	#N/A	#N/A	#N/A	#N/A	#N/A
Q5SRE5-2	1.6405	0.78934	1.7132	1.87829	0.551717	1.41267	1.1574	#N/A	#N/A	#N/A	#N/A	#N/A	#N/A	#N/A
Q5SSJ5-3	0.625161	0.593253	0.619099	1.02405	0.76152	0.772083	0.850454	1.00586	2.08017	1.74825	1.04424	0.621573	1.37837	1.91559
Q5SW96	#N/A	#N/A	#N/A	#N/A	#N/A	#N/A	#N/A	3.13347	1.22119	0.994822	0.704111	1.30204	0.767383	1.41566
Q5SXM8	0.623116	1.05118	1.9222	0.590909	2.54572	0.481014	1.66888	#N/A	#N/A	#N/A	#N/A	#N/A	#N/A	#N/A
Q5T160	0.335171	1.8674	1.58098	1.40596	0.278451	1.37858	1.1742	1.31044	1.62941	1.8509	0.913741	0.894201	1.29824	1.52563
Q5T1M5-2	1.51401	0.583045	1.77335	1.1292	3.37118	0.595462	0.860835	1.01723	1.21186	0.506733	0.93803	0.953364	0.494198	0.872773
Q5T3F8	1.81951	1.2289	0.82467	0.797896	0.304898	0.908589	1.07129	1.94155	0.695423	0.837782	0.549456	1.14891	1.64725	2.07636
Q5T3U5-2	0.620485	1.1521	4.10426	1.26761	0.236689	1.17213	1.96012	#N/A	#N/A	#N/A	#N/A	#N/A	#N/A	#N/A
Q5T447	#N/A	#N/A	#N/A	#N/A	#N/A	#N/A	#N/A	0.83696	1.30517	1.68328	0.923556	1.32864	1.45147	0.828955
Q5T4S7-3	4.38321	1.26699	1.11414	0.98703	0.778576	1.24496	1.21763	1.08283	1.15392	0.963481	0.604972	1.13976	1.17	1.3543
Q5T5C0-3	2.61069	0.739476	0.935046	1.82897	0.56522	0.879534	1.09588	#N/A	#N/A	#N/A	#N/A	#N/A	#N/A	#N/A
Q5T653	0.20521	1.55762	4.4285	1.07373	1.02299	1.47615	1.23522	0.463564	0.731562	1.65299	0.716119	0.651196	1.17547	1.68765
Q5T6F2	0.345802	1.03224	1.50818	1.74852	2.56441	0.470658	0.523215	#N/A	#N/A	#N/A	#N/A	#N/A	#N/A	#N/A
Q5T8D3-4	0.271369	2.33994	0.569587	0.574748	0.470193	1.78613	0.543407	0.585739	1.15825	1.79388	0.978396	0.804762	2.45688	1.60051
Q5T9L3	#N/A	#N/A	#N/A	#N/A	#N/A	#N/A	#N/A	0.468505	1.23414	0.899522	0.482669	1.45357	1.22827	3.01555
Q5TC12	0.92547	0.878253	1.71947	0.584905	2.63424	0.568947	1.36831	2.26795	0.974423	1.22063	0.59772	0.746393	0.663725	0.8401
Q5TEU4-2	0.866774	0.903153	1.46916	0.662119	2.45688	0.55566	3.00888	#N/A	#N/A	#N/A	#N/A	#N/A	#N/A	#N/A
Q5TFE4	1.85564	0.902126	0.71804	0.759335	1.4688	0.930557	0.656716	#N/A	#N/A	#N/A	#N/A	#N/A	#N/A	#N/A
Q5UCC4-2	0.516511	1.13785	0.548608	1.16513	0.91943	1.16685	1.00309	0.888087	0.931494	1.90188	1.57941	1.25781	1.23996	1.03789
Q5VT99	#N/A	#N/A	#N/A	#N/A	#N/A	#N/A	#N/A	0.705234	0.945153	1.83656	0.930403	1.09093	1.11114	5.24926
Q5VTR2	#N/A	#N/A	#N/A	#N/A	#N/A	#N/A	#N/A	0.801965	1.81888	1.09626	1.11357	1.41126	0.411861	1.29632
Q5VVJ2-3	0.345458	1.44564	0.798174	1.01571	0.404693	1.42659	3.71997	0.641502	0.544876	3.72015	0.511446	0.804182	1.48009	0.705282
Q5VVQ6-2	6.10766	0.931157	0.503752	0.660812	0.323136	0.559786	0.774923	#N/A	#N/A	#N/A	#N/A	#N/A	#N/A	#N/A
Q5VW32	7.53939	0.685057	1.23636	0.942577	1.1555	1.10688	0.957231	#N/A	#N/A	#N/A	#N/A	#N/A	#N/A	#N/A
Q5VWJ9	0.97973	0.669423	1.78752	0.812412	1.53802	0.774006	0.884217	#N/A	#N/A	#N/A	#N/A	#N/A	#N/A	#N/A
Q5VWX1	0.847606	0.728102	2.45222	1.11109	1.82506	0.876513	0.890766	#N/A	#N/A	#N/A	#N/A	#N/A	#N/A	#N/A
Q5VYK3	1.89957	1.12019	0.578424	0.902088	1.60263	2.53265	0.876379	#N/A	#N/A	#N/A	#N/A	#N/A	#N/A	#N/A
Q5VZ89-4	2.19417	1.08147	1.04842	0.702357	2.25599	0.867159	0.610876	#N/A	#N/A	#N/A	#N/A	#N/A	#N/A	#N/A
Q5VZI3-2	0.571126	1.27755	0.605465	0.986021	0.45529	1.4199	1.12341	#N/A	#N/A	#N/A	#N/A	#N/A	#N/A	#N/A
Q5VZK9-4	#N/A	#N/A	#N/A	#N/A	#N/A	#N/A	#N/A	1.92353	1.66702	0.275536	0.674683	1.94982	0.28698	1.02363
Q5W0V3-2	2.91455	0.751115	1.19312	1.15	0.455181	1.44221	0.889973	#N/A	#N/A	#N/A	#N/A	#N/A	#N/A	#N/A
Q5W111-2	0.355608	2.52761	0.556539	1.23272	0.514078	1.27012	1.81392	#N/A	#N/A	#N/A	#N/A	#N/A	#N/A	#N/A
Q5XKP0	0.314332	1.07121	1.30937	1.01269	1.81176	1.22625	2.58226	#N/A	#N/A	#N/A	#N/A	#N/A	#N/A	#N/A
Q5XPI4	9.1498	0.669116	0.600924	0.521475	0.504124	0.406161	0.844992	#N/A	#N/A	#N/A	#N/A	#N/A	#N/A	#N/A
Q5ZPR3-3	2.38193	1.18154	0.915267	0.916121	1.16758	1.12743	1.14259	#N/A	#N/A	#N/A	#N/A	#N/A	#N/A	#N/A
Q63HN8	1.201	1.69723	1.99945	1.58377	0.499229	1.52306	1.42891	0.513346	1.17242	0.604464	0.49299	1.06647	1.87132	1.12794
Q63ZY3-3	0.266513	1.31475	1.03192	1.35865	1.41886	2.38629	0.827174	#N/A	#N/A	#N/A	#N/A	#N/A	#N/A	#N/A
Q658Y4	1.12932	0.935095	2.01495	1.05533	1.47034	1.23201	2.48311	0.890504	1.6066	0.72399	0.623936	0.951423	1.00802	1.28613
Q66K14-2	1.02778	1.15372	1.52794	1.19191	0.627866	1.74495	1.34802	0	0	0	0	0	0	0
Q66K74	#N/A	#N/A	#N/A	#N/A	#N/A	#N/A	#N/A	0.668696	1.04464	1.55628	0.52705	0.792596	1.68244	1.7488
Q66PJ3-5	#N/A	#N/A	#N/A	#N/A	#N/A	#N/A	#N/A	1.00609	0.827195	1.16806	0.673763	1.19342	0.937517	1.35944
Q687X5-2	0.893387	1.45579	0.365482	1.52175	0.112502	2.5341	1.22731	0.134946	1.52531	0.506859	1.45956	4.15449	0.621642	0.160963
Q68CP4-2	1.7297	1.46089	3.63435	1.31155	0.420467	1.66412	2.48486	0.653829	1.03525	0.498543	0.588268	1.26102	1.7375	1.72555
Q68D91	1.14774	1.33925	1.28865	0.820768	2.10273	1.17103	1.60421	1.39795	0.89974	1.19819	0.972421	1.32116	0.778155	0.337713
Q68DH5	0.179621	1.40063	0.796729	0.936281	0.312953	0.859908	1.02189	2.67082	1.26153	0.932579	0.450815	0.863189	1.52796	1.5053
Q69YL0	0.181121	0.488887	3.41673	0.456044	5.63353	0.41619	1.59568	#N/A	#N/A	#N/A	#N/A	#N/A	#N/A	#N/A
Q6DD88	0.974157	1.12153	0.908875	1.75946	0.543929	0.848251	0.650764	2.08401	1.64161	0.454417	1.28278	2.03858	0.465371	0.731962
Q6DKK2	0.844423	0.992685	1.51484	0.97826	1.92215	0.776364	1.17467	#N/A	#N/A	#N/A	#N/A	#N/A	#N/A	#N/A
Q6EMK4	1.35208	1.58022	0.464412	1.0647	0.465866	1.60359	1.49356	0.817976	2.05195	1.47107	1.62359	3.35543	0.608301	0.60752
Q6FI81-3	2.00021	0.582517	1.83992	0.583607	3.82727	0.557431	0.697928	1.37494	0.614156	0.763728	0.657969	0.855228	0.439165	0.982021
Q6GMV3	2.39928	0.709091	3.6002	0.616235	4.20248	0.805864	0.524841	#N/A	#N/A	#N/A	#N/A	#N/A	#N/A	#N/A
Q6GYQ0	#N/A	#N/A	#N/A	#N/A	#N/A	#N/A	#N/A	1.05016	1.54337	0.673575	0.635415	0.78453	2.09144	2.03894
Q6IAA8	0.793324	1.5421	1.05825	1.03012	1.44441	1.25801	1.20273	1.1521	1.15969	0.639763	1.93427	1.64947	0.849378	0.701349
Q6IAN0	0.522623	1.72987	1.08736	1.11093	0.284688	3.0291	0.783205	0.558677	0.9056	1.83674	0.697996	1.17065	2.20913	0.88582
Q6IBS0	2.98743	0.79889	1.19914	0.796859	0.959698	0.800442	0.863969	#N/A	#N/A	#N/A	#N/A	#N/A	#N/A	#N/A
Q6IPR1	0.301163	0.242294	1.7592	0.35956	5.53343	0.325278	1.17884	0.947162	0.250214	0.91454	0.735793	0.259529	0.0835796	0.129533
Q6IQ22	1.85963	2.26778	0.351622	0.812502	0.575522	2.23045	2.14981	#N/A	#N/A	#N/A	#N/A	#N/A	#N/A	#N/A
Q6KCM7-6	0.46994	1.24214	0.94867	2.0048	0.594163	1.84726	2.69495	1.30495	1.15152	1.52743	0.560513	1.09216	0.749234	1.2851
Q6NSJ0	1.00291	1.03697	1.68501	0.838318	0.851869	1.40776	0.727331	#N/A	#N/A	#N/A	#N/A	#N/A	#N/A	#N/A
Q6NT16	0.512132	1.2112	0.761429	2.07771	0.247811	1.43062	1.08587	0.52889	1.58788	0.450276	0.84384	1.78718	1.97953	1.59996
Q6NUK1	0.319513	0.696851	1.99002	2.52612	1.30358	0.743388	4.74538	0.950102	0.857104	0.512703	1.17863	1.35369	0.308836	0.20515
Q6NUM9-2	0.818683	2.21511	0.349673	1.90994	0.172501	4.17523	0.568544	#N/A	#N/A	#N/A	#N/A	#N/A	#N/A	#N/A
[truncated: 1,291 more rows]
