# Supplementary material for: Differentially Expressed Proteins in Malignant and Benign Adrenocortical Tumors
Source: PLoS One. 2014 Feb 3;9(2):e87951. doi: 10.1371/journal.pone.0087951 (PMC3912167; doi:10.1371/journal.pone.0087951)
Supplement: Table S2 — All proteins that were quantified in the iTRAQ experiments. (XLSX) [file pone.0087951.s003.xlsx]

## Sheet: Sheet1
Accession	1151	1739	3072	3353	3410	372	2931	882	1105	2302	2414	3669	2915	4539
A0AVT1	2.32084	1.75582	1.50454	0.709967	1.49209	0.605894	0.596483	1.79566	0.600341	0.816335	0.979984	0.896366	0.711618	1.02906
A0FGR8-2	0.891753	0.771387	0.232416	0.68858	0.86375	0.67588	2.13626	1.14069	2.35696	1.58644	1.9992	2.01815	0.77196	0.957562
A0M8Q6	4.32016	0.820254	0.79694	1.37796	1.08533	1.2178	1.44716	0.62139	1.33239	0.968225	0.998807	1.29823	1.86138	0.865235
A1L0T0	0.206762	1.52845	0.102865	0.709776	1.26315	0.592199	1.0139	2.10006	2.35147	1.3735	1.41262	1.07664	0.40352	2.37389
A2RRP1-2	0.78781	1.32878	0.555018	1.08343	1.03528	0.388214	1.36826	1.60398	2.10644	1.26695	1.73936	1.43165	0.60919	1.42475
A3KMH1-3	0.311427	1.98833	0.133174	3.40765	2.02716	0.795689	1.11045	0.443072	1.74449	1.87034	0.771066	2.23673	0.573832	1.00471
A5D8V6	0.777369	0.622158	2.42985	1.23191	1.10833	1.09245	0.967291	0.581468	0.842231	0.743668	0.603245	0.834023	1.50929	0.608083
A6NCN2	0.0539896	0.0278061	0.0176163	0.0200166	0.159272	0.148355	1.2954	0.145034	0.0186807	0.0211822	0.0135652	0.154852	12.284	0.0844443
A6NI79	0.253899	0.491999	4.13337	0.483521	2.30992	0.571107	0.867454	0.337313	0.691576	0.623745	0.974447	0.976486	1.10091	0.375222
A6NKF9	0.849577	1.09442	0.250261	1.11201	0.765833	0.588818	1.0385	2.35671	1.97022	1.36562	1.96398	1.03555	0.591132	2.1636
A6ZKI3	0.39182	1.11099	1.7671	1.05206	1.03014	1.69731	0.646473	1.36705	0.938372	0.536396	0.982161	1.25358	0.97862	1.19477
A8MW06	0.81163	0.662414	2.57386	0.825524	1.05961	1.17588	1.72891	0.238361	0.881255	1.17695	0.970167	0.45688	2.48968	0.325863
A8MWD9	1.334	1.09801	1.8206	0.833865	0.715875	3.68799	0.538522	2.06133	0.860073	0.659047	1.29027	0.460618	1.58387	1.51692
C4AMC7	0.45495	1.41654	3.00377	0.979781	1.15425	0.932841	0.768723	0.89738	0.752016	0.677184	0.710724	0.981536	1.05581	0.879154
C9JVW0	0.0877853	0.15843	0.0513195	0.521149	0.202851	0.260001	1.69347	0.655358	1.67804	2.48995	2.10487	4.05156	1.30634	0.406758
O00116	0.570186	1.73801	0.269585	1.11081	1.63288	1.05658	1.43912	0.999919	1.67367	1.73892	1.33044	1.32495	0.519766	2.6065
O00159-2	1.90289	0.888436	0.415884	1.3583	0.413258	0.421571	1.5105	0.559115	2.2342	1.03891	2.39006	1.12748	0.878805	1.47043
O00161-2	2.78713	0.597523	2.02657	0.739989	1.27437	0.512383	1.84088	0.408822	0.944824	1.20638	1.1877	0.93682	1.60953	0.631506
O00165-5	0.333178	0.926224	5.86741	0.895722	0.683466	0.699591	0.574677	0.547393	0.50994	0.440126	0.747992	0.500863	0.808623	0.369794
O00170	0.839283	2.23754	4.10172	0.955329	0.78606	0.787625	1.03694	1.4228	0.628583	0.691332	0.726267	1.01363	1.10174	0.559335
O00182-2	1.27702	0.99492	0.513901	1.04683	0.454312	0.572766	2.95947	0.291627	0.796313	2.57438	2.00744	1.33088	1.32575	1.01599
O00186	1.24202	0.79673	0.464822	1.03565	2.65274	0.605027	1.4119	0.614095	1.20875	1.28042	1.2966	1.37735	1.15324	1.11247
O00203	1.30796	1.39271	0.559969	1.05244	1.52361	1.09483	1.06226	1.69096	1.19848	1.22374	1.04638	1.57643	0.696812	1.53675
O00217	0.414863	0.915329	3.9464	0.620586	0.877268	0.932296	1.23121	0.823731	0.975499	1.0834	0.548058	0.939303	1.45305	1.09094
O00231	4.89109	0.556056	1.28086	0.651856	0.862337	1.55816	0.645627	1.30764	0.820891	0.731053	0.685239	0.933878	1.10144	1.14537
O00233-2	1.26066	0.733229	4.31684	0.688123	0.835323	1.0781	0.743508	0.659462	0.779362	0.569219	0.874362	0.749601	1.07328	0.7751
O00264	0.121291	0.555326	1.147	0.551472	2.48573	3.46676	0.770818	1.29141	1.42344	0.568889	0.8015	0.786364	1.15868	0.794227
O00291	0.486279	4.23937	0.911443	0.767202	0.999387	2.35888	0.756442	1.49315	0.741187	0.829037	0.616798	1.09774	0.930825	1.70947
O00303	2.22685	0.682383	1.71466	0.842059	0.836315	2.07895	1.10079	0.852292	1.0964	0.692188	0.672171	1.16385	1.25012	1.52109
O00330	0.317944	1.84478	2.78772	2.73572	0.84388	1.95033	0.708088	0.48084	0.97497	0.893776	0.760147	0.63616	1.37081	0.859881
O00400	0.694249	1.12963	0.279792	1.06626	1.14834	0.327997	1.81214	1.09197	2.08691	1.77734	1.87706	2.19867	1.12017	0.0699851
O00422	1.29116	1.09032	2.16836	0.488076	0.566084	3.39081	0.699903	1.03061	0.463592	0.489582	0.408509	0.946666	1.04801	1.179
O00429-4	1.49393	1.30388	1.07769	2.07719	2.1541	0.748601	1.0477	1.63306	0.611035	0.719995	1.32157	1.05908	0.600096	0.91171
O00462	1.08127	1.22535	1.35778	0.98018	1.35445	1.50213	1.07071	1.06841	1.28915	1.19309	0.897354	0.706182	1.68543	1.02512
O00471	1.33481	1.3207	1.13367	1.13376	1.09064	0.590654	1.47493	0.921062	0.762395	1.15633	1.66344	1.53701	0.971847	1.04946
O00483	0.454469	0.840652	0.694785	2.77645	0.547088	0.510982	1.17567	0.56011	1.98863	1.89293	1.63247	0.933675	1.69477	1.39338
O00562-2	0.485187	1.26348	0.603276	2.32443	1.0305	0.630389	0.851065	2.1505	1.95183	1.17824	1.27398	1.61488	0.769138	1.82422
O00567	0.651942	1.22466	0.259833	0.471378	0.697415	1.38382	0.768845	2.2926	1.61119	1.78331	0.78829	1.44464	0.648001	1.48483
O00712-2	0.905657	0.657914	0.870924	0.803049	1.03894	1.17657	0.883082	1.90829	1.21591	0.947094	1.32345	1.34894	0.912349	1.30836
O00748	0.234529	0.42056	0.172028	1.95872	3.79417	0.707353	0.806782	1.80225	0.527791	1.67324	1.15499	0.695828	1.12445	1.57726
O14524-2	0.756171	1.44599	0.33516	3.07326	1.03823	0.801891	2.00514	1.37785	1.25673	1.32611	1.8077	1.31857	0.49223	1.09866
O14548	0.241138	0.980634	1.12863	3.11048	0.673089	0.284285	1.21674	0.482611	1.40411	1.7942	1.15477	0.796475	1.66763	1.49103
O14617-3	0.462084	0.933794	0.991397	0.840355	1.13928	0.760339	0.964536	1.81803	1.12932	1.1448	1.56235	1.32169	0.675005	1.79399
O14662-2	1.21934	0.790778	1.30977	0.940918	0.845661	0.812242	1.28226	0.830679	1.09529	0.623157	0.788433	1.07986	1.6178	1.02226
O14672	3.27553	0.725688	1.17958	0.76115	0.806386	1.00278	1.85671	0.692025	0.993561	1.19595	1.26977	1.03756	1.42752	0.732551
O14735	0.41892	0.556738	1.18012	1.66151	1.09764	1.0597	1.10134	1.49891	1.57185	0.851517	2.10641	0.676277	1.28592	1.36032
O14745	1.36652	0.860273	0.828875	0.736799	7.23794	0.249952	1.06412	0.15378	1.97457	0.902781	1.31142	0.840365	1.92826	0.203228
O14791	5.42196	0.34396	0.875206	1.04461	0.28972	0.599422	0.912997	0.361556	0.888319	0.597652	1.65094	1.05137	0.995175	0.796562
O14818	1.49056	0.9402	1.26065	1.03597	0.966923	2.8918	0.831621	0.840095	1.305	1.13847	0.825321	0.870919	1.53972	1.85594
O14828	0.547196	0.941672	0.460409	1.2744	0.881119	1.14745	0.927374	1.92592	2.1553	1.13337	0.803225	1.00074	0.679346	1.33608
O14832	0.241901	2.06954	0.837668	1.13709	1.49592	0.803489	1.12144	0.64511	2.22341	1.46673	0.975201	0.823552	1.21484	1.97239
O14949	0.296111	1.20838	1.66695	3.2336	0.644513	0.345198	1.37181	0.69898	1.52222	1.63773	1.24805	0.70099	1.49182	1.03321
O14974-4	1.37185	1.11752	2.9546	0.603811	1.54259	0.948106	1.53128	0.675276	0.810323	0.72793	0.66594	0.841999	1.04026	0.410759
O14976	1.13077	3.79694	0.920198	0.993292	0.78643	1.1231	1.00322	0.835188	0.961309	1.49857	0.771216	1.60584	0.6768	1.26703
O14979-3	1.04919	1.917	2.19442	0.50965	0.727949	3.14915	0.630775	1.06655	0.660364	0.797421	0.4146	1.44011	1.13443	0.997831
O14980	4.40687	1.24713	0.856486	1.04879	0.817211	0.525636	1.34456	1.78884	0.647076	0.947268	1.20805	1.24109	0.487668	0.810274
O15020-2	1.02485	0.695303	0.481007	0.59675	2.72066	0.642948	1.29994	0.534485	1.10331	1.15323	1.17651	2.56396	0.752387	0.68957
O15027-2	0.230857	3.05968	1.61311	0.670192	0.713127	0.95606	0.828196	2.37562	1.58727	1.37129	0.657677	1.50622	0.398542	1.29634
O15031	1.64832	0.948403	0.578142	1.17043	1.06363	0.344335	1.99574	1.11574	1.263	1.58203	1.78426	1.53218	1.1499	0.84029
O15118	0.420004	0.816662	0.254117	1.21126	0.479726	0.682501	1.45705	1.65851	1.44925	2.3588	2.03984	1.37061	0.886494	0.697269
O15119-3	0.283819	3.33452	0.612052	0.949517	1.17431	1.08773	0.550839	3.20542	0.576436	1.38556	0.569745	1.43755	0.657557	0.682814
O15127	0.416921	0.438137	0.295447	1.21487	0.479561	1.0706	2.29127	0.51241	2.04584	1.38952	1.88889	1.45215	1.10196	1.58143
O15144	7.61277	0.971939	1.10628	0.585889	1.53447	0.985598	0.697795	0.348286	0.659408	0.762704	0.805296	0.759656	1.0097	0.550315
O15162	7.03316	0.612137	0.45908	1.09389	0.366198	0.293246	1.69952	0.6047	1.22341	0.822042	1.85966	0.924754	0.879699	0.642544
O15173	0.377148	0.842035	1.18608	0.924893	1.09849	2.00468	1.29407	1.31798	1.75788	1.11501	1.33042	1.07623	1.50377	0.888251
O15212	1.01319	0.984922	2.86599	1.0073	1.69998	1.88836	0.738662	0.619727	0.652066	0.567425	0.568036	0.616909	1.54831	0.485066
O15228	0.401885	3.57097	0.288705	1.62726	2.33872	0.838932	1.29718	1.35336	1.23589	1.27031	1.11264	1.02215	0.349373	1.6932
O15230	0.503443	2.29802	1.06067	2.24591	2.16003	0.938086	1.17986	1.44952	1.27817	0.92453	1.22323	0.519921	0.538989	0.639725
O15254-2	0.496198	3.80238	0.496855	0.997453	2.50617	1.1254	1.38896	0.431174	1.76166	1.30451	0.796086	0.944851	0.39818	1.75221
O15260-2	0.609811	0.865642	1.79418	1.12066	1.14976	0.968986	1.39492	0.980444	1.70283	1.81064	1.26127	1.57059	1.2302	0.670525
O15270	1.65209	0.731232	0.195233	0.835122	0.578822	0.472631	1.94018	0.933168	1.66022	1.37529	1.936	1.90677	0.499217	1.0423
O15320-8	0.32851	0.953331	1.41736	0.868875	1.04666	0.691165	1.37142	1.0313	1.80183	1.27109	1.12588	1.26934	1.8802	1.01254
O15371	0.924783	1.38371	0.797432	0.760715	1.20732	2.83156	0.942728	1.07581	1.49667	1.11201	0.610474	1.58658	1.19195	2.18312
O15394	0.37519	0.567258	0.147487	0.339423	0.128467	0.279616	2.19512	0.514757	1.19517	1.83204	1.97713	4.29687	1.11846	1.75856
O15400-2	0.483224	1.02503	1.17917	1.09881	1.12361	0.918051	1.75093	0.750589	1.31998	1.06007	0.950565	0.815063	1.55519	1.43191
O15438	0.405753	0.423388	0.226189	0.362198	0.519481	0.269954	1.16121	0.489755	1.80077	1.1241	4.51673	2.32795	0.704546	2.5815
O15498	0.971573	1.59436	1.0758	0.993293	2.19751	1.03936	1.74548	0.836517	0.556913	1.08077	0.986213	1.40817	0.711481	1.06445
O43143	4.75304	0.979441	1.05189	0.799931	0.668314	1.48442	0.580485	1.89883	1.8101	1.39803	1.78897	1.32561	0.662007	1.94445
O43169	0.196516	1.42334	1.54474	1.6732	1.62536	0.339416	0.885091	1.82635	1.73791	1.51494	1.19765	0.858384	1.85915	0.771357
O43172-2	1.02774	1.98793	0.333319	0.676968	0.791933	1.7996	0.939233	1.81357	1.32371	0.925145	0.60839	1.67059	0.761107	1.35142
O43175	1.17242	0.377477	7.54499	0.394196	0.259292	4.40301	0.708489	0.982576	0.350503	0.287655	0.649572	0.316699	0.328659	0.329351
O43181	0.134754	0.637266	0.695299	0.284534	0.594765	0.702418	1.38519	0.723699	1.22372	1.2637	1.26934	1.69423	4.32592	1.85891
O43237	0.265053	1.09125	2.39879	0.819349	1.36711	0.824555	0.717039	1.72455	1.75118	1.0127	1.25477	0.98571	1.38438	1.32133
O43242	6.4875	0.780466	0.898185	0.669023	0.46298	1.35435	0.552387	1.07101	0.897826	0.891912	0.682003	0.883094	0.708748	1.48321
O43301	0.196156	0.759979	0.447611	0.770554	1.7673	0.288951	0.556159	1.13751	0.96679	1.93804	3.04429	1.56006	1.26012	2.30173
O43390	1.16213	1.00155	1.25499	0.681773	1.08832	2.23584	0.711074	0.992314	0.753529	1.00072	0.489813	1.64857	1.39447	1.15313
O43399-2	0.413976	1.56935	4.05181	1.03583	1.47143	0.60919	1.07544	0.396312	0.553664	1.41953	0.4929	0.519244	2.09466	0.336479
O43402	0.52285	1.90767	0.729379	1.01255	1.92718	0.866975	1.98781	0.932432	1.16781	2.2011	1.19315	1.54315	1.47118	1.05372
O43491	0.341791	2.85315	0.585229	0.81189	1.17911	0.523508	1.98857	0.712228	1.38517	1.78261	1.80261	1.70974	1.19258	0.562731
O43493-2	0.329012	0.561685	1.5146	0.784273	1.95434	1.29176	1.00229	0.890555	1.55239	1.2069	1.09606	0.855535	1.67688	0.781639
O43505	1.1113	0.593155	0.698882	0.68628	0.477441	0.570067	0.935463	1.02851	2.77144	1.71086	2.0303	1.25556	1.28631	1.38958
O43556	0.440302	0.569778	1.03083	1.59131	0.371784	1.40434	1.51562	1.4549	1.72616	1.12795	1.43499	1.16934	0.824177	1.00668
O43583	1.57564	0.50416	1.95481	0.784923	1.64202	2.30052	0.777415	0.723513	0.630096	0.58201	0.560717	0.787032	1.33799	0.969637
O43615	0.265747	1.63275	1.71195	2.03532	1.12368	2.5259	0.555893	1.3898	0.494728	0.732327	0.86935	0.71552	1.00997	0.727413
O43617	2.45706	0.885155	2.91115	0.714993	0.968719	1.08284	0.76835	0.908386	0.722465	0.749567	0.931372	0.835475	1.51164	0.78459
O43657	0.777758	0.776116	0.433858	1.17476	0.912611	1.44853	1.79971	0.657983	1.95554	1.0849	1.15601	1.51999	1.52189	0.646808
O43670-3	3.62045	0.61874	1.02368	0.900337	0.441807	1.49186	1.05724	1.5235	0.81831	0.869559	0.994555	1.00313	1.4404	1.54173
O43674	0.260379	0.779512	0.974988	1.03602	0.453646	0.802701	1.19533	0.639084	1.9348	1.67398	1.86832	1.1191	1.58976	1.22384
O43676	0.467279	0.421835	0.57134	0.375707	0.56971	0.699375	1.13002	0.916886	1.91531	1.40762	2.71675	1.10027	2.21586	1.61212
O43677	0.452954	0.330234	0.889943	1.2252	0.252342	0.599334	1.0863	0.810179	2.50024	1.67816	2.66567	1.36787	2.09655	1.56867
O43678	0.189006	0.768216	1.51125	0.329133	0.853237	1.50574	0.944853	0.80066	1.30647	1.19138	1.23854	0.963874	1.9044	1.11968
O43681	3.00863	1.6529	1.19801	0.953055	1.09991	1.21712	0.778723	1.24805	0.988784	0.900039	0.630601	0.847837	0.942901	0.853844
O43707	0.407175	1.39853	2.12886	0.428118	1.93452	1.19434	0.699109	0.350539	0.515789	1.38222	0.683309	1.2938	1.90424	1.11904
O43747	1.24746	0.866711	0.414807	1.13872	0.382136	1.55076	0.597273	2.4521	1.22997	0.714102	1.32166	0.981791	0.442526	3.22227
O43776	1.14564	0.318704	0.667102	1.76009	1.34461	1.20056	0.912042	0.727437	1.99095	0.582088	1.29053	1.12087	1.53241	0.678209
O43813	5.99436	1.00776	0.650449	0.973509	1.21164	0.709224	0.878011	0.591745	0.878676	0.873489	0.7929	0.731976	1.0933	0.478743
O43819	0.262842	0.63166	0.54552	2.28032	0.460473	1.02091	1.37948	1.07383	1.43213	2.791	1.82966	0.971288	1.78282	0.55243
O43866	5.85793	0.34333	2.61975	1.63561	0.894761	0.599084	1.39758	0.53334	1.48207	0.547724	1.26778	1.28076	0.798649	1.19505
O43914-2	1.22264	0.973906	0.530489	0.790114	0.973898	0.685194	1.62637	0.533626	1.02143	2.29826	1.92931	1.12962	1.42568	0.900648
O60240	0.338071	0.58071	0.215707	0.731936	0.287998	0.811004	0.86814	0.331307	0.536703	0.531341	6.88167	0.509514	0.752378	1.5299
O60256	6.97751	0.469419	0.628357	0.896375	0.691757	1.71507	0.969266	0.934135	0.575643	0.45907	0.58308	0.889826	0.971631	1.15713
O60313	0.430156	1.13179	2.59583	3.24176	1.08182	0.916826	1.06742	0.908911	1.07863	1.20273	0.995698	0.752826	1.47295	0.619446
O60343-2	0.416951	0.93751	0.617279	0.644171	0.635734	0.464767	1.02138	0.874808	0.980243	1.93689	3.1503	1.85991	1.26649	0.940567
O60462-4	1.73866	1.18567	0.352752	1.56098	1.04947	0.381384	1.3081	0.382335	1.70609	1.58772	2.98204	1.56661	1.82525	0.967907
O60476	0.774821	0.751206	0.284534	1.48516	0.167629	0.512997	0.686519	1.98814	2.33534	0.779681	2.01912	0.753042	0.282372	2.46084
O60568	0.883391	0.817967	0.902458	0.893514	2.33283	3.52224	0.833527	1.78979	0.900494	0.70808	0.943709	0.556297	0.800116	0.993192
O60610-2	3.14964	1.57677	2.31204	1.46406	1.6811	0.36065	1.42397	1.02728	0.532802	0.77122	1.06267	0.978086	0.48751	0.529593
O60637	0.794337	0.756528	0.447591	0.924591	1.19622	2.51793	1.17551	0.667808	2.09995	1.17726	1.05254	1.0137	1.04911	0.833134
O60645-2	1.17747	1.04964	0.999148	1.10733	1.09513	0.711993	1.38831	0.795057	0.925247	0.991925	1.57638	1.49388	0.972733	1.05168
O60683	0.265589	3.32718	0.267549	1.52489	1.03083	0.867913	1.77844	0.749631	2.10833	1.85309	1.90826	1.6681	0.743389	1.13187
O60739	1.36124	0.842182	2.61748	0.944981	1.26892	1.30656	0.902532	0.674504	0.727001	0.963523	0.984881	0.878643	1.37729	1.16469
O60749	0.754501	0.961185	1.46769	1.13213	1.37664	0.97879	1.39147	1.13755	0.697761	0.938423	0.912107	1.03738	1.63992	1.16127
O60762	0.474186	1.22081	0.980248	0.941517	0.843613	1.24305	1.36619	1.18978	1.98912	1.9738	1.5745	1.72993	1.3207	0.753197
O60763	1.32622	1.13273	1.33564	0.944331	1.57947	0.7102	1.00743	1.99334	0.533092	0.879322	1.24703	1.22917	0.720655	1.70491
O60783	0.839983	1.11174	1.27203	0.796204	0.48081	3.90267	1.04172	0.751056	1.21513	0.942791	1.09111	0.793881	1.30734	1.47978
O60814	1.05782	0.335597	1.12219	0.657325	0.782356	5.17408	1.12024	2.23907	0.506104	0.4387	1.11846	0.960701	1.03671	2.09109
O60825-2	2.4976	1.70245	2.01761	1.7637	0.99477	0.944328	1.27088	0.722954	1.15842	1.10524	0.531355	0.944973	1.04656	0.644584
O60831	0.379267	1.01122	0.53393	1.08647	1.23941	1.3912	1.51816	0.790946	1.71152	1.21998	1.05263	0.992344	0.773246	1.83151
O60832	1.04499	1.43253	1.22451	0.628958	1.14981	2.13573	0.603742	1.16986	0.515602	0.863288	0.354776	1.83722	0.848352	1.76236
O60885	0.833338	1.05604	1.93546	0.982017	0.89736	2.08438	1.57917	1.52856	0.616253	0.659414	0.521231	1.31865	1.0065	0.716337
O60925	1.03751	1.09218	3.05771	1.04333	1.66341	1.45301	1.09907	0.71277	0.664342	0.688898	0.556983	0.654253	1.80015	0.500716
O75015	1.55936	0.567873	1.36592	0.3239	0.560951	0.279793	3.96547	0.0727965	0.5044	3.0322	0.98864	0.852147	2.65532	0.465176
O75023-2	0.0768462	9.97133	0.260908	0.244535	7.31602	0.523126	1.02753	0.112185	0.0978954	0.696353	0.0784611	0.737996	0.453498	0.0656403
O75061-3	0.627947	0.774756	1.57033	0.892717	1.40153	1.60401	0.550669	0.765359	1.00477	0.59828	0.520358	0.791775	0.624128	3.08814
O75063	1.42398	1.17835	1.01673	0.731887	0.766861	0.778495	1.2181	2.45091	0.888532	0.723075	0.535118	1.19942	1.07467	1.84631
O75110-2	1.64043	1.22189	0.456622	2.50176	1.90028	0.448362	2.35346	1.35936	1.88017	0.53449	0.855218	0.417149	0.494751	0.395559
O75127	0.239604	8.79224	0.82239	2.08654	1.16124	1.81351	0.630774	1.11896	0.741223	0.777028	0.650842	1.1072	0.630901	1.06119
O75131	3.41629	0.983933	1.64451	1.44775	0.595046	1.05466	1.08857	1.14127	0.791303	0.822971	0.967782	0.841105	1.45029	1.60807
O75146	0.574407	0.829246	0.436903	0.57904	0.895016	0.40807	0.800418	3.60219	1.6942	1.358	0.820957	1.92865	0.785423	1.19969
O75165	1.92508	1.50125	0.575194	1.05872	0.617629	0.582642	1.47968	1.13304	1.15988	1.52178	1.33678	1.80114	0.639291	0.950687
O75190-2	0.432801	1.04194	1.28746	0.620492	1.12316	4.10872	0.952231	1.04201	0.669297	0.707452	0.661634	0.79285	1.02358	0.881998
O75208	0.19666	2.48992	5.71591	1.84589	0.737807	0.473469	0.450327	0.341866	0.846937	0.632588	0.975581	0.362909	0.882605	0.497206
O75347	0.478977	0.616526	1.88608	0.747216	2.19126	1.46814	0.853427	0.848445	1.17122	0.63933	0.830869	0.643923	1.52982	0.668899
O75348	0.906006	2.75746	5.51972	0.695721	1.53301	0.489304	0.922985	0.335896	0.461749	0.865918	0.467177	0.662338	2.34628	0.749575
O75351	2.24172	0.597477	2.17735	1.06499	1.54783	0.477249	0.877779	1.39967	0.477973	1.01645	1.11461	0.846411	1.16358	0.650765
O75367-2	1.34972	0.877278	1.28658	0.666029	1.64082	2.83805	0.638206	1.6925	0.312054	0.802483	0.335115	1.50744	0.860555	1.33623
O75368	0.896247	0.619139	1.27726	1.16366	2.43194	0.891735	1.41356	0.331702	0.862609	1.05078	1.04051	0.877818	2.55697	0.700614
O75369-6	3.88113	0.677037	0.969339	0.618482	1.40005	0.887327	0.799084	0.50747	0.856373	1.77691	1.05945	0.966337	1.8977	0.682451
O75381-2	0.130027	1.03251	2.17942	0.848652	2.51816	1.13809	0.804537	1.0244	1.53987	0.915937	1.17535	0.722786	1.07002	1.29422
O75390	0.542398	1.4262	2.6272	1.8581	3.59266	2.46084	0.642276	0.260153	0.395088	0.687997	0.409	0.55376	1.28011	0.257587
O75396	0.442052	0.662868	0.630517	1.02875	0.939091	1.00203	0.888874	1.93364	1.76088	1.21765	1.31342	0.852918	1.50343	3.29312
O75427	0.949878	2.42814	1.766	0.966364	1.76644	0.470608	0.866685	0.821205	1.38177	1.04352	0.892452	0.99871	0.510379	0.761498
O75431	0.252471	1.07601	2.45472	2.26176	1.62205	0.550118	0.77101	0.827003	1.18166	1.07439	1.39963	0.544479	1.23928	0.712219
O75436	1.8453	1.44152	1.45197	0.816421	1.27026	1.11159	1.01461	0.926948	0.833812	0.798803	0.640428	0.788891	1.20788	1.28531
O75439	0.475524	2.1033	0.603145	2.02225	1.97916	2.3129	0.840977	0.934653	1.44939	1.08068	0.521955	0.830561	0.981877	0.775324
O75460	0.494302	0.42224	0.168717	0.463949	0.782511	0.745206	0.94567	1.69554	3.22029	1.67574	1.97792	1.59776	0.492076	1.01176
O75477	1.34382	1.77287	0.182457	1.14177	0.877233	0.890049	1.56993	0.998966	1.84344	1.99642	1.79853	1.80393	0.607412	1.19246
O75489	0.334232	0.81024	2.0864	0.52754	1.02817	0.938229	0.912151	0.749116	1.54757	1.04575	1.10731	1.26866	1.70896	1.37869
O75494-4	1.04504	1.13005	1.40205	0.483696	0.64148	2.25001	0.602036	1.5122	0.860348	0.977008	0.759555	1.31997	1.64954	1.37393
O75521-2	0.264815	2.88547	1.11269	0.761643	3.72193	2.77501	0.747427	0.970221	1.36541	1.12737	0.622014	0.794906	1.16724	0.933392
O75533	0.899699	1.07228	1.64764	0.457292	0.803027	1.60627	0.516733	1.95228	1.21623	1.13061	0.630072	1.49662	0.915405	1.63807
O75534-2	2.85495	2.27958	0.930183	0.689754	1.1208	1.36886	0.720026	1.05125	0.719127	0.894483	0.720769	1.39593	0.981021	1.40041
O75643	1.37791	1.94997	0.712475	0.706901	0.754623	1.98065	0.677242	1.51909	0.949762	0.991657	0.533712	1.65876	0.812315	1.54753
O75694-2	1.39312	1.62131	0.446497	0.899709	1.42035	0.819327	2.032	3.06214	0.996776	0.983491	0.975081	1.72749	0.739104	0.839537
O75718	0.949471	0.651841	1.01918	0.584526	1.0953	2.28984	0.838303	2.25355	1.25542	0.964498	0.831233	0.923763	1.06462	0.845298
O75746	0.296414	2.25222	0.318289	5.60075	0.865779	0.648022	0.897783	0.618913	1.35788	1.43438	1.23459	0.687405	0.290788	1.15101
O75821	1.01577	0.911528	0.910981	1.03491	0.757848	2.45811	0.701218	1.76532	1.04501	0.668168	0.715693	1.15421	0.834984	1.68307
O75822	0.970877	0.667752	1.6543	0.546627	0.854346	2.62993	0.853217	0.792974	0.801146	0.812469	0.627727	0.888449	1.53419	1.64911
O75832	4.99957	1.41875	3.39556	0.642921	1.1314	0.503361	0.438125	0.376616	0.855727	0.580402	0.531328	0.509321	0.622454	0.588599
O75874	0.534436	0.46734	0.28515	0.444847	1.05072	2.46034	1.03542	0.961457	0.958946	1.74317	1.3648	0.934724	3.09582	1.21266
O75880	0.296175	0.852514	0.424516	3.23906	0.139702	4.08219	0.231014	1.02235	1.33995	0.391111	1.51184	0.284207	0.319891	2.17651
O75881	0.332401	1.03887	0.802143	2.02618	0.416789	0.0862598	2.24881	0.394104	0.913271	1.05432	1.20329	1.10891	0.628615	1.56538
O75882-3	1.23834	0.888553	0.983704	0.910013	1.03966	0.955371	1.00817	1.64202	1.28204	1.39719	1.47992	1.29398	1.47041	0.777604
O75915	1.87569	0.898182	0.801054	1.15995	0.419424	1.31617	0.792591	0.825538	2.07549	1.03661	2.22059	0.686977	0.800065	1.35626
O75923-15	4.26432	0.902107	0.461462	0.786955	1.90517	0.406949	1.08783	0.35169	0.621922	0.840291	0.851491	0.516234	0.783983	0.40198
O75934	0.636369	0.371802	2.96326	0.484063	0.461209	2.32953	0.466559	1.36618	0.498233	0.519561	0.393074	0.980241	0.968009	0.930886
O75937	0.590492	0.506653	3.4655	0.628284	0.804224	1.03531	0.545633	0.8232	0.717027	0.736919	0.717447	0.735733	1.48982	1.19358
O75947	0.304765	1.45195	3.03814	2.0305	0.947991	1.99584	0.873147	0.576354	0.911962	0.995816	1.07056	0.475533	1.70473	0.909098
O75955	6.03639	0.853585	0.357648	0.950659	0.721392	0.407701	2.26332	0.707311	0.512312	1.102	1.14942	1.06352	0.574368	0.825747
O75964	0.321056	1.40148	1.2887	3.22395	0.845946	3.32211	0.891632	0.879589	1.15814	1.16592	1.36632	0.601932	1.49804	1.31572
O76021	2.23168	0.789615	1.22514	0.715168	1.00233	1.73681	0.927892	1.23311	0.493592	1.12237	0.291783	1.43313	0.894233	1.46471
O76024	0.282107	0.869233	0.418702	0.881813	0.895331	0.377712	1.17022	0.879529	6.45967	0.78088	1.60993	0.661475	0.423106	0.838331
O76062-2	0.185797	0.641376	0.0825087	0.279127	1.3097	0.49391	0.882423	0.852327	2.93543	3.19102	2.33256	1.9528	1.14024	1.00173
O76070	0.249016	2.07385	1.73585	1.10921	5.34484	1.6106	0.433121	0.26483	0.903489	0.460789	0.690372	0.561633	1.05443	0.378642
O76094	1.69309	2.03339	1.35374	0.706611	0.823862	1.3975	0.856846	1.98371	0.821166	1.10502	0.711331	1.15889	1.08183	1.57707
O94760	0.477499	0.176694	0.462791	0.168738	1.62377	0.436865	1.39596	0.19251	1.94219	1.46996	2.68346	1.04411	3.40771	1.16718
O94826	0.358131	3.07798	2.30313	1.90774	1.97035	0.577406	1.12804	1.00766	0.92394	1.40848	1.0751	0.822781	0.672692	0.604947
O94832	0.518245	1.72312	0.204677	1.74821	0.765957	0.401289	2.23924	0.394955	2.10653	1.57311	1.42312	1.32413	0.753482	1.55454
O94855	3.74524	0.893823	0.664127	1.01237	1.07835	1.64686	1.08008	1.75206	0.810233	0.837381	0.727225	0.826951	0.68904	2.00568
O94874-2	0.401707	1.83358	0.299256	1.06474	0.906281	0.54861	1.09503	1.94824	2.03791	1.43547	1.36597	1.46427	0.87077	1.46488
O94905	0.402912	1.70474	0.347539	2.18545	0.444379	0.822192	0.832497	1.30806	1.90033	1.60378	2.06704	0.924201	0.492136	2.67924
O94923	1.26566	1.10093	0.328402	1.02624	0.823305	0.689273	1.41161	1.90205	1.53693	2.15512	0.817416	1.49185	1.0623	0.713854
O94925-2	0.461407	7.01799	0.558283	4.3501	0.968295	1.59442	0.54902	0.685177	1.12064	0.687819	0.478783	0.701927	0.634791	0.50727
O95139	0.466891	1.09429	1.89764	0.696692	0.605997	0.737433	1.31167	0.528916	1.36681	1.44109	1.16168	1.2001	2.34173	0.723625
O95154	6.11572	0.426611	0.516724	1.25054	0.837763	0.884275	0.832313	0.661851	1.16886	1.32922	0.92492	0.677593	1.66142	0.738998
O95166	0.92097	1.9644	2.06422	0.758603	1.77131	1.04887	1.6856	0.524711	0.643134	1.24278	0.50131	0.966469	1.84116	0.380256
O95168	0.435856	0.661447	0.422015	0.280693	0.796992	0.638956	2.14127	0.552745	1.25945	2.11892	0.814811	1.58641	3.27724	0.484426
O95202	0.225191	1.68572	3.17691	1.24921	2.22312	1.1227	0.703064	0.382683	0.809199	1.31136	0.889038	0.672566	1.03484	0.59076
O95210	1.42296	1.59719	2.2587	0.927263	0.903484	5.12475	1.23146	0.798049	1.14995	0.534078	0.679986	0.485522	0.450165	0.321509
O95292	0.528492	0.570864	1.52284	0.801861	0.928808	0.505812	0.665192	0.858147	1.62702	1.07471	1.4737	0.975986	1.57629	1.29339
O95294-2	0.201222	2.90336	0.832707	0.147768	4.04399	1.30352	0.627076	2.38036	0.853427	0.28204	0.396576	0.492377	0.457758	0.745237
O95295	0.491782	0.85187	1.81213	0.725866	0.989793	1.01351	0.991072	0.981794	0.796567	0.889098	0.703338	1.04786	2.15076	1.37836
O95298	0.285077	0.591877	0.707223	1.16907	0.287787	0.599777	1.21148	0.684863	2.31003	1.71102	2.49156	1.24454	2.01751	1.31265
O95299	0.569329	1.15781	0.268598	0.846996	0.533494	0.44002	1.30766	0.681078	2.83488	2.16328	2.59197	1.58712	1.10503	1.69859
O95302	0.554846	0.853609	0.900471	0.653512	0.938527	1.05807	1.0041	0.78993	1.97309	1.28505	1.5378	1.45359	1.99862	0.886339
O95340	0.889178	0.119327	0.303523	0.149352	4.90824	0.399268	0.396796	0.795481	0.404274	0.698781	0.749301	0.996395	0.870798	3.3314
O95373	7.72985	0.611243	0.643026	0.646229	1.10904	0.632131	1.19343	1.21894	0.535968	0.60221	0.646917	1.09969	0.598951	0.464704
O95433	1.51467	1.29374	0.905241	1.23256	1.03164	0.760649	1.23553	1.97679	0.61714	1.03719	1.55201	1.22424	0.727854	1.14671
O95477	0.522907	0.470514	0.264905	0.743495	0.126993	0.191722	1.70334	0.198437	1.70762	2.83527	2.45539	2.75267	0.734437	0.851139
O95479	1.01069	0.468449	0.430894	1.05638	0.499282	0.949544	1.4699	1.35121	1.12565	1.66012	1.88316	1.56737	1.26601	1.28363
O95487-2	1.18411	1.2446	0.762043	0.771081	1.01307	1.29517	0.762285	1.77725	1.11624	1.19657	0.927919	1.47076	0.907582	1.69039
O95573	0.697235	0.645326	0.253321	1.98556	0.908676	0.465487	1.44981	1.6191	1.80169	1.31035	1.51932	1.63803	0.537014	1.42665
O95721	0.820507	0.477512	2.18923	0.811829	0.818894	0.716959	1.4998	1.21765	1.00351	1.18717	1.42742	1.00158	2.12287	1.24636
O95747	3.80902	0.939926	1.77706	0.816439	1.41964	0.641923	0.864666	0.704964	0.681803	0.90525	1.07323	1.13022	0.812144	0.479562
O95772-2	1.85743	2.03937	0.564296	1.43018	1.30959	1.22513	1.84323	0.628645	0.73758	1.13777	0.712136	0.86339	1.1012	1.66019
O95782-2	1.32761	1.67638	1.21392	0.719543	1.19149	2.0463	1.19617	0.967604	0.988703	1.25905	1.02998	1.38485	1.17443	1.44001
O95793-2	0.649815	1.86463	2.99327	0.483463	0.723444	2.45943	0.49253	0.931298	1.0155	1.13324	0.759599	0.90746	1.23609	0.836321
O95816	0.995103	0.363822	1.1224	0.83933	0.737738	0.5816	1.29261	0.83925	1.34493	1.15515	1.85225	1.23599	2.40385	1.02249
O95817	0.522355	1.25817	5.3874	1.01539	2.28353	0.825822	0.594221	0.33869	0.532492	0.306769	0.699682	0.458918	0.628196	1.33546
O95822	0.269509	3.45028	0.76346	4.54829	1.91571	0.945616	0.85256	0.614886	1.34712	0.980126	0.855062	0.839712	0.828765	0.784085
O95831-3	0.177931	1.93269	0.931825	2.74837	1.1378	1.33991	0.952327	0.493543	1.2893	1.83101	1.64803	0.744329	0.575025	1.41115
O95864-3	0.629733	0.772366	0.560545	0.363574	0.827688	0.89606	0.873082	2.17461	2.18021	1.13115	2.61584	1.22424	0.727845	1.46116
O95870	0.322913	1.59532	0.248713	1.85204	1.95517	0.569233	1.6756	1.14269	1.39137	1.57996	1.29419	1.19478	0.51394	1.2745
O96000	0.32753	0.970087	1.73789	0.843443	0.512286	0.699849	1.02734	0.544796	1.49793	1.47473	1.75493	0.893583	2.2208	1.09261
O96005	0.920243	0.878048	0.659662	0.86365	1.44362	1.29839	1.36568	0.625073	1.80438	0.582921	3.074	1.24933	1.14218	1.37806
O96011	0.520407	2.44453	0.602522	1.24536	2.53502	1.05581	1.29311	0.815827	1.62509	1.13616	1.42379	1.00093	0.84095	1.66702
P00167-2	0.293939	0.667992	1.71765	1.29787	0.707229	0.339894	1.21001	1.05852	0.751376	0.57398	1.94886	0.399987	3.22506	1.71729
P00325	0.708255	0.411908	0.208771	1.1108	0.283154	0.164247	1.86149	0.243338	1.48837	1.19284	3.3748	0.513753	3.14393	1.76232
P00338	2.13494	1.31863	1.02005	1.34424	1.78181	1.90537	0.777536	1.51239	1.44637	0.716048	1.11285	0.639856	1.24378	0.926987
P00352	5.06457	0.485551	0.110281	0.671584	0.245472	0.32477	2.24134	0.0721482	0.659596	2.29852	0.477212	0.875244	3.6839	0.235748
P00367	0.68957	0.992064	0.52586	4.09694	0.490817	1.39143	0.765866	0.599943	1.5155	1.02506	1.11992	0.898875	1.71977	1.3604
P00387-2	0.719749	0.447559	0.489186	2.7491	0.960713	0.353005	1.71631	0.830756	1.59253	2.22111	1.58624	1.68901	1.22299	0.712466
P00403	0.217564	0.991332	0.503405	3.29187	0.351369	0.375685	1.41461	0.598246	2.00429	2.09813	1.56851	1.06571	0.976059	1.28359
P00441	1.21902	0.723333	0.588615	1.30316	1.2322	1.98506	1.87142	0.5633	1.26262	1.32725	1.38923	0.513761	3.48746	0.511122
P00450	4.59308	0.364317	0.936683	1.14565	0.577687	1.08952	1.63242	0.139503	0.715924	0.813526	0.860141	0.973683	2.01299	0.322275
P00488	4.64614	0.655528	0.637386	1.26886	0.4866	0.303641	3.36154	0.371753	0.811249	1.07644	0.922946	1.54113	3.02155	0.627515
P00492	2.61539	0.616534	1.25869	0.769707	2.95375	1.67806	1.03692	1.51483	0.755942	0.596545	0.948198	0.758898	1.07115	0.710906
P00505	0.12655	5.54823	1.31161	2.20374	5.0473	0.660508	1.88063	0.207897	0.3179	0.646645	0.187564	0.793789	0.821384	0.204624
P00558	4.96621	0.929693	1.06766	0.884134	2.17452	1.0318	0.50911	0.826881	0.90556	0.622962	0.718889	0.358508	1.09393	0.842763
P00568	8.99788	0.181468	0.533056	0.869715	0.361224	0.771046	0.395175	0.534429	0.964301	0.438473	1.03581	0.377618	0.798275	0.420654
P00738	2.05492	0.466415	1.47762	0.421095	0.525036	0.997312	4.31648	0.173511	1.02949	0.634754	1.33762	0.709086	2.22314	0.498685
P00747	10.2671	0.530181	0.660062	0.648322	0.226062	0.426468	0.564265	0.299584	0.824332	0.688601	0.726322	0.780494	0.617417	0.570607
P00751	5.14331	0.747127	1.11642	0.868374	0.807331	1.16823	2.04153	0.376265	1.00943	1.04366	1.26844	0.784355	2.29077	0.433589
P00915	7.104	0.747241	0.504075	0.676322	0.0640746	0.121237	1.26111	0.0569418	1.01762	0.680515	0.716551	0.253045	0.151337	0.094779
P00918	9.54935	0.546528	0.504456	0.563086	0.0861297	0.136707	0.696575	0.0865816	0.552234	0.352812	0.518513	0.153222	0.0991716	0.0742716
P00966	0.1613	0.126969	3.54948	0.300098	2.12902	4.46159	0.394981	0.567448	0.206058	0.62449	0.497503	0.446938	0.730967	0.633047
P01008	10.9797	0.388826	0.914231	0.810208	0.409848	0.609375	0.487811	0.420001	0.74791	0.673153	1.10675	0.372439	0.90635	0.55859
P01009	8.52259	0.395512	0.863644	0.769472	0.597544	1.2057	1.71261	0.251052	0.867024	0.48407	0.617766	0.421307	1.32841	0.296712
P01011	3.62945	0.423741	0.731658	0.64376	0.937171	2.58543	2.20704	1.11638	0.527616	0.520283	0.531182	0.675848	0.998819	1.38979
P01023	9.61791	0.443943	0.773317	0.913217	0.491524	0.898757	0.809405	0.391909	1.29364	0.664931	1.25666	0.936632	2.27455	1.50307
P01024	4.8701	0.387217	0.354593	0.946459	0.848063	0.762184	1.78262	0.326509	0.741484	0.951283	1.26513	1.12564	1.53999	0.863078
P01042-2	8.04199	0.491276	0.712964	0.629038	0.311215	0.504795	0.883136	0.181651	0.719893	0.72117	0.77907	0.705022	1.19512	0.563612
P01111	3.34433	0.794008	1.16801	1.09534	1.04141	0.636735	1.60854	0.986766	1.09217	0.922283	1.29963	0.901345	1.18153	0.666714
P01116-2	2.77928	0.590934	0.875725	0.82864	2.13178	0.933156	1.51023	0.789714	0.917776	1.07073	1.04694	1.01895	1.38858	0.692437
P01130	0.146031	0.538665	2.08446	0.234817	2.0924	3.46134	0.352382	2.55707	0.226134	0.284405	0.816814	0.398791	0.454181	0.427035
P01344	0.874112	1.57184	4.96201	1.09174	1.39006	3.74801	0.258807	0.820994	0.326341	0.275067	0.347207	0.252815	0.325319	0.175444
P01620	2.71128	0.688442	0.525311	2.66416	0.568591	0.984027	1.09513	0.25239	1.47028	0.874819	0.797657	1.32586	2.29172	1.06715
P01743	3.98785	0.421114	0.605083	2.4513	0.720944	2.20224	0.96124	0.422333	1.07873	0.684017	0.706774	0.939212	1.64334	1.03789
P01765	3.57716	0.535417	0.512152	2.45612	0.396759	1.27044	0.893902	0.281817	1.51089	0.806254	0.916788	1.44074	1.15482	1.23643
P01766	3.0627	0.356186	0.413767	2.26958	0.563082	1.14279	0.809474	0.333622	1.29662	0.714215	0.864231	1.723	1.48324	1.15456
P01834	2.61084	0.931158	0.951052	1.51693	0.655152	1.05565	1.0022	0.357924	1.72973	1.03228	1.16912	1.1655	2.43924	1.2466
P01857	4.15498	0.448351	0.908387	2.34637	0.461859	0.906611	0.864248	0.232178	1.56209	0.720787	1.46399	0.836879	2.71997	1.17518
P01859	5.62784	0.418735	2.46332	1.20828	0.411531	2.87309	0.508013	0.517296	0.699807	0.737094	1.08453	0.342538	1.06126	1.31929
P01871	3.71476	0.79333	5.10279	0.554245	0.126489	0.19371	0.154997	0.208798	0.671215	0.413725	0.935279	0.416784	0.392411	1.82107
P01903	0.688509	1.13742	4.61165	0.46363	2.45961	0.237191	0.942755	0.137456	0.402108	1.88707	0.533892	0.593645	1.99473	0.141541
P01911	0.937774	0.223299	0.106478	0.394344	5.9693	0.443197	0.108957	0.0388213	0.355042	4.49489	2.46592	0.474096	0.0466016	0.0298082
P01920	1.08605	2.50799	0.100269	1.46656	3.06504	0.206717	0.479065	0.250375	0.0877478	5.68302	1.20493	0.943011	1.39487	0.0300236
P02042	6.44628	0.796675	0.700942	0.611839	0.165435	0.472193	4.08976	0.242927	1.16058	0.666539	1.47708	0.88316	0.536376	0.250541
P02452	1.31062	0.233375	0.386774	1.08268	0.048273	0.0625615	1.10829	3.68935	1.38334	1.36031	8.31809	0.247951	0.270456	0.683061
P02545-2	0.734655	1.01979	0.899707	1.20477	1.41124	1.79668	0.992754	2.68893	0.416548	0.772669	0.846437	0.924185	0.988676	0.974839
P02647	5.71725	0.401433	1.59061	0.909189	0.375898	0.420669	1.03841	0.282616	0.631186	1.16735	1.38997	1.26955	1.61585	0.449179
P02649	1.72375	0.215289	2.03836	0.904318	0.192537	1.90601	1.31899	0.382412	0.731272	0.9939	0.908794	0.766711	2.17383	0.757091
P02652	3.91357	0.625864	1.21172	1.12147	0.244721	0.366105	0.937385	0.260868	1.11266	0.928761	1.08489	1.14891	3.76277	0.762441
P02654	2.16412	0.28162	1.39205	0.532578	0.308683	0.302404	2.141	0.120142	0.290529	2.19964	0.611459	1.86828	4.00798	0.169484
P02655	2.65839	0.354688	0.851129	0.681015	0.196723	0.359835	0.941372	0.401032	0.682821	1.20133	4.65838	1.37599	1.6285	1.42813
P02656	2.1489	0.325674	1.0716	1.02675	0.1539	0.265813	0.875303	0.447741	0.911924	1.08832	3.98202	1.28661	1.61206	1.74274
P02671-2	8.56642	0.530838	0.510841	0.568619	0.165739	0.27582	1.7804	0.27327	0.867141	0.874644	2.01941	0.411813	0.333987	0.35591
P02675	5.91764	0.516852	0.428308	0.504169	0.119253	0.296687	3.29593	0.18957	1.0705	0.86918	1.19064	0.468497	0.271712	0.148465
P02679-2	7.51769	0.794706	0.385111	0.535635	0.22594	0.54435	3.38713	0.212443	0.753513	1.05872	1.34682	0.516515	0.363997	0.200458
P02730	7.71641	0.755487	0.496856	0.80699	0.0566137	0.117895	2.23417	0.0978169	0.919814	0.726885	0.858123	0.481189	0.055589	0.112715
P02735	0.601321	0.124145	0.398579	0.106837	0.188577	0.170623	15.0554	0.0776653	0.133763	0.169515	0.327246	0.159146	0.43182	0.171625
P02743	3.17715	0.723419	0.409916	1.3492	0.358604	0.491435	1.57558	0.162021	0.906198	0.759143	2.91506	0.58877	2.86268	1.12105
P02746	3.91062	0.734024	0.387691	1.48843	0.706536	1.25059	1.12934	0.609632	1.36743	1.70223	0.948133	1.44792	1.75183	1.75585
P02748	6.63024	0.52889	0.430467	2.75185	0.139591	0.250124	0.467599	0.142436	0.610909	0.483828	0.747648	0.180989	0.587788	0.0698006
P02751-12	2.67917	0.585292	0.886608	0.828748	0.408112	0.584578	1.29597	1.44867	0.933552	1.08054	1.53108	0.568205	0.609672	1.08975
P02763	4.92491	0.39756	2.00271	0.631437	0.806605	0.587409	3.27235	0.0932062	0.408823	0.575062	0.295569	0.408663	2.30985	0.106457
P02765	11.1152	0.212171	0.914881	0.949173	0.505561	0.574599	0.801493	0.371587	0.663206	0.623444	0.802639	0.73256	1.13427	0.597582
P02768	4.79482	0.419494	1.03427	1.33176	0.492778	1.02752	1.01535	0.258552	1.11804	0.844959	1.31892	0.84241	2.4461	0.64969
P02786	1.46125	0.739898	1.0411	0.716346	0.934413	2.04601	1.18609	1.74296	2.18452	0.857143	1.12235	0.916184	0.737692	1.14241
P02787	3.92805	0.40931	1.73585	1.12958	0.644503	1.29518	0.950469	0.472537	1.58849	0.840602	0.751722	0.899638	2.02589	0.849941
P02788	7.56605	0.517276	1.00792	0.606632	0.113249	0.368216	1.61809	0.154536	0.689481	0.34578	0.865447	0.281235	0.695325	0.229793
P02790	4.23639	0.680122	0.816436	1.05355	1.09571	1.00477	1.47829	0.593114	0.922889	0.79828	1.08893	0.842857	2.03476	0.963564
P02792	0.747988	0.210459	0.260801	0.764756	0.544256	4.50645	4.21041	0.637973	1.05369	0.599494	0.968175	0.408693	1.25534	0.25341
P02794	0.816515	0.295091	2.63552	0.31009	0.411655	5.44467	1.21311	0.433975	1.73635	0.988289	1.64796	0.289373	1.8854	0.149704
P03989	0.139767	0.30446	6.66839	0.161989	0.0737965	0.106803	2.60417	0.0445969	0.191873	0.203925	0.324062	1.91769	0.0360338	0.0451044
P04003	8.60283	0.538871	0.327565	0.691601	0.0744554	0.0787068	1.26152	0.0882539	0.585324	0.661163	0.907325	0.763455	0.407848	0.342152
P04004	7.59794	0.597625	0.376468	0.745795	0.207823	0.688548	0.637529	0.665269	0.600858	0.561173	0.690514	0.498026	0.864196	0.405075
P04035-2	0.083607	5.1848	0.163185	0.200083	6.12785	0.576444	0.226374	3.70178	0.114056	0.251849	0.253713	0.483988	0.139112	0.335849
P04040	2.97074	0.870948	0.307938	0.611352	0.40881	0.445113	2.36919	0.443838	1.28735	1.77757	0.914551	1.02549	2.27152	0.876637
P04062-2	0.428892	0.480725	1.95864	1.46772	0.558874	1.14401	1.17991	1.46618	0.832797	0.743089	0.871152	0.670133	2.35906	1.03032
P04066	0.477679	0.926382	0.564816	1.57051	2.26531	1.03314	1.28078	0.423508	1.54654	1.01674	0.566813	1.20629	2.92197	1.29542
P04075	1.93255	1.84502	2.039	1.90248	2.99062	1.02402	0.984939	0.621688	0.831813	0.465669	0.486459	0.541282	1.02161	0.453673
P04083	4.37387	0.407304	0.476538	3.20868	0.326662	0.342683	1.84195	0.490598	0.736432	0.673034	1.19437	0.831506	2.25423	0.589235
P04114	3.68886	0.36263	0.23976	0.504405	0.235076	0.200481	1.22741	0.372934	0.791268	0.710295	4.49484	1.03314	0.845686	1.41569
P04179	0.30297	2.57866	1.11225	2.35731	4.96488	1.00865	2.32816	0.0784833	0.233684	0.945536	0.166552	0.595991	2.12966	0.0694664
P04181	0.548609	1.4479	2.71193	1.9503	2.34473	2.57769	0.73426	0.845085	0.91292	0.658641	0.575156	0.492296	0.725409	0.790485
P04220	2.84863	0.326643	3.18507	1.66054	0.226112	0.309	0.444629	0.246625	1.09049	0.401595	0.723379	1.65436	0.452343	1.35922
P04229	0.359086	0.169775	0.150796	9.61897	0.233334	0.309562	0.270936	1.96231	0.307068	0.165342	0.218516	0.293243	0.182871	3.79846
P04233-3	0.470663	0.273725	5.77304	0.559018	0.834614	0.30982	0.821127	0.23835	0.411965	0.475185	0.898569	0.26146	1.53966	0.525677
P04264	7.95089	2.13795	0.294675	0.586994	0.0773157	0.404957	1.0913	0.637495	2.04925	0.50902	1.3871	1.4048	0.313671	0.588686
P04275	2.63382	1.46318	0.542347	4.02482	0.993411	1.13914	1.47941	0.478272	0.793308	0.740108	1.18433	1.02504	0.96147	0.465367
P04350	0.184073	0.17877	2.73874	0.291816	1.47801	1.47542	0.502085	2.13992	1.23532	0.527492	1.77182	0.520006	0.733004	1.6068
P04406	3.85889	0.764817	0.795585	1.29647	1.35356	2.24484	0.657457	0.91419	1.12408	0.558353	0.761696	0.519051	0.84213	1.01839
P04632	2.37934	0.639804	1.65127	0.908066	1.79828	0.55056	0.901171	0.619836	0.891207	0.800016	1.13105	0.688728	1.95068	0.853456
P04792	0.298113	1.24161	6.26284	0.847609	0.760077	0.682572	0.572541	0.277322	0.340228	0.370303	0.441579	0.62257	0.976343	0.535345
P04843	0.748117	0.899364	0.16776	1.46564	0.920517	0.715096	1.28862	1.5468	1.9457	1.41146	2.13108	1.29126	0.463038	1.54652
P04844	1.11104	0.622065	0.208468	1.23702	0.64716	1.65956	1.13486	1.85086	1.83944	1.08219	3.48599	0.779995	0.812083	2.34894
P04899-2	4.06768	0.716105	0.541188	1.32008	1.14599	0.39334	1.82579	0.402149	1.10447	1.09895	1.96065	0.964019	1.06195	0.830812
P05023-2	1.41073	0.604332	0.723253	0.793116	1.87999	0.384711	1.57206	1.0578	3.1119	1.03641	4.61314	1.47959	0.755128	0.591063
P05026-2	0.325604	0.759151	1.99957	0.959727	1.42413	0.45837	0.810133	0.403565	3.93117	0.269304	2.72302	0.976159	1.22942	0.488981
P05067-7	0.293457	1.15591	0.921742	0.910734	0.883493	1.4237	0.803253	1.51174	2.15515	1.16603	1.1297	1.26054	1.08691	0.578972
P05090	0.834067	0.330728	0.981121	0.46156	0.143082	0.27814	1.14696	0.511049	3.43014	1.07521	1.46117	0.577046	4.38642	1.86077
P05091	0.269647	0.555741	1.01166	3.18709	2.345	2.8827	0.506531	0.583771	1.13948	0.797489	0.80169	0.613867	1.25159	0.896776
P05093	0.240179	0.482264	0.165248	0.217534	1.01223	0.530316	0.847124	0.555779	1.06534	2.26572	2.76114	2.09424	0.774866	2.98097
P05106-2	11.937	0.9088	0.411635	0.815972	0.0607817	0.0776578	0.883074	0.102886	0.677565	0.693783	0.713105	0.406256	0.221212	0.0541871
P05107	5.94888	0.648751	0.649841	0.83784	0.382039	0.445587	2.4406	0.270562	0.672582	1.31032	1.2583	0.808348	1.10121	0.6357
P05108	0.107906	0.565476	0.559432	0.597244	1.19028	2.62464	0.785878	0.612559	1.29887	1.9525	1.27738	0.859326	1.68872	1.88353
P05114	0.115541	1.07072	3.56631	0.265349	1.82096	1.92695	0.536811	0.638868	0.318752	0.942884	0.243963	1.39798	1.61293	0.35188
P05165-2	0.38717	0.721354	0.361816	4.12311	0.478285	3.61218	0.707231	0.342537	1.62296	1.33966	1.04505	1.03678	1.34653	1.05817
P05166	0.21836	1.04212	0.26071	3.67283	0.661412	2.93434	0.52108	0.449239	1.63144	1.42576	1.11965	1.02233	1.42353	1.40642
P05186	0.168031	0.115591	1.06946	0.223531	0.75348	1.65155	1.42065	2.24876	0.461729	1.39201	0.84753	0.358581	2.85712	0.637296
P05204	0.0743297	0.703176	2.8472	0.353516	0.993631	1.9499	0.659312	0.932577	0.307441	0.764419	0.535464	0.924009	1.37206	0.527211
P05362	0.73077	0.352213	0.712106	0.948028	0.997303	0.391798	4.82279	0.399421	0.820788	1.85931	1.26558	1.05599	1.99284	0.300995
P05387	0.705184	0.725658	2.54177	0.679738	1.03317	1.92917	0.75981	0.873584	0.854371	0.786468	0.550957	1.15764	1.99234	1.421
P05388	1.7993	1.25315	1.25799	0.949879	0.791958	1.36601	0.692237	1.43246	0.857006	0.904375	0.822092	1.24424	1.23186	1.62934
P05496	0.28805	1.58747	0.319146	3.1754	1.03029	3.02601	0.924965	0.769994	1.28344	1.35136	1.14108	0.634344	0.525173	1.31577
P05556-2	2.62367	0.551006	2.13863	0.662538	1.00669	0.796417	1.54042	0.988194	1.26307	1.12271	1.89429	0.919078	1.74336	0.990473
P05783	0.120836	0.0449489	0.0453153	2.22437	10.2033	0.115178	0.295288	0.0903429	0.0287594	0.114918	0.208396	0.689516	0.546532	0.109401
P05787	0.103616	0.0934229	0.0484855	2.65059	9.45964	0.252052	0.373887	0.166585	0.050863	0.0782285	0.214917	0.764418	0.488941	0.243712
P06213-2	0.459048	1.08983	0.409282	0.775335	1.48494	1.24012	0.969617	3.10967	1.68476	1.37602	1.15369	1.13733	0.59302	0.630981
P06241-3	5.2015	1.06984	0.311129	0.880557	1.40781	0.600025	0.954265	1.10722	1.37852	1.0121	1.28722	1.08133	0.717296	0.630262
P06396-2	4.42826	1.05055	1.54941	0.82809	1.62224	0.610731	0.606658	0.234272	0.630679	0.90865	0.765676	1.04985	1.32222	0.541667
P06576	0.515831	0.544304	3.16685	1.84234	0.781565	5.12195	0.390215	0.780319	0.509469	0.43763	0.82923	0.263926	1.3043	1.15898
P06703	6.22076	0.0880722	0.496488	0.786358	0.14031	0.152269	1.64462	0.0772079	0.732701	0.604138	0.776628	0.510092	4.80014	0.26069
P06727	8.12711	0.280772	1.36294	1.54371	0.232973	0.415731	0.697865	0.683023	0.768035	0.637014	1.50119	0.531425	0.959156	0.518701
P06733	3.7002	0.736923	1.30106	1.09945	1.85472	0.996735	0.752103	1.09184	1.39201	0.660295	1.02219	0.474743	1.50064	0.934219
P06748-2	1.91932	0.94141	2.10322	0.456404	2.01333	3.6005	0.419711	1.14855	0.762433	0.600917	0.329557	0.644695	0.599502	1.23366
P06753-3	3.62984	0.469828	1.4017	0.60371	1.12693	1.21841	1.49237	0.659721	0.617574	0.764934	0.753949	0.731612	2.15805	0.665264
P06756-2	0.928839	0.581926	0.880753	1.36775	0.916907	0.689781	2.07294	0.656165	1.16295	1.00363	1.72306	1.14016	1.70762	0.627353
P06865	0.427617	0.68786	0.489377	2.99587	0.98082	1.32142	0.947254	0.436056	2.22098	1.01413	0.709812	0.81028	2.06091	1.35066
P07099	0.333001	0.485857	0.431012	1.46794	0.669739	0.325151	1.11626	1.03229	2.86493	1.88706	2.46279	1.3422	1.02348	1.90957
P07203	2.88078	1.11429	0.588608	2.10342	0.915859	0.572539	1.25866	0.509102	1.43365	1.18502	1.1024	0.806383	1.95713	0.636913
P07237	0.494266	0.505334	0.370581	0.468	0.534537	0.731992	1.36273	1.10486	2.54903	1.9558	1.15943	1.22234	2.48837	1.33541
P07339	0.559151	0.55853	0.460328	2.08453	0.850814	0.546786	1.21916	1.01595	1.63693	1.18238	1.36776	0.94678	3.05209	1.45442
P07355	1.65988	0.261759	0.358249	1.81317	1.15507	0.46308	1.97886	0.461072	0.834577	0.877437	1.30143	0.967051	3.25692	1.16264
P07384	6.73374	0.939505	1.18409	1.18187	1.39428	0.254786	1.27487	0.300753	1.20056	1.05742	1.37971	0.968183	1.28531	0.474593
P07437	3.02531	2.53822	1.4236	1.99578	1.42139	0.524758	1.47395	0.792097	0.835083	1.01477	1.26631	0.770068	0.62936	0.785375
P07477	4.09213	1.23275	1.11666	1.20823	0.949621	1.36128	1.18293	1.092	1.71919	1.35027	1.87282	0.960162	0.918007	1.95203
P07602	0.223069	0.462517	1.14015	1.39736	0.739179	1.03768	1.48519	0.5487	1.01148	0.780782	0.712457	0.950272	3.81311	0.969309
P07741	5.97893	0.815336	1.28878	0.706728	1.43724	0.690967	0.814115	1.11775	0.95286	0.706709	0.786775	0.567148	0.98342	0.5787
P07814	0.826821	1.45586	0.605031	0.854289	1.10496	1.86927	1.20231	1.28092	1.78351	0.955439	0.913874	1.0381	0.789462	1.59908
P07858	1.10336	0.377416	1.05985	5.2374	0.656842	1.7381	1.00547	0.948637	1.00502	0.553185	1.20584	0.455479	2.54486	1.01742
P07900	3.27986	0.885442	1.63365	0.866268	1.19528	1.42489	1.03753	1.17398	0.671324	0.777291	0.982201	1.14853	1.03652	1.20142
P07910-2	0.650782	2.24873	1.1105	0.354518	0.993907	2.67395	0.535145	1.68698	0.685845	0.874496	0.287621	1.61295	1.04064	1.29834
P07919	0.322634	0.738677	4.26064	2.13673	0.671643	0.274666	0.662917	0.496848	0.904203	0.758201	0.747775	0.376622	1.0674	0.531648
P07942	0.825035	0.379636	1.44367	0.654443	1.08245	1.87723	1.10201	2.73914	0.944179	0.898488	1.14403	0.73971	0.57781	0.906625
P07948-2	5.62807	0.94814	0.222276	1.09296	0.965336	0.473755	2.00458	0.421713	0.833857	1.25178	1.50171	1.10273	0.744347	1.2095
P07954-2	0.607589	1.75549	0.921151	2.48043	2.39261	3.01289	0.684861	0.542506	0.822801	0.951793	0.623382	0.607529	1.42496	0.940066
P08107	2.72414	1.67321	0.165005	0.774668	0.892413	1.23782	0.929315	1.30969	0.942659	0.853786	1.21795	0.813634	1.4952	2.34924
P08133	2.27379	0.78258	1.69999	1.51413	1.12165	0.444525	1.68764	0.325775	1.23756	0.721415	1.72543	0.65178	2.33349	0.770648
P08174	1.41156	0.92367	1.22837	0.829769	0.335054	0.365073	1.20936	0.76174	1.95651	1.97447	2.30233	0.866518	2.36648	0.436007
P08183	0.163308	0.340741	0.112327	0.23347	0.276244	0.32406	1.42906	1.84881	2.85074	1.91084	2.1715	1.26962	0.814045	2.05124
P08195-2	3.14071	0.743675	0.687372	1.13143	0.929767	0.849333	1.94273	1.46285	0.883496	1.23892	2.08173	0.884959	1.37691	1.81703
P08236	0.319597	1.69255	0.608445	0.992039	0.62276	2.00585	0.498331	2.58925	0.72555	0.667103	0.613138	0.579722	1.23169	2.69163
P08237-2	4.16469	0.650938	1.33354	1.48171	1.30783	0.86418	0.73886	1.26504	1.39972	1.03349	1.0721	0.702339	1.06071	1.05365
P08238	2.802	1.24157	1.99467	0.699012	1.61471	1.12684	0.723153	1.65817	0.581903	0.631288	0.954845	0.805225	0.657609	0.876716
P08263	0.0943682	0.0723975	3.76499	0.0802853	0.658677	1.61672	0.29143	0.203353	0.0639863	0.249058	1.15098	0.13258	1.69729	3.88724
P08514-3	8.5498	0.846562	0.418887	0.766379	0.0411833	0.0940048	1.0543	0.114871	1	0.630567	0.988614	0.445142	0.173134	0.0719225
P08559	0.201406	1.78894	1.49385	3.84411	0.84792	2.97777	0.727087	0.30763	0.922971	0.778508	0.552862	1.00335	0.760862	0.677669
P08571	0.809229	0.425965	0.663071	1.50857	0.608658	0.158431	4.20439	0.0665043	0.708322	2.05893	2.22436	1.24227	3.83946	0.245518
P08572	0.419721	0.995822	1.24928	1.80496	0.778841	0.713034	1.81662	3.89759	1.57883	1.30479	2.49114	0.612116	0.490043	0.695099
P08574	0.910232	1.72136	1.9507	2.79772	0.74545	0.560754	0.655162	0.840803	1.17587	1.06574	0.856113	0.56591	0.993834	1.2081
P08575-2	6.85713	0.600133	0.303754	1.58216	0.285728	0.329824	1.9799	0.174548	0.670022	1.3643	1.84639	0.779671	0.804089	0.686853
P08648	3.2344	1.64324	0.625004	0.915953	2.38578	0.61373	0.893288	1.5067	0.780422	0.697195	1.17042	0.604202	0.974638	1.44243
P08670	0.706363	0.370599	1.21231	0.822679	1.19296	0.905048	1.8056	1.97909	1.36701	0.732515	1.56336	0.606855	1.33389	0.931438
P08686	0.291127	0.732024	0.155929	0.24365	1.55631	0.205998	0.473382	1.99777	2.62136	1.56504	2.58594	0.68241	0.634051	2.63676
P08754	1.86522	0.666918	0.404757	1.16099	1.239	0.431976	1.70157	0.726939	0.993028	0.697688	2.63322	1.05998	0.898396	1.13111
P08758	0.762575	0.443381	0.78938	1.8652	1.30948	1.53118	1.58087	1.09861	0.759404	0.849048	0.914222	0.966178	2.65691	0.703055
P08865	1.39098	1.7084	1.29398	0.957565	1.19884	1.76866	0.914063	0.824763	1.05756	1.01371	0.642578	1.19672	1.2655	1.02575
P09012	0.86544	1.43226	1.92939	0.489924	1.25775	2.34057	0.707579	1.25088	0.599263	0.868222	0.472042	1.45084	1.62217	1.16464
P09110	0.414453	1.85303	0.369143	0.975805	3.91349	0.580066	2.05937	0.170937	1.66552	1.77186	0.792803	1.43797	1.43199	0.61423
P09132	1.72264	0.909313	1.12027	0.715848	0.959989	1.80555	0.710093	1.49752	0.771059	1.05171	0.553014	1.29813	1.7727	0.858873
P09382	1.004	1.12184	1.49219	1.56061	4.45508	0.514308	1.52175	0.582524	0.862623	0.944049	0.66053	0.676863	2.94046	0.454307
P09455	0.310313	0.525703	4.96601	1.28187	1.27952	0.469698	0.476328	0.283191	0.583363	0.389002	0.898174	0.358002	1.60408	0.436692
P09471-2	0.314606	0.817703	2.35068	1.48389	2.88275	0.301436	0.691278	0.0922978	0.914326	0.98522	1.16237	0.675557	1.10547	0.423531
P09486	1.25868	0.917987	2.53281	0.799517	0.895066	0.776819	0.584499	4.1024	0.520691	0.469737	0.512898	0.421392	0.689906	0.441853
P09496-2	1.37286	1.22327	2.39148	0.529717	0.314667	1.61901	1.00606	0.810544	0.65997	0.890716	0.403235	1.73641	1.69545	1.06827
P09497-2	0.208001	1.32354	4.11191	0.354562	1.38525	2.03284	0.459521	0.51088	0.743647	0.514186	0.34436	0.886293	0.988338	1.77332
P09525	1.44471	0.441052	2.90193	1.13416	0.884463	1.36917	0.803021	1.00552	0.504843	0.413467	1.24059	0.363233	1.68863	1.3843
P09543-2	4.29267	1.60205	0.42858	1.33572	0.401958	0.539672	1.04715	1.01806	1.13165	1.18253	1.84687	1.56263	0.943814	1.37847
P09601	2.72813	0.362955	0.960718	1.01017	0.57346	1.96255	2.81962	0.489446	1.32192	1.36827	1.76227	0.809481	1.22189	0.69218
P09622	0.173816	1.93991	0.951885	1.34768	1.63154	3.0046	0.860524	0.510284	1.00577	1.08831	0.670082	0.942089	1.33756	1.09896
P09651-3	1.82	2.97924	1.1669	0.338368	0.891479	1.73101	0.648444	1.75125	0.571074	0.836578	0.43155	1.12183	0.994509	1.02334
P09661	1.27537	0.625812	1.8307	0.529808	0.544838	2.45141	0.694781	0.975397	0.662581	0.462417	0.389502	1.21391	1.65939	1.00987
P09871	6.10137	1.27994	0.0929172	1.09128	0.359325	0.400855	0.90956	0.1535	0.661435	0.801172	0.355628	0.42206	0.867581	0.445732
P09874	1.57868	0.680668	1.25726	0.69742	0.614982	1.86976	0.399964	3.40906	0.289573	0.618587	0.639326	0.903634	0.790635	1.22323
P09960	9.33504	0.757933	0.239535	0.671394	1.26908	0.829661	0.781616	0.38146	1.39432	0.976831	1.23243	0.790375	1.52137	0.752847
P09972	0.636074	2.4517	1.09228	1.39107	1.44935	2.83005	0.507387	2.226	0.759671	0.513994	0.430845	0.548571	0.721127	0.816411
P0C0L4	3.8717	0.971428	0.560272	0.564742	1.31885	0.593741	1.91377	0.596013	0.605793	1.6658	1.10857	1.41438	1.49969	0.98912
P0CB43	1.58121	4.41415	1.80626	1.02739	1.05185	0.613922	0.860012	1.06922	0.494661	0.642981	0.972662	1.38216	0.769675	1.11982
P0CW22	1.29734	0.399407	0.802631	0.94243	0.934618	3.0415	0.786194	0.873399	1.20784	0.470514	0.71237	1.18788	1.51377	1.52676
P0DJ07	0.0983979	0.457133	1.39324	5.41845	0.15765	0.660362	0.666884	0.995293	1.35716	1.19882	1.54694	0.406767	1.3599	0.629331
P10109	0.332773	0.412098	4.45539	0.381811	1.47748	1.33061	0.493689	0.721175	0.49975	0.571461	0.656072	0.347104	2.15598	0.510281
P10155	3.05437	1.4723	0.67239	0.89598	0.854077	1.52701	0.676398	1.97808	1.22609	1.18526	1.51152	0.941482	1.17294	1.68974
P10253	0.171956	1.11299	0.578016	3.5475	0.44486	0.833621	0.645029	1.89719	1.45938	0.889716	0.729058	0.545306	1.22064	1.99653
P10301	0.890594	0.939322	0.317929	1.46002	1.25677	0.389352	2.28241	0.454231	1.45223	1.06691	2.80169	0.766518	1.52947	0.939145
P10515	0.48	2.17294	1.88622	3.93932	0.926516	1.74421	0.579839	0.326428	1.33373	0.855422	0.779701	0.839194	1.01478	0.804489
P10599	1.72124	0.866208	3.55973	1.13138	1.9557	1.27508	0.786834	0.505661	0.713027	1.03989	0.692566	0.589302	1.5919	0.67857
P10606	0.415581	1.16604	2.09538	2.09601	0.32256	0.438049	1.0939	0.419035	1.49067	2.02404	1.26169	0.762215	1.97109	0.571166
P10619	0.269171	0.712438	2.62368	3.73625	1.56098	0.9957	0.859034	0.760694	1.10214	0.749476	0.779181	0.861516	1.68933	0.813398
P10620	0.198915	0.497451	0.0291974	1.71317	1.39322	0.505133	1.68314	0.666569	2.46381	2.30149	1.65739	1.25418	1.67954	1.52242
P10644	3.13672	0.541855	1.7295	0.6185	1.24325	1.76832	0.679311	1.07572	0.79116	0.905219	0.834569	0.782788	1.02985	0.67014
P10768	15.1232	0.390501	0.48489	0.904434	0.872056	0.853019	0.737555	0.805574	1.05135	0.655227	0.847726	0.787116	0.815118	0.857408
P10809	0.414848	0.599476	0.807447	0.959811	0.884735	5.15751	0.707119	0.966429	1.33247	0.832418	0.525214	0.696061	0.931806	0.940707
P10909-4	3.45386	0.933725	0.70437	1.17827	0.350328	0.840242	0.329566	3.59712	1.03127	0.756579	0.776001	0.290458	0.882645	0.532612
P11021	1.04895	0.860477	1.51238	0.795373	0.867478	1.81519	1.25237	1.27477	1.30648	1.19694	1.1189	1.04723	1.51709	0.765673
P11047	0.694008	1.61616	1.58259	1.20616	1.38069	1.22729	1.1512	2.34181	1.10514	0.83696	1.24592	0.456489	0.882449	0.785363
P11142	2.21544	1.36223	1.4933	0.607779	1.33573	1.92228	0.753817	1.21248	0.561947	1.15092	0.494164	0.669279	1.12005	1.59781
P11166	7.85511	0.337173	0.318804	0.523759	0.0915649	0.249092	2.26092	0.355274	0.666208	0.51335	0.674548	0.463532	0.0621217	0.101369
P11171-4	5.28866	0.207302	0.316336	0.449084	0.680307	0.362686	7.17465	0.420523	0.391467	0.162321	1.47136	1.45888	0.346357	0.373995
P11172	2.02087	1.02326	1.46814	1.15801	1.12595	0.800597	0.789407	2.47407	0.506005	0.639555	1.10329	1.27283	0.676134	0.698001
P11177-2	0.336046	1.07655	1.27202	2.62089	0.663173	3.9309	0.609119	0.609984	1.27898	0.671513	1.11783	0.539018	0.696639	1.1303
P11182	0.179057	0.629642	1.93441	1.43021	0.669198	2.22089	0.875764	0.324421	0.960392	0.927797	0.815418	1.46382	1.78968	1.41061
P11216	1.19639	4.23159	1.13763	1.78984	0.466737	1.88119	3.04637	1.40233	0.759199	0.696011	0.634187	0.469467	0.84851	0.469354
P11233	2.11405	1.40276	1.11408	1.13614	1.11513	2.12376	1.9476	0.355409	1.14992	0.982112	1.3516	0.809521	1.89664	0.795539
P11234	2.28066	0.763886	0.8875	1.12179	1.27092	0.633867	1.14617	0.622832	0.828961	0.897275	0.799667	0.914081	1.05613	1.58025
P11277-3	6.59202	0.682401	0.529668	0.600429	0.129138	0.180452	3.73098	0.177479	0.730337	0.725126	0.731052	0.784002	0.107949	0.152218
P11279	0.572583	0.337602	1.10003	1.77301	0.491894	1.66247	1.46611	0.564992	1.07223	1.39402	1.27415	0.942612	3.08708	1.07116
P11310	0.512515	0.380522	0.356543	3.19965	0.824421	1.33358	0.936394	1.02768	0.988348	1.24468	0.956885	1.15978	1.38285	0.989842
P11388	2.63453	0.708049	0.579867	1.33393	0.708155	3.18117	0.959481	1.69912	0.728004	0.881333	0.790304	1.32793	0.65745	0.866644
P11413	5.00923	3.29613	0.609509	2.29813	2.77365	0.236359	1.19104	0.193305	0.70424	0.691464	0.36461	0.530033	1.02574	0.166592
P11441	0.349481	1.23542	5.99385	0.777482	0.833713	1.43225	0.369851	0.883807	0.717225	0.56292	1.01363	0.61321	1.22215	1.03207
P11498	0.265	2.65581	0.73123	2.31939	4.50383	1.3222	0.599536	0.48511	1.23118	0.62661	0.636352	0.780442	0.657851	0.461201
P11717	0.553203	1.34517	0.904509	0.753053	0.849844	2.28972	1.64018	2.09047	1.4037	0.634642	0.770827	0.533813	0.688058	2.29895
P11766	6.22212	0.981789	0.676948	1.05318	1.22859	0.940458	0.888274	0.556605	1.08167	1.08105	1.61348	0.706058	1.87796	0.81602
P12004	5.58398	0.750447	2.01055	0.842531	0.814925	1.29548	0.712623	1.31352	0.616097	0.590521	0.643309	0.528097	0.976923	0.414849
P12081	1.55827	1.58781	1.57054	1.78508	2.3288	0.921632	1.05793	0.742113	0.749561	0.766385	0.896328	0.78501	1.37054	0.996005
P12109	1.07628	0.87238	0.831813	4.73205	0.665694	0.415062	1.33911	0.679048	1.62865	1.1368	2.65668	0.539666	0.470479	1.348
P12110	0.707762	1.09385	0.673112	4.39346	0.777358	0.41969	2.11149	0.685168	1.09299	1.18054	1.86714	0.630437	0.435246	0.948187
P12111-2	0.914152	1.27154	0.930194	3.67503	0.900552	0.43547	1.93901	0.674311	1.36542	1.1754	1.94522	0.609379	0.494452	1.20692
P12268	3.01789	1.04778	1.45804	0.683397	0.295863	5.50176	0.806735	0.644018	0.606244	0.387275	0.569711	0.449035	0.752816	0.524774
P12270	2.34776	0.698921	1.38225	0.915599	0.980904	1.52325	1.23266	1.39659	0.650371	0.791901	0.676421	1.08202	1.15666	0.795805
P12277	0.331622	0.236521	7.70005	0.227266	0.168825	0.155097	0.417095	0.190629	0.653447	0.302582	1.93744	0.362377	1.25117	0.297605
P12955	1.40763	1.15916	0.900914	1.25518	1.79114	1.409	1.56599	0.419674	1.33275	1.15789	1.1908	0.804288	2.39123	0.923173
P12956	1.54482	1.18138	1.36514	0.639256	0.835632	1.62916	0.752464	1.25288	0.62024	1.01567	0.686962	1.72666	1.36924	1.39509
P13073	0.419186	0.228127	4.37985	1.07405	1.01071	0.390341	0.626224	0.570191	0.910781	0.761168	1.32743	0.304918	2.08958	0.974764
P13473	0.486967	2.50128	3.15896	1.89853	1.35167	1.48116	1.20319	0.695909	0.851629	1.18194	1.01273	0.846436	3.25617	1.30353
P13489	8.0534	0.535268	0.782511	0.567631	0.53482	0.4573	0.899679	0.86203	0.831637	0.7568	0.729019	0.70969	0.863472	0.342328
P13639	5.31579	1.2758	1.95733	1.11621	1.0863	1.60934	0.608365	1.67822	0.812582	0.683115	1.02807	0.582098	1.19258	1.1482
P13645	9.26412	1.93817	0.248833	0.60654	0.113541	0.268496	0.786085	0.616624	1.5175	0.635778	1.14713	1.10853	0.27625	0.713449
P13667	0.857387	0.725042	1.42346	0.748833	0.855104	1.31642	1.74669	1.22902	1.59739	1.21108	1.22306	0.832944	1.7366	0.924691
P13674	0.670161	0.605589	2.58436	0.697717	0.510648	0.927615	0.800148	3.60096	0.956231	0.668301	0.819448	0.498206	1.06886	0.905235
P13716	2.95949	0.459318	1.47495	0.845422	0.391693	0.547769	0.886284	0.425234	0.954727	1.69642	1.69122	1.06123	3.46664	0.825612
P13747	0.764544	1.1104	1.60854	1.68316	2.0777	0.936088	1.61822	0.388801	0.732617	1.61776	1.30244	0.797062	1.67526	0.602374
P13796	2.6946	0.944561	0.592395	1.16338	2.78812	0.792335	2.13552	0.213916	1.6157	1.05728	1.37857	0.591042	1.64553	0.254274
P13804	0.614878	1.9356	0.604837	3.31844	2.32903	2.4	0.837686	0.379131	1.26648	1.09913	1.26891	0.75316	1.56453	0.895282
P13861	0.876505	1.36125	0.884129	0.886562	0.952878	1.1354	0.97072	0.647304	2.02082	1.50836	1.91169	1.18643	1.37399	0.750363
P13987	1.45984	1.27917	1.7202	1.19776	4.0332	0.771054	1.23226	0.407369	0.580987	0.732214	0.674355	0.724004	1.24563	0.387785
P14209	0.514576	0.376619	3.94387	0.51645	0.896841	0.710061	0.591082	0.137139	1.06864	0.589794	0.77957	0.203911	0.594363	0.402014
P14314	0.232669	0.445057	2.07746	0.425546	0.914019	2.87238	0.64625	1.82472	0.969889	0.608106	0.901917	0.434627	1.78908	0.942976
P14317	1.33053	0.871936	1.77795	0.650077	0.654791	0.554231	1.22349	0.330584	1.07268	1.62299	1.91353	1.03897	1.82503	1.57762
P14384	1.02198	0.700422	0.571214	0.823711	1.33051	0.519774	1.76416	0.824727	1.38197	1.63015	1.81439	1.14802	1.54311	1.01218
P14550	1.98159	0.732342	1.32306	0.819662	0.820332	1.6467	0.952238	0.599776	1.25403	1.49845	1.41621	1.12285	1.725	1.38874
P14618	3.83322	0.720755	0.531155	1.38832	1.49761	1.45438	1.00785	1.04023	1.21858	0.871009	0.519475	0.805226	1.63247	0.641654
P14618-2	3.47878	0.533624	0.437623	3.94939	2.14678	0.709836	1.40533	0.220663	1.0735	0.742274	0.794846	0.462128	1.28551	0.291784
P14625	0.729567	0.905593	1.30827	0.706569	1.22788	0.964441	1.34982	1.35582	1.89378	1.42724	1.02572	0.975109	1.55328	0.79529
P14678-2	1.44509	0.862884	1.57085	0.822845	0.874312	2.16168	0.641818	1.73879	0.973576	0.937706	1.03437	0.909715	1.47921	1.94715
P14735	7.10553	0.660817	0.887652	1.15038	1.47863	0.953593	0.724762	0.582327	1.10294	0.690706	0.996768	0.640233	0.805289	0.749462
P14780	6.02842	0.617284	1.0684	0.537869	0.26845	0.438949	4.8031	0.198426	0.532523	0.56259	1.11544	0.198094	0.761891	0.148016
P14866	1.08334	1.3007	1.02863	0.361952	0.944918	2.57758	0.834503	1.60965	0.703654	0.801933	0.493869	1.47771	1.12559	0.603517
P14868	2.91615	1.6985	1.09636	1.18139	0.972738	1.76182	0.536138	1.26202	1.75883	0.912555	0.947883	0.707586	0.935455	1.96035
P14927	0.270154	2.52138	4.13123	1.41556	1.52314	0.170537	1.2059	0.379488	0.898525	1.30872	0.90862	0.516703	2.02015	0.54316
P15121	0.180772	0.306064	0.0359239	0.48524	2.96766	0.397547	0.834847	0.864871	1.83644	1.93475	2.09579	1.12455	1.86644	1.53644
P15153	6.93697	0.540474	0.639734	1.01409	0.98656	0.627364	1.04668	0.61568	0.880149	0.826655	0.991203	0.54259	0.941951	0.708452
P15170	5.97999	1.38992	2.02148	0.756015	1.51851	0.768934	0.80883	0.967657	0.649681	0.788357	0.725416	0.683422	0.718141	0.506477
P15311	0.399	0.747502	1.56414	0.449717	1.39243	0.834966	1.10184	0.606034	1.0095	1.33713	1.48646	0.949838	2.72321	0.864459
P15374	4.28725	0.249896	3.01548	0.460918	0.923566	1.0043	1.03876	0.427079	0.598771	0.501023	0.819894	0.505751	1.32054	0.712638
P15529-16	0.655328	0.445171	1.06513	0.552275	0.962317	1.18958	0.754836	4.25105	0.704733	0.824588	1.39105	0.963308	0.952039	0.811192
P15538	0.677538	1.23598	0.287788	0.763815	0.444583	0.670848	1.69739	0.748135	2.81111	3.38784	1.85101	1.23361	1.12693	1.33003
P15586	0.128037	0.702756	1.67942	1.50373	2.10178	1.88593	0.767411	1.0105	1.12056	0.888315	0.665288	0.631438	2.64444	0.753823
P15880	1.68065	1.31351	0.673233	1.3032	0.509461	5.58607	0.854315	0.890195	1.68109	1.14197	1.47942	0.651633	1.28594	1.38095
P15924-2	1.08594	4.48806	0.582405	0.824758	0.821149	0.421728	1.01094	1.60547	2.36654	1.16868	0.854676	1.76824	0.642534	0.606166
P16070-12	0.8736	2.53317	1.12395	2.21014	2.06566	0.436531	1.77555	0.51191	0.614056	0.939297	1.01303	0.47362	1.30068	0.519411
P16083	1.69008	0.446381	0.223111	1.08512	2.489	1	0.803296	0.336722	1.18273	1.17506	1.1129	0.952852	2.86692	0.808739
P16157-10	9.63081	0.593555	0.418014	0.578411	0.0691165	0.0974116	1.74875	0.0886191	0.554724	0.50516	0.587498	0.393631	0.0567967	0.106742
P16219	0.88501	0.451684	0.846736	6.64767	0.49118	3.51164	0.615081	0.843902	0.934977	0.734951	0.734187	0.701005	0.607792	0.976998
P16278-2	0.264486	0.698334	1.96503	1.72667	1.36708	0.859041	0.813261	0.394936	1.72073	1.1436	0.630496	1.13095	2.38319	0.89242
P16284-3	4.19782	1.03732	1.32565	1.07355	0.372001	0.385765	0.83541	0.451809	0.656049	0.734003	0.732923	0.311482	0.57959	0.302567
P16435	0.243577	0.753329	0.147524	0.444221	1.13755	2.2638	0.915813	1.89207	2.75305	1.13411	1.32909	0.982237	0.563683	1.37006
P16520	1.10491	1.02573	0.787724	0.892663	1.87799	0.239934	3.09113	0.36822	0.821985	2.17529	1.0485	1.26616	1.35064	0.473022
P16615-2	0.903511	0.760605	0.254771	1.13073	0.498533	0.899132	1.2654	2.18463	2.00806	1.31258	1.98233	1.00044	0.609652	2.13131
P16671	3.06045	0.413793	1.43347	1.76729	0.255154	0.54022	2.49972	1.66164	0.564566	0.618032	2.4887	0.423474	0.36052	1.10974
P16930	0.771004	0.88281	0.326034	1.13898	2.26983	0.472565	1.36589	0.0888893	1.29847	1.13064	1.11192	0.902681	2.89	1.17514
P17152	0.363296	3.16488	0.760488	4.08854	0.587166	1.42594	1.30083	0.984003	1.22369	1.46701	1.48695	0.856793	0.678824	0.914525
P17174	0.995468	0.601725	0.776162	0.917511	0.246481	3.51001	0.421924	0.979665	1.21899	0.503241	1.56708	0.377173	0.810902	2.42324
P17252	0.989797	4.47971	0.259498	1.61985	1.21206	0.339004	1.04765	0.980941	0.77583	1.82002	1.5447	1.55678	1.08601	0.826221
P17301	3.24846	0.2146	0.238599	0.712446	0.357625	0.293521	2.01657	1.0947	1.26977	2.97328	1.40001	2.15891	1.96208	0.152062
P17568	0.390126	0.47853	1.09012	0.378646	0.778051	0.887675	1.43677	0.87408	2.16784	1.30259	2.9844	1.03284	2.64092	1.45149
P17655	3.07072	1.13013	0.466903	0.961753	2.36004	0.696118	1.19816	1.33615	0.868919	0.840766	1.3236	1.064	1.84253	1.03618
P17844	1.97637	1.8984	0.750546	0.66045	0.767739	2.2896	0.671211	1.48606	0.909054	1.15782	0.844353	1.36875	0.997567	1.24924
P17858	8.01365	0.844762	0.778437	1.22638	0.921265	0.548477	0.732219	2.07855	0.922546	0.702357	0.757092	0.495335	0.442581	1.15861
P17980	4.67727	0.71549	1.81708	0.85971	0.583378	1.2307	0.59306	0.879671	1.26205	0.772586	0.982248	0.552687	0.831645	1.22528
P17987	5.81541	0.813062	0.588589	0.855915	0.849741	1.76048	0.674553	0.78037	1.09434	0.896932	0.747727	1.01432	0.602359	1.78832
P18031	1.07076	1.91107	0.442163	1.68741	1.82617	0.917197	1.10094	1.77736	1.62564	1.49232	1.48525	1.12237	0.61176	0.714021
P18085	1.26502	0.66533	1.84538	0.768388	1.53851	1.32328	0.775976	0.718521	0.956989	0.932707	1.1979	1.30962	0.996794	1.44064
P18124	0.333343	1.01683	0.294142	1.42296	0.732106	1.90381	1.07469	1.38567	1.97941	1.12874	1.47088	1.08697	0.651934	2.07761
P18206-2	5.72356	0.631549	1.7657	0.672575	0.537699	0.566891	0.982062	0.522156	0.774025	0.830176	0.96675	0.592275	1.09778	0.634979
P18621	0.654506	1.37074	0.60292	1.10136	1.12733	1.63818	1.03574	1.1466	1.37932	1.27412	1.04217	1.16462	1.03884	1.4702
P18827	0.0512817	0.180583	4.40168	0.980316	3.12744	1.09221	0.820454	0.500687	0.211675	0	0.186711	0.843169	1.11716	0.366252
P18859	0.0823065	0.989294	3.71758	2.17805	0.59487	2.07577	0.608838	0.79919	0.73283	1.19586	0.940726	0.299239	1.69395	0.519121
P19256-2	3.44684	0.488745	0.599781	0.606383	3.59226	0.491433	2.02252	0.610742	0.74736	0.807298	0.974119	0.764685	1.17345	0.460767
P19320-2	0.492135	0.325163	9.55911	0.336293	0.0504641	0.130756	0.184666	0.0968606	0.37993	1.00435	0.471737	0.418542	0.307718	0.108988
P19338	0.84127	0.897942	1.45682	0.379725	1.01829	1.76951	0.687754	1.37511	0.744947	1.13597	0.444613	1.84235	1.39425	1.74669
P19367-4	1.7573	1.04334	0.621746	6.14023	1.15032	1.8069	0.700847	0.436741	1.00522	1.15105	0.427803	0.629172	0.670522	0.600058
P19404	0.487539	0.902383	1.62769	0.418951	0.786431	0.460981	1.40737	0.525802	1.0346	1.52268	0.915693	1.8197	3.79366	0.915559
P19525	0.983285	1.70429	0.753234	0.600377	1.2265	1.89973	0.728852	1.48196	1.24625	1.12412	0.49271	1.46469	1.04697	1.15304
P19784	5.43079	1.12348	2.05616	0.955607	0.932973	1.15133	1.23599	1.20106	0.842763	0.858452	0.800917	1.24252	0.781442	0.81005
P19823	10.2082	0.535577	0.722425	0.816702	0.270271	0.44265	1.03859	0.0947166	0.785581	0.942324	0.538613	0.739186	1.24773	0.122897
P20020-5	1.52567	1.06754	0.337701	1.98688	1.30434	0.688284	1.86132	1.69147	2.35801	1.01433	1.20911	0.947384	0.624198	0.639761
P20036	1.02806	0.819149	5.03406	0.949776	1.45435	0.118215	0.555966	0.143768	0.77244	1.7315	1.12671	0.499104	1.75289	0.425794
P20073-2	2.94476	0.799869	1.0064	0.917385	0.804116	1.04483	1.07593	0.781935	0.743805	0.904759	0.866722	0.639403	2.22073	1.35075
P20338	0.959089	0.77496	0.726566	0.606725	3.06202	0.937595	1.73935	0.921195	1.72149	1.22244	0.790858	1.19693	1.3076	0.747478
P20339	2.20766	1.38672	1.51352	1.52896	1.15995	1.2728	0.911361	0.914172	1.09647	1.19735	1.32729	0.855169	1.26133	0.984421
P20340	2.1425	0.574502	1.22939	0.773826	1.36279	1.87322	1.51922	1.18261	0.996574	0.912669	0.953239	0.833576	1.2152	0.804859
P20618	0.784859	0.499734	0.66888	1.30105	0.879389	3.45579	0.833437	0.823488	1.58885	0.70772	0.905091	1.0351	1.27968	1.58474
P20645	0.599355	0.641253	4.01214	1.18946	0.413486	1.76581	1.22893	0.699024	1.31887	0.675995	0.880003	0.665774	0.923316	1.06755
P20674	0.638987	0.840904	3.98223	1.27428	0.838786	0.744388	1.3119	0.789647	1.13555	0.564695	1.79721	0.680768	0.428987	2.0822
P20700	1.46294	0.892521	1.60916	0.345603	1.00662	1.74013	0.754179	4.67235	0.253495	0.409629	0.506606	0.418622	0.375264	0.492498
P20962	0.382728	0.744605	3.01659	2.62698	0.440839	0.861189	1.17323	0.592923	0.920291	0.756057	0.800336	0.404144	1.51086	0.266156
P21333-2	6.88037	0.571404	0.979688	1.19589	0.330069	0.318193	1.34415	0.391817	1.18161	1.20405	1.57151	0.662584	1.16282	0.840339
P21397	0.203043	0.60481	0.534994	1.47319	4.23544	0.956037	1.05131	0.885706	1.3193	0.585909	1.53327	0.619547	0.471098	1.11594
P21399	1.27168	0.793289	0.961166	1.03455	0.815094	1.01258	1.39623	0.591037	1.36558	1.42155	1.38089	0.936722	2.44232	0.617305
P21757-3	0.571227	0.743442	0.451153	0.939728	0.385986	0.30684	3.50078	0.276848	0.928977	2.12393	1.31547	1.6542	2.11517	0.803342
P21796	0.338283	0.862281	4.88294	2.67717	1.30502	1.50691	0.784002	0.865888	0.817668	0.600789	1.01015	0.503264	0.933854	0.730996
P21810	1.02885	0.327472	1.74343	1.42773	0.596814	0.562985	1.58279	1.09861	0.831902	1.72046	1.66412	0.965424	2.23339	0.813738
P21912	0.422064	1.12505	2.61875	1.69546	0.997376	0.309287	1.10075	0.400907	0.929329	0.987331	1.03741	0.872763	2.07655	0.440639
P21926	4.59867	0.705273	3.09876	0.579551	1.67258	0.0993169	0.833937	0.124112	0.715072	0.758769	0.839493	0.925597	1.09111	0.168964
P21964-2	0.322374	1.10891	0.606647	1.40655	0.671685	0.39896	1.35788	1.36919	2.76961	1.50035	1.83262	1.56917	1.19901	0.822357
P21980	11.5879	0.885389	0.325152	0.949521	0.755066	0.54946	1.80264	1.02534	0.735229	0.795952	1.02982	0.46084	0.523662	0.496715
P22033	0.382251	0.981166	2.07426	1.26496	1.51913	2.14236	0.788444	0.942112	0.969656	0.68074	0.649152	0.717136	1.16582	0.702647
P22059	0.690783	1.5418	0.800227	0.626628	1.18415	0.965295	0.807062	1.21599	1.01419	1.80617	1.47371	1.70162	1.19395	1.22002
P22087	1.72763	1.2727	0.356027	0.907787	0.679879	1.76359	0.636028	1.99747	1.42573	1.28374	1.17095	1.27355	0.839786	1.80454
P22234	2.07841	1.15371	1.16318	0.512823	1.62013	0.769839	0.987065	0.953003	0.823264	0.905529	0.631278	1.00521	1.00134	0.746739
P22307-2	1.08359	2.28795	1.30845	0.888231	1.91224	0.841418	1.03571	0.598487	1.0107	1.08003	0.78576	0.653829	1.81438	1.74318
P22314	4.09375	0.689747	1.47186	0.766236	1.36642	1.0369	0.721603	0.81954	0.774167	0.698121	0.810013	0.797669	1.18446	0.770158
P22492	0.32004	1.7613	0.974518	0.223515	1.04632	1.36327	0.841329	2.02554	0.591177	1.11765	0.882519	1.80114	1.29205	2.02347
P22570	0.0900458	2.0443	0.849464	4.61956	1.48117	1.05003	0.631418	0.492704	1.35543	1.13278	1.04453	0.780653	1.18976	1.25985
P22626	1.11028	2.78843	1.75573	0.21386	1.14644	2.39165	0.698266	0.909812	0.536901	1.07692	0.34648	1.42839	1.63734	1.32674
P22695	0.634106	0.655205	2.49848	1.94389	0.435487	0.526478	0.634187	1.20956	1.67964	0.825713	2.41446	0.370594	1.14285	1.97676
P22830	0.329396	0.548699	1.36073	0.761898	0.874678	0.475004	1.17172	1.04607	1.36668	2.05553	1.16422	1.75299	2.04218	0.872714
P22897	0.185225	0.281664	0.178573	1.41273	0.259582	0.345332	4.0569	0.341037	1.13228	1.75716	2.0556	1.32552	2.81462	1.65262
P23141	0.176957	0.120782	0.128594	4.06811	6.63237	0.2659	0.769791	0.190969	0.222834	0.826152	1.07293	0.610749	0.364552	0.535041
P23142	3.3041	0.369104	0.461396	0.644082	0.374616	0.499486	2.54736	0.410933	1.48093	1.31864	1.51272	1.13595	1.32584	1.04248
P23246	0.178595	3.48275	1.36812	0.389251	0.672463	1.55006	1.53373	1.53456	0.648576	1.55486	0.38254	1.84667	1.65348	1.16701
P23258	2.8819	1.09174	2.51108	2.06233	0.702926	0.900796	0.719353	0.823205	1.0611	1.48104	1.9419	0.893891	0.733724	1.43215
P23284	0.381345	0.566385	0.789817	0.559451	0.798091	2.42106	1.22528	0.587096	1.93002	1.18798	1.34864	0.959673	2.15975	1.07077
P23368	1.54414	1.35524	0.460375	2.28514	1.26059	2.85474	0.727593	0.658344	0.764155	0.632412	0.651971	0.862678	0.771534	0.950328
P23381-2	3.27345	1.06771	0.728956	0.856588	1.23523	2.06192	1.98137	0.407074	0.889763	1.81548	0.622585	0.767088	1.33401	0.664882
P23396	1.21246	1.77794	0.399773	1.32657	0.951749	2.45391	0.980275	1.10231	1.34467	1.22776	0.795482	1.35694	0.792572	1.83201
P23528	6.7716	0.90888	1.31031	0.880972	1.20756	0.409641	0.88902	0.344896	0.67619	0.73063	0.697164	0.410609	1.51257	0.282733
P23588	0.400933	0.645025	2.40487	0.535842	1.50342	2.40342	0.8066	0.595262	0.793125	0.860529	0.377016	0.849518	1.41198	0.666403
P23634-5	1.75309	0.613761	0.414819	0.607931	2.52835	0.511576	1.21748	0.824583	1.33968	1.73244	1.67367	1.35177	0.496852	0.78824
P23786	0.238362	1.47035	0.433683	3.11593	1.30689	1.41411	0.881204	1.05062	1.80807	1.19135	1.25938	0.774978	0.750543	1.57765
P23919	5.49228	0.845887	2.07634	1.61818	0.955702	0.663258	0.897034	0.77221	0.530463	0.844277	0.712134	1.09735	0.909274	0.682023
P24043	0.445268	3.05245	2.30536	4.54849	0.734049	1.77575	1.69341	0.70664	0.996669	1.15349	0.572222	1.26262	2.04553	0.812558
P24539	0.217395	1.37946	1.90415	2.72892	0.822563	2.28452	0.80339	0.685116	1.10714	1.09293	1.08146	0.491969	1.54799	0.977195
P24557	1.35954	0.713681	0.201527	1.05602	0.47965	0.176192	3.41094	0.248398	1.1988	1.85548	2.99259	2.38798	0.99453	1.09647
P24752	0.4176	1.38283	0.633167	2.7825	1.27571	1.78844	0.811861	0.22435	1.27316	0.872807	0.981597	0.740556	2.16882	0.347785
P25325	6.3909	0.439838	0.547083	1.02039	1.08363	0.498876	0.7602	0.960187	0.763677	0.830868	1.00802	0.840494	1.79616	0.343307
P25398	2.42622	1.23274	1.58005	0.846373	1.01695	1.52923	0.713433	1.08613	0.814339	0.883971	0.633045	1.15422	2.07212	1.59209
P25685	2.12864	1.52532	2.58347	0.587954	1.09496	1.75316	0.393191	2.03139	0.513425	0.554954	0.909097	0.557742	0.965877	1.00458
P25705	0.231155	1.65261	0.456754	3.30379	1.09509	3.48999	0.777049	0.59381	1.1511	1.14117	0.848858	0.604945	0.52621	1.2441
P25713	0.0784879	0.88221	3.35291	0.353794	2.08931	5.59753	0.226273	1.441	0.228821	0.0570145	0.174868	0.209806	0.324268	0.10998
P25786	1.15435	0.768278	0.854549	1.10247	0.848509	3.12148	0.998174	0.72155	1.32571	1.03388	0.690105	0.980327	1.31859	1.29153
P25787	0.921008	0.735889	0.993923	1.16966	0.762874	3.31199	0.809071	0.803939	1.52206	0.878089	0.816333	0.840185	1.47389	1.71613
P25788-2	0.829344	0.92946	0.885675	0.995747	1.00647	3.22051	1.01943	0.679782	1.38266	0.940032	0.635533	1.03695	1.23903	1.19191
P25789	1.09634	0.949456	0.989118	1.07794	0.899627	2.98024	0.743056	0.769991	1.35613	1.01467	0.839246	0.891018	1.40502	1.91124
P26038	1.81278	0.855183	0.951013	1.23324	2.70365	0.530375	1.78287	0.330504	0.893646	1.21455	0.837408	0.79782	1.86332	0.544524
P26368-2	1.7408	1.03179	1.14021	0.842487	0.86219	1.59919	1.16849	1.59276	0.852694	0.949101	0.64838	2.19853	1.78609	1.45624
P26373	0.449205	1.31098	0.296344	1.34197	0.751343	2.31664	0.842214	1.9454	2.15712	1.10583	1.46057	1.00297	0.707018	2.49753
P26439	0.160414	0.504617	0.0736875	0.159095	0.173643	0.492973	0.806594	3.79367	5.60864	0.392995	2.4408	0.943702	0.469556	2.19148
P26440	0.464588	0.368215	0.771755	3.02534	1.28627	3.4265	0.785983	0.269884	1.13853	1.14028	0.785034	0.949759	1.55376	0.695259
P26447	7.26362	0.352785	0.730146	0.62482	0.286755	0.365046	1.15569	0.184301	1.37175	0.813689	0.814237	0.228304	1.50237	0.529744
P26572	1.35735	0.386823	0.165693	2.37634	0.227535	0.843923	1.3097	1.56874	2.19153	0.93525	2.12337	0.806469	0.359091	2.3475
P26639	3.00691	0.817096	0.709073	1.05945	0.952867	3.01072	0.660102	1.57104	0.924144	0.633599	0.681922	0.684971	0.864351	0.930787
P26885	0.208349	0.713395	0.65426	0.704494	1.14248	0.559563	1.30899	0.53488	3.11773	1.51171	1.38082	1.04823	2.62066	0.881372
P27105	7.46885	1.0101	0.732155	0.636935	0.251026	1.23206	1.30089	0.457126	0.887146	0.7724	0.9544	0.299636	0.542581	0.428958
P27169	7.07629	0.545269	0.607936	1.03841	0.214991	0.445895	0.564295	0.235452	0.890152	2.25483	1.59051	0.549469	1.6719	0.62455
P27348	2.98411	0.335619	6.90795	0.36081	0.606257	0.818039	0.901537	1.22	0.435259	0.36425	0.574077	0.556642	0.735233	0.989436
P27361-3	1.30652	0.995185	2.54281	1.19295	0.801467	0.354366	0.828217	1.90941	0.537172	0.750677	0.707686	1.09698	0.955426	0.452377
P27487	0.436574	0.210502	0.154226	4.76956	0.199489	1.04092	0.782255	4.20532	0.79262	0.253595	1.06342	0.897347	0.385643	0.414942
P27695	3.01451	1.16569	1.58428	0.790825	0.530241	0.903514	0.979158	1.65018	0.897671	1.18908	0.911892	1.11358	1.85445	1.01723
P27708	4.12494	0.909407	0.677995	1.21907	0.516426	0.443795	0.637094	1.84695	1.76444	1.18658	1.68374	0.966543	0.380178	1.8257
P27797	0.35947	0.827915	2.3073	0.554425	1.85496	1.02285	1.32805	1.02821	1.35466	1.03255	0.886336	0.745716	1.88424	0.818277
P27824	1.09002	0.656922	1.65962	1.84553	0.880143	0.881352	1.51491	1.41252	1.6634	0.96593	1.96251	0.891578	1.21242	1.50772
P28062-2	0.960838	0.993114	0.99127	2.15225	0.794272	1.47132	0.869684	0.625897	1.38444	1.06913	0.940983	0.920397	1.27603	1.90525
P28066	1.72455	1.41842	1.11669	0.872331	0.514312	3.41006	0.479029	0.862861	1.12782	0.953515	0.633619	0.386764	1.62683	1.97512
P28072	1.00799	0.848984	0.695697	1.01191	0.734011	3.92322	0.696055	0.837872	1.41877	0.792177	0.851408	0.766968	1.21131	1.63588
P28288	0.544574	1.23861	0.210602	1.39338	1.80535	0.553624	1.34503	0.975977	2.33681	1.13863	1.99088	0.948117	0.350333	2.77938
P28482	3.06781	0.659846	2.06848	0.682339	0.857138	0.726482	1.27394	0.754918	1.04336	1.17063	0.705943	1.11903	1.66422	0.485079
P28799	1.37038	1.56518	0.584303	1.38832	0.621671	0.752544	1.35295	0.704558	0.765396	0.8552	0.882437	1.02544	1.07031	2.23685
P28838-2	3.16215	0.958788	0.932415	1.13689	1.28109	1.02219	0.970435	0.329359	0.884112	1.34564	0.891744	0.720023	2.03657	1.05981
P29144	4.66479	0.462326	0.437471	0.982508	0.629331	1.55203	0.747952	0.451504	0.719645	0.589385	0.600782	0.675181	0.658384	1.32685
P29350-2	5.18473	4.93633	0.996275	0.900323	0.856222	1.1048	0.9492	0.669592	0.430437	0.664748	0.790634	0.847168	1.01272	0.966318
P29401	4.35412	1.35967	1.07091	1.1838	1.25514	1.36917	0.900472	0.329752	0.894958	1.09426	0.980262	0.641804	2.64526	0.656891
P29590-14	1.00214	3.41596	1.29383	1.17941	0.64723	0.891897	0.624952	1.00236	0.681021	1.50524	1.12503	1.70034	1.06985	0.822934
P29692	2.23337	1.79644	1.35143	0.867031	1.17259	1.39303	0.724052	0.816798	0.798282	0.75829	0.59034	0.888104	1.87657	1.52917
P29972	7.85868	0.468887	0.281651	1.01949	0.204258	0.181204	2.32039	0.189432	0.655175	0.68442	0.864592	0.582162	0.421575	0.227901
P29992	0.869063	0.64925	0.585969	0.960187	2.28085	0.731347	1.63788	1.09418	1.12515	1.13447	2.15642	1.02128	1.23884	1.05827
P30038	0.413319	8.60557	0.763697	1.25415	1.73466	0.474068	1.20256	1.97265	0.697679	0.500913	0.978603	0.33679	0.549411	0.753184
P30040	0.315236	0.604491	2.1489	1.3761	0.74962	0.87306	0.761553	0.929972	2.24559	1.03838	1.00271	0.651157	2.0718	1.02522
P30041	7.18349	0.51845	0.681605	0.782788	1.55622	1.17762	0.722926	1.3007	0.693022	0.601539	0.845872	0.468985	1.58263	0.815166
P30042-2	0.378273	2.81843	4.99815	1.5892	1.02065	1.28438	0.366466	0.419873	0.832292	0.527602	0.91371	0.333249	0.958437	0.737184
P30043	5.77531	0.753995	1.04158	1.2433	0.0655218	0.241301	0.183593	0.0611583	0.957232	0.936678	0.797605	0.0539801	0.22976	0.0850638
P30046	5.30304	0.29369	0.58468	0.632838	0.47206	0.619157	0.933985	0.946725	1.79397	0.725631	1.15582	0.462713	2.00602	0.5395
P30048	0.36407	7.56939	1.94118	2.38326	1.80155	1.20047	0.570645	0.296281	0.511457	0.705394	0.389829	0.441507	1.03596	0.58262
P30049	0.223712	1.51156	2.74619	2.28399	1.34787	2.72175	0.626422	0.533442	0.591497	0.680767	0.576844	0.527045	1.81961	0.944145
P30050	1.28571	1.00219	1.64547	0.911002	1.1865	1.77745	1.0967	1.15368	0.720306	0.838688	0.523221	1.23675	1.86403	1.0862
P30086	0.224676	0.460741	1.44054	1.07904	1.07088	1.30664	0.846735	0.455291	1.11766	1.17433	1.36041	0.62814	2.88542	0.642944
P30101	0.477767	0.734426	1.47953	0.758051	1.01529	1.61388	1.23407	0.521265	1.91891	1.19696	1.04096	1.0127	1.8708	0.811521
P30153	4.42708	0.85829	1.33862	1.07601	1.11853	0.587361	0.980875	1.45088	0.640264	0.767717	1.04596	0.821886	0.721459	0.702795
P30273	1.11395	0.835159	0.863428	0.842785	0.726681	0.384411	2.72919	0.210618	0.868686	2.39425	2.25233	1.01303	1.62479	0.862734
P30405	0.359309	0.343564	6.81125	1.37251	1.52888	2.55761	0.24855	0.276292	0.468624	0.336474	0.925202	0.292265	1.64854	0.878778
P30499	1.1514	1.76035	1.88668	2.3649	0.481162	0.586386	1.80547	0.736854	0.583717	0.863897	0.698221	1.28587	1.69826	0.858414
P30519	0.891677	1.1355	1.94913	1.04325	1.19087	0.885903	1.13087	1.689	1.23469	0.948613	1.42508	0.872778	1.09969	1.1359
P30533	0.193958	1.09281	4.72803	0.658707	1.18542	0.617717	1.07183	0.816721	0.672691	0.503343	0.623423	0.45838	1.63509	0.359465
P30536	1.77054	0.547955	0.213498	4.29914	0.228873	0.172103	1.34295	0.87273	0.829461	1.91333	2.42581	1.05035	0.903454	0.778139
P30556	0.225518	0.48589	0.222955	0.78348	0.173039	0.226577	1.41404	1.78168	2.22236	1.1056	3.06617	2.87661	0.514033	0.53864
P30837	1.24796	0.942426	0.76261	1.47072	0.60043	6.73717	0.686975	0.627606	1.41821	1.37976	0.851182	0.539525	1.04972	0.44764
P31040	0.304526	2.12148	1.75913	1.81919	1.49398	0.513809	0.742386	0.663273	1.44431	1.06727	2.36021	0.82446	0.984398	0.935075
P31146	7.83686	1.36318	0.692488	0.699512	0.561781	0.326127	1.003	0.192668	0.576923	1.32552	1.15414	0.894016	0.737715	0.602171
P31323	0.911851	0.367883	1.08588	0.16003	0.47138	1.19548	0.605649	1.29338	3.5155	0.960176	2.53099	1.64689	0.959276	0.318003
P31930	0.364433	1.26874	1.05089	3.52597	0.67179	0.245273	1.03564	0.760692	1.88929	1.6192	1.59388	0.815683	0.631142	1.38533
P31939	8.22137	0.581245	1.21716	0.629829	0.68991	1.00911	0.598556	0.600178	0.770941	0.561238	0.770707	0.544789	0.937452	0.490232
P31942-3	0.743138	2.32131	0.739581	0.621935	0.772372	2.17789	0.622136	1.52966	1.17167	1.01646	0.598875	1.35725	0.866091	1.77073
P31943	1.20418	2.36694	0.591276	0.537644	0.62422	2.88624	0.797418	2.04784	0.930915	1.2159	0.61837	1.33923	0.839932	1.56247
P31946-2	2.17495	0.884041	4.40982	1.13605	1.26624	0.809672	0.535274	0.405186	0.652122	0.567851	0.902658	0.390821	0.959387	0.475755
P31948	2.3906	0.735181	2.28847	0.649602	1.83295	1.42549	0.821757	0.533586	0.838252	0.800821	0.677549	0.643061	1.70542	0.635444
P31949	3.37368	0.582855	1.10112	1.41697	1.691	0.637682	1.7314	0.748999	0.461518	0.637331	0.831467	0.695471	2.13857	0.776981
P32119	5.41618	0.534145	0.680573	0.55429	1.7057	1.52157	1.73232	0.793704	0.875998	0.598196	0.718384	0.651393	1.14873	1.01629
P32189-1	1.13618	0.667079	1.05095	4.37243	2.16228	0.798691	0.835882	1.46788	1.89103	0.851127	1.18877	0.59973	0.346777	0.310836
P32969	0.631344	1.74948	0.472382	1.39258	0.867342	2.06511	0.82363	1.0571	1.58992	1.3844	0.924241	1.02404	0.760676	1.96077
P33121-2	1.14595	2.06102	0.71441	1.41205	1.22838	0.748189	1.08382	2.56483	1.07132	1.95478	2.1625	0.512171	0.535684	1.09633
P33897	0.204524	4.38003	0.180229	2.95857	1.97924	0.233619	1.3165	1.08374	1.13456	1.51246	1.19747	1.15487	0.214117	1.45744
P33908	1.50223	0.852365	0.301482	1.05031	0.328934	0.394889	1.51183	1.74804	1.72048	1.21871	1.2906	1.70562	0.808448	2.07443
P34897	0.434877	1.00926	1.99794	3.43527	1.28132	3.09355	0.741917	1.36183	0.624368	0.338302	0.274157	0.421906	0.367512	0.55634
P34910	2.67376	0.749817	0.839206	1.12816	0.582704	0.356704	3.22607	0.267348	0.72385	1.80465	1.10387	1.42333	2.29481	0.703584
P34932	6.26782	0.74657	0.610921	0.815397	1.93436	1.13117	0.760311	0.576316	0.796595	0.558958	0.633338	0.619442	0.749521	0.840516
P35052	0.267807	0.682738	3.24782	0.499611	2.56986	0.266654	1.30768	0.917717	0.42732	0.877568	0.726014	0.612527	1.29436	0.352898
P35221	1.13829	0.533558	2.78702	0.61417	1.0432	0.826693	1.14212	1.152	1.25874	1.10712	1.45408	1.18964	1.09747	0.721881
P35222	0.713664	0.436373	1.02569	0.494474	0.822144	0.377546	0.937543	3.41683	1.33405	1.41359	1.51388	1.46894	0.594564	0.526173
P35232	0.265765	1.30578	1.64961	3.76402	0.653774	0.924687	1.04485	0.786858	1.03083	1.31893	1.29017	0.734829	1.06882	1.04497
P35237	0.931904	1.44665	0.630527	1.24748	1.20411	1.27342	1.17076	1.27546	0.908326	1.08762	1.04205	1.09889	1.74427	0.706703
P35241	0.275163	0.691873	1.6625	0.53558	3.62321	0.579059	0.888258	0.272871	0.756159	1.03892	0.664554	1.14197	2.20536	0.733997
P35527	6.03148	1.83868	0.395745	0.648766	0.146807	0.572931	1.54561	0.782761	1.49738	0.480178	1.15072	1.86265	0.319823	0.365924
P35542	6.58944	0.314242	1.7147	0.470989	0.242143	3.21627	0.53047	0.324095	0.348744	0.237615	0.905788	0.36939	1.24915	0.627248
P35555	0.492246	1.805	0.281518	1.43202	0.379531	0.24958	1.71926	2.51179	1.32067	1.42709	2.53658	0.854854	0.568761	1.05332
P35556	0.219462	0.102395	0.0711786	0.259689	0.409491	0.326244	0.639267	8.0228	0.282666	0.234936	0.566811	0.319793	0.189965	0.828165
P35573-2	1.36984	3.498	1.26595	0.785097	0.503103	2.66949	4.00282	0.828099	0.895298	0.73536	0.534393	0.427801	0.477583	0.645893
P35579	5.28379	0.491281	0.870876	0.944685	0.710907	0.625423	1.15377	0.814945	1.21177	1.32786	1.30883	1.12533	1.00963	1.03376
P35580	1.07818	1.0509	1.24365	0.730917	0.548964	1.44802	1.38569	1.1575	1.90264	0.997762	1.49603	1.11905	1.00672	1.1501
P35606	2.24585	1.85467	1.07614	1.1326	1.31768	1.00739	0.734625	1.44365	0.740673	0.983557	0.94541	1.46108	0.66071	1.57526
P35610	0.209184	0.25363	0.104961	0.301255	0.624055	0.610556	1.07687	2.9896	1.69192	2.34152	1.38538	1.48591	0.678512	1.49423
P35613-2	1.68398	0.646373	1.82339	0.539455	2.01367	0.926302	1.34822	1.04689	0.789239	1.17983	0.703656	0.929899	1.6583	0.576864
P35658-2	0.711984	1.63377	3.09643	0.871115	0.925002	0.821518	0.65465	2.35568	0.930717	0.983905	1.14823	0.921554	0.499111	1.17406
P35659	2.04906	0.690195	0.792656	0.982761	0.636567	1.58474	0.73915	1.49949	1.1197	1.04994	0.572133	1.0587	1.29188	0.957763
P35749	1.84453	2.04283	0.466301	2.42718	0.126142	0.45232	1.50118	0.212747	1.79344	2.79561	1.2101	0.203541	0.412665	1.94106
P35908	8.30427	1.61407	0.243041	0.565834	0.147366	0.324752	0.858212	0.715474	1.57314	0.548083	1.02323	0.861291	0.338727	0.961213
P35914	0.258635	1.31685	0.871456	2.24432	0.983637	0.934243	1.05493	0.54054	1.57157	1.20259	0.90385	0.84826	1.52571	1.61393
P35998	4.11972	0.92706	1.64369	1.13638	0.893594	0.96016	0.91682	0.964135	1.18505	1.05794	0.867504	0.858988	0.876088	1.20896
P36021	0.439861	0.617322	0.574347	0.95586	0.748728	0.706771	1.38235	0.891791	1.33876	1.42094	2.12495	1.2528	1.00979	2.08091
P36507	2.53601	0.544117	1.04397	0.56442	1.52281	0.451963	1.25425	2.09848	0.712195	0.473062	1.06555	1.70367	0.521886	1.1886
P36542-2	0.203706	0.726405	0.819828	2.12195	1.11742	4.63202	0.475631	0.726433	0.861076	0.746997	0.990546	0.346055	0.636234	1.27448
P36543	1.3062	1.84157	3.3863	0.808518	1.51561	0.515104	1.30826	0.215397	0.546634	1.04965	0.484725	0.932671	1.78305	0.398153
P36551	0.978173	1.81146	3.65926	0.792	1.09564	1.42644	0.6326	1.31485	0.672154	0.635734	0.947655	0.547836	0.767596	0.552121
P36776	0.319342	1.76237	0.693086	2.20908	1.35392	2.02934	0.634372	1.15544	0.914209	1.06096	1.08102	1.3039	0.837286	1.27038
P36871	1.74367	0.506584	0.982095	0.796322	1.51102	1.23336	1.1083	0.567278	1.18646	1.23561	1.20189	0.96218	2.08358	0.522151
P36873	3.09243	0.960025	1.06346	0.889312	1.07769	1.6646	0.916973	1.12161	0.791335	0.85989	0.717199	1.01411	1.17632	1.0258
P36956-3	0.3879	0.819251	0.21625	1.05779	0.76684	0.594825	1.58708	1.84786	1.83265	2.58867	1.36475	2.15137	0.805226	0.816841
P36957	0.18499	1.21627	1.4047	2.55921	1.08629	2.89436	0.658736	0.43117	0.997682	0.79886	0.838124	0.896454	1.66691	1.5577
P36959	6.38899	0.472518	0.308455	0.653116	0.695356	0.26756	0.563745	0.24797	1.1235	0.728956	0.404483	0.39355	0.36231	0.306244
P37235	0.850051	0.663559	3.72582	0.532864	0.918953	0.888473	0.635205	1.36279	1.01152	0.586367	0.77014	0.618101	1.32891	0.970835
P37268	0.728655	0.901662	2.88073	0.452783	0.729097	0.638963	0.39304	5.73074	0.573187	0.312669	0.541997	0.422193	0.344515	0.459787
P37837	8.74514	0.600832	0.822132	0.673874	0.714504	0.541963	0.992564	0.35039	0.731949	0.728704	0.948358	0.564331	1.81686	0.432627
P38117	0.40245	2.32708	0.735175	2.97417	2.6902	2.05353	0.685084	0.535631	0.949721	0.877865	0.837517	0.590374	1.64844	0.683402
P38606	2.84072	2.63459	1.78646	0.814943	1.73265	0.516223	1.05189	0.416615	0.875595	0.990506	0.610577	1.0291	1.16608	0.786338
P38646	0.219383	3.67365	2.74777	2.16288	2.61403	1.89403	0.454032	0.510735	0.482679	0.450141	0.357197	0.56206	0.563354	0.595314
P38919	5.40351	1.00297	0.973597	0.456634	0.6479	2.26511	0.517465	1.76488	0.586805	0.82622	0.475184	1.32297	0.844638	0.866625
P39019	0.530606	1.15699	1.65789	0.701262	1.12242	2.31312	0.92158	1.08479	0.713506	0.848658	0.580678	1.14553	2.48203	1.28196
P39023	1.47462	0.889825	0.491234	1.17599	0.788183	1.17257	0.835149	1.23579	1.67665	1.165	1.79461	1.10332	0.601678	2.46688
P39656	0.894189	0.868984	0.162037	1.37587	1.08162	1.04228	1.30187	1.46094	2.0049	1.56993	2.52546	1.28293	0.626653	1.54037
P39687	1.85453	0.608178	2.13098	0.759563	1.07016	1.45331	0.938769	0.543396	0.740888	0.817904	0.804193	0.597979	1.7594	0.799637
P40227	5.71242	1.1778	0.642368	0.763883	0.98356	1.59122	0.942924	0.612688	0.968121	0.909748	0.836967	1.02223	0.764298	1.7033
P40925	0.87226	0.74785	1.2348	0.864248	1.57616	1.60164	0.935793	0.550762	2.15377	0.891665	1.27271	0.645143	1.8428	1.21193
P40926	0.900434	2.51667	1.34938	2.18811	2.20148	3.00552	0.535777	0.308292	0.938984	0.724483	0.790123	0.409924	1.35297	0.794436
P40939	0.26281	0.292036	0.402731	3.65852	0.835201	0.826159	0.990014	1.19649	1.109	1.97953	1.33021	1.14048	1.39364	1.91992
P41091	4.70114	0.682424	0.861935	0.73037	1.04289	1.52971	0.731844	1.07037	0.827153	0.871409	0.562924	1.09639	1.15466	1.06085
P41252	1.46618	1.51325	0.844756	1.10943	1.2866	1.80372	0.605217	1.44975	1.71906	0.980465	1.09433	0.977363	0.679471	2.16866
P42167-2	0.372486	0.772489	1.54919	0.592553	0.536146	3.18883	0.459138	3.92595	0.346868	0.495028	0.639524	0.25978	0.524679	0.481813
P42226-2	1.12739	1.74762	0.613507	1.45652	0.863171	1.00988	1.39242	1.13576	1.09128	0.804335	0.80812	1.103	0.896961	0.994964
P42330	1.51993	1.0809	2.21226	1.35766	1.43935	1.17644	0.680884	0.296278	0.508369	0.778876	1.0491	0.61117	1.72982	0.329301
P42345	1.23223	1.89418	0.803747	1.37627	0.95727	0.708848	1.13632	1.53099	1.31009	1.54155	1.53788	1.24532	0.579918	1.37014
P42356	1.31258	0.663321	0.36568	1.11321	1.29032	0.46972	2.42225	0.890477	1.25971	1.38541	1.87361	1.745	0.78114	1.39414
P42566-2	0.373777	1.23373	1.5191	1.01998	0.909616	0.948856	0.758758	0.900239	1.43165	1.34855	0.76492	1.46399	1.42628	1.89519
P42677	1.21347	1.6689	1.10648	1.52877	1.18389	1.73377	1.19295	1.5281	1.6672	1.31737	1.30973	1.06471	0.633618	1.79572
P42704	0.93438	3.64169	2.07037	1.59289	1.05569	0.916035	0.576938	1.69042	0.983015	0.979375	1.34794	0.896604	0.737279	1.18232
P42765	0.651847	0.608198	0.383673	2.59513	0.792832	0.287532	1.07778	0.401873	1.39757	1.21071	2.25656	1.80973	1.9798	0.446426
P42771-2	1.03242	1.28364	9.17569	0.952934	0.430656	0.35767	0.303778	1.75627	0.513986	0.285219	0.812724	0.309428	0.19718	0.316376
P42892-3	1.09175	0.395091	0.596835	1.10512	0.597991	1.1365	0.947594	1.04482	2.2449	1.31018	1.68294	1.26128	1.84043	0.83164
P43003	0.156631	0.281372	0.115202	0.926256	2.3945	1.4782	0.927988	4.26127	0.396693	1.2687	1.4925	0.567335	0.509897	0.460402
P43121	4.56993	0.461777	2.18378	0.678609	0.600999	0.613962	1.09042	0.645838	0.602247	0.729666	1.48337	1.52969	0.894047	0.246905
P43155-2	0.476341	1.00486	3.5165	1.44326	1.32072	2.08281	0.542277	0.506799	0.940581	0.911633	0.709447	0.833763	0.729714	0.564643
P43243	0.218577	1.48377	0.605722	1.9987	0.662965	2.65647	0.863149	1.60022	1.38722	1.26628	0.740603	1.19723	1.0122	1.09774
P43304-2	0.695686	0.538668	0.200991	2.85036	0.97825	0.508706	1.8703	1.49963	1.52514	1.72901	1.80141	1.1318	0.437404	1.15832
P43307	1.18551	1.10841	2.13599	1.30681	1.19297	1.56166	0.963704	1.93019	0.985222	1.00321	2.00386	0.59397	1.88197	1.31402
P43897	0.310993	6.40622	1.16514	2.72214	1.55654	3.4385	0.436236	0.980811	0.296422	0.489333	0.377224	0.701526	0.506379	0.291742
P45880-2	0.614494	1.26518	1.44436	3.46976	1.49949	0.848621	0.927901	1.16053	1.42946	1.59893	1.84143	0.648174	0.747363	1.06843
P45973	1.59827	1.07061	3.3771	0.770247	1.05584	0.863371	0.665543	1.15911	0.544227	0.68457	0.777234	0.672407	1.19446	1.00677
P45974-2	4.93665	3.22652	1.56921	0.89977	1.34409	1.59163	0.435908	1.21878	0.5238	0.527263	0.489007	0.975536	0.55878	0.961635
P46063	2.09101	1.07242	0.974428	1.1159	0.456567	1.69231	0.991721	1.98369	0.866034	0.973779	0.791312	1.22089	0.646687	1.02065
P46087-2	1.05624	1.09219	0.870725	1.11397	0.639703	2.23304	0.726029	1.71926	0.815333	1.19044	0.49199	1.27513	0.898281	1.4431
P46100-2	0.957987	3.73763	0.71062	1.58871	1.66702	0.633809	0.789153	1.8722	0.776349	0.835011	0.716647	1.4667	0.649535	1.35471
P46199	0.288702	7.31085	0.424554	2.90762	0.799056	1.20825	0.814148	1.31195	0.54905	1.43957	0.695918	1.88224	0.661666	1.22811
P46379-2	1.00151	1.31399	1.83669	1.07112	1.05467	1.18797	0.834477	1.37641	0.938795	0.997574	0.834255	1.06439	0.886718	0.833858
P46459	2.40992	2.2388	0.508545	1.17762	1.21649	0.492487	1.07378	1.18019	0.800496	1.06234	0.96018	1.0284	0.796325	1.49625
P46777	0.514842	1.75232	0.851191	0.727425	1.0344	2.17931	0.829038	1.32479	1.07959	1.24389	0.553353	1.36944	1.1751	1.94422
P46778	0.716292	0.948812	0.322382	0.918325	0.993976	1.74802	0.881166	1.80914	1.61135	0.824578	2.32886	0.916245	0.572807	2.60808
P46779	0.427051	1.3364	0.287968	1.39236	0.612215	1.65199	1.11214	1.60243	2.02712	1.16837	1.72967	1.09152	0.462357	2.0169
P46781	0.797113	1.33958	0.345376	1.50019	0.826037	2.17409	1.11186	1.46994	1.72763	1.35414	1.01513	1.1614	0.626192	2.1485
P46783	0.321572	3.05529	1.58603	0.54404	1.70591	2.47879	0.811996	0.954615	0.866479	1.06964	0.533307	1.15449	1.71223	1.12172
P46821	0.463464	0.763196	3.89646	1.31576	3.84421	0.776433	1.63487	0.469559	0.480231	0.379009	0.677985	0.727366	1.08564	0.625746
P46939	0.572485	1.12937	0.373487	1.65231	1.68186	0.535387	1.33739	1.13908	1.03251	1.59413	1.71469	1.53	1.01064	1.08329
P46940	2.5687	0.835086	0.698673	0.969288	1.09329	0.654308	1.30132	0.86318	0.783881	1.43797	1.46283	1.72158	1.33121	1.25564
P46977	1.16664	0.999549	0.131429	1.65142	0.91767	0.478825	1.24784	1.81059	1.97525	1.54316	2.50693	1.07841	0.460405	1.77269
P47755	2.61684	0.526733	2.74589	0.842999	1.42019	1.29692	0.856923	0.623873	0.910676	0.820521	1.31087	0.938158	1.36964	1.06216
P47756-2	2.93506	0.578873	1.8381	0.560859	2.94562	0.676313	1.29437	0.341837	0.590961	0.813976	0.871755	0.977987	2.21487	0.32114
P47897	1.42816	1.46367	1.15797	1.1844	1.58475	1.60251	1.05444	0.731755	1.79368	1.18259	0.97122	1.24206	1.34297	1.83745
P47985	0.308556	0.943916	2.03396	0.874788	1.1621	0.460873	1.08136	0.791294	1.81607	2.14897	1.5168	0.853585	1.53308	1.37627
P48059	4.46524	0.802562	0.84264	0.888885	0.706517	0.460514	1.40716	0.760097	0.630113	0.908401	1.73785	1.11685	1.00803	0.724145
P48163	0.314899	0.72147	0.305634	0.777407	2.28152	1.85663	1.1635	0.601612	1.63331	1.29366	1.13326	1.1419	2.00378	1.33629
P48444	2.74216	0.928617	1.28327	0.966493	0.929137	1.0635	0.676912	1.51831	0.664061	0.791443	0.790925	0.75402	0.932737	1.40972
P48449	0.514408	1.49612	0.73847	0.693268	1.7369	0.737073	0.825749	2.87525	1.37545	1.13564	0.735333	1.65856	0.592431	0.480522
P48556	7.20067	0.577414	1.76365	0.755278	0.529012	1.15053	0.561386	1.00998	0.952423	0.830428	0.973266	0.647703	0.860626	1.6495
P48643	6.58278	0.779568	0.976662	0.960274	0.838158	1.5247	0.645748	0.770724	1.01471	0.750972	0.774174	0.858199	0.793814	1.9615
P48723	1.74802	0.727227	0.721447	0.917925	1.06148	1.5734	0.95928	2.03549	1.30211	0.958232	1.07045	0.685211	0.896291	0.540265
P48735	1.98909	1.14251	0.644379	2.81297	0.714511	4.54974	0.954864	0.654501	0.591167	0.63321	0.80189	0.378669	0.596897	0.320338
P48739	1.05704	0.681499	1.95727	1.28463	0.974483	0.604433	1.10814	1.32929	0.787377	1.43928	1.51694	1.03659	1.67448	1.60305
P48960-2	1.35467	0.597341	0.798124	1.74954	1.28221	1.17994	2.34942	0.745873	1.37543	1.60096	1.05317	1.12251	1.65242	0.94645
P49006	0.613079	0.605963	2.41046	0.26791	2.52245	1.80999	0.396619	1.7999	1.17972	0.675453	1.22579	0.562229	1.08985	0.531515
P49189	1.74595	1.52673	0.851244	1.58468	1.88485	2.13665	1.00946	0.937218	0.922428	1.06296	1.04726	0.731378	1.93198	1.10243
P49207	0.474399	1.76675	0.187401	1.22359	0.723596	1.53031	1.10584	1.57719	2.24304	1.37799	1.44973	1.23815	0.445886	2.17217
P49257	0.640081	0.823909	0.814568	1.62421	0.810484	0.815847	0.595459	3.5998	2.01099	0.996039	1.3179	0.527436	0.75399	1.90765
P49327	4.63737	0.851309	0.904552	0.523276	0.749651	1.15414	0.66426	4.24146	0.861185	0.563625	0.85805	0.797167	0.577291	1.27977
P49354	3.33427	1.19432	2.37732	0.609451	1.00553	1.1291	0.813655	0.644757	0.708483	0.747554	0.60213	0.719377	1.18025	0.636035
P49368-2	6.5158	0.738292	1.12592	0.869658	0.869887	1.43352	0.667553	0.859514	1.06746	0.767977	1.10809	0.946076	0.79749	1.88399
P49411	0.304934	14.1738	0.395618	3.32725	1.14972	0.907585	0.426921	0.279911	0.512897	1.00491	0.417179	1.08446	0.344416	0.591125
P49458	1.94422	0.809691	1.78801	0.696584	0.937251	1.10861	0.839602	0.822035	0.905292	0.950651	0.934985	1.32391	1.57587	1.39317
P49585	0.978517	0.86633	3.26507	1.16467	0.742095	0.744525	0.843234	1.30347	0.680051	0.787294	1.24744	0.77802	1.06903	0.743382
P49588	2.18575	1.25723	4.54386	0.932771	0.915805	0.875378	0.719558	2.69509	0.461639	0.510197	0.509581	0.433398	0.519723	0.762855
P49591	3.75424	0.828628	0.951076	1.02317	1.34242	1.23915	1.06391	0.769868	0.982692	0.909133	0.864178	0.806175	1.49521	1.17237
P49675	0.360741	6.37849	1.86342	2.52935	1.1639	1.89105	0.473213	0.741431	0.364188	0.518368	0.56703	0.552098	0.559604	1.24429
P49720	1.17788	0.82445	0.958017	1.26693	0.575428	2.968	0.578535	0.800343	1.57997	0.899109	0.974434	0.77782	1.29795	1.83518
P49721	1.3058	0.854868	1.081	0.830117	1.37947	2.04203	1.39075	0.339886	0.998293	1.45941	0.526286	1.07681	1.9674	0.303622
P49748-2	0.219296	0.29764	0.222905	3.10532	0.493246	0.943639	0.76946	1.10809	1.22123	1.59783	1.0873	1.32028	1.60085	1.71099
P49750-3	0.370473	0.444731	1.86129	0.495418	0.785557	2.36517	1.42295	1.49311	1.438	0.953565	0.542425	2.02337	1.58296	1.25741
P49755	0.62233	0.737282	0.660488	1.29422	1.20485	1.43537	1.02157	1.28953	1.73458	1.10019	1.30678	0.964943	0.890333	1.77314
P49756	3.37787	1.45525	3.96569	0.652197	0.620523	1.77697	0.859322	1.73358	0.614585	0.661175	0.914568	1.08357	0.931557	0.7339
P49821-2	0.489955	0.483971	0.215422	0.571918	0.496656	0.577659	1.08674	0.897509	2.36301	1.55041	1.83012	1.64379	1.70413	2.11563
P49915	6.32536	0.650338	0.93327	0.444053	0.707459	0.780981	0.716091	2.23239	0.608881	0.72618	0.691872	0.626346	0.925403	0.552023
P50148	2.04904	0.819109	0.730058	1.22016	0.878224	0.576091	1.98294	0.498461	1.17653	1.43713	1.67095	1.38309	1.47497	0.827037
P50213-2	0.196691	1.14654	2.18894	1.49471	1.52149	4.01316	0.509535	0.359229	0.869121	0.791162	0.817911	0.631851	0.694493	0.616923
P50281	5.03631	0.386067	0.328062	0.566974	0.395229	0.50791	4.57545	2.04065	0.703144	0.79506	0.943166	1.18347	0.726803	0.350463
P50395	4.00232	0.610998	0.520409	0.795664	1.24016	1.38023	1.31294	0.686379	1.01788	1.00354	1.21051	0.875447	1.35067	1.25874
P50402	0.424932	0.918185	1.51474	1.11865	2.20444	1.67393	1.03155	0.999271	1.30158	1.05006	0.828044	0.970066	0.674445	0.963766
P50416-2	0.96201	0.457831	0.548967	0.696319	0.254552	0.290612	1.23538	1.20697	2.05085	2.18233	3.31997	1.07706	0.552692	1.30805
P50443	0.120263	0.380374	0.152452	0.0853873	9.45201	0.320828	0.269717	0.726169	0.383981	0.578446	0.427001	0.772775	0.217843	2.24522
P50454	1.34069	0.829869	1.44626	0.8338	1.57172	1.7265	1.03747	1.6758	1.26843	0.585123	1.13217	0.983178	0.992389	0.600952
P50502	5.342	0.640075	1.97664	0.655692	0.793845	0.556925	0.840685	0.489091	0.729293	0.73373	0.734866	0.613945	1.56408	0.705548
P50750	0.303514	2.37604	1.57331	0.49256	1.04284	2.19776	0.562564	2.7839	0.790663	1.01789	0.529466	1.07998	0.665631	0.936898
P50851-2	1.39764	1.25016	0.938038	1.30349	1.32472	0.992093	1.42267	1.14218	1.01038	1.12977	1.22689	1.59033	0.579251	1.4551
P50895	2.15232	0.806896	2.13844	1.40636	0.837481	0.746062	1.28907	0.778437	0.945418	1.08604	2.56693	0.687853	1.44483	1.05794
P50914	0.755839	1.37791	0.24899	1.85297	0.7661	2.17125	1.13666	1.15522	1.75468	1.11793	1.20532	1.16475	0.627875	1.96682
P50990	3.76284	0.57337	0.907399	1.10783	0.978686	1.43971	0.836057	1.02768	0.844074	0.747578	0.595558	1.09676	0.791776	1.86491
P50991	6.01542	0.620174	0.817125	0.957939	0.925243	1.68535	0.761555	0.797458	0.990635	0.735657	0.797335	1.02313	0.762255	1.6534
P50995	4.09378	0.402056	1.34712	1.20499	0.796684	0.740281	2.07605	0.660251	0.675058	1.02077	1.19729	0.966399	1.90233	0.903689
P51114-3	0.896609	2.95567	0.849053	0.827071	0.529795	2.17863	0.425068	1.60265	1.31939	1.32686	0.70269	1.17081	0.730251	1.01129
P51148	1.89448	1.02002	0.893088	1.28504	0.789195	0.941864	1.12937	1.10527	1.64696	1.32357	2.26447	0.89791	1.91007	2.03876
P51149	1.20994	1.27582	1.49172	1.24551	1.55054	0.982754	1.48847	1.09964	1.45164	0.951685	1.11239	1.02743	1.20991	0.917552
P51151	0.640075	2.52336	1.87904	1.21888	1.53115	0.949554	1.55728	0.766447	1.05439	1.16602	1.09502	1.20951	1.40235	0.820118
P51153	0.736674	2.70369	0.803377	1.42684	1.72218	0.892135	0.755951	1.55971	1.11725	1.09291	1.05403	0.796037	0.72767	1.73334
P51398	0.82347	2.53327	0.646337	2.10915	0.639743	1.0634	1.00445	0.824994	1.69884	0.934761	0.958398	1.2264	0.979485	1.61747
P51531-2	0.698406	2.06279	0.927747	0.545196	0.84543	1.0413	0.883059	2.14596	0.975561	1.17533	0.652705	2.17509	1.13305	1.24843
P51553	0.149921	3.7444	0.936068	1.78758	5.00482	1.30691	1.22172	0.285553	0.580933	1.46913	0.416884	1.19058	0.940571	0.369357
P51571	0.892417	0.720925	0.425702	1.69347	0.808251	1.67488	1.36408	1.69409	1.38992	1.17415	1.41357	0.843654	1.02159	1.17468
P51572	0.427495	0.925307	1.96071	1.26188	1.50208	1.29784	1.13181	0.66823	1.81008	1.13868	1.15276	0.975712	1.49691	1.0555
P51648	0.231369	0.673022	0.122287	0.631792	0.389842	0.961467	1.57639	0.982928	1.94013	2.65723	2.19877	1.70876	1.03431	1.38396
P51659	0.278895	2.60793	0.327892	1.15654	4.38465	0.871831	1.93032	0.42275	0.859959	1.40883	0.426873	0.935254	0.528187	0.625216
P51668	1.12333	1.50765	0.958668	2.60746	0.864894	0.401033	1.11006	0.950927	0.51365	1.16178	1.51289	1.61066	1.19909	1.05766
P51687	0.314438	1.43358	0.554361	0.731424	0.663266	1.25764	1.41908	0.496971	1.06685	2.23725	1.33716	0.904535	2.68346	1.12487
P51688	0.470388	1.69598	2.08573	1.04601	1.21644	1.08185	0.921786	0.485812	0.776548	0.749669	1.30346	0.670749	3.72566	0.616062
P51692	4.49389	3.88263	0.361438	0.953858	0.332527	0.347213	0.643634	0.736252	0.574143	0.968624	1.58799	1.6385	0.862893	2.53191
P51784	3.3276	3.28527	2.46918	1.16581	1.21415	2.66224	1.06217	1.49146	0.603559	0.691818	0.665747	1.11735	0.750197	1.17067
P51787-2	0.273649	0.745198	0.402217	0.480723	2.73228	0.342867	0.968959	0.250696	2.66035	2.32666	2.48078	2.21283	0.853833	0.37513
P51809-3	0.888084	1.36511	0.941888	2.67168	1.7411	0.625502	2.08646	0.718879	1.11081	1.49866	1.19522	1.44447	1.23732	1.08619
P51888	0.759865	0.341816	0.927281	0.771254	0.29553	0.809919	2.37095	0.840409	1.06311	1.32923	1.46955	0.453966	2.51895	0.884215
P52209	5.9174	1.28728	1.44118	0.450248	0.754812	0.996217	0.713039	0.425358	0.503868	0.656022	0.489501	0.224411	0.829832	0.603365
P52272-2	0.36024	1.29634	0.330786	1.83066	0.588317	2.62774	0.491812	2.47313	1.50907	1	0.862695	0.884408	0.598492	2.15083
P52594-2	3.2016	1.01153	0.955502	0.770413	0.867301	1.70808	0.947377	0.689763	0.99698	1.00403	0.550643	0.966145	1.19344	1.01841
P52630	1.33341	2.51612	0.356573	1.14753	0.67741	0.704097	2.32873	1.61733	0.496933	1.03847	1.06047	1.90826	0.795932	1.22128
P52701	1.36293	1.13959	1.1619	0.603971	0.58418	0.886906	0.6265	3.0553	0.675735	0.598708	0.52893	1.08688	0.698769	1.50658
P52788	1.94186	0.999892	3.31019	0.522239	0.840859	1.01889	0.546428	1.31656	0.726182	0.898071	0.656977	0.352796	1.31335	0.203708
P52790	7.35805	0.90449	0.485514	1.06429	0.286486	0.318713	1.25646	0.392792	0.913565	1.70352	0.840006	0.608368	0.575146	0.438458
P52907	3.22199	0.330189	1.37237	0.713277	1.01749	1.07749	0.83119	0.739025	0.760731	0.777603	1.24742	0.567653	1.46567	1.24785
P52948-6	0.851638	1.26812	1.845	0.982997	1.33493	1.31555	1.03911	2.01856	0.885305	0.797244	0.623895	1.03507	0.495071	0.728451
P53007	0.160622	1.3056	0.757818	5.58073	0.623752	0.634755	1.11988	1.81444	1.9525	1.25801	1.49959	0.72443	0.41906	0.666517
P53041	4.41577	0.941496	0.696932	0.660565	1.23879	1.75117	0.721116	0.894977	1.04364	0.765355	0.754593	0.677923	0.935006	0.959925
P53396-2	5.88197	1.28513	0.914661	0.380261	0.764945	0.553673	0.582679	2.55296	0.56955	0.67163	0.376085	0.417951	0.35982	0.749909
P53618	2.06473	1.5387	0.523939	1.03	1.43549	0.570522	1.40174	1.74876	0.787535	1.20928	1.04563	1.68575	0.507112	1.07164
P53621	1.79184	1.63117	0.575086	1.07457	1.04032	0.865706	1.00078	1.5296	1.0672	1.32965	1.00005	1.59281	0.707806	1.6786
P53680-2	1.57171	0.878941	1.19985	0.973486	0.829248	2.88843	1.57681	0.990477	1.23718	1.00711	0.851906	0.893332	1.27648	1.59319
P53701	0.165456	1.59946	4.32562	0.810804	2.13496	0.600545	0.608651	0.370131	0.615824	0.572228	0.545596	0.430124	0.601397	0.287241
P53801	1.90952	0.638842	1.65127	0.695022	0.829403	1.36058	1.48625	0.678358	1.0179	1.01943	0.875046	0.893965	1.61623	0.886323
P53985	2.11489	0.524295	0.33113	0.657602	1.12409	0.462371	1.32973	1.92711	1.46797	1.81412	2.05019	1.55312	0.591748	1.90616
P53990-2	2.47646	1.36702	2.67191	1.55754	3.16175	0.410292	0.724764	0.429653	0.516564	0.783586	1.32466	0.79491	0.704083	0.389242
P53992	0.8643	1.13559	0.706372	0.963635	1.35924	1.38414	0.780434	1.16271	1.66255	1.14512	0.750266	1.48647	0.99341	2.01397
P54136	1.30782	1.83063	1.00877	1.17468	1.26951	1.77244	0.541633	0.929167	1.79402	0.931653	0.91166	0.940744	0.85573	1.85554
P54289-4	0.513136	0.90778	0.55134	1.64666	1.83037	0.835994	1.6713	0.93749	0.85811	1.55404	2.0261	1.01239	1.77276	0.492706
P54577	4.14716	0.470142	0.535747	1.08414	0.752407	1.19034	0.670349	1.29584	0.943212	0.962786	0.96277	0.846793	1.41984	1.15634
P54709	1.14678	0.581591	0.487886	0.443981	1.05395	0.332499	1.60298	1.79301	2.14471	1.45061	2.16816	1.59978	1.37647	0.508744
P54725	1.92869	0.986641	2.23132	0.63275	1.06499	1.64127	0.813627	1.17194	0.626565	0.759308	0.589663	0.817714	1.3437	0.718466
P54760	0.552092	1.69821	0.765554	1.17865	1.81076	0.873269	1.13229	1.25303	1.88246	0.909238	0.761185	1.44016	0.686573	0.598065
P54920	2.47774	1.00514	1.04246	1.03199	1.76149	1.17306	1.32509	0.79981	0.760814	1.0713	0.613872	1.06993	1.27128	1.2858
P55011-3	0.565838	0.432857	0.463136	0.411098	0.753936	0.510945	0.480304	4.18108	1.05348	1.39935	2.44627	1.54167	0.303532	1.14049
P55058-2	4.59425	0.349633	0.557528	2.9338	0.617934	1.2584	4.12858	0.39846	0.520328	0.678478	0.726537	0.845021	0.867489	0.56929
P55060-3	2.61264	2.04369	2.06681	0.916487	1.32258	0.782554	0.937805	1.04889	0.545446	0.888061	0.698862	0.967008	0.689157	0.431192
P55072	4.14278	0.969718	1.0512	0.752316	0.732034	1.45374	1.00514	0.596631	0.810599	0.949517	0.581427	1.04732	1.46789	0.907589
P55084	0.274794	0.354866	0.511336	3.00072	0.902133	1.28023	0.90426	1.04776	1.05834	2.05557	1.38612	0.875488	1.53732	2.30513
P55145	0.332508	0.942591	2.83732	0.570514	1.28042	0.754707	1.34528	0.542951	2.4082	0.931705	0.950468	0.783723	2.4332	0.489493
P55265-5	0.915341	2.01891	0.500869	0.696632	0.866092	2.00157	0.66347	2.17617	0.872684	1.44298	0.576126	1.32053	0.93622	1.41673
P55268	0.593177	1.98061	1.07287	1.52923	1.56184	0.664623	1.18163	1.30181	1.76455	0.962281	1.39985	0.64057	1.1226	1.05428
P55290	0.468982	0.768677	4.04166	0.664717	0.844443	1.29851	1.51649	1.44104	1.06951	0.618116	1.06911	0.641034	0.737732	0.806997
P55786	3.50849	1.06973	0.842407	1.02601	0.959501	1.27468	0.889106	0.686885	1.15972	0.85707	1.04193	0.732274	1.25557	0.825026
P55795	0.917892	1.6728	1.56708	0.715719	0.756372	3.80954	0.68949	0.913293	0.980549	0.669988	0.850731	0.890648	0.953913	1.71186
P56182	0.239697	1.04921	0.344239	0.28282	1.00249	2.09785	0.677676	3.09895	0.955264	1.07671	0.828669	1.21844	1.13958	2.21641
P56192	1.31924	0.843507	0.484171	1.2146	0.993761	2.09933	0.690712	1.5049	1.47554	0.517054	0.987156	0.827215	0.897773	2.30503
P56199	0.355641	0.199581	1.42972	0.471853	0.74677	1.39673	2.76647	1.12746	1.18344	1.2931	1.84195	0.943822	1.50129	0.690582
P56545	2.39517	1.11613	0.679145	0.815328	1.11274	1.1509	1.40644	2.12157	0.702557	1.03693	0.615379	1.55442	0.784853	0.573727
P56557	2.58231	0.592783	0.362123	1.16786	0.64662	1.25286	1.17655	1.90649	1.78557	0.824742	1.528	0.739698	0.933484	2.76274
P57105	0.170342	1.50798	1.80672	0.973819	1.62373	0.959896	2.31829	0.488148	0.656716	1.92254	0.586595	1.03344	2.19322	0.379528
P59998	7.49397	0.800426	0.869613	0.745556	1.51978	1.43351	0.719029	0.453748	0.6896	0.753873	0.832669	0.781837	1.24168	0.957945
P60033	1.00926	0.467229	0.312069	0.760234	1.27771	0.465575	4.82943	0.165021	0.977889	1.79113	1.18901	1.31695	2.07068	0.398573
P60174-1	2.02791	0.858312	1.3662	0.937872	1.60146	1.473	0.762386	1.17886	1.27861	0.900939	1.03921	0.580893	1.53263	0.807456
P60228	1.92316	1.20258	1.142	0.870564	0.884353	1.72014	0.747534	1.1481	1.30303	0.966878	0.873866	1.23842	1.105	2.0283
P60468	0.658441	0.684287	0.381886	1.42404	0.897328	1.11659	1.08321	1.50551	1.72729	1.44614	1.95049	0.9408	0.928401	1.26524
P60604	0.833759	0.30021	1.8821	0.768813	0.556154	0.710847	1.06874	1.31235	1.82007	1.26326	1.62923	1.33394	1.89131	1.38647
P60660	3.80628	0.472043	2.30328	0.52421	0.709048	0.965521	0.756743	0.448111	0.755035	0.745893	0.65153	0.77803	1.57299	0.775307
P60709	6.2904	0.742537	1.38931	0.703359	1.18418	1.10284	0.84655	0.507094	0.946776	0.890077	1.26429	0.837328	1.11448	0.877869
P60900	1.00703	0.827655	0.901787	1.07718	0.881154	2.44334	0.99489	0.769275	1.4146	0.957249	0.85509	1.05943	1.17188	1.35728
P60903	1.78889	0.387392	0.590374	0.873703	1.79878	0.250233	2.74252	0.22015	0.410173	1.36087	0.625825	1.18723	5.45524	0.431052
P60981	2.4529	0.59833	2.85276	1.25812	2.05364	0.430531	0.618583	0.738209	0.738832	0.823806	1.17366	0.729457	1.51879	0.631841
P61009	1.20095	0.741555	0.516454	2.36811	0.860361	1.58812	1.5474	0.967381	1.49312	1.43412	1.50976	1.08733	1.14005	0.865438
P61019	0.860521	2.26609	0.896622	1.42066	1.46129	1.18074	1.25485	1.50552	1.14392	1.27484	1.3659	0.775529	0.99735	2.2803
P61020	1.97225	1.14159	0.74171	1.25424	1.50477	1.48258	1.91469	1.05614	1.22427	0.921408	1.11989	1.42319	1.27781	0.808143
P61026	2.32498	0.615037	0.443234	1.62699	0.818616	0.928538	1.56594	0.814925	1.61892	1.33821	1.77961	1.19984	0.845356	1.42601
P61073	0.995786	0.384334	0.590094	0.309293	5.46876	0.483906	0.565697	1.78921	1.62258	0.205748	0.531571	0.685909	0.198623	0.448449
P61081	1.85167	0.888958	0.452417	0.842324	4.10513	0.715636	0.756031	1.54628	0.422059	0.54791	0.414881	1.23468	0.752147	0.764707
P61088	0.862583	0.560819	3.5439	0.936642	1.03432	0.844326	0.794906	1.44227	0.570282	0.575173	0.87807	0.679832	1.1123	0.560319
P61106	1.13998	1.0472	1.04544	1.14408	0.965062	1.55768	1.38913	1.30276	1.36655	1.26634	1.3024	1.2457	0.996019	1.00366
P61158	5.46555	0.896193	1.42037	0.551823	1.56313	1.12264	0.90337	0.44795	0.582788	0.842036	0.476084	0.89183	1.11846	0.642614
P61160	5.37463	0.955119	0.90776	0.856261	1.56171	1.47586	0.915228	0.399975	1.13318	0.731647	0.872424	0.865956	1.0485	0.644726
P61163	2.48019	0.791245	1.00846	0.844766	1.47178	1.35756	0.730382	0.652082	1.34918	1.08652	1.322	0.785895	1.15385	1.49244
P61204	2.39563	1.31976	1.07755	0.797628	1.17521	2.46966	0.599267	0.497692	0.860141	0.922981	0.633122	0.42572	1.29168	0.411624
P61221	3.13655	1.98775	0.619831	0.625619	0.950513	1.5936	1.42882	1.49922	0.881696	0.832589	0.827213	0.708576	0.584351	2.11855
P61225	5.2597	0.706001	0.436414	1.12734	0.602147	0.4624	3.37152	0.335399	0.748587	1.15218	0.993093	1.21575	1.82781	0.758725
P61247	1.37333	1.60263	1.10505	0.930929	0.965757	1.84948	0.785935	1.1075	0.908713	0.992566	0.601803	1.26181	1.41281	1.60004
P61254	1.52569	2.0745	0.377696	1.12194	1.03932	3.00252	1.11076	1.10059	1.29307	1.12813	0.607901	1.38453	0.900606	1.86882
P61313	0.504346	1.03661	0.224235	1.67794	0.628441	1.75959	1.26773	1.535	1.83749	1.09216	1.48886	1.19994	0.502952	1.90453
P61353	0.599637	1.43608	0.456141	0.537654	0.684669	3.01041	0.733378	1.84828	1.20683	1.26668	1.01829	1.27373	0.972306	2.57432
P61421	0.773611	1.09832	0.649149	2.27057	1.16528	0.471377	1.23328	0.732555	2.30828	1.02225	1.28176	0.950494	0.910715	2.33751
P61604	0.103555	0.616209	1.02232	1.61548	1.68085	5.73606	0.469219	0.690409	1.18583	0.47801	0.488391	0.298245	1.46355	0.764127
P61764	0.803946	1.40836	1.83292	1.00852	2.21132	0.796717	1.36583	0.707446	1.04747	0.920504	0.892402	0.948634	1.18021	0.587872
P61803	0.629653	0.953974	0.263979	1.38748	0.81864	1.52509	1.20467	1.21865	1.56401	1.30236	1.9015	1.03181	1.13088	1.11
P61916	0.156836	0.787647	1.04498	1.49506	2.30973	1.74772	0.931237	0.376808	1.78922	1.07596	0.799342	0.921543	2.64127	0.914249
P61923	2.53349	0.740164	4.85262	0.602979	0.82336	0.977673	0.748514	0.830762	0.631305	0.539667	0.772107	0.594615	0.7499	0.778407
P61960	2.50483	0.756622	1.77016	1.27987	1.3609	0.940263	1.11397	0.523461	0.752667	1.13222	1.12187	1.10409	2.71804	0.751049
P61978-3	9.66809	3.39217	8.62624	0.794949	0.524443	3.10268	0.347587	2.64707	0.765735	1.48577	1.40964	0.642162	1.02275	1.76686
P61981	1.81117	1.31497	3.31749	0.679037	1.73521	1.2977	0.669723	0.475181	0.707392	0.613337	0.770399	0.499213	1.11189	0.863307
P62070	2.61829	0.396763	0.511752	0.671276	0.958372	0.61939	1.4986	0.765192	1.51044	1.29434	2.01311	1.50823	1.39312	0.781284
P62072	0.510048	1.40553	3.47117	2.10314	0.730996	1.75603	0.691617	0.748555	0.948322	1.04118	0.969216	0.507321	1.90108	0.342885
P62081	1.7498	2.06272	0.721424	0.95583	0.976859	2.4351	0.96973	0.853978	0.849203	1.04005	0.457174	1.28095	1.34666	1.06843
P62158	0.65587	0.914478	5.69721	0.465794	2.12815	0.574815	1.08284	0.199838	0.418963	0.674475	0.445653	0.497632	1.55881	0.104915
P62191	3.42633	1.34856	2.07423	0.76441	1.37005	0.793232	0.967201	0.666712	1.01842	1.15494	0.682493	0.854149	1.19077	0.724755
P62195	4.68416	0.880639	1.39222	0.91814	0.770757	1.53085	0.794222	0.823802	1.06726	1.26608	0.629903	1.03566	0.94365	1.27558
P62241	0.865454	1.3973	0.278776	1.36249	0.783656	2.44642	0.982123	1.07619	1.46369	1.22825	1.05748	1.252	0.684236	1.79174
P62244	4.8134	0.71284	1.03786	1.36272	0.825569	1.25176	0.549808	1.30899	1.05084	1.07027	1.12604	0.849188	0.894954	2.5586
P62249	2.09777	2.12538	0.334388	1.08066	1.2177	1.83459	1.06586	0.868219	1.25185	1.63575	0.97903	1.35162	0.953404	1.42931
P62258	2.2441	0.820877	5.7038	0.578672	0.629921	0.992546	0.621754	0.351634	0.593677	0.485521	0.833386	0.412158	1.11227	0.395659
P62263	0.265547	0.203125	0.0870269	1.02825	0.339739	3.60803	0.86034	1.91698	1.46386	0.481948	1.05486	0.592952	0.314385	3.62126
P62269	0.462328	0.302768	0.331809	1.48302	0.345802	3.17161	0.54107	1.58784	1.86019	0.622573	1.40972	0.89526	0.574854	1.89925
P62273	0.284824	0.326249	0.267369	0.277544	0.172344	2.59524	0.14661	2.76701	1.61414	0.187218	2.10472	0.528102	0.273434	3.4639
P62277	0.668649	1.88056	1.006	1.12609	0.932522	2.53934	1.09524	1.15514	1.06309	1.24067	0.849009	1.26641	1.823	1.3209
P62280	0.903216	1.9612	0.264162	1.29135	1.55958	1.49015	1.32777	0.879144	1.91757	1.43833	1.29474	1.21832	0.651379	1.28494
P62314	0.892734	2.89843	0.755449	0.800329	1.28082	2.12719	0.96854	1.11611	0.95694	1.59546	0.852295	1.1279	1.46357	1.01039
P62316	1.61265	0.686942	1.39309	0.75621	0.53565	3.13297	0.800735	1.46946	0.999481	0.716695	1.38111	0.463867	1.30872	1.60445
P62333	3.93433	0.698193	1.23609	1.11722	0.717563	1.16772	0.742901	0.973228	1.29757	0.931491	0.943425	0.888278	0.922524	1.13774
P62341	0.5738	0.839769	0.832955	1.05767	0.682302	0.753412	1.19386	1.02946	2.10521	1.51849	2.02161	1.23581	1.66484	1.00157
P62424	1.10895	0.553924	0.280284	1.92199	0.251829	2.68967	0.461538	1.64852	1.50377	0.728594	1.09309	1.13764	0.559238	2.086
P62491	1.82967	1.02527	1.05151	1.01317	1.31397	2.04903	1.09126	0.74889	1.20337	1.01658	1.08044	0.834151	1.0862	0.998623
P62701	2.36353	1.91591	0.743908	1.12807	0.910495	1.67983	0.665048	1.49329	1.27392	1.2083	1.17711	1.24579	1.1385	2.26221
P62736	2.83737	0.457068	0.459679	2.14322	0.352786	0.691339	1.70853	0.298058	3.83624	1.86887	2.34771	0.415041	0.961635	1.14219
P62745	0.575411	0.765771	1.3784	0.46148	2.56131	1.02149	0.89883	1.68439	0.942557	0.941002	1.81996	0.842368	0.866487	1.14568
P62750	0.701065	1.57668	1.36668	1.05517	1.41903	1.86318	0.891665	0.871133	0.675963	0.978833	0.694393	1.11145	2.17137	1.22029
P62753	0.24108	5.93468	0.459193	1.35681	0.753014	2.56331	0.897585	1.38716	0.709779	2.14973	0.34092	1.13856	0.654987	2.28352
P62805	0.499634	1.66965	0.713097	1.06465	1.11473	2.99713	1.04487	1.16104	0.35302	1.15775	0.347259	1.80668	1.24382	0.670535
P62837	2.18109	0.72278	1.4956	1.04271	1.43159	0.574396	1.44548	1.61372	0.254609	0.764952	1.30301	1.15851	0.71063	0.799963
P62847-2	1.63726	1.24996	0.964474	0.80389	0.579307	4.38791	0.531029	1.59763	0.953878	0.669844	1.36727	0.454637	0.920493	2.81419
P62879	4.39265	0.813067	1.11809	1.33877	0.639111	1.30532	0.957866	1.24971	1.51918	0.801456	4.92834	0.638367	0.800418	2.47765
P62906	0.947919	1.56069	1.08862	1.1565	0.885853	1.73526	0.943166	1.04851	1.17281	1.20894	0.920744	1.11176	1.23521	1.57933
P62910	1.41416	0.461949	0.435539	0.492388	0.648942	2.74938	0.838732	1.50814	1.20913	0.888927	1.78796	0.653204	0.766531	2.07552
P62913-2	2.02994	1.43187	0.870272	1.1184	1.03595	1.5439	0.832523	1.19618	0.837729	1.09528	0.87455	1.2867	1.09939	1.38027
P62917	0.429167	1.75773	0.247039	0.798881	0.935345	1.95693	1.09126	1.25672	1.68451	1.37771	0.87838	1.49827	0.6418	1.76286
P62937	4.88894	0.827941	3.43961	0.545696	1.16394	1.52619	0.658137	0.405424	0.558164	0.561006	0.651223	0.380214	1.80555	0.621002
P62979	0.76693	1.38194	1.03223	0.866068	2.01257	1.48231	1.23129	1.42057	0.809797	1.15183	1.09783	1.64813	1.08512	0.972742
P62995-3	0.500505	0.95144	1.05263	0.249081	0.500587	3.0131	0.476626	3.47009	0.788303	0.632557	0.952541	1.12686	0.801166	2.08922
P63010	0.911182	1.74134	1.11101	0.746978	1.63897	1.59459	1.34273	0.685479	0.804664	1.31343	0.467184	1.5169	1.2804	0.883806
P63092-3	1.87479	0.871287	1.0015	1.00458	1.07119	0.641302	1.73703	0.695425	1.15441	1.04656	1.22951	1.09713	1.24501	0.82613
P63151	2.90432	1.51012	1.44404	1.18702	1.06634	0.664662	0.797468	1.43805	1.0433	0.852684	0.842551	0.845136	0.861037	0.999127
P63244	0.820619	1.57641	0.272961	1.54129	0.909833	1.66928	1.37131	1.07437	1.93826	1.3304	1.29264	1.30112	0.695338	1.55516
P67809	0.071558	0.715077	1.88955	0.375761	1.45458	0.946773	1.04914	0.53819	0.695073	1.07921	0.118014	1.47053	1.62116	0.234777
P67812	1.12531	0.210041	0.324194	0.846165	0.140571	5.65198	0.196074	1.72296	1.41305	0.36505	2.75557	0.500792	0.564676	2.16573
P67936	3.23587	1.07069	1.50429	0.500755	1.51157	1.06906	1.38314	0.502053	0.644246	0.576961	0.774645	0.462384	2.42765	0.674103
P68036	4.20809	0.403644	1.76992	0.678467	0.952381	0.48126	1.12024	1.01018	0.760988	1.11398	1.32625	0.853446	2.07447	0.52636
P68366	0.798181	0.928406	0.436611	0.668048	1.69901	0.790265	1.17117	0.966996	0.663954	0.618587	0.411764	1.08184	0.576159	0.588049
P68431	0.514805	1.78817	0.507372	0.938669	1.27169	2.45638	0.967941	2.09334	0.39677	1.13545	0.661341	1.78369	0.825716	1.28053
P68871	7.1297	0.722111	0.541658	0.568701	0.221873	0.454173	3.43651	0.27097	0.615942	0.591435	1.10883	0.841187	0.47925	0.31038
P69849	0.465409	0.778898	0.331014	0.930788	1.22995	1.25784	0.999735	2.311	1.35717	1.42175	2.21712	0.930608	0.486153	1.85719
P78344-2	1.91136	1.07395	2.24358	0.745516	0.825922	0.884699	0.847446	1.45435	0.635427	0.871069	0.930569	1.07848	0.851805	0.677043
P78347-2	0.987116	2.41381	3.00143	0.926361	0.96709	1.23785	0.616764	1.54408	0.5982	0.664009	0.782011	0.995261	1.22603	0.827215
P78371	4.8868	0.681372	0.87953	0.969122	0.968683	1.65696	0.645738	1.08683	1.14676	0.729328	0.858087	0.898795	0.801199	2.22492
P78406	2.90978	1.69811	3.04919	1.15379	0.954499	1.7122	0.893269	1.41386	0.923586	0.677275	0.999394	0.840107	0.90677	0.942879
P78417	9.82543	0.690565	1.1083	0.622352	1.37262	0.259179	0.912791	0.171168	0.734153	0.835653	0.716359	0.466804	1.50789	0.216502
P78527-2	1.17149	1.30401	0.256009	1.80833	0.777435	0.633733	1.08929	2.11539	1.70113	1.24001	1.36498	1.46779	0.356948	1.9798
P80303	0.200431	0.687844	1.66998	1.02598	2.17858	0.649687	0.686441	1.51135	1.64811	0.696734	1.14266	0.581172	1.84156	1.57396
P80723-2	0.808672	2.69805	4.4224	1.42523	0.356761	0.573166	2.84251	0.165043	0.373656	0.58451	0.657635	0.460674	0.803461	0.212384
P82914	0.468177	2.62546	0.776396	1.51615	0.428592	1.90206	0.749648	0.877295	2.11712	1.03471	1.41211	1.0082	0.76701	1.41171
P82930	0.691188	1.8233	1.00555	1.67563	0.342574	1.94738	0.484584	1.08465	2.27122	0.639379	1.07719	0.687265	0.57483	2.09021
P82970	0.277209	0.760588	2.42386	0.582993	2.17237	1.80914	0.789836	0.287809	0.730832	0.847707	0.501877	0.957339	2.24373	0.451094
P83111	0.261148	2.83905	0.451108	2.67676	0.789405	1.45873	1.23333	0.490442	0.879225	2.93385	1.20392	0.983215	1.05285	0.913012
P83436	0.61002	1.47548	0.808495	0.959586	1.24414	0.495954	0.891939	1.92031	0.753868	0.675548	1.09453	1.19938	0.554423	1.69281
P83731	0.518916	2.33051	0.345195	0.98622	1.2177	2.12407	1.00902	1.58377	1.89033	1.33594	1.28005	1.19173	0.693667	1.86833
P83881	0.641462	1.59698	0.606341	0.988289	1.11855	2.48186	0.903379	1.63402	1.47863	1.51827	0.519493	1.34898	0.717889	2.14482
P84085	3.13693	1.49115	1.44837	1.30212	1.03075	1.01425	0.759602	0.74694	0.884213	1.2168	1.23538	0.801164	0.745445	1.15307
P84095	3.42979	0.966647	0.473032	1.32238	1.02527	0.648356	1.38833	0.820679	1.26134	1.27402	1.26021	1.07184	0.997138	0.999879
P84098	0.27153	1.61076	0.518028	1.55167	0.869406	1.74729	1.09447	1.45821	1.66255	1.30473	1.26552	1.16513	1.00229	1.52226
P84103	0.405913	1.94823	2.07394	0.412127	1.12754	2.05574	0.589125	1.77963	0.541866	0.996057	0.551123	1.4465	1.77114	1.35872
P98082-2	1.64094	1.25068	0.664957	0.897984	0.719168	1.43602	1.1383	1.37552	1.4987	1.3707	0.481718	1.33022	1.12031	1.04234
P98160	1.23601	1.18983	1.1448	1.87099	1.07351	0.66595	1.34768	1.7108	1.55373	1.27823	1.47498	0.580872	0.935829	1.08721
P98179	0.43929	0.912558	2.85087	0.634926	1.61865	3.23681	0.504077	0.616283	0.663448	0.528818	0.640586	0.546066	1.51848	2.21472
P98194-2	0.832735	1.6201	0.455737	1.64312	1.55547	0.750833	1.43518	1.71808	2.07259	1.39611	1.64647	1.48049	0.423551	1.35298
Q00059	0.197295	1.13478	2.49601	1.34106	0.738428	1.10936	0.766934	0.265365	0.322608	1.7871	0.646047	2.75629	2.27136	0.330878
Q00341	1.57801	1.59012	0.544977	1.18551	0.929061	1.00131	0.488122	2.27314	0.977214	0.48052	1.22676	1.15143	0.936917	2.47831
Q00610-2	1.89292	1.65398	0.878263	0.698312	0.880399	1.48793	0.851518	1.05048	1.10382	1.04925	0.662786	1.81735	0.851235	1.87699
Q00765	0.324035	1.52478	0.77018	1.10185	1.90043	0.624373	1.44428	0.461897	1.97301	1.45302	1.18635	1.31185	2.36325	0.869896
Q00796	3.8666	0.462216	0.617903	0.823833	1.29433	1.52478	0.804549	0.709203	1.17184	1.073	0.985809	0.692497	1.50961	1.04055
Q00839-2	2.17384	1.10173	0.695741	0.332383	0.914387	2.19088	0.53982	2.58842	1.06203	1.1808	1.03737	1.29729	0.822812	1.81282
Q01082	0.777266	0.706856	0.561813	0.662515	0.782965	0.340421	1.09808	0.941332	1.67366	2.29747	1.51176	2.19522	1.37403	1.26853
Q01518-2	4.46613	0.738785	0.843404	0.910941	1.03941	0.784452	1.27676	0.75816	0.711132	1.08235	1.29847	0.905484	1.55889	1.00888
Q01740	0.210779	0.250807	0.0938325	0.149924	0.327099	0.66593	0.662211	3.83133	1.15033	0.91754	2.00587	1.18556	0.381975	2.22943
Q01968-2	1.17079	1.10924	1.55451	0.801496	1.42723	0.899048	0.90676	1.30275	0.978976	1.0802	0.975437	1.33741	0.728521	1.01025
Q01995	1.38309	0.326956	0.351044	2.02388	0.131757	0.439398	1.50499	0.187298	1.679	1.18514	1.48966	0.450271	3.40377	0.723945
Q02218	0.301028	3.36777	0.706364	2.80975	1.55614	2.23863	0.919701	0.396295	1.08682	1.06157	0.802774	0.868341	1.08136	1.27943
Q02252	0.275346	1.01619	0.829608	2.45813	2.08904	1.3465	1.0118	0.958834	1.67604	0.593218	0.807145	1.00353	1.02686	0.79455
Q02318	0.245682	6.58082	1.06309	3.52118	1.48833	0.136699	0.60494	0.563874	1.41141	1.13373	0.894899	0.80586	0.642365	0.534247
Q02543	0.736774	1.57557	0.188319	1.67329	0.689757	1.19238	1.04462	1.6391	1.97584	1.32345	1.874	1.16119	0.47288	2.15262
Q02790	3.00675	0.737708	1.79171	0.766685	2.18566	1.8993	0.867602	0.844046	0.690033	0.594289	0.621235	0.663759	0.770468	0.528115
Q02809	2.58793	0.746743	0.722599	0.906899	0.562113	1.78376	1.08091	3.4419	1.3098	0.79182	0.795816	0.677598	0.945002	0.884332
Q02818	0.247156	0.904096	1.78815	1.26814	1.38998	0.643452	1.08878	0.542437	2.24361	0.999086	0.740561	1.04717	1.59686	1.8369
Q02878	0.822193	1.48105	0.45406	1.16845	0.887099	2.58317	0.944622	1.37464	1.32076	1.36491	0.96092	1.42441	0.878967	1.82554
Q02952-3	1.88581	0.373329	1.44145	0.518189	0.517409	0.680613	2.66559	0.567991	1.98616	0.908706	2.11109	1.48778	2.10944	1.21242
Q02978	0.186032	1.64767	0.419037	3.65014	0.583036	1.67372	1.16368	0.795804	1.69527	1.4811	1.13549	0.937617	0.484897	1.22111
Q03135	3.12086	0.503194	1.37854	1.89725	0.712205	0.649966	2.71341	0.419399	0.859517	0.623064	2.65342	0.567839	1.01946	0.491426
Q03169	1.64607	1.69184	1.34734	0.858491	0.591714	0.443842	1.65018	0.581359	0.372172	1.73196	1.72249	1.41057	1.17281	1.05798
Q03252	0.254046	1.03986	1.26539	0.944576	1.79593	1.45685	1.01123	2.65729	0.366515	0.863561	0.864584	0.970192	0.964351	0.813416
Q03518	0.999956	1.2356	0.221174	1.94463	0.947493	0.400082	1.82951	0.585065	1.99012	2.12618	1.16738	1.51433	0.502689	1.11234
Q03519-2	1.09289	0.99104	0.149441	2.1046	0.955493	0.416351	1.47503	0.827261	1.79834	2.44665	1.18043	1.86079	0.554565	1.48306
Q04446	1.69811	5.97583	0.981084	1.34481	1.21534	1.4065	0.752247	1.22799	1.51449	0.658701	1.38679	0.856937	0.921487	0.670045
Q04637-6	2.19918	0.977642	2.57819	0.631134	0.89096	0.993736	0.721582	1.54978	0.540074	0.803768	0.845718	0.949087	0.955379	0.660695
Q04941	1.42949	1.19718	0.951769	2.12361	0.441058	1.21493	0.800088	0.793869	1.4423	0.904235	1.80164	0.573571	1.33063	1.49784
Q05397-6	1.17598	0.846987	1.95296	0.882665	0.54702	0.676092	1.12414	1.11842	0.916379	1.05989	0.882732	1.49487	1.22435	1.25164
Q05469-2	0.799383	2.18022	0.873328	0.82941	1.89536	1.33281	0.854463	1.947	0.753031	0.920375	1.80304	1.07699	0.98679	0.927159
Q05655	3.39221	1.47687	0.162284	0.872419	2.97701	0.366603	0.796063	0.519672	0.914025	1.34598	1.01155	0.950833	0.859924	0.399883
Q06278	0.340647	0.734692	0.153391	0.62827	0.751933	0.584929	1.00326	1.00596	0.908221	2.015	1.01613	1.67094	2.52137	1.69994
Q06323	2.31612	0.579236	1.60539	0.893243	1.26252	0.707521	1.12877	1.11669	0.470426	1.42551	1.4411	1.14613	1.5438	0.906976
Q06520	0.22662	0.585729	6.05646	0.175085	1.16337	1.5367	0.302881	0.325687	0.923149	0.912977	0.573846	0.340053	0.823416	0.204235
Q06830	5.27121	0.540473	0.35587	1.18774	1.30679	0.959452	1.38025	0.529088	1.05258	1.16597	1.03851	0.760966	1.54418	1.02512
Q07020	0.695152	1.29511	0.245326	1.57444	0.770252	1.72758	1.201	1.39888	1.911	1.15726	1.6496	1.18027	0.559066	1.92853
Q07021	0.642	1.08549	3.96526	1.6303	0.840308	2.4954	0.412806	0.244697	0.69722	0.455979	0.518521	0.443283	1.42828	0.370413
Q07065	0.345876	0.819959	1.50566	1.99214	1.61528	0.943387	0.663827	3.10734	0.675719	0.562965	0.866901	0.550177	0.839136	0.841803
Q07157-2	0.579388	0.771288	1.54297	0.750376	1.10027	1.29056	1.03037	0.780884	1.36116	1.27944	1.63692	1.3665	1.02646	1.18183
Q07812-6	1.19234	0.958487	1.64183	0.717482	0.955259	1.12413	1.06024	1.53921	0.595166	0.69377	1.14641	0.855165	1.5538	0.930705
Q07954	0.563973	0.632221	0.294872	1.77332	0.909562	0.40292	4.19833	0.533386	1.2483	1.0094	2.0512	0.725785	1.56689	1.00914
Q07955-3	0.716536	1.95853	1.8914	0.41856	0.955621	2.04713	0.655972	1.32446	0.591882	0.907075	0.457979	1.35902	1.56679	1.10744
Q07960	3.86439	1.07674	1.55527	1.21226	0.485123	1.60163	1.58488	1.27967	0.643367	1.2987	1.28915	1.10077	1.41643	0.927367
Q08117	0.313684	1.43338	0.866505	1.00595	0.760584	2.2394	0.538468	2.40262	0.613937	0.798593	0.778125	0.861529	0.782198	1.38227
Q08170	0.65452	1.43688	0.576597	0.555142	1.14026	2.17933	0.802786	1.88663	1.00146	0.980526	0.437856	1.82984	1.51116	2.11804
Q08209-2	3.49898	0.835975	1.39451	1.52866	1.40603	1.55889	1.30467	0.712516	0.70749	1.07852	0.868519	1.14313	1.09554	0.603219
Q08211	2.44133	1.79743	0.525241	0.427026	0.790143	2.22029	0.623714	1.81299	1.02474	1.00747	0.629312	1.55533	0.60892	1.49594
Q08257	0.932408	1.06101	0.578093	2.48147	2.09852	0.305199	1.56239	0.844458	1.10001	0.795573	1.31235	1.04936	1.82277	1.11467
Q08380	1.28767	2.23472	0.624424	1.80391	1.066	1.99288	0.557957	0.260288	1.17878	0.694428	0.885838	0.731268	1.80256	3.74245
Q08426	0.635867	2.93919	0.55234	0.575313	1.65262	1.95212	1.7036	1.2127	0.465731	0.797311	0.764707	0.629589	0.412483	2.02005
Q08945	4.07473	0.877952	0.784828	0.725171	1.08486	1.99302	1.09738	1.4739	0.422257	0.698643	0.639747	1.16154	0.658119	0.634658
Q08AM6	2.69117	2.01131	1.43007	2.44749	1.13039	0.505291	1.07165	1.14027	0.969895	0.921863	1.33435	1.06936	0.720156	1.04929
Q09666	0.997631	0.591228	0.542927	1.29394	2.10986	0.33771	1.8392	0.507219	1.12877	1.04259	1.8877	0.909246	2.80748	1.26548
Q0IIM8	0.718269	0.780001	0.520853	1.17746	0.94983	0.484457	0.528377	0.908813	1.21259	0.981546	2.78971	1.81381	1.21373	1.3736
Q0JRZ9-2	0.74083	1.05418	0.897979	0.792155	0.82294	0.892736	0.939464	1.07875	1.57631	1.69913	0.86967	1.92613	1.10562	1.53978
Q0ZGT2-3	1.73964	0.350086	0.560115	0.459194	0.500917	0.596771	0.962314	0.279977	1.33231	1.17365	1.00789	1.55602	3.24026	0.881392
Q10471	0.751243	0.87142	0.402019	1.06914	1.30368	0.766196	1.07643	2.38759	1.9754	1.47904	1.14484	1.12312	0.812393	0.657306
Q10567-3	2.36254	1.52639	0.962093	0.96756	1.91456	0.389482	1.98955	0.212591	1.51677	2.30091	0.934581	1.70118	2.95924	0.350795
Q11201	0.791359	0.696132	1.57338	0.894146	1.39678	1.42003	1.15646	1.38172	1.39648	0.881141	0.878582	0.907066	1.01653	1.02829
Q12765	3.47333	0.831971	2.87012	0.601088	2.48714	1.21646	0.811287	0.242314	1.3046	0.348124	0.836728	0.664088	0.747266	0.384575
Q12788	1.63868	1.26553	0.238031	0.918135	0.818296	1.55639	1.1416	1.69484	0.954395	1.18418	0.69768	1.85155	0.644206	2.13533
Q12789-3	0.884873	2.30379	0.685468	0.876257	1.08005	1.15744	0.865817	3.05098	1.01977	1.28104	0.667819	1.51202	0.620456	1.50392
Q12792-4	1.29708	0.79701	1.05748	1.03543	2.33574	1.64884	0.927529	1.83025	0.705438	0.627236	0.622816	0.997228	1.01802	0.773596
Q12797	0.458321	1.22476	0.542829	2.17405	0.999666	0.514634	1.17751	1.54738	1.67515	1.51834	1.70635	1.30254	0.98743	1.22991
Q12841	0.767833	0.585323	0.854825	0.567037	0.432379	0.440977	0.75431	3.16515	1.58944	0.867849	1.74093	0.890412	1.92835	0.866658
Q12846	0.969898	0.621755	2.20233	1.05483	1.66136	0.468381	1.27415	0.571332	0.963	0.990375	1.29054	0.876276	1.35527	0.877589
Q12893	0.462306	1.84865	1.13225	1.10702	0.554175	1.47194	2.06777	1.35368	1.55155	2.49253	0.643837	1.57684	0.829309	1.41739
Q12906-5	0.702795	0.935249	1.06783	0.432611	0.853381	2.64603	0.454798	1.93732	0.953756	1.03791	0.563078	1.66342	1.07222	1.675
Q12931	0.641605	3.83882	1.08704	3.79401	1.64438	1.05702	0.724599	0.948601	0.690686	0.786336	0.599138	0.700763	0.414998	0.947192
Q12959-5	0.531503	0.70903	0.647772	0.605742	3.23675	0.812145	0.951266	1.46858	1.40217	0.790778	0.782167	1.21932	1.01848	0.598984
Q12981	0.801319	1.11731	1.38795	0.889425	1.23537	1.13612	0.97393	1.09633	1.6751	1.03821	1.61149	0.948113	1.60725	1.34484
Q12983	0.0639248	0.851899	6.03355	0.314691	1.36205	0.483762	0.49682	2.30716	0.642315	0.379986	0.53495	0.391649	0.542463	0.535005
Q13011	0.449828	1.25302	1.29096	1.39291	0.738573	4.23396	0.692266	0.551718	1.13438	0.937947	0.480955	0.614938	1.58894	1.61217
Q13042-3	1.61813	2.17469	0.484528	1.17458	0.706666	1.51122	1.05453	1.26693	1.45734	1.12542	0.857198	1.53016	0.474786	1.6716
Q13057	2.18495	3.62556	1.90683	1.01235	0.619641	0.842876	0.678165	1.06167	0.709317	0.927194	0.842828	1.41739	0.923342	0.823622
Q13084	0.238365	0.972304	2.70435	1.74286	0.537273	1.32187	0.792437	1.07689	1.44374	0.935791	1.15512	0.820065	0.850058	1.29864
Q13085-3	1.08742	1.58263	0.693605	0.878989	0.49002	0.596954	0.548574	2.19702	0.936939	2.31022	1.13322	1.44983	0.896398	2.57328
Q13098-5	7.98452	0.633177	0.684499	0.723245	0.785988	1.05346	0.954295	1.42374	0.795082	0.821474	0.64703	1.01814	0.671444	1.02326
Q13148	1.95282	1.8255	0.941425	0.820074	0.825161	2.68577	0.543133	1.81466	0.863508	1.05968	1.0755	1.29601	0.775643	1.17201
Q13151	0.645719	4.08726	0.740263	0.52425	0.842395	2.29077	0.504342	1.25639	0.464056	1.2611	0.40866	2.04936	1.08626	1.17011
Q13162	0.337411	0.796267	1.22006	1.36781	1.36342	1.63382	0.603721	2.0498	2.269	0.615026	0.826057	0.548908	0.787185	1.30407
Q13190-2	0.746956	0.800462	0.637153	0.935296	0.981731	0.975655	1.5952	1.29294	1.49608	1.30204	1.09266	1.32795	1.13275	0.898918
Q13200	6.14351	0.882265	1.52601	1.06113	0.483423	1.64861	0.499472	1.37485	1.29644	1.14353	0.949141	0.411342	0.730042	1.6201
Q13217	1.43701	0.762072	1.36693	0.805611	0.633529	1.35181	1.50809	0.755142	1.92942	1.1303	0.98539	1.05712	1.65718	1.12629
Q13232	0.287774	0.725083	0.975587	4.67109	1.05686	0.759668	1.25555	0.883968	1.01489	1.2159	0.997323	1.07704	1.50298	0.289681
Q13247-3	0.676581	1.52378	1.59266	0.640563	0.914595	1.97952	0.8008	1.14302	0.751789	1.01081	0.482655	1.57337	1.4466	1.02129
Q13263-2	1.87539	1.83024	1.82833	0.676542	1.12285	1.07429	0.519804	2.12766	0.644888	0.719088	0.889438	0.910274	0.715068	0.860843
Q13277-2	1.14343	1.35071	3.27935	1.32891	1.39731	0.592638	1.10565	0.330843	1.07275	1.09854	0.906465	0.894328	1.18863	0.495717
Q13283	1.17819	2.74978	3.18831	0.806195	1.25392	1.56548	0.605772	0.57218	0.635087	0.96263	0.475858	1.09446	0.997133	0.440918
Q13310-2	1.01546	1.50769	0.824294	0.681744	0.986026	2.09422	0.631508	1.52762	1.24784	1.10845	0.712482	1.25966	0.732154	1.56886
Q13347	1.22075	1.97015	0.682868	1.27798	0.822282	2.24682	0.876032	1.0707	1.84423	1.05632	0.789255	1.12361	0.856142	1.51485
Q13423	0.191819	2.75879	0.767908	4.39328	1.1874	0.730616	1.22834	0.667366	1.26116	1.55078	1.3417	0.796316	0.273872	1.23642
Q13435	0.360831	1.41491	1.46077	0.590551	0.582088	1.93084	0.691265	1.4476	0.918842	1.07965	0.442382	1.6836	1.43243	1.29747
Q13445	0.344091	0.665824	1.02771	0.539707	0.552277	2.38	1.0202	1.30512	1.53568	1.03682	0.898866	0.86132	1.60755	1.25395
Q13449	0.164788	0.655946	1.42391	2.31204	2.98165	0.373946	0.821883	0.342494	0.900997	1.255	1.85382	1.13416	1.21157	0.333997
Q13454-2	2.98017	0.801302	1.02687	1.01522	0.543332	0.277949	1.67861	1.00959	1.2817	1.41906	1.77661	2.70124	1.46972	0.253465
Q13459-2	1.56779	2.4292	0.223547	0.603435	1.19079	0.704587	0.936016	3.41488	0.958874	1.16854	1.0837	1.14354	0.528805	1.11059
Q13488	0.855992	1.40122	0.171253	3.26494	0.773093	0.140423	0.938007	0.521284	3.44948	1.03205	1.31965	1.02459	0.535513	1.98585
Q13492-3	0.32237	1.05309	0.761578	0.718637	0.985461	1.94146	1.67164	1.10664	1.07181	1.42695	0.877988	1.70077	1.37415	0.919121
Q13501-2	0.538235	1.89558	0.849753	2.34322	1.37357	2.08511	0.823222	1.05308	1.57093	0.735992	0.980782	1.04105	0.907758	0.97682
Q13505-3	0.240492	0.993609	2.07026	1.87814	1.01595	0.635846	1.03051	1.23056	1.32989	1.21772	1.35968	0.728832	1.24709	0.774364
Q13510	0.552147	1.51717	4.15854	1.38969	0.605724	0.502427	1.20666	0.710299	1.07901	0.469057	1.42423	0.556376	4.10402	2.73387
Q13546-2	1.49094	1.35773	0.621368	1.06071	1.09833	0.86078	1.16112	1.9866	0.667649	0.97392	1.4009	1.38807	0.576834	1.35844
Q13547	1.77421	1.70976	1.25819	0.866093	0.98314	1.97973	0.64208	1.9974	0.977629	0.987341	0.872758	1.3305	0.798554	1.1488
Q13561	0.65558	0.661225	3.4503	0.541764	1.59224	0.920111	0.610326	0.566523	0.680566	0.711607	0.675718	0.763577	1.68491	0.954567
Q13573	0.337217	3.32681	1.46139	0.736282	1.00226	2.58665	2.07388	1.68518	1.01044	6.99348	0.710761	1.6018	1.25167	1.32791
Q13576	1.10638	2.85524	1.11731	0.992173	3.60206	0.412275	1.07116	0.492684	0.730043	0.996337	1.08618	1.6158	0.609567	0.310724
Q13586	1.28659	0.585967	0.600046	0.621517	0.843596	0.483876	1.22819	1.38616	2.27855	1.39311	1.8115	1.11733	1.05313	0.942864
Q13596-2	1.12289	0.86102	6.06673	0.613091	0.749529	0.784497	0.770598	0.529437	0.380271	0.509098	0.726202	0.501251	1.24813	0.61252
Q13618-3	6.59131	0.419605	0.417363	1.15689	0.817282	0.889327	0.901492	1.45755	0.966392	0.602528	0.914796	0.962182	0.566422	1.20292
Q13620-3	4.39723	0.622559	0.840852	1.17746	0.411218	1.16401	0.644413	3.37166	0.57601	0.835979	1.1067	1.02328	0.452848	1.60939
Q13637	2.22944	1.45563	0.220742	1.87356	1.18574	0.856566	3.10095	0.764131	1.58842	1.34409	1.08645	0.999574	0.735002	0.848765
Q13724	0.971071	0.951243	0.362302	1.05115	0.656955	1.0118	1.42795	2.06657	1.60022	1.64938	1.52413	1.1906	0.647233	1.17497
Q13813-3	0.70907	0.667405	0.871137	0.53248	0.986381	0.394433	1.03934	0.707778	1.62863	2.09778	1.51046	2.17114	1.73944	1.39569
Q13838	4.9487	1.02323	2.13557	0.907208	1.0561	1.01873	0.861437	1.61257	0.440944	0.966523	1.02651	1.46204	0.640915	0.639709
Q13948-2	0.333173	0.82093	1.67964	1.43872	1.13515	0.573993	1.50478	0.788105	2.28618	1.19612	1.03674	0.955639	0.733071	1.52103
Q14008-2	1.45037	0.860053	1.19448	0.852597	1.4714	0.597985	0.949495	1.63977	1.03929	1.33127	1.01612	1.47779	0.915466	0.897816
Q14011	0.393321	1.27436	1.47519	0.292595	1.50056	1.93962	0.510051	2.67777	0.776657	1.17921	0.807277	1.44753	2.55871	1.43469
Q14012	0.660197	0.140496	0.214197	0.369844	0.0633602	0.22901	0.166459	2.68196	1.2644	0.44358	3.47325	1.39785	0.430717	3.00252
Q14019	6.4084	0.467968	0.90045	0.805609	1.97955	0.887824	1.23616	0.250527	0.706697	1.05973	0.885097	0.664407	1.60562	0.306562
Q14061	0.385178	2.0864	3.98802	0.78465	2.11125	0.627136	0.618416	0.131033	1.34435	0.892635	0.711899	0.362736	1.02602	0.230536
Q14108	0.369718	1.04667	1.27043	1.68685	0.946334	1.05473	1.2571	1.27983	0.863419	1.09322	1.32537	0.857473	1.83497	1.25
Q14112-2	0.51704	0.753913	2.13619	1.37496	1.2441	1.22077	1.26355	1.58888	0.924266	0.705767	0.959552	0.502065	1.29671	0.598884
Q14152	0.66329	1.22036	0.980585	0.861017	0.818131	1.91942	0.781355	1.21521	1.4061	0.950264	0.740381	1.23252	0.910901	1.84582
Q14161-2	2.25187	2.03149	1.09788	1.09391	0.840578	1.14709	1.02983	1.23144	0.915731	1.27372	1.17693	1.85294	0.928663	1.10399
Q14165	0.696381	3.14452	0.443132	0.791327	1.40563	1.73638	1.14497	0.794499	0.809725	2.05576	0.704108	1.08163	0.914039	0.828977
Q14192	0.393704	0.210109	1.31787	1.27569	0.147715	2.82543	0.634958	0.546443	1.20118	1.23471	1.54462	2.1535	2.20263	1.48002
Q14197	0.555707	5.31939	2.22123	1.60087	0.483309	1.23675	0.644295	0.579455	0.658707	0.687808	0.450077	0.704253	1.20612	0.673986
Q14203	0.889387	0.536383	1.1817	1.08356	1.27292	0.554251	1.23986	1.0252	1.08724	1.29903	1.76898	1.55495	0.83129	1.24345
Q14204	1.51874	0.853908	0.433428	1.51806	1.05893	0.357907	1.20864	1.72597	1.77764	1.13974	1.90644	1.3041	0.480393	1.17593
Q14247	0.410177	1.08035	3.72445	0.782357	1.9572	0.882114	0.756225	0.395238	1.15289	0.751313	0.885629	0.911978	1.06517	0.616665
Q14249	0.931249	1.23018	3.2772	0.72048	0.248392	0.577163	0.826064	0.896233	0.873232	1.99828	1.56848	1.30425	1.73381	1.06905
Q14254	5.8793	0.83644	0.280161	0.893031	0.562426	0.48523	2.35973	0.677012	0.593692	1.10389	1.0109	1.07041	0.531426	0.846036
Q14257	0.63103	0.669382	2.50175	0.68751	1.13959	1.44038	0.633978	0.906288	1.57158	1.04047	0.769412	0.797362	1.10259	1.20175
Q14258	1.65934	4.86751	0.965525	0.896031	0.484022	0.602506	0.751364	1.20352	0.840797	1.09488	0.655748	1.27057	1.00197	1.91925
Q14318	0.577515	1.60014	0.18061	1.31054	1.35588	0.881956	1.21271	1.4901	1.27629	1.40738	1.98054	1.45237	0.612401	1.75307
Q14344	3.31541	0.478375	0.800443	0.99468	0.613018	0.429821	1.8158	0.472025	1.43004	1.33384	1.07809	1.30574	1.51134	0.933624
Q14498-2	1.43684	2.97518	1.14349	0.770963	1.07684	1.66164	0.755895	2.23273	0.481712	1.23096	1.119	1.41743	0.745979	1.24509
Q14554	1.02942	1.26868	1.43218	1.8952	1.52907	0.71482	1.32997	0.619206	1.06564	1.82003	1.48716	0.913518	1.65546	0.470582
Q14571	0.531436	0.674423	0.182445	1.51962	0.732038	0.484818	1.59184	2.24281	1.70744	1.56381	1.88366	1.5321	0.561605	1.18908
Q14573	0.806577	1.62091	0.313727	1.73634	2.22917	0.313441	0.822919	2.52753	1.45746	1.37325	1.20377	1.42422	0.546533	0.432052
Q14624-2	6.80778	0.288761	0.550311	0.591801	0.371168	0.767157	2.05258	0.296697	0.686686	0.59374	1.00529	0.955121	1.27176	0.561849
Q14643-4	0.461899	0.797661	0.464527	0.568112	2.00879	1.31918	1.21453	1.95672	2.07792	1.01552	1.45636	1.00346	0.502859	1.20289
Q14669	3.05627	1.23971	0.678191	0.868885	1.03061	2.28021	4.61695	1.17103	0.868846	1.21817	1.28935	2.74207	1.84504	0.912497
Q14677	0.507797	1.60284	0.658311	0.911914	1.42855	2.08626	0.802626	1.31066	1.43694	1.22028	0.547317	0.98109	0.982874	1.6008
Q14683	0.818171	1.68498	2.62497	0.959381	1.02778	1.21856	1.16505	1.25246	0.770327	1.18287	0.71815	2.14685	0.755643	0.900254
Q14694	1.58664	5.15226	1.02561	0.741686	1.46571	1.18516	0.604501	2.21298	0.826057	0.924612	0.625755	1.1169	0.509911	1.27302
Q14764	0.335238	2.76291	1.11426	6.58886	0.975769	0.450591	0.758317	0.417615	1.15932	0.735307	1.0155	0.53383	0.654858	0.850575
Q14766-3	5.53582	0.450174	0.27897	0.402323	0.768903	0.298419	3.33445	1.90827	0.753903	0.95235	1.34428	0.795339	0.405779	0.548859
Q14847	1.93465	2.77032	1.8412	0.972123	1.16922	1.07267	0.995752	0.754351	1.11265	1.07297	1.05545	0.82232	1.67243	0.986953
Q14849	0.652758	1.81915	0.89658	1.35491	0.749978	1.25207	0.953057	1.42573	1.12515	1.2369	1.07623	0.917649	0.716978	2.88669
Q14914	1.07719	0.452773	0.611936	0.985893	0.800802	0.651512	1.14449	0.877363	1.00273	1.42631	2.0329	1.36334	2.05367	0.99424
Q14974	4.74635	1.13137	0.933695	0.7272	0.593979	0.944695	1.14645	1.94227	0.614953	0.875162	1.51789	1.26003	0.691677	0.984782
Q14980-2	0.764181	1.72425	1.1856	0.529417	0.897542	1.02863	0.675349	1.99562	0.744905	1.66216	0.851616	2.45711	0.686452	0.827442
Q14BN4-5	0.462018	1.17191	1.41169	0.720201	0.699659	0.431926	1.35031	0.636065	2.29447	1.63064	1.79325	1.55951	0.978245	0.708447
Q15005	1.47641	0.820223	0.431065	2.2147	0.929268	0.848386	1.74004	0.764799	1.46387	1.61219	1.41458	1.10094	1.08736	0.690122
Q15006	0.650371	1.04806	0.495184	1.52524	0.825314	1.97509	1.13349	1.20892	1.49163	1.32605	1.63785	1.04324	1.12632	1.57397
Q15008	4.68187	0.761693	1.60592	0.653855	0.468346	1.15669	0.516797	0.93784	0.826781	0.783346	0.624306	0.704658	0.817164	0.960558
Q15011-3	0.117706	1.66203	1.15343	2.35094	1.04658	0.864333	0.771633	1.40491	1.49633	1.49359	1.80343	1.11918	0.816134	1.08758
Q15018	3.31488	0.983712	0.828045	0.928918	0.911282	0.98518	1.26602	0.817345	0.835936	0.937948	0.920659	1.06578	1.09991	0.997307
Q15019	3.51453	0.991564	1.12269	1.03204	1.60091	0.873454	1.11615	0.681602	0.947271	0.826756	1.25849	0.907352	1.60585	0.987011
Q15046	2.2255	1.21493	2.26879	1.48283	0.921112	1.61168	0.777759	0.633824	0.811887	0.629985	0.646939	0.743578	0.917761	0.950355
Q15056-2	1.49906	1.0663	4.84098	0.562646	0.834689	1.27449	0.48199	0.504252	0.513199	0.589543	0.63764	0.472933	1.19186	0.649502
Q15067	2.01123	1.33152	0.723797	0.840159	1.31152	1.33721	1.4293	0.769882	1.93471	2.04451	1.60677	0.7569	1.36182	1.50715
Q15075	2.13705	0.955017	1.40556	0.90133	1.47168	1.27337	1.60934	0.826976	0.839828	0.881547	0.886578	1.17692	1.22851	0.731391
Q15084	0.748461	0.679609	1.27344	0.630777	0.822141	0.834062	1.26568	1.34888	2.26031	1.50539	0.858276	0.934291	1.8747	0.731311
Q15118	0.347222	0.557241	1.24357	2.02899	0.991953	3.52132	0.594884	2.3872	0.955858	0.688412	0.48052	0.620448	0.605478	0.394027
Q15119	0.211338	4.34497	1.97149	4.72619	0.77592	0.476463	0.772006	0.326551	1.08865	0.900302	0.726969	0.821273	0.890662	0.61724
Q15120	0.3403	0.723923	2.00961	3.49099	1.32273	2.93953	0.639106	0.978269	0.745654	0.304503	0.350714	0.409368	0.582789	0.607879
Q15121	2.22315	1.0296	2.50181	0.751787	1.29409	0.508044	1.36107	0.364659	0.864609	0.87345	0.666477	0.674207	2.12502	0.186793
Q15149-7	0.478651	1.11096	0.301051	1.63409	1.44561	0.408728	1.6066	1.10616	1.96666	1.51141	2.0257	1.24467	0.724176	1.08714
Q15154-2	0.35546	1.71157	0.671003	1.7615	0.504765	0.213657	0.407168	1.63899	2.34698	2.37222	1.18112	1.06802	0.552221	1.33189
Q15165-3	0.213044	0.405782	0.124077	0.375434	0.453158	1.00965	0.841134	2.23127	1.78973	1.49793	1.61188	1.25139	1.30412	2.68073
Q15185	2.87996	2.89798	5.01259	0.443706	1.64581	0.656555	0.617084	0.385766	0.296921	0.517917	0.404416	0.682949	0.972766	0.450088
Q15233	1.13253	1.08375	1.02314	1.07221	0.555618	2.17294	1.09837	1.27328	0.737652	0.801549	0.757333	0.823327	1.65058	1.1625
Q15269	1.25693	1.38727	0.267757	0.883334	0.934137	1.54967	0.686508	1.83803	0.81763	1.10449	0.660177	1.77145	0.520122	2.39255
Q15286	4.33823	1.59629	0.633062	1.15013	1.95919	1.24384	1.09534	0.936427	1.06303	0.962753	1.22129	0.91729	0.676067	1.29245
Q15363	0.961456	0.246344	2.10227	0.763911	1.23733	3.1165	1.31231	1.09514	1.24307	0.489454	2.29352	0.785212	1.12719	1.54654
Q15366	1.74083	1.00442	1.45943	1.01228	0.742397	1.16345	0.743909	2.19052	0.705684	0.811066	0.917367	1.06066	1.11537	1.10337
Q15369	1.11316	0.63579	3.63718	0.533406	0.442888	1.2993	0.386061	0.726194	0.539623	0.612936	0.514754	0.28524	0.621602	0.820097
Q15388	0.424886	1.13247	2.9793	1.21027	0.930966	0.692949	0.98332	0.849336	0.953067	1.23238	1.03301	0.701563	1.70163	0.455467
Q15392	0.113932	0.572893	0.198498	0.110082	1.8463	0.200275	0.668577	1.50502	1.39819	3.00281	1.83843	2.78855	0.700171	1.76161
Q15404	6.30061	0.4387	1.62708	0.494078	0.834069	0.584963	1.32106	0.422374	0.540469	0.687114	1.04544	0.936026	1.39834	0.622122
Q15417	0.633665	0.327409	3.44184	0.754777	1.07341	0.663611	1.54816	0.174899	0.412198	1.56098	0.744951	1.27359	3.01112	0.344515
Q15418-3	2.23959	0.670817	0.732216	0.478821	0.523854	0.497511	0.899576	2.5974	0.45251	0.988201	0.970494	1.38292	0.716133	1.37001
Q15428	1.6836	1.29937	0.862652	0.61802	0.652747	1.6453	0.849851	1.38738	0.915196	0.859013	0.648003	1.62987	1.71445	1.48202
Q15436	1.09687	1.03612	0.316535	0.918527	0.901554	1.91314	0.828771	1.60099	1.43466	0.98664	0.71225	1.33639	0.941725	2.11122
Q15437	1.13235	2.70659	1.69411	1.20121	2.29459	1.44462	0.722484	1.03463	0.845174	1.01133	0.60837	1.12328	0.633197	0.745811
Q15459	1.21477	0.98407	1.14758	0.738322	0.678923	1.70425	1.09205	0.995258	0.887407	0.932684	0.716476	1.83345	2.37425	0.991254
Q15493-2	0.316652	0.748323	0.759091	0.748858	1.0504	1.19403	1.18265	0.610996	1.32698	1.34988	1.85059	0.789214	2.99926	1.08794
Q15526-2	0.225274	2.83935	1.3506	3.93106	0.495049	1.41987	0.810175	0.509692	1.19669	1.74941	1.22461	0.877359	0.615638	0.501666
Q15545	0.311456	2.5339	4.01887	0.715441	1.39101	1.67939	0.882209	0.692056	0.594744	0.477113	0.422099	1.03129	0.768417	0.536356
Q15555	1.83974	3.11215	1.70895	1.08407	1.09552	0.557625	0.421611	2.1104	0.365424	0.856729	1.40035	1.19665	0.888675	0.659413
Q15582	1.94691	1.33901	0.652172	2.41958	2.47296	0.588751	2.17792	0.346019	1.36362	1.34559	1.70096	0.862278	1.00292	0.657576
Q15631	7.12152	0.5685	1.12056	0.935341	0.863863	0.747423	0.783547	1.28254	0.85002	0.777186	1.15228	0.868	1.1219	1.10322
Q15691	2.39232	0.87519	3.37202	0.671691	1.6228	0.938633	0.921011	1.30178	0.454233	0.739648	0.495283	0.865754	1.11184	0.51413
Q15738	0.548442	2.1654	1.24302	0.68457	1.50094	0.991954	0.646373	2.73541	1.09623	1.11691	0.90008	0.890251	0.759665	1.13917
Q15771	0.555762	0.83587	0.424974	1.00193	0.571091	0.833655	1.12901	1.63537	2.1144	1.95561	1.48039	2.23883	0.584485	0.658261
Q15773	0.205167	1.01796	1.13114	1.18356	0.668115	5.64904	0.466973	1.78582	0.515804	0.401468	0.365723	0.591133	0.747981	1.2576
Q15785	0.906857	0.429902	2.25177	1.07303	1.71813	0.781188	0.582867	2.68963	0.586014	0.494555	0.567528	0.673569	0.785112	0.347686
Q15819	2.30669	0.736436	2.06756	0.693808	1.67851	1.31744	0.893382	2.10513	0.494987	0.712921	0.774822	0.705742	1.45113	0.562391
Q15833-2	3.72503	0.940189	0.428199	1.40019	1.52583	0.980735	0.847862	1.63092	1.08179	1.0309	0.701972	1.22818	0.777624	1.52502
Q15942	7.19095	0.521252	1.05426	0.99203	0.310397	0.542466	1.04548	0.27818	0.623154	0.706019	0.461782	0.559866	0.780468	0.206842
Q16134	0.370125	1.15266	0.464033	2.31534	0.979547	1.16257	0.883205	0.85937	1.69221	1.92245	1.5789	1.04253	1.1034	1.63679
Q16181-2	3.52163	0.855903	0.585394	0.646913	1.03028	0.738773	1.18508	0.455691	1.10224	1.5394	0.763942	1.44861	1.45716	0.808924
Q16270	0.719207	0.598377	2.41563	1.2873	0.706594	2.44861	1.46716	1.37035	0.935309	0.675885	0.732786	0.379308	1.32028	0.624203
Q16352	0.330574	0.245919	7.1263	0.504403	2.9838	0.838858	3.31282	2.0933	0.449183	0.555188	0.346459	0.845685	1.72415	0.364297
Q16401	6.36679	1.55584	1.1817	0.735188	0.508804	0.496707	0.732793	1.19078	0.711192	1.04208	1.06419	1.80303	1.01625	0.533342
Q16531	2.2354	1.65934	1.42188	0.942039	1.00045	1.54658	0.689938	1.10048	0.733122	0.941393	0.955451	1.3293	0.970744	1.0389
Q16555	2.59168	0.616303	0.770792	1.61832	0.40442	0.433971	0.946507	1.83538	1.60804	0.916069	2.26266	1.1235	2.24099	1.39381
Q16611	0.430428	1.6787	0.56892	1.19175	0.946384	1.33443	1.34652	1.37495	0.637604	2.17107	1.10321	0.926377	2.16059	0.819898
Q16629-3	0.253262	0.755333	0.839882	0.42756	1.20413	2.01659	0.739072	1.85327	0.567662	0.77277	0.524361	1.64805	1.23632	1.36948
Q16654	0.265687	1.22699	0.371944	1.33363	0.727929	0.879664	1.54089	2.90307	0.850932	1.45828	1.51513	1.01006	0.660851	0.713803
Q16658	4.8148	0.334457	2.18885	0.361705	1.29368	1.62064	0.669976	1.19626	0.604431	0.611035	0.588939	0.430844	0.719866	0.359129
Q16698	0.85652	1.57463	1.06044	3.3587	0.595453	1.55465	1.01103	0.490941	0.913216	1.25197	0.720017	1.28455	2.34525	1.36898
Q16706	0.702598	1.75326	0.476207	2.49202	1.17587	0.84797	1.08663	1.24952	1.99869	1.29466	1.23277	0.892797	0.538072	1.44697
Q16718	0.323573	0.930316	3.16928	0.420904	0.96312	0.928694	0.722371	0.509283	1.23849	0.87949	0.975111	0.993256	1.72983	0.929468
Q16720-8	0.253367	0.700126	1.44684	1.77165	5.05383	0.70228	0.918445	0.277915	2.85651	0.454196	0.747971	0.847572	0.317929	0.180175
Q16762	1.04747	0.786947	1.26624	1.53503	1.26771	1.00615	1.03222	0.882763	0.850939	0.816705	0.91941	0.82379	2.21462	0.704758
Q16774	3.55897	1.27876	3.42936	0.884724	1.14805	0.871617	0.535682	0.772782	0.430741	0.477931	0.507692	0.607519	1.0851	0.258179
Q16775-2	6.99088	0.664319	0.663987	1.0595	0.987553	0.66671	0.75335	0.280662	0.655983	0.67584	0.628115	0.516511	1.3155	0.622763
Q16795	0.348598	1.62649	0.410919	1.4679	0.84353	0.611892	1.21018	0.797042	1.83098	2.18927	1.49148	1.58943	1.08127	1.4761
Q16836	0.368577	2.27858	1.78452	2.35661	3.08721	2.50172	0.530532	0.272268	0.773627	0.6599	0.52913	0.455699	1.03498	0.423493
Q16853	0.475893	0.350389	0.536939	0.83478	0.714885	0.966684	1.50998	1.0194	1.28627	1.62776	2.56164	0.807777	1.86103	1.12569
Q16873	0.288799	0.58194	0.218959	2.19942	0.220355	0.144666	2.28724	0.145755	0.805806	1.95397	3.48597	1.45314	1.7412	0.68312
Q16881-5	2.32503	1.12509	1.0379	1.40488	2.44002	1.12602	1.1247	0.483536	0.74301	1.10916	0.490269	0.873386	1.81643	0.531431
Q16891-2	0.188216	1.52855	1.55185	2.72489	1.73482	0.383209	1.12445	1.03048	1.26416	1.18774	1.25344	0.762973	0.653678	0.774392
Q17RY0-3	1.00491	1.08876	0.378337	0.568471	1.70334	1.64423	0.308403	1.80645	0.793	1.1143	0.582662	1.26007	0.625557	1.99236
Q1KMD3	1.571	2.27043	0.685279	0.308814	1.04076	1.32999	0.767426	1.85216	1.6182	1.61892	0.926829	1.46589	0.766514	0.997983
Q29974	0.941282	0.295271	0.227952	0.312792	0.832725	0.714961	3.15548	0.0668814	0.221658	3.46087	6.28939	0.08319	0.0735113	0.0462519
Q29RF7	1.77603	1.79064	0.685606	0.763746	1.11227	0.729962	1.78064	0.920846	0.412079	1.24849	0.90723	1.79028	1.06027	0.481466
Q2TAA2	2.05052	0.556309	0.680721	0.841591	0.88957	0.859974	0.938154	0.819959	1.48972	1.02722	1.05825	0.882716	2.01019	1.02619
Q2TAY7	1.38862	1.99371	1.76004	0.455777	0.823046	2.07928	0.631356	1.37585	0.599589	0.806777	0.549103	1.35835	1.14944	1.3218
Q32P28	1.55987	0.64855	0.664082	0.496571	1.29109	2.60196	0.701203	2.87591	1.26604	0.900544	0.800533	0.854904	0.913156	1.15973
Q3KR37-2	0.127306	1.05858	1.41101	0.473609	3.79001	1.09727	0.652324	1.25715	1.39828	0.658376	0.908727	0.817411	0.429199	1.51967
Q3MIX3	0.314917	0.612665	0.698056	1.95706	0.628812	0.576491	1.94234	1.14573	1.30834	1.82036	1.28937	1.05424	1.00155	0.73754
Q3SXM5	0.158691	1.4312	0.227772	2.70792	1.28341	0.77963	1.09055	2.33933	1.18835	1.85522	0.93848	1.00496	0.447973	1.02103
Q3ZCQ8	0.245301	1.90558	0.843631	2.54431	1.58094	1.07426	1.40841	1.01088	1.04822	1.58731	1.19886	0.826651	0.798414	0.894985
Q4G0I0	0.532577	2.1325	2.4781	2.65309	0.959169	0.591318	1.21884	0.255462	0.557329	1.34576	0.708939	0.754777	2.20703	0.235682
Q4KMQ2	2.24442	0.438814	0.213214	1.43023	0.713921	0.673685	1.88249	0.766618	1.71962	2.12714	2.18081	1.24078	0.911383	0.897159
Q4V9L6	0.272742	0.54275	0.348505	0.619625	0.639256	0.456915	10.3197	0.132269	0.726962	1.07563	1.1675	0.715486	0.587497	0.210377
Q52LJ0	1.0765	1.09762	2.96933	0.876643	0.917955	2.30379	0.556254	1.12161	0.607102	0.865829	0.630044	1.31646	1.08575	1.16813
Q53EL6	0.44667	0.479138	5.06921	0.586738	0.376523	1.79285	0.474486	0.690893	0.357529	0.365628	0.335325	0.55303	0.570198	0.480582
Q53GQ0	0.977876	0.575841	0.45341	1.01945	0.620084	0.894085	1.4886	2.11162	2.49351	1.33537	1.89376	1.26707	0.978283	0.809083
Q53H12	0.25042	3.7471	1.6608	2.42154	1.15511	0.855658	0.827868	1.38668	0.9327	1.63438	1.50131	0.756813	0.742348	1.12191
Q53TN4	0.664582	0.461693	0.198942	0.838105	0.40844	0.166012	1.59442	0.503224	2.06616	2.06484	2.77957	1.97176	1.73841	0.471778
Q562E7-2	2.16608	2.50218	0.28413	1.67998	0.756006	1.1203	1.43417	1.15486	1.01372	1.27812	1.08608	1.49274	0.670273	1.93972
Q5BJF2	0.767794	0.33869	3.02732	0.086364	0.302919	1.12976	0.691458	4.08735	0.579933	0.498732	0.426955	0.483085	0.462238	0.246788
Q5BKZ1	0.494365	1.13268	1.11553	0.449039	0.714071	3.07276	0.633085	1.78856	1.15074	1.11661	0.550702	0.983629	0.964406	1.46016
Q5HYI7-4	0.158482	1.34229	1.32983	3.52032	1.60885	1.56553	0.707396	0.67769	1.2462	1.15887	0.695413	0.782071	0.820201	0.587424
Q5HYI8	0.474666	1.88449	0.633825	0.979007	1.20977	0.884754	0.917962	1.03575	1.10999	1.2669	0.703135	0.924151	0.843637	1.11214
Q5JRX3	0.641503	2.46659	0.56107	1.40377	1.85443	2.81437	0.596228	0.938234	1.24109	1.07966	0.55515	1.02403	1.42982	1.06268
Q5JTV8	1.70887	0.870526	0.80386	0.987372	1.35716	1.08044	1.40278	2.22116	0.743457	1.09397	1.20075	0.857098	1.05382	1.12485
Q5JTZ9	0.45666	4.84109	0.411855	1.67169	1.44596	1.45338	5.78111	1.02338	0.65387	0.742562	0.616809	1.56954	0.604575	0.559907
Q5JU69	1.0665	1.8053	1.69122	0.754	0.695475	2.36932	1.0969	1.18444	1.58205	1.51656	1.29048	1.32196	0.809635	0.572726
Q5KU26-2	0.399036	0.236703	1.00238	1.62944	0.133825	0.329944	3.91189	0.234552	0.475889	0.518088	0.643964	1.15839	4.06838	0.997295
Q5RI15	0.294751	0.815771	0.445236	1.30918	0.298911	0.779926	0.879683	3.0233	2.0282	1.58936	1.75693	0.66882	1.21119	0.845467
Q5SSJ5-3	0.625161	0.619099	0.76152	0.850454	1.00586	1.74825	0.621573	1.91559	0.593253	1.02405	0.772083	2.08017	1.04424	1.37837
Q5T160	0.335171	1.58098	0.278451	1.1742	1.31044	1.8509	0.894201	1.52563	1.8674	1.40596	1.37858	1.62941	0.913741	1.29824
Q5T1M5-2	1.51401	1.77335	3.37118	0.860835	1.01723	0.506733	0.953364	0.872773	0.583045	1.1292	0.595462	1.21186	0.93803	0.494198
Q5T3F8	1.81951	0.82467	0.304898	1.07129	1.94155	0.837782	1.14891	2.07636	1.2289	0.797896	0.908589	0.695423	0.549456	1.64725
Q5T4S7-3	4.38321	1.11414	0.778576	1.21763	1.08283	0.963481	1.13976	1.3543	1.26699	0.98703	1.24496	1.15392	0.604972	1.17
Q5T653	0.20521	4.4285	1.02299	1.23522	0.463564	1.65299	0.651196	1.68765	1.55762	1.07373	1.47615	0.731562	0.716119	1.17547
Q5T8D3-4	0.271369	0.569587	0.470193	0.543407	0.585739	1.79388	0.804762	1.60051	2.33994	0.574748	1.78613	1.15825	0.978396	2.45688
Q5TC12	0.92547	1.71947	2.63424	1.36831	2.26795	1.22063	0.746393	0.8401	0.878253	0.584905	0.568947	0.974423	0.59772	0.663725
Q5UCC4-2	0.516511	0.548608	0.91943	1.00309	0.888087	1.90188	1.25781	1.03789	1.13785	1.16513	1.16685	0.931494	1.57941	1.23996
Q5VVJ2-3	0.345458	0.798174	0.404693	3.71997	0.641502	3.72015	0.804182	0.705282	1.44564	1.01571	1.42659	0.544876	0.511446	1.48009
Q63HN8	1.201	1.99945	0.499229	1.42891	0.513346	0.604464	1.06647	1.12794	1.69723	1.58377	1.52306	1.17242	0.49299	1.87132
Q658Y4	1.12932	2.01495	1.47034	2.48311	0.890504	0.72399	0.951423	1.28613	0.935095	1.05533	1.23201	1.6066	0.623936	1.00802
Q687X5-2	0.893387	0.365482	0.112502	1.22731	0.134946	0.506859	4.15449	0.160963	1.45579	1.52175	2.5341	1.52531	1.45956	0.621642
Q68CP4-2	1.7297	3.63435	0.420467	2.48486	0.653829	0.498543	1.26102	1.72555	1.46089	1.31155	1.66412	1.03525	0.588268	1.7375
Q68D91	1.14774	1.28865	2.10273	1.60421	1.39795	1.19819	1.32116	0.337713	1.33925	0.820768	1.17103	0.89974	0.972421	0.778155
Q68DH5	0.179621	0.796729	0.312953	1.02189	2.67082	0.932579	0.863189	1.5053	1.40063	0.936281	0.859908	1.26153	0.450815	1.52796
Q6DD88	0.974157	0.908875	0.543929	0.650764	2.08401	0.454417	2.03858	0.731962	1.12153	1.75946	0.848251	1.64161	1.28278	0.465371
Q6EMK4	1.35208	0.464412	0.465866	1.49356	0.817976	1.47107	3.35543	0.60752	1.58022	1.0647	1.60359	2.05195	1.62359	0.608301
Q6FI81-3	2.00021	1.83992	3.82727	0.697928	1.37494	0.763728	0.855228	0.982021	0.582517	0.583607	0.557431	0.614156	0.657969	0.439165
Q6IAA8	0.793324	1.05825	1.44441	1.20273	1.1521	0.639763	1.64947	0.701349	1.5421	1.03012	1.25801	1.15969	1.93427	0.849378
Q6IAN0	0.522623	1.08736	0.284688	0.783205	0.558677	1.83674	1.17065	0.88582	1.72987	1.11093	3.0291	0.9056	0.697996	2.20913
Q6IPR1	0.301163	1.7592	5.53343	1.17884	0.947162	0.91454	0.259529	0.129533	0.242294	0.35956	0.325278	0.250214	0.735793	0.0835796
Q6KCM7-6	0.46994	0.94867	0.594163	2.69495	1.30495	1.52743	1.09216	1.2851	1.24214	2.0048	1.84726	1.15152	0.560513	0.749234
Q6NT16	0.512132	0.761429	0.247811	1.08587	0.52889	0.450276	1.78718	1.59996	1.2112	2.07771	1.43062	1.58788	0.84384	1.97953
Q6NUK1	0.319513	1.99002	1.30358	4.74538	0.950102	0.512703	1.35369	0.20515	0.696851	2.52612	0.743388	0.857104	1.17863	0.308836
Q6NVV1	0.744267	1.22347	0.303386	1.43323	0.694085	1.72247	1.05036	1.63583	1.77042	1.08601	1.82629	1.29778	0.651768	2.1311
Q6P1A2	0.621938	1.62953	0.243688	1.44121	0.742453	0.412263	2.2145	1.03955	1.49989	2.97333	1.91097	2.03082	1.15052	0.788485
Q6P1S2	0.359914	1.18259	0.614905	1.94004	1.0993	1.59109	0.953215	1.17458	1.43598	1.55662	1.21429	0.942589	1.18391	0.864478
Q6P2E9-2	0.369205	4.03577	2.00552	0.842968	0.872055	0.510324	0.811952	1.71204	1.31711	1.44468	0.636959	1.50657	0.455781	0.751561
Q6P2Q9	2.00692	1.45303	0.635425	0.949835	0.791061	1.66085	0.731097	1.59538	1.20381	0.925825	0.870513	1.43604	0.772353	1.97942
Q6P4A7-2	0.930907	1.64934	0.649681	2.59088	0.839359	0.793942	1.34632	0.588043	1.46016	1.44455	1.34493	1.07901	0.435283	1.41
Q6P4E1-2	0.302432	0.508475	1.18472	0.790953	0.846523	1.78264	0.977051	0.583289	1.41241	1.15286	0.989078	1.29125	1.98419	1.96233
Q6P996	0.968566	2.74716	1.33688	1.24253	1.4611	0.753462	0.691492	2.17356	0.721729	0.739866	1.01194	1.17715	0.504882	2.14641
Q6PCB7	0.704399	1.50895	0.269242	1.20968	0.621693	0.37318	1.30511	1.92873	2.98306	2.45433	2.0439	1.09231	0.601499	1.68235
Q6PI48	0.389641	3.74108	0.636466	3.50521	0.780675	2.78381	0.537509	0.790025	1.07692	0.867289	0.779257	1.17658	1.24858	0.706184
Q6PIU2-3	0.766516	0.505838	0.100425	0.562106	0.392534	0.547524	1.11921	1.41768	2.8225	2.04926	2.30597	1.3065	0.963567	1.58897
Q6PKG0-3	1.11226	1.33874	1.995	0.687804	1.99999	1.30531	1.10982	1.30911	1.19961	0.884955	0.425948	1.3764	0.839507	1.07923
Q6PML9	0.132598	2.84454	0.762128	2.98337	2.36676	0.68042	1.16952	0.493588	1.08968	1.59017	1.54855	1.04034	0.603026	0.904432
Q6UW02	0.364968	0.73098	0.367083	0.74108	1.08513	0.995045	1.53096	1.09848	2.1149	2.17363	2.55794	1.50545	1.0911	0.932904
Q6UWH4	0.291619	1.10819	0.575735	1.19519	0.715238	0.53614	0.936037	0.689412	1.31461	1.53444	1.80213	1.54495	1.41872	2.31557
Q6UXH1-3	0.883811	0.523445	2.1342	0.895174	0.693426	0.517718	1.49135	0.842567	1.50328	0.969717	0.929827	0.620222	2.80905	0.617864
Q6Y7W6	0.764337	2.04459	1.28505	1.10946	1.1719	1.02096	1.07637	1.14814	0.887971	1.10847	0.635132	1.30343	0.877275	0.84578
Q6YN16-2	0.310069	1.58165	0.775645	2.26692	0.804325	0.948574	0.97419	0.912372	1.31652	2.4614	1.43741	1.52462	1.67393	0.839329
Q6ZRP7	0.847118	0.415286	0.66928	1.42979	0.480152	1.00742	0.684487	2.67576	2.12229	0.745677	1.673	0.926124	0.565561	0.853905
Q6ZWL3-2	0.488469	0.962615	0.407677	0.586714	0.666322	0.233999	1.08032	1.95461	1.88211	1.97305	1.46272	2.00112	0.405292	2.97077
Q70UQ0-2	0.998815	0.843466	2.84223	0.8089	0.96504	1.82223	1.60262	2.5886	0.383062	0.41426	0.444348	0.339842	0.739793	0.171687
Q70UQ0-4	1.24671	0.74467	3.49173	0.773691	1.12906	1.13712	1.44563	2.33708	0.348849	0.519318	0.453019	0.360492	0.796917	0.275917
Q7KZF4	1.96868	1.37637	1.08153	0.986812	1.25208	1.72506	0.727099	1.4647	0.885176	0.839926	0.923134	1.11643	1.02946	1.66661
Q7L099	0.613765	1.92932	2.56828	0.776171	1.04166	0.854812	0.829275	0.891933	0.946343	0.870605	1.02375	1.20467	1.04575	0.830939
Q7L2E3-3	0.800966	3.43624	1.05714	0.867356	0.651282	2.98936	0.531487	1.06155	1.07201	1.14469	0.545213	1.71935	0.955642	1.1121
Q7L2H7	4.2267	2.07182	1.95692	0.798965	0.796023	1.6599	0.77266	0.638426	1.0967	1.09371	0.685623	1.21598	1.14414	0.955833
Q7L2J0	0.580807	2.89774	1.4792	0.538883	1.7379	1.26274	0.557063	1.71243	0.752774	1.17444	0.692018	1.06666	0.885891	0.81906
Q7L3T8	1.09056	1.44103	1.07082	2.35496	0.88967	1.78512	0.934469	0.954265	1.95467	1.24287	1.10554	1.41066	0.527366	1.31306
Q7L5N1	8.96328	0.516685	1.25128	0.897514	0.563219	1.00088	0.590562	1.19609	0.861529	0.703369	0.974495	0.605508	0.665545	1.17599
Q7L5N7-2	2.42406	1.29445	0.596538	3.47085	1.88126	0.461757	0.867394	1.51178	1.366	1.17946	2.40345	0.800035	0.634923	0.950459
Q7LG56	0.656916	1.40763	1.3279	1.94642	0.649726	0.518759	0.70192	1.54265	0.952783	0.798486	0.746428	1.0924	0.815156	2.31315
Q7RTV0	1.78332	1.27139	0.611877	0.396154	0.842646	1.81369	0.79502	1.11587	0.746974	0.63908	0.484221	1.52793	1.38937	1.59593
Q7Z2K6	0.325155	0.598476	0.148128	0.429101	0.539614	0.293316	1.07712	3.63383	2.23738	1.89421	1.83873	1.36322	0.70456	0.713685
Q7Z2W9	0.353669	5.06242	1.00648	2.03533	0.647715	1.70175	0.608186	1.21451	1.63882	1.01722	1.6714	0.860993	0.884516	1.37122
Q7Z3B4-2	1.36436	0.972145	1.62849	0.799295	1.87537	2.42209	0.894451	1.26881	0.811542	0.780691	0.671451	0.991139	0.877008	0.702857
Q7Z3D4	1.20778	1.35715	1.05396	1.60573	1.22207	0.937601	1.31861	1.13428	1.5745	1.06816	1.24828	1.36016	1.05025	1.54247
Q7Z3D6-5	0.479031	2.40146	3.58807	0.646286	2.70178	2.30045	1.0214	0.898308	1.34901	0.357643	0.256499	0.644035	1.03686	1
Q7Z406	0.725533	0.995856	0.889364	2.79639	0.746422	0.384304	0.887678	0.170441	0.765319	1.71799	0.369264	0.429947	0.317149	1.11825
Q7Z4V5-2	0.468748	0.884246	1.15889	0.75706	1.51457	1.86208	0.923684	1.29684	0.632162	0.791334	0.502367	1.43237	1.32128	0.844896
Q7Z4W1	9.20503	0.903079	0.784648	2.31332	0.328551	0.774426	0.864953	0.712916	1.24926	0.640154	0.909227	0.460577	0.926219	0.657676
Q7Z5G4	2.21506	0.724764	1.23712	1.08474	1.2416	1.06335	1.53438	0.716559	1.18351	1.14472	1.64159	0.996838	1.3238	0.83779
Q7Z6Z7-2	3.09047	1.57281	1.08369	1.79776	1.16813	1.15288	1.23555	1.17906	0.682496	0.857339	0.943816	1.14106	0.598123	1.15631
Q7Z7H5-3	0.630157	0.955678	1.77399	0.897984	0.964757	1.66491	0.878844	1.19903	1.53875	0.791245	1.33462	0.795932	1.10527	2.03614
Q7Z7H8	0.429762	5.36762	0.80484	1.85185	0.707542	1.67459	0.852285	1.06089	1.48752	1.04531	0.918842	1.07843	0.691526	1.29527
Q86SK9-2	0.118816	2.08168	0.613559	0.999165	1.29284	0.492709	0.736859	0.975426	1.92457	1.42264	2.45595	1.76922	0.652459	1.13447
Q86SZ2-2	0.522505	1.053	2.1025	0.864566	1.22813	1.33048	0.969352	1.15193	0.835426	0.990453	0.778114	0.980773	1.61176	1.03388
Q86TW2-2	0.371708	1.4987	0.437867	4.567	1.08735	0.541691	1.32773	1.17065	1.45508	1.52409	1.29709	0.831641	0.301766	0.725364
Q86UD1	2.26708	1.01471	1.14421	0.803119	0.730864	0.689182	0.805719	2.23232	1.02353	0.65786	0.688068	0.759659	0.858319	0.623462
Q86UE4	0.206905	0.990389	1.63072	1.33878	0.989792	1.52682	0.92244	1.50698	1.19984	1.18484	1.09454	0.839761	1.57147	1.37383
Q86UP2-2	0.456028	2.16274	1.21315	0.580763	1.30854	0.939162	0.751325	1.56916	2.29307	1.41658	0.515309	0.951974	0.982737	1.31725
Q86UT6	0.747136	1.88168	0.587365	3.99283	0.583627	0.329889	1.58338	0.799693	0.884742	1.74365	1.75462	1.53549	0.628354	0.598387
Q86VB7-3	0.288679	0.232848	0.293587	0.875737	0.252716	0.393726	4.2022	0.324528	0.836803	1.60962	1.29712	1.31674	3.27421	1.52643
Q86VP6-2	4.51566	0.741238	1.00985	1.02666	1.04416	0.585172	1.24014	2.28701	0.427667	0.749331	1.48394	1.22694	0.50455	0.708104
Q86VR2	0.55913	1.70214	0.502937	1.17209	0.540384	0.878775	1.3037	1.67998	2.25456	1.69428	1.78591	1.52708	1.19784	2.52322
Q86VS8	1.3066	0.940471	2.46113	0.932338	0.998407	0.683914	1.31138	0.587579	0.655993	1.01202	1.25169	1.504	1.38865	0.390629
Q86VU5	0.509255	2.7071	1.83886	3.16854	0.886856	0.494101	1.27771	0.423144	1.22994	2.33717	1.30594	0.879595	1.72195	0.399185
Q86VX2-2	2.14939	0.834909	3.26097	1.10873	0.927987	0.913955	0.729625	1.07055	0.672726	0.605936	1.13992	0.948426	1.24414	1.56818
Q86XL3	0.49642	2.74471	0.659656	0.936228	1.89764	0.818382	1.17227	1.93825	0.974336	1.52999	0.675912	1.17962	0.719535	1.07296
Q86Y82	0.386947	0.57382	1.48782	0.774143	1.34992	1.37932	1.81464	1.10835	1.30562	0.909922	1.04922	0.852238	1.6039	1.35556
Q8IWE2	0.293654	1.09433	2.73708	1.15499	1.53777	0.845673	1.05826	2.39199	0.544983	1.06286	0.749808	1.25854	1.39152	0.785941
Q8IWR0	1.01929	1.02661	0.689603	1.32686	0.995441	1.03519	0.854586	1.69414	0.985729	0.892615	0.537405	1.61792	0.688538	1.68871
Q8IWT6	1.17016	0.772987	0.468595	0.91583	1.64893	1.35122	2.24028	0.700747	1.36785	1.54868	1.19423	2.44711	0.721725	0.392929
Q8IX01-4	0.385858	1.07272	0.352217	1.31285	0.783985	1.26532	0.676201	2.54469	1.90097	0.991672	0.885067	1.14946	0.874849	0.962039
Q8IXB1-2	1.59137	0.83122	0.377863	1.26622	0.854982	1.17554	1.67634	1.62838	1.50743	1.16748	1.094	1.1395	0.959869	0.811031
Q8IXI2-4	0.318899	2.51822	0.321949	3.12307	0.766765	0.350359	1.37163	1.39922	1.35541	2.02387	2.06848	1.20198	0.314379	1.10497
Q8IY17-2	0.902666	1.04479	0.268352	1.58605	0.835554	0.536779	1.33367	2.03999	2.31141	1.83466	1.71651	1.14448	0.552536	0.96203
Q8IY37	0.755523	1.04283	0.265983	0.95512	1.72043	1.07603	2.47352	1.13022	1.03947	1.86088	0.533474	2.16015	0.678742	0.748503
Q8IY95-2	0.571124	1.61362	0.467144	1.93166	1.45485	0.80214	1.25785	1.07259	1.58845	1.46933	1.16956	1.00952	0.728101	0.826841
Q8IYB8	0.688728	2.0776	0.911135	2.32699	0.96863	1.07961	0.743566	1.21084	0.643485	1.30747	1.37176	1.84992	0.711053	1.21887
Q8IYI6	1.49171	1.34936	0.687209	1.22018	1.20706	0.644041	1.85796	1.05007	0.791978	1.1173	1.67302	1.93416	0.791365	1.39604
Q8IZ81	0.392481	1.06576	0.222926	1.77147	1.50457	1.33417	1.11418	2.1974	1.479	1.47037	1.4648	1.2757	0.588966	1.45493
Q8N0X7	0.59453	0.739847	0.582055	1.34394	1.86881	1.12655	0.672318	1.05652	0.914914	1.04944	1.5721	1.62246	0.6824	1.92542
Q8N128	2.13314	0.533381	0.781115	0.811534	1.00695	1.15569	1.13825	1.8349	1.26146	0.840649	1.05593	0.991624	1.83487	1.29528
Q8N129	0.335693	0.642674	1.38835	0.767834	0.464164	0.828492	1.04786	0.688998	2.66168	1.25468	1.2207	1.03621	2.55792	0.596103
Q8N163	2.30878	1.90324	2.96977	0.81073	0.286313	0.706413	0.622772	1.16321	0.679402	1.18191	1.21109	1.28975	0.653754	0.786574
Q8N183	0.373491	2.54654	2.6137	2.02693	3.77975	0.736816	0.992229	0.219507	0.700444	0.722943	0.65407	0.647453	1.10921	0.220185
Q8N1F7	1.41991	1.54839	0.842584	1.21568	1.078	1.12072	0.869019	2.5147	0.760334	0.97223	1.14048	1.00762	0.4247	1.00162
Q8N1F8	1.12819	1.59281	0.457435	1.55557	1.25978	1.20912	1.35249	1.22106	0.786962	1.73799	1.58212	1.4069	0.66541	1.37684
Q8N1G4	0.880552	1.08044	1.6939	0.84793	1.22733	1.50332	0.70576	0.760522	1.08788	0.941661	0.720284	1.31162	1.50012	1.80286
Q8N1N4-2	2.23122	1.82647	1.22489	1.30216	0.765793	0.852253	1.78601	0.764492	1.03348	1.10919	1.59566	1.12096	0.879639	1.67461
Q8N2K0	0.347769	1.0631	0.714524	2.39433	0.731531	0.33357	1.15937	1.25774	1.95366	1.57053	1.60505	0.987411	0.89766	0.697767
Q8N335	0.659673	0.586929	1.11574	1.2906	2.75694	1.50878	0.765331	0.474901	0.921551	1.05673	1.58927	0.718504	1.72701	0.863262
Q8N357	0.439646	0.730295	0.301004	1.81524	1.34785	0.486044	1.17367	1.42891	1.68409	1.41447	2.04041	1.04635	0.937553	3.38259
Q8N392-2	0.359965	0.595241	0.524075	0.878724	0.886463	1.03223	1.08009	2.74823	0.706958	1.1125	0.790151	1.77004	1.28434	0.856904
Q8N398	0.431637	0.853481	4.20291	0.453077	2.077	0.58052	0.394463	0.18947	1.3533	0.391935	0.543399	0.657819	0.365222	0.107223
Q8N3V7-2	0.285375	1.21973	4.7063	0.286444	2.81777	0.661438	0.665152	0.325444	0.450099	1.20777	0.526778	1.31452	1.38762	0.362017
Q8N465	0.286525	0.698756	0.338407	5.73672	0.283269	0.269144	0.582396	0.614932	2.53169	0.731747	1.06155	1.02007	1.13214	1.0318
Q8N490-2	0.195423	0.86044	1.60343	2.26238	0.339782	0.705886	0.936251	0.613655	1.0961	1.51533	1.04971	0.645872	2.31149	0.87342
Q8N4H5	0.226506	1.30016	2.60275	0.629031	0.773064	1.30358	1.04159	0.583173	0.479196	1.37977	0.574495	0.605126	2.02729	0.292835
Q8N511	1.44775	1.00609	1.34952	1.42686	1.34027	0.574223	1.85878	0.702398	1.42962	1.09256	0.819549	1.0595	1.44024	0.650516
Q8N5G0-2	0.335721	2.42327	1.1565	1.97543	1.7559	0.712804	1.40013	0.79667	1.45081	1.61247	1.3759	0.887531	1.37547	1.04441
Q8N5G2	0.672001	1.03173	0.749276	1.06778	1.8838	0.404379	1.34662	1.27832	1.56236	1.44035	1.29003	1.30203	0.544985	1.59447
Q8N5N7	0.189019	2.63142	3.60177	1.07114	0.382686	1.3888	0.580476	0.7388	0.861497	0.474217	0.543789	0.646542	1.16126	0.625431
Q8N766-4	0.965252	1.24003	0.464385	1.45108	1.02298	1.05625	1.36859	1.23245	1.55594	1.53282	1.45733	1.21376	0.595172	1.63004
Q8N7H5-2	1.21893	3.59643	1.16623	0.46347	0.624744	1.85858	1.02815	2.1209	0.547011	0.864468	0.443779	1.26046	1.01877	1.47949
Q8N8Q8	0.283316	5.43197	0.750119	2.84576	2.29951	0.757606	1.00757	0.34889	1.11293	1.41523	0.939381	0.979071	0.537659	0.533022
Q8N8R3	0.26185	1.68972	1.04224	0.650314	1.27955	0.639027	1.067	0.747477	0.936218	2.18299	1.68676	1.3247	0.816317	1.17327
Q8N983-4	0.204444	3.02182	3.05847	1.35784	0.391841	1.4144	0.541443	0.815209	1.074	0.590542	0.878541	0.697604	1.15191	0.765628
Q8NBF2	5.28915	0.915429	0.889842	0.794202	1.15486	1.08684	0.657331	1.53436	0.807086	0.814947	1.19482	0.922446	1.06459	1.00674
Q8NBJ4-2	0.15582	0.749461	1.13766	0.851551	0.898557	0.754483	1.4038	0.777054	1.92529	1.85861	1.26138	1.98609	2.70517	0.183077
Q8NBJ5	2.47239	0.706236	0.610663	0.783999	0.831441	1.25599	2.5591	1.96996	0.846071	1.16166	0.67407	0.876069	1.45215	0.781459
Q8NBL1	0.768318	0.523718	0.916103	0.546005	1.56715	1.61285	1.58744	1.32883	2.07449	1.0383	1.25381	1.45128	1.44896	1.32972
Q8NBM4-4	0.525666	0.82576	0.391093	1.87682	1.01557	0.682248	1.17606	1.5428	1.84847	1.63914	2.25234	1.51668	0.80093	1.91171
Q8NBM8	1.49179	0.838851	1.22335	1.37844	0.367072	1.10677	0.987108	2.86168	1.2704	0.905035	1.20477	0.786593	0.491488	1.08772
Q8NBN3-3	0.838682	1.50359	0.20144	0.894136	1.60517	1.27004	0.9607	1.44669	1.77066	1.75139	1.63799	1.32352	0.714396	0.93123
Q8NBN7-2	0.441614	5.85858	2.15828	0.935943	3.09744	0.53084	0.616335	0.336939	0.498878	1.44715	0.534447	0.717088	1.11665	0.224832
Q8NBQ5	1.08463	1.69329	0.223782	1.31858	0.871656	0.497924	1.88359	1.12423	1.09382	1.9696	1.58486	2.0339	0.904262	1.81438
Q8NBS9	0.426583	1.13027	0.821056	0.906667	1.41301	1.98164	0.904541	1.06449	2.59619	1.0931	1.02299	0.900094	1.37309	1.3116
Q8NBX0	0.90578	1.46812	0.460175	2.02979	0.64906	0.798074	1.22118	1.32156	1.13226	1.00692	1.30294	1.87019	1.24717	1.20521
Q8NC56	0.530814	1.82831	0.70009	1.05435	0.796712	1.61017	1.24921	1.37737	1.57408	1.25181	1.54329	1.13088	1.10284	1.17647
Q8NCA5-2	1.41556	1.18164	2.13864	1.05148	0.957381	1.67805	1.02598	0.999828	1.43441	0.888631	0.591991	1.13469	1.02973	1.34588
Q8NCG7-2	0.559802	1.28189	0.359705	0.952438	1.45422	0.924237	2.11371	0.970918	1.43108	1.58904	1.40116	1.68244	0.936287	1.28704
Q8ND71	1.78157	1.32226	0.314554	1.27754	0.499748	0.364157	1.50109	0.421924	0.461782	2.11573	1.37825	3.08976	0.842321	1.06243
Q8NE86-3	0.522851	1.23927	0.561418	5.33711	0.404381	1.28184	0.571392	1.05295	0.96085	1.28042	1.2859	0.547296	0.376848	0.953201
Q8NEW0	0.783889	0.655431	0.107906	1.08148	0.912543	0.728955	1.14727	1.82634	2.37836	1.26121	1.67675	1.30605	0.535976	2.32812
Q8NF37	1.97829	1.50443	0.260132	1.00064	0.660709	0.604747	2.32549	1.43451	1.84882	1.01057	1.31008	1.0728	0.613523	2.11464
Q8NF50-3	2.55806	1.85893	0.669979	0.737331	2.36314	0.227488	1.06161	1.34669	1.45033	1.10141	0.97725	1.33639	0.820601	0.774276
Q8NFH4	2.16145	1.56025	1.66921	0.912842	1.0603	1.50673	0.898734	1.58075	0.845439	0.514468	0.807024	0.811799	0.546854	0.827284
Q8NFQ8	0.0870896	3.61019	1.03724	0.23862	1.60813	0.603211	1.3372	0.86499	1.08251	3.47239	0.376776	1.64392	1.44171	0.704353
Q8NFV4-4	0.349503	2.16313	5.1653	0.930294	0.669233	1.35031	0.31614	0.537052	0.272565	0.228409	0.45314	0.428193	0.384227	0.497055
Q8NFZ8	0.616257	0.773087	1.51235	1.93088	1.76769	0.777111	1.20064	0.436886	0.537217	0.868395	0.76042	1.06068	1.4714	0.608363
Q8NHG7	2.99477	0.889063	3.06159	0.789315	1.53736	0.532286	1.80632	0.232824	1.06541	0.682191	1.1261	0.819136	1.01428	0.258653
Q8NHP6	1.38185	1.15331	0.559722	1.20461	1.75173	1.35227	1.56982	1.64049	1.47897	1.47405	1.43424	1.81947	0.765451	1.12678
Q8NI27	3.90711	0.510916	0.755711	0.54101	0.827044	2.96001	1.00955	2.03926	0.786316	0.942222	0.975015	2.48017	0.962644	2.13644
Q8NI60-3	0.280568	3.71198	0.507331	5.87624	0.711395	0.359147	0.586657	0.428921	1.23102	1.03766	1.15891	0.959335	0.581016	0.685997
Q8TAD4	0.614885	1.16271	0.213999	1.7813	1.71369	0.52628	1.53477	1.75556	1.97592	1.42017	1.17225	1.33321	0.512668	1.67499
Q8TAE8	0.465898	2.7491	3.41188	1.06499	0.478426	1.30465	0.455218	0.848479	0.920738	0.850336	0.80672	0.692254	1.12301	0.964683
Q8TAQ2-2	0.754896	1.01179	1.97325	0.840937	0.729078	1.41155	0.973881	1.10872	0.817073	0.927431	0.756328	1.71139	1.06805	1.00531
Q8TAT6	2.68039	1.43627	1.21393	1.13914	0.90717	1.83812	1.49584	1.13918	1.03012	0.922572	0.764969	1.48117	1.04503	1.7552
Q8TB36-2	0.389806	2.47611	2.75401	4.28412	0.721868	0.466041	0.997934	0.434567	0.920334	0.703585	0.680641	0.53625	0.533576	0.447226
Q8TB45	0.519026	0.713167	0.3205	0.861549	0.360303	0.436792	0.616107	0.826094	1.31506	0.99291	2.53707	1.99756	0.706941	3.29615
Q8TBA6-2	0.320499	0.902817	1.53926	1.57203	0.925195	0.702026	1.03728	1.1694	1.97961	1.28174	1.08893	1.00385	0.994854	1.46332
Q8TBR7-1	1.39776	0.807493	0.169427	0.720061	0.540294	3.28238	1.03907	3.17647	1.98625	0.563469	0.672478	0.560323	0.401784	0.741288
Q8TC07-2	1.04589	1.61485	0.629896	1.59346	1.15814	0.812152	1.05498	1.99359	0.988442	1.14815	1.27978	1.47076	0.62736	1.00594
Q8TC12-2	0.560701	1.19727	0.141057	0.805416	1.33279	0.733698	0.717081	3.94861	2.72834	1.06711	2.30579	0.960097	0.510513	2.65068
Q8TCJ2	0.819579	0.920151	0.266558	1.25123	0.917226	0.377085	2.29056	0.701804	1.78033	1.39661	2.21573	2.40811	0.9638	0.599041
Q8TCS8	0.663653	1.98911	1.8949	2.07619	1.61739	2.29357	0.694148	0.588258	0.660841	0.688146	0.538142	1.10385	1.4059	1.00882
Q8TCT9-5	1.26196	1.12273	0.383957	1.48977	0.701032	0.51799	0.950923	1.87291	2.48033	1.13205	1.9651	0.658305	0.66586	1.75368
Q8TD22	0.169744	0.908452	0.956652	3.80942	1.07721	0.159663	1.6786	0.37663	1.25253	2.88828	1.49052	1.43936	1.72603	0.622874
Q8TD55-2	2.05567	1.21456	2.79725	0.562464	1.16143	0.914524	1.35697	0.280445	0.699243	1.07824	0.956262	1.05578	1.8533	0.659402
Q8TDB4	0.145389	2.48009	2.04819	1.85011	2.45081	0.80729	0.731343	0.279557	0.661432	1.08545	0.717438	0.79812	1.65542	0.823828
Q8TDB6	0.962853	2.37879	0.593671	1.94745	0.783314	0.686682	1.53968	0.944912	0.856331	2.67402	1.168	1.55157	0.829813	0.91769
Q8TED1	0.386834	1.55986	0.648775	2.77692	2.0298	1.26699	1.5152	2.59995	0.676864	0.355469	0.529936	0.413196	0.544864	1.10353
Q8TER5-4	0.24597	1.56043	0.212155	0.86913	0.663607	0.775559	1.15856	2.85528	1.11616	1.50911	1.39532	2.23668	0.734426	1.62961
Q8TEX9	2.706	1.14828	0.48271	0.779107	0.704681	0.816265	1.23235	2.36868	0.895775	0.842756	1.42354	1.26458	0.658373	1.12578
Q8WTV0-3	0.498855	0.624998	0.237174	0.342723	2.04494	1.02185	1.03604	1.61225	1.13893	1.6896	1.75551	1.07013	1.56169	0.972865
Q8WU17	0.634349	2.72814	0.219119	2.29827	0.896274	0.244739	1.41773	1.05762	1.67179	1.12644	1.39066	1.29288	0.403528	1.12413
Q8WU79-2	0.988351	1.64035	0.681686	0.861124	0.645076	1.17552	1.562	0.858295	0.43785	1.3184	0.527094	3.48924	0.938766	1.90621
Q8WUD1	1.48727	0.487644	0.492013	0.936414	0.723865	1.21668	1.11413	1.94969	1.67899	1.13512	1.36346	1.28861	0.716936	0.972537
Q8WUM4	2.92757	0.812581	1.32065	1.10367	1.61128	0.768615	1.01212	0.752085	0.532231	1.20876	1.47697	1.30037	0.883088	0.762117
Q8WUW1	1.07774	1.14746	3.65026	0.93301	2.74098	0.684328	1.14719	0.525904	0.412288	0.707407	0.635239	0.960254	1.41839	0.503434
Q8WUY1	0.5766	1.46353	0.694611	1.77202	0.676139	0.6294	1.06421	0.965338	1.81797	1.4097	1.43362	1.51689	0.780502	1.84662
Q8WVI0	0.380863	2.16225	1.60908	2.03334	0.836183	3.32102	0.810563	0.598441	1.04314	1.10701	1.25168	0.670663	1.13507	0.91746
Q8WVM0	0.653431	0.895753	0.440188	1.11972	0.247308	0.956495	0.714095	3.02144	1.37491	1.57667	1.06639	2.3008	0.980472	1.20044
Q8WVM8	1.25841	1.00982	0.666126	0.76652	1.17192	1.03847	1.04052	1.56601	1.4637	1.54473	0.985465	1.27754	1.06232	2.13098
Q8WVQ1-2	3.73339	1.13434	0.761565	0.64448	0.574465	0.907123	1.19907	0.844116	1.18089	1.11255	0.74769	0.993732	0.906297	1.64387
Q8WVX9	0.709467	1.1343	0.390707	1.7168	1.27453	1.5305	2.21981	1.52183	1.26923	1.42127	1.59041	1.19997	0.362042	1.06323
Q8WWC4	0.279426	2.91163	1.56861	4.25587	1.88446	0.857386	1.02561	0.400813	0.77508	2.04329	0.655362	1.16312	1.27071	0.213701
Q8WWH5	0.347017	1.0415	0.953683	2.12168	1.28692	0.740871	0.802761	2.05881	0.710298	1.21669	0.916316	1.6364	0.998292	1.18203
Q8WWM7-6	0.530089	1.68897	1.96495	0.651252	1.40032	1.10773	0.890248	2.19589	0.788217	0.856228	0.56675	1.27165	0.786357	1.13891
Q8WWP7	0.97697	0.797755	0.331103	1.22598	0.610567	0.643702	2.18491	0.387761	1.34504	2.64338	1.93267	1.39619	0.869752	0.985042
Q8WXA3-4	0.383069	1.17845	1.10845	0.913898	0.968461	2.34186	0.997039	1.17729	0.415348	0.991253	0.396488	1.63096	1.37851	0.57543
Q8WXF1-2	1.53128	1.34691	1.0971	0.613611	1.00583	1.98747	0.996056	1.67161	0.615601	0.616129	0.561444	1.27679	1.2696	0.890507
Q8WY22	1.33796	0.989026	1.16059	1.15146	0.819375	1.06531	0.936088	2.07854	0.862448	0.66839	0.789185	0.513725	0.805751	0.711135
Q8WYP3	1.47514	1.30616	0.68815	1.59906	0.785021	0.69441	1.36259	1.66531	0.589879	1.02496	1.10471	1.65899	1.16375	1.15973
Q8WZA1	1.18832	0.874915	0.556042	1.23509	0.775448	0.936295	0.75334	1.28858	2.85659	1.76055	1.89141	1.35824	0.618616	2.06932
Q92499	2.00937	1.33856	0.691705	0.910955	1.29251	2.23267	0.560997	0.936482	1.07995	0.934696	0.626175	1.46635	1.03472	1.39728
Q92520	0.435876	0.739881	1.1349	0.806023	1.33608	1.30127	1.72259	0.978243	1.87795	0.956719	0.93836	0.684197	1.18475	1.02481
Q92542-2	1.23021	0.969938	0.951367	1.1459	1.0888	1.29545	1.26962	1.25718	1.27948	1.16754	1.16205	0.967378	1.75059	1.11871
Q92544	1.04017	0.992802	0.314656	1.83516	0.616959	0.769411	0.972232	1.91516	1.81865	1.40905	1.27843	0.652636	0.336567	0.661816
Q92575	0.520565	2.018	0.729688	0.923062	1.25251	0.688649	1.019	1.77109	1.0844	1.28557	0.823706	1.26728	0.858434	1.10025
Q92598-2	2.44149	0.693526	1.59751	1.97232	1.591	1.6112	0.933235	0.645644	0.693672	0.653715	0.848597	0.623639	1.01893	1.04299
Q92600	0.6388	1.12145	2.937	0.995406	0.73702	1.28409	0.815167	1.44853	0.689848	0.850794	0.915832	1.05393	0.82838	0.888742
Q92615	0.486913	2.90456	0.755984	0.289734	1.31506	2.27026	0.614542	1.93398	1.10084	1.25669	0.238433	1.11474	0.862017	1.91647
Q92616	1.10251	2.34875	0.510319	1.26526	0.868946	0.583872	1.06831	2.18386	0.962397	1.01732	1.33277	1.38478	0.620717	1.53396
Q92621	1.62233	2.53091	1.47343	0.850684	1.14321	0.530874	0.838153	3.02203	0.625248	1.07638	1.49679	1.02981	0.276714	1.28896
Q92629-3	0.727557	0.935916	0.609354	1.85452	0.439372	1.82241	1.75464	1.47531	1.87845	1.07555	1.57679	0.879097	0.738335	1.16254
Q92643	0.788992	1.60908	0.443124	1.89402	0.770825	0.719279	1.59429	1.42571	1.82993	1.48595	1.79412	1.07575	0.736427	0.977806
Q92734	1.25055	0.55991	2.02251	1.37034	2.40109	1.46962	1.37128	0.698746	0.715259	0.64394	0.767557	1.05096	1.12797	0.735913
Q92797	0.602445	1.86321	1.08769	0.947485	0.882039	0.989344	1.0206	1.88253	0.803088	1.03998	1.00142	1.48644	0.907087	1.17071
Q92820	0.420076	2.42264	1.64736	1.91107	0.933049	1.36401	1.44261	0.995449	0.910495	0.683937	1.537	1.02128	1.80817	0.802576
Q92823-3	0.150374	0.416455	1.65252	0.467189	0.678771	0.682648	1.29422	0.511325	1.58432	2.29571	1.93238	1.40407	2.26704	0.381994
Q92878	1.69601	2.96097	1.53155	0.877482	0.767904	1.02503	0.465364	1.95515	0.934053	1.08728	0.887028	1.49624	0.628551	1.00782
Q92896	0.363214	1.16447	1.64108	1.23941	1.06279	0.693928	0.968168	1.97591	1.60552	1.00767	1.36692	0.865069	1.37418	1.33976
Q92900-2	1.16635	3.1584	0.932939	0.478564	1.58903	1.80312	0.743948	1.23571	0.874883	1.30286	0.47527	1.62112	0.781167	0.861778
Q92930	5.02873	0.701358	0.659955	1.98495	0.745422	0.854799	1.29203	0.617793	1.30088	0.977566	1.71967	0.878544	0.957077	1.27148
Q92945-2	0.718031	1.15943	1.07194	0.495124	0.63878	4.14727	0.767814	2.81985	0.814695	0.768755	0.833546	0.994074	0.533272	1.99126
Q92959	0.123669	0.245965	0.0773418	1.45262	0.224867	0.718381	3.17747	0.311842	2.27429	2.05875	3.13382	1.24179	1.60374	0.983967
Q92973-2	1.32299	2.12687	0.80965	2.65942	1.58851	1.14432	0.989004	1.33556	0.618358	1.12251	0.934754	0.97877	0.73451	0.992342
Q92974-3	2.96825	1.40932	0.679077	0.902692	0.500336	0.554752	1.49628	2.49126	0.973962	1.10013	1.38683	1.17974	0.52133	0.898988
Q93008-1	3.55557	0.982245	0.631385	1.19151	1.27612	0.801334	1.02466	1.66404	0.897442	0.888843	0.941613	1.10627	0.654219	1.14487
Q93009	5.23512	1.18699	0.848579	1.03315	1.02688	1.16991	0.701002	1.81265	0.749595	0.75363	0.761407	1.01854	0.943491	1.71915
Q93050-1	0.817351	1.36657	0.343588	2.32077	1.53744	0.645834	2.22026	0.730649	1.52574	1.27801	1.68555	1.19243	0.465714	2.46995
Q93084-4	2.3487	0.543561	0.84459	0.743558	0.523523	0.217739	0.712913	0.395605	7.68432	1.1316	1.16273	0.436806	0.280004	0.382201
Q93100-2	1.37779	2.19885	0.716398	1.54457	1.06921	0.650688	0.815197	1.21082	1.8193	1.1279	1.1492	1.24601	0.586785	1.68266
Q969H8	0.264259	1.69745	0.539062	0.394081	2.9626	0.895491	1.97316	0.520356	1.37871	2.27912	0.475713	1.41582	2.75854	0.315273
Q969N2-3	2.64825	1.56788	0.289916	2.22615	0.730623	0.730668	0.995022	1.50314	1.6748	1.32614	1.80911	0.922116	0.624128	1.08026
Q969Q5	1.7875	0.619722	0.444695	2.6435	0.63303	0.885171	1.23175	0.893709	1.8343	1.53521	2.03621	0.905601	0.904969	1.45069
Q969V3-2	0.554934	0.721367	0.261908	0.880228	0.979735	0.813543	0.833842	2.23721	1.4942	1.42118	2.36248	0.842791	0.456923	2.085
Q969X5-2	0.376247	0.727449	0.550168	0.886271	1.25076	0.626855	0.768231	0.924535	2.64275	1.25468	2.08715	1.09803	1.00399	2.81173
Q969Z3	0.424684	0.646944	0.655134	0.877367	0.607281	2.61646	0.781794	1.96587	1.73241	0.705044	2.52495	0.613361	1.03657	1.93022
Q96A33	0.535076	1.60396	1.1882	0.893341	1.20761	0.981744	1.51208	1.29179	1.32921	1.64707	1.55975	0.955655	1.14004	1.28526
Q96A49	0.204091	1.17897	3.7496	0.462873	3.14514	0.873169	0.53417	0.760281	0.606619	0.69128	0.428446	0.542588	1.15547	0.410476
Q96A65	1.83692	1.37201	1.65662	1.53949	1.19577	0.613738	1.57082	1.01364	0.9054	1.00564	2.45443	1.76571	0.824475	1.35763
Q96AA3	1.02799	0.994026	0.4413	1.32692	0.601776	0.39381	1.75029	0.786395	2.01328	2.24138	2.13016	1.96616	0.748681	0.815748
Q96AE4	0.831857	1.37307	2.0663	0.981159	0.694547	1.74355	0.927466	1.26479	0.959126	1.12668	0.828757	1.33451	1.53215	1.13823
Q96AG3	0.369736	1.85289	0.515751	4.62918	1.8318	0.533858	1.59848	0.685765	1.05429	1.21204	1.2483	0.852667	0.460996	0.720066
Q96AG4	0.437156	0.551684	1.06011	0.589714	0.395975	0.450464	1.20213	1.13329	1.64058	1.48964	1.52384	1.08002	2.35989	1.31471
Q96AJ9-1	0.583155	0.816372	1.73587	0.682108	1.02253	0.980646	1.31373	0.606621	1.33161	1.09072	0.763448	0.988103	1.52241	0.869681
Q96AN5	0.22651	3.85879	0.565508	3.18814	0.95856	0.61087	1.12412	0.699534	2.15171	1.81723	1.68862	0.97395	0.698865	0.885615
Q96AP0-2	0.651825	0.889622	0.375267	1.93907	0.554718	2.88142	1.05129	1.65352	1.75913	0.994133	0.98573	1.04647	0.68687	0.671107
Q96AQ6-2	0.170643	1.11676	2.02622	1.07883	1.3622	2.01235	0.722177	1.77667	1.2357	0.62121	0.857966	0.74487	0.965877	0.786976
Q96AQ8	0.342739	1.80578	1.57167	2.60351	2.19317	0.904729	1.21311	1.0282	1.11929	0.977275	0.712427	0.486914	1.23626	0.522396
Q96AY3	2.50326	0.66073	1.12742	0.786206	0.413918	1.33926	0.800092	2.05944	1.51931	0.602625	0.651475	0.757023	0.95438	1.687
Q96B96	0.33116	0.419757	0.699787	4.38595	2.3808	0.291285	1.3486	0.592393	0.396548	0.702263	1.09683	1.58676	0.732369	1.45566
Q96BQ5	0.193817	1.18556	4.04599	1.40025	1.79966	0.310044	0.709329	0.43829	0.738007	0.564564	0.739597	0.45675	1.10225	0.321455
Q96BY9	0.232604	1.25803	0.645524	0.984681	1.39449	0.571868	0.690483	2.67807	1.24926	1.10982	1.95005	0.562466	0.650728	2.94379
Q96CM8	0.165139	6.85074	1.7289	1.47315	1.72459	1.21473	0.736035	0.54166	1.13246	1.17037	1.04727	1.5416	0.772993	0.68375
Q96CS3	0.226344	1.53078	0.619398	1.55143	1.7071	0.868003	1.23792	1.48113	1.50733	1.28096	1.61952	1.41838	0.648447	1.42484
Q96CT7	0.229953	1.41242	1.79947	0.321234	2.11619	1.5662	1.03718	1.51994	0.597968	0.62325	0.287747	0.925488	1.39255	0.97663
Q96CW1-2	1.06549	2.05829	0.943216	0.967553	1.39652	1.9012	1.28637	0.853104	1.10118	1.14852	0.841146	1.40427	1.22749	1.18636
Q96CW5-2	1.09756	0.759358	0.397887	1.87655	0.787274	0.859148	1.1362	1.2824	1.78655	1.26366	1.57069	1.40566	0.619576	1.3214
Q96CX2	2.21458	1.5863	0.549972	1.92327	0.343572	0.790432	1.73148	0.268073	0.612842	1.58097	0.960094	1.23711	1.30388	1.27884
Q96DA6	0.161277	1.82832	3.12177	2.50296	1.58633	1.20431	0.659836	0.54796	0.69335	0.86358	1.12967	0.493776	1.44109	0.374105
Q96DV4	0.224847	3.82157	2.29434	1.09776	0.554806	1.401	0.7045	0.843494	0.882715	0.595547	0.467562	0.903428	1.11208	0.866516
Q96EC8	0.587952	0.749573	0.420041	1.10878	0.311614	1.40617	0.406262	1.6295	2.36185	0.453786	2.2492	0.491153	0.411257	3.75324
Q96EK7-2	0.375182	1.05492	0.837022	0.493324	1.34189	1.66277	1.24076	1.9295	1.2517	1.10067	1.09039	1.5089	0.914292	1.15243
Q96EL2	0.362249	2.13612	0.541682	1.31371	0.508251	2.84719	0.727487	0.735766	1.31834	0.940886	0.627909	1.28613	0.839292	1.91921
Q96ER9	0.331769	2.3896	2.53761	3.23523	0.491594	0.559799	0.876864	0.492259	1.36125	1.24496	1.23496	0.689371	0.846593	0.697832
Q96EY5-2	2.47908	1.18878	1.50637	0.799685	1.06789	1.16066	1.58728	1.50153	1.06216	1.09211	1.23367	1.63985	1.17369	0.804331
Q96EY8	0.732234	1.92692	5.67075	1.01832	2.02789	0.524963	1.45721	0.750961	0.632714	0.695631	0.571133	0.481371	0.72164	0.433088
Q96FL8-2	0.219171	0.54617	0.158091	1.19511	0.854954	0.625977	1.03684	1.98122	2.55091	1.30914	2.12831	1.52361	0.747789	1.45938
Q96FW1	5.56241	0.932529	2.74177	0.974669	0.789429	0.600246	0.533404	1.5623	0.557337	0.691118	0.87869	0.876159	0.806321	0.500757
Q96FZ7	1.87097	0.695806	2.90149	1.48091	0.455578	0.975204	1.06218	0.782542	1.04623	0.699345	1.01696	0.795453	1.48942	0.701067
Q96G23	0.235957	1.44745	0.21882	0.961224	1.04467	0.634316	1.30911	1.63948	2.00883	1.56446	1.60846	1.30575	0.720193	1.63642
Q96GQ5	0.64469	1.55674	0.833942	2.13086	1.02198	0.75879	1.24812	1.80426	2.03187	1.16014	2.07181	1.21589	0.819031	1.61304
Q96GZ6-6	0.247276	1.80241	0.534267	1.3477	1.09581	0.26727	1.48422	0.696589	3.86687	1.92637	1.63266	1.61033	0.476291	0.791771
Q96HA9-2	0.413864	1.99636	0.485295	0.577878	1.23036	0.473038	1.47233	0.362858	1.61139	1.16579	1.20553	1.58545	0.906302	1.71165
Q96HE7	2.69054	0.860108	1.16368	0.559612	1.3034	2.37347	0.820976	1.98662	1.26445	0.751218	0.50497	0.517174	1.11073	0.531442
Q96HS1-2	0.467663	1.13565	0.275331	1.70198	1.46569	2.15882	0.833368	2.1018	0.847839	1.15138	1.00028	0.613861	0.93169	1.75502
Q96HV5	0.363875	0.978018	0.868475	0.681637	0.77464	0.672704	0.913949	1.56079	2.03592	2.04838	1.31438	1.49372	0.933221	0.732652
Q96HY7	0.370221	0.776067	4.15781	1.05402	0.474464	3.01438	0.455071	0.320836	0.489119	0.397359	0.442244	0.506821	0.749155	0.57245
Q96I24-2	0.767477	4.24899	1.43463	1.06589	1.39407	1.47203	0.735899	0.878642	0.807072	1.89515	0.506381	1.65237	1.03283	0.626295
Q96I25	2.07605	1.36618	1.90531	0.660978	0.593359	2.37496	0.586344	1.14616	1.37391	0.835073	0.922159	1.61909	1.13757	1.21759
Q96I45	0.203624	1.80514	4.51286	1.82324	1.15878	0.433733	0.674322	0.545816	0.797726	0.909012	0.819297	0.643557	0.85179	0.290052
Q96I99	0.395174	2.08919	2.02128	1.66426	2.94702	1.92884	0.804501	0.232352	0.78103	0.921573	0.543589	0.783638	1.00603	0.694546
Q96JJ3	3.44297	1.64187	0.839491	0.900622	2.00075	0.595918	1.2305	0.890568	0.661342	1.11571	1.44776	1.41745	0.863935	1.09111
Q96LJ7	0.47071	0.39921	0.396511	2.11349	0.358357	0.0747107	1.22881	0.584778	0.805872	2.03911	2.43898	2.17957	1.87093	1.49071
Q96LW7-2	0.30178	0.932578	2.47683	2.30057	1.66464	0.304692	1.45146	0.588074	0.990366	1.42376	0.937788	0.709753	1.33432	0.195914
Q96LZ7-4	0.207619	0.356765	0.26767	0.871253	0.221003	0.0812765	1.19718	0.805252	2.39006	3.04074	4.02307	1.76573	1.37207	1.0573
Q96MW5	0.654765	1.19548	1.12636	1.09681	1.43861	0.532804	1.42305	1.21773	0.744849	0.947891	1.0243	1.65756	0.788387	1.24497
Q96N66-3	0.480962	1.25719	0.212436	1.01169	1.14109	0.559112	1.326	0.850364	2.50747	1.78085	1.65762	1.60047	0.665157	1.73451
Q96PK6	0.489823	3.52205	0.846816	0.814494	0.995904	1.56455	1.56834	1.3333	0.924945	1.68977	0.331411	1.56088	0.997337	0.579903
Q96PU5-3	3.75929	0.977109	2.26859	0.79723	1.1348	1.63182	0.75821	0.78774	0.771136	0.863753	1.1109	0.571865	1.40877	0.957648
Q96PU8-5	1.60302	1.88612	1.2925	0.680461	0.693142	1.9858	1.08426	1.62192	1.07466	1.09343	0.838365	1.24763	1.01323	0.893196
Q96Q11-2	2.3673	1.18187	1.61706	1.47494	1.43544	1.61522	0.671998	1.0729	0.895113	0.788368	1.06759	0.821909	0.989251	0.763452
Q96QE2	0.331051	1.40946	0.159932	1.39524	1.22266	0.467124	3.10767	0.510327	2.08775	2.65271	1.06265	1.91394	0.725399	0.503683
Q96QK1	2.94268	1.47483	1.84432	0.967671	1.18801	0.834905	1.09874	1.01387	0.882731	0.912589	0.750028	0.974949	1.24433	1.09412
Q96RF0-2	0.797715	3.02257	1.90458	0.985727	0.984712	1.06557	1.02059	0.576385	0.877395	0.769228	0.761058	0.847873	1	1.05721
Q96RL7-4	2.62644	1.74062	0.702504	1.46742	0.787984	0.431738	1.43501	0.874385	1.36911	1.84663	1.61363	1.7716	0.584377	0.509548
Q96RQ1	0.627034	1.37656	0.303892	1.88138	1.11033	0.825857	0.815372	1.6545	1.58774	0.835293	0.97548	0.658438	0.352185	1.31198
Q96RT1-7	1.3742	1.09652	1.88399	0.682858	2.09875	0.693892	1.93498	0.674146	0.816007	0.917279	1.11364	0.983442	1.02354	0.652601
Q96S59	1.0042	1.31157	1.35583	1.60142	1.37937	1.88803	0.765667	0.872944	0.85309	0.62935	0.568184	0.641515	1.08742	0.67966
Q96T51-2	1.64099	2.72398	0.803587	1.15813	1.18076	0.385148	1.17766	1.40435	1.13488	1.01565	1.79287	1.4097	0.689633	1.56085
Q96T76	1.9641	2.51052	0.364443	1.18393	0.873131	0.609782	0.938779	2.17053	0.925448	0.895024	1.17175	1.27248	0.524124	1.02007
Q96T83	0.208972	0.733708	1.0731	2.00836	2.12335	0.592565	0.975536	0.538127	1.15449	0.856973	0.998723	1.1525	0.354575	2.52404
Q96TA1-2	1.22923	0.867267	2.00876	1.47433	1.37984	0.108325	1.01001	0.468298	0.376169	1.34407	1.36943	2.21912	0.912966	0.502648
Q96TA2-2	0.895027	1.21744	0.864829	1.30641	1.40404	0.81976	1.36206	1.29359	1.27331	1.3014	1.27041	1.05636	0.922138	1.06892
Q96TC7	0.444185	1.43011	1.33162	1.34336	1.50609	1.3048	1.63196	0.981928	0.861382	1.01907	1.24823	0.997549	1.12661	0.778541
Q99426	2.01567	1.06307	2.21054	0.842991	1.68174	0.91687	0.977623	0.812841	0.638447	0.610335	0.815215	0.811495	1.06526	0.640916
Q99436	1.22489	0.349036	1.90646	0.520678	0.789365	4.06916	0.523946	0.907605	0.951453	0.363132	0.976275	0.431015	1.36866	1.48662
Q99442	0.469948	1.15149	0.891765	0.940679	1.4345	0.9526	1.2386	1.45669	1.82436	1.43334	1.64315	1.16207	1.11567	0.755189
Q99460-2	7.07387	0.6294	0.984697	0.777985	0.686519	1.39288	0.853648	1.32876	1.21055	0.875613	0.861514	0.811682	0.91935	1.73477
Q99536	1.23075	0.589584	0.947774	1.62736	0.574509	0.58049	1.34011	0.546901	1.91852	0.879093	2.17868	0.919294	2.79201	1.07049
Q99538	0.280356	0.455777	0.43402	0.927773	0.373823	1.91467	0.912398	1.51758	0.663514	0.981412	0.694154	0.758329	0.63349	3.54376
Q99541	0.985058	0.402265	0.246008	0.36976	0.2259	0.272764	1.76267	0.748606	0.542345	2.10711	3.38059	1.80823	2.9126	0.86452
Q99569-2	0.452253	0.698722	0.610972	0.941023	1.98008	0.961913	1.81001	1.24743	1.57761	1.40123	0.853032	1.38719	0.766051	0.992518
Q99571	0.677451	0.931318	0.403452	1.27333	0.927452	1.85507	2.69644	1.44354	0.813125	1.02112	1.07965	1.20046	1.3049	1.3275
Q99608	0.427227	0.583517	2.43618	0.320029	0.594993	1.58448	0.88278	3.06611	0.391903	0.58595	0.578651	0.817945	0.77696	0.787903
Q99613	1.11746	1.31678	1.04427	1.03871	0.798524	2.00486	0.695919	0.970429	1.3862	1.08498	0.483705	1.18596	1.01612	1.42744
Q99623	0.267045	1.92772	0.656082	4.27267	0.744219	1.30385	1.06222	0.827084	1.13837	1.53518	1.37454	0.858212	0.60072	1.21877
Q99653	0.625591	0.865965	2.7839	0.804355	2.79838	0.822299	1.37064	0.611245	0.951543	0.783526	0.722561	0.76126	1.2461	0.416835
Q99715-4	1.00108	0.760601	0.428729	1.40971	0.139054	0.804629	2.78188	0.30377	2.69254	1.06023	1.90906	1.23386	1.59136	1.09899
Q99720-4	0.45596	0.646519	0.636986	0.779012	0.539135	1.46746	1.38403	2.15966	1.66481	1.3856	1.33547	1.15969	1.00698	1.02503
Q99729-3	0.521808	0.817745	1.5071	0.272777	2.16767	2.3056	0.714483	1.31449	0.497069	0.95909	0.389357	1.33414	1.34528	1.631
Q99733	3.92891	0.426901	4.10962	0.787059	0.609036	0.840078	0.437338	0.973349	0.635927	0.491279	0.683633	0.549004	0.758222	0.909731
Q99735	0.673721	0.557072	0.405983	0.920899	0.724305	1.89139	1.08744	1.27774	1.99894	1.70231	1.6197	1.33843	1.33173	1.15059
Q99747	1.46001	1.14707	0.968373	1.2512	1.37692	0.845083	0.975515	0.712431	1.07718	1.55766	1.31672	1.13486	2.02922	0.918798
Q99757	0.286969	1.33748	4.0929	1.2916	1.10313	0.496445	0.607245	0.356512	0.398718	0.535814	0.410656	0.404253	1.26772	0.219099
Q99798	0.726165	0.995585	3.32176	2.79124	1.43012	0.859498	0.647319	0.377899	1.02543	0.766614	0.972296	0.489613	1.15095	0.387274
Q99805	1.31447	0.575325	0.213817	1.09636	1.01223	0.462707	0.94696	1.34638	2.06598	1.37565	1.55713	1.25948	0.865781	1.57392
Q99829	10.3033	0.840348	1.19337	1.20515	0.858733	1.20176	1.59238	0.830027	0.540454	0.433972	0.730941	1.59407	1.26587	0.269217
Q99832	6.65296	0.71381	0.894923	1.01655	0.746711	1.76257	0.514674	0.77924	0.986688	0.741163	1.02367	0.862789	0.677651	1.56914
Q99873-3	5.1395	1.80368	0.829088	1.82777	1.01422	1.77955	0.859102	1.4682	1.41026	0.935131	1.01908	1.00128	0.937843	1.07465
Q99943	0.285139	1.30336	0.196378	0.883773	1.20276	0.831724	1.90612	1.7666	1.67594	1.34775	1.31822	1.49615	0.550513	1.53336
Q99969	0.336055	0.463186	0.672894	3.65058	0.473109	0.505327	1.03147	0.956729	1.66991	1.19583	1.57367	0.776189	1.65878	1.38357
Q99973-2	0.376042	0.730297	0.455455	3.79039	0.657862	0.722863	1.11272	1.09394	1.89202	1.06714	1.81533	0.86504	0.681897	1.59141
Q9BQ49	0.860386	1.39246	0.764173	0.929391	1.89378	0.876068	1.80351	0.520635	1.45535	1.79699	0.774439	1.96514	1.53249	0.697457
Q9BQA9	1.30065	1.17213	0.25055	1.6824	0.548497	0.808009	1.80278	1.1213	1.95308	1.84076	2.46016	1.22838	0.685321	1.74292
Q9BQC6	0.219253	5.2466	1.72144	0.938127	0.57294	1.79766	0.629476	0.88384	1.32063	1.0213	1.03426	0.773796	1.09144	0.783938
Q9BQE5	0.80462	0.545824	1.51623	1.41901	0.791054	0.625701	2.18026	0.747711	1.39248	2.60021	1.13716	1.01995	1.52835	0.590897
Q9BQG0	3.97456	2.3713	0.574824	0.874828	0.837233	1.5951	0.951005	1.9286	1.38493	2.17157	0.881204	1.5349	0.65247	2.59086
Q9BR76	1.86864	1.08715	1.87107	1.02471	2.21738	0.93844	0.848474	0.697342	0.909096	0.86118	0.808675	0.728877	1.06011	0.659326
Q9BRJ7	0.791133	1.1407	1.12339	1.10254	0.48478	2.07258	0.51843	1.33075	1.27579	0.882971	0.884079	1.03458	0.875737	1.21958
Q9BRK5-4	0.329956	0.939214	1.77296	0.911767	1.16125	1.15361	0.841887	0.775347	1.49631	0.823088	0.810589	1.18187	1.92362	1.51194
Q9BRP8-2	0.323311	1.68393	3.02346	0.471454	1.25637	1.92639	0.650207	1.16272	0.596045	0.802723	0.461023	0.894117	2.1023	1.85033
Q9BRQ6	0.205083	0.635189	1.89846	3.64611	1.85651	0.80189	1.1702	0.942932	1.48753	0.729447	1.35497	0.642574	1.66444	0.725796
Q9BRT3	1.40947	0.951975	5.08929	0.535184	0.647141	0.749566	0.497435	0.371877	0.507888	0.483439	0.536581	0.473533	0.982526	0.819627
Q9BRX2	0.930694	3.61585	0.385072	0.891815	1.93495	1.46376	0.717775	2.20249	0.551372	0.756251	0.824495	1.23906	0.569307	1.52498
Q9BRX8-2	0.469194	0.918007	1.06952	0.923067	1.6362	1.20902	1.56174	3.7471	1.23584	0.480905	1.72793	0.474081	0.874345	2.21365
Q9BRZ2	1.26917	1.83247	0.987672	1.31739	0.833105	1.46468	0.716515	1.37694	1.45693	1.04344	1.16238	1.27855	0.765214	2.51959
Q9BS26	0.522696	0.539301	2.03466	0.680387	1.15251	1.16216	1.04067	1.23972	1.76955	1.66784	1.49796	1.24767	1.2489	0.813146
Q9BSA9	0.689358	0.536182	0.275553	1.3627	0.490962	0.950821	0.707202	1.13392	1.4056	0.559096	2.76272	0.730778	0.686342	4.06397
Q9BSF4	0.204534	2.81277	0.530152	2.77985	1.54063	0.989167	1.31226	1.0737	1.55755	1.64352	1.23051	0.963008	0.470527	0.511064
Q9BSH5	0.336668	0.823131	2.59743	1.34764	1.04258	1.15248	1.08021	0.826388	1.23567	1.1671	1.14625	1.25836	1.35717	0.548474
Q9BSJ8	0.742706	0.934999	0.295834	2.3284	0.984492	0.806922	1.43697	2.52836	1.73044	1.06095	1.37431	1.1304	0.500568	0.982751
Q9BT09	0.867199	0.961613	2.51598	0.579085	1.03249	1.13536	1.2244	1.21749	1.69112	0.947319	1.02816	0.812252	1.84537	0.899919
Q9BTU6	0.734497	0.903645	0.533265	2.01659	1.54538	0.726481	1.91006	1.05807	2.33061	0.888637	1.18198	0.990173	1.17834	1.07098
Q9BTV4	1.00565	0.811416	0.574268	1.56736	0.877489	0.631187	1.52685	0.818765	2.07248	1.61149	2.73532	1.59156	0.778312	0.968036
Q9BTX3-2	0.753869	2.34529	0.758299	1.45755	1.65301	0.540479	2.61231	0.662758	1.14687	1.92425	0.858616	1.19753	1.55308	0.67701
Q9BTY2	0.401393	0.705841	0.773105	2.08422	1.58233	1.38028	0.674272	1.11053	1.98603	0.966329	0.824341	1.22391	1.4348	1.66037
Q9BU23-3	0.162957	0.608522	0.0871522	1.47994	0.290814	0.207554	0.983036	2.18259	2.63211	2.12557	2.52098	1.58832	0.415858	1.13189
Q9BUJ2-4	1.68776	2.56091	0.79323	0.868863	0.908645	1.36189	0.6411	1.33938	1.04082	1.18031	1.09046	1.46845	0.971493	1.30559
Q9BUP3	1.70097	0.74184	1.11166	1.53765	0.937808	0.621162	1.46467	0.832907	1.2218	1.70628	0.875771	0.709627	1.87895	0.742529
Q9BUR5-2	0.274427	0.920175	2.79642	2.89992	1.41824	0.852459	1.04949	0.817499	1.07752	0.862956	1.08725	0.649495	1.62068	0.722822
Q9BVC6	0.902696	0.96523	0.982124	1.32461	0.795359	0.917784	1.5566	0.944693	1.4313	1.37201	1.57257	1.17758	1.51888	0.623599
Q9BVG9	0.216402	0.627279	0.169667	1.38027	1.66573	0.362804	2.34701	1.32525	2.15663	1.14049	1.76537	0.946437	1.10551	0.363467
Q9BVK6	0.659172	0.790682	1.2952	1.41492	1.19382	1.17289	1.1568	1.30079	1.57035	1.03347	1.62043	0.833383	1.25785	1.80111
Q9BVK8	0.79936	0.628711	0.376109	0.689593	1.05045	1.84354	1.20748	2.34017	1.19399	1.01059	2.27469	0.793826	0.816423	1.7242
Q9BVL2-2	1.32851	0.867717	1.51548	1.06193	1.20022	1.84781	1.04005	1.79002	0.750669	0.841499	0.848883	0.753922	0.869249	0.790036
Q9BVT8	0.34904	1.41795	1.56533	1.38529	1.11255	1.52589	0.96146	1.32226	1.08334	1.09811	1.58664	1.04396	1.15164	1.35557
Q9BVV7	0.355256	2.1643	1.06636	0.180376	1.05283	1.35923	1.55459	0.89291	1.12248	2.23024	1.83544	1.19732	1.29872	0.780524
Q9BWH2	0.271883	2.29348	2.8929	2.54704	2.21427	0.881788	0.887791	0.245612	0.661921	1.13313	0.694615	0.588006	0.985791	0.447275
Q9BX59	0.362354	4.77694	0.606504	2.50478	0.86678	0.554792	0.887926	2.56654	0.964533	1.02905	1.34822	0.938965	0.554169	1.01318
Q9BX68	0.516273	1.52178	3.31369	1.82478	0.454383	1.24923	0.573191	0.412665	0.743081	0.58568	0.57406	0.377679	1.33374	0.237503
Q9BX95	0.346319	1.11739	0.460793	0.88664	1.40911	0.98651	1.05799	1.0304	1.58927	1.37343	1.12991	1.34327	0.90853	1.00545
Q9BX97	0.23376	0.664488	1.51441	1.19598	1.00429	0.923464	2.09037	0.82336	1.4841	0.99333	1.02773	1.09218	2.18163	0.773715
Q9BXP5-5	1.15183	1.9763	1.56971	0.374449	1.02494	1.7171	0.791316	1.44996	0.727575	0.892275	0.477262	2.00009	1.29646	0.906658
Q9BXS5	1.62298	2.08149	0.639228	1.07938	0.869954	1.05769	0.846073	1.60246	1.19088	1.39213	1.02395	1.64793	0.852934	2.54935
Q9BXT8-2	1.06243	0.770633	0.138494	1.05293	1.30104	0.540824	1.44892	2.15683	1.4481	1.35466	2.4838	1.29945	0.424842	1.32483
Q9BY43	2.75763	1.06966	2.39201	0.733444	1.74345	1.43912	1.84241	0.681884	0.476444	1.14018	0.548325	1.62888	1.57834	0.97667
Q9BYC5-2	1.05612	1.9172	0.393567	1.85115	0.729858	0.655864	2.13158	1.75217	1.91293	1.06184	0.954987	0.99761	0.52113	0.918026
Q9BYD1	0.481657	3.08118	1.59279	2.29968	0.511596	2.21949	1.16544	1.20705	1.66324	0.88529	1.29357	1.01438	1.16987	1.16733
Q9BYD2	0.698135	2.50868	1.39359	1.20241	0.923864	1.37976	1.04039	0.835374	0.972168	0.717063	0.622897	1.07097	0.870784	0.721118
Q9BYF1	0.228381	0.290106	0.320897	0.187109	7.77968	1.27947	0.409095	1.67083	0.126097	0.121565	0.094881	0.68487	0.294703	0.271478
Q9BYI3	1.94067	0.683904	0.572511	0.798836	2.17831	0.61901	2.90967	0.491342	1.12492	1.12315	1.06486	1.39494	1.07929	0.97342
Q9BYN8	0.34111	2.93833	2.89366	0.996795	0.397222	1.55731	0.460606	0.617728	1.60449	0.722443	0.728284	0.773366	1.20483	1.12869
Q9BZE1	0.448652	5.04519	0.805862	1.60395	0.497602	1.25801	0.713608	1.17257	1.85292	0.979289	1.22906	0.946587	0.70467	1.22995
Q9BZF1-2	0.511744	0.832648	0.190437	1.24371	0.648758	0.593118	8.11148	1.33145	1.25764	1.01525	1.15641	1.04677	0.514578	1.20431
Q9BZZ2-2	0.18082	0.177306	0.234386	1.70884	0.233821	0.270574	3.53764	0.141112	0.981801	1.7168	0.894662	1.89364	3.41331	1.33839
Q9BZZ5-3	1.60384	0.950949	1.34318	0.876781	0.734941	0.846326	0.716233	2.97965	0.429172	1.09229	1.27413	1.12826	0.818108	1.05389
Q9C0E8-2	0.581556	0.633522	0.438116	0.902654	1.79458	1.57294	0.903128	1.77617	1.40282	1.16691	0.860966	1.07861	1.07311	1.54774
Q9GZM5	1.22033	1.41971	0.643653	1.50727	1.78509	0.839935	1.79629	0.962912	1.88714	1.67014	0.958209	1.64499	0.890724	1.65229
Q9GZS3	1.09755	2.57774	2.18763	1.5005	0.893257	1.72342	0.697071	0.617553	0.418	0.712447	0.517926	0.854433	1.0583	0.798788
Q9GZT6-2	0.519984	1.86644	3.49577	2.21801	2.12212	0.637252	0.936428	0.407684	0.82669	0.893964	0.694376	0.473241	1.69719	0.224246
Q9GZU1	0.421824	0.994797	1.33624	1.60438	0.718869	0.927025	1.51416	1.13786	1.18581	1.4038	1.16517	0.893151	2.15993	0.911972
Q9GZU2-2	0.0753751	2.99562	0.815744	0.937141	0.574705	0.577312	0.282276	3.42187	0.632194	0.733674	0.289659	0.869854	0.333016	2.16224
Q9GZY8-4	0.604782	0.723568	1.41875	1.28548	1.19399	1.86062	1.19574	0.934872	1.44935	1.3227	1.3581	1.00212	1.38419	0.971764
Q9H019-2	0.856517	1.47671	2.63957	1.774	0.727124	1.0035	0.805935	0.437324	0.829439	1.05723	1.08457	0.924298	1.2477	0.938734
Q9H061	0.263385	2.70379	0.995905	2.19345	1.78898	0.579978	1.35541	0.619448	0.981358	2.15504	0.710247	1.10448	1.62444	0.289258
Q9H078-2	0.855905	1.69614	1.69885	2.08446	1.33097	1.50873	1.06341	1.08466	0.877726	1.2392	1.10999	0.985551	0.893486	0.738247
Q9H082	2.78579	0.999142	0.361776	0.854384	1.03878	0.98016	1.28628	1.23251	1.28037	1.22563	1.45306	1.43222	0.536184	1.09624
Q9H0E2	1.75903	0.650021	2.82624	1.21483	1.06933	1.0249	0.714269	1.22699	1.44627	0.912889	2.618	1.0743	1.46516	0.709041
Q9H0F6-2	1.07616	3.81457	1.67332	1.40518	0.836475	0.827257	0.603268	1.15154	0.384797	0.615333	0.672805	1.35374	0.722484	1.67366
Q9H0P0-3	2.70378	1.10912	0.933027	0.936559	1.23575	1.89582	0.855232	0.861366	0.941545	1.57259	0.7401	0.814155	1.02109	0.805659
Q9H0R8	0.425724	0.85828	2.62236	0.807799	2.73286	2.3738	1.17408	0.310263	1.08204	0.799765	0.55515	0.563136	1.24259	0.515987
Q9H0U3	0.3544	1.31197	0.187145	0.521546	0.618432	0.711338	1.16801	0.979831	0.917653	2.10635	1.06906	0.99791	0.573432	1.30872
Q9H0U4	2.38177	0.615785	0.735814	1.3353	1.05914	0.89565	1.35806	1.09317	1.58375	0.974918	1.09516	0.90014	0.982303	1.08678
Q9H0V9	0.542998	1.34508	0.605946	1.35542	0.72166	1.7629	1.14867	1.31358	1.65385	1.17007	1.28376	1.19073	0.939464	1.36429
Q9H1C7	1.40312	2.24389	1.0212	1.37055	2.39952	0.817448	1.512	0.391376	1.32373	1.05706	1.0346	1.07165	1.50455	0.774453
Q9H1E5	0.899523	1.03685	0.943616	3.32135	1.42993	0.787062	0.877048	1.82005	1.61181	1.08465	1.65775	0.837074	0.661953	1.01111
Q9H1X3-2	0.685253	1.98074	0.685903	0.833558	2.5396	1.2125	1.70414	0.960111	0.869887	1.67584	0.664733	1.80063	0.879047	0.700621
Q9H223	1.60422	0.79139	1.59495	1.00986	0.897632	0.662661	1.61979	0.4403	0.678616	1.01292	1.24149	1.75192	1.64222	0.877953
Q9H237-4	0.154823	0.822711	0.864896	0.471016	2.83016	0.624524	1.06384	0.50166	2.13454	1.28612	0.745285	0.998071	0.566439	2.03001
Q9H270	1.13303	3.78192	0.417391	1.14455	0.792547	0.820136	1.26953	0.880907	0.971881	1.03783	1.43387	1.44591	0.909694	1.19796
Q9H2D6-5	1.10807	0.636177	2.99172	1.15435	1.23362	0.3418	1.17588	0.6197	0.912263	0.831233	1.16588	1.02647	1.3041	0.750958
Q9H2F3	0.449073	1.78318	0.507497	1.02347	0.879034	0.569272	0.758032	1.85463	0.973295	1.40199	2.19375	1.26645	0.738912	3.1597
Q9H2P0	1.22822	1.09315	2.38203	0.736682	0.975901	1.25466	0.473376	2.07995	0.981104	1.0748	1.04535	1.12058	0.809247	0.888766
Q9H2W6	0.309131	2.69227	2.62791	1.00074	0.241144	2.46152	0.368748	0.998265	0.61699	0.612	0.350574	0.704706	0.924845	1.22274
Q9H307	0.184267	1.28038	1.76739	0.43154	0.779756	2.83465	0.875763	1.35706	0.834863	0.757815	0.550537	1.48178	1.01843	1.3766
Q9H3G5	0.247741	3.79267	1.39549	2.92763	0.714584	1.05983	0.814547	0.312928	2.25324	0.444285	0.783068	0.719085	2.26753	0.939163
Q9H3K2	0.279932	0.607762	2.9468	2.99694	0.642259	1.96208	0.488535	0.977508	0.937816	0.814616	1.77102	0.338966	0.729709	1.45462
Q9H3N1	1.12394	0.884235	0.82588	0.92979	0.686974	1.17059	1.43028	1.83404	1.6193	1.37532	1.48153	1.09503	1.35575	1.42677
Q9H3P7	1.0846	1.1018	1.16669	1.05336	1.19388	1.37249	0.70002	1.98312	0.976005	1.17218	0.923888	0.904844	1.21299	1.75896
Q9H3Z4-2	1.40559	2.10948	1.9407	0.96473	3.05401	0.286528	1.36536	0.210218	0.815116	1.02938	0.735607	0.937223	1.50871	0.390356
Q9H444	1.47291	1.55174	2.95187	1.25607	1.84091	0.796549	0.585059	0.359716	0.511878	1.00176	0.617395	0.732107	1.68331	0.400078
Q9H479	3.72107	1.0273	1.14099	0.992668	0.574099	0.511926	0.54988	0.367096	1.11444	0.884385	0.663814	0.743488	0.812813	1.02536
Q9H490-2	0.611516	1.48593	0.37988	1.65422	1.41553	0.621535	1.46242	1.34911	1.13667	1.42742	0.925595	1.18627	0.61265	0.88136
Q9H4A4	5.73869	0.661011	0.644214	0.895398	0.771098	1.15148	0.892009	0.718015	0.987594	0.62873	1.05954	0.952705	1.34316	0.758655
Q9H4G0-4	0.29116	2.12803	2.44591	0.45727	3.5493	1.26604	0.896557	0.969227	0.589599	0.897292	0.574287	1.10202	0.79184	0.59325
Q9H4G4	1.22053	1.34114	1.68337	2.51494	0.514278	1.28693	1.10384	0.50068	0.992631	0.931286	1.3166	0.723246	1.18042	0.470373
Q9H4M9	2.32081	0.86503	3.94002	0.738604	1.1846	0.511513	0.769354	0.569887	0.528703	0.538893	0.777946	0.68898	0.690799	0.481635
Q9H553-2	0.680185	0.812202	0.341446	0.902276	0.660352	0.90632	0.978077	2.11866	2.49309	1.89533	1.86731	1.61937	0.520449	0.819144
Q9H5X1	2.43925	1.05395	4.07267	0.80851	0.964861	1.38287	0.73895	0.471052	0.298845	0.568102	0.620641	0.518407	0.771145	0.646951
Q9H6K4	0.200597	1.33195	0.599288	3.76771	0.939717	1.32827	0.885453	0.698949	1.30831	1.80093	1.40278	0.834498	0.902014	1.1969
Q9H6X2-3	0.378617	0.377944	0.221021	0.554966	0.364531	0.855396	1.10516	1.10725	1.37779	1.21212	2.38715	1.93437	1.12469	1.91154
Q9H772	1.35931	0.853282	0.634676	0.534451	0.430902	9.40992	0.580594	2.19933	0.764971	0.565038	0.378011	0.395254	0.527875	0.243373
Q9H7Z7	0.456593	0.930791	1.73472	2.35037	0.651099	0.753315	1.03781	0.654713	1.34901	2.27005	1.25393	1.2874	1.61905	0.689079
Q9H845	0.665822	1.17287	0.692302	1.93984	0.345655	0.580024	0.851934	0.838378	2.44296	2.18142	2.01074	1.05117	0.667378	1.37715
Q9H8H3	0.352096	0.672905	0.182903	2.11986	0.631593	0.413348	1.19821	2.18587	0.994502	1.22737	2.68598	1.42372	0.978448	2.14422
Q9H8M5-2	1.22428	1.63535	0.297277	1.03904	0.905224	0.489359	0.820836	0.444593	1.6362	2.1035	1.06112	1.42138	0.689506	1.28031
Q9H8Y8-2	0.982835	0.61803	1.77381	0.718011	1.55902	1.16791	0.692826	1.34777	1.12601	0.819428	0.763031	0.864294	1.38594	1.92956
Q9H9B4	0.251005	1.92524	1.62714	3.31571	1.50386	2.11746	0.651085	1.18311	1.54048	0.896953	0.920186	0.463529	0.513601	0.687643
Q9H9S3-2	1.35664	1.1855	0.208321	1.68527	0.986801	0.475847	1.3498	1.72062	1.87318	1.69429	2.22917	1.14126	0.550791	1.41461
Q9HA65	1.30971	1.53951	0.234835	1.26944	1.45168	0.599767	1.05736	1.56632	1.0581	1.25627	1.38677	1.57402	0.962974	1.61089
Q9HAB3	1.70718	1.87783	0.43928	1.17082	2.9841	0.502262	3.42193	1.71875	0.731884	1.49312	0.431811	1.14508	0.790675	0.567538
Q9HAV7	0.354792	2.70314	3.9992	1.00154	2.85307	1.29582	0.342443	0.557356	0.459699	0.380758	0.439746	0.447476	0.602645	0.396116
Q9HB40-2	0.389674	1.5956	0.706347	0.843152	0.548908	0.733979	0.809071	0.772447	0.964924	1.9048	1.31249	0.653099	3.19039	2.70895
Q9HBH5	0.354537	0.953299	0.519159	2.14732	0.958907	0.472908	1.42397	1.16504	1.97478	1.74341	1.34531	1.42708	0.877541	1.03262
Q9HBK9	0.343797	1.06212	1.34429	0.340541	1.32208	1.14818	0.57592	0.210217	0.547708	1.30258	2.97706	1.71559	1.68238	1.54391
Q9HBL0	1.11709	0.796253	0.55251	0.936461	1.2391	0.633621	1.25581	1.13381	1.71105	1.40056	1.50987	1.64353	1.04035	1.1661
Q9HBR0-3	0.306843	2.14914	1.04142	0.904342	0.816568	0.467353	1.60281	1.32083	1.93626	1.12269	1.37058	1.22625	0.413021	3.72662
Q9HC78-2	0.161049	1.17403	0.252872	2.83279	0.650706	1.07696	0.850453	1.7315	1.43008	1.58172	1.39554	2.18386	0.866626	1.08136
Q9HCC0-2	0.413302	1.11652	0.683765	1.86963	2.28258	1.40149	1.00516	1.11602	1.25721	0.833808	0.701323	0.915386	0.917987	0.76883
Q9HCD5	1.199	1.70938	0.749419	1.57395	1.06021	1.26719	1.32893	1.42736	0.520381	1.05827	0.740441	1.9245	1.43709	0.766363
Q9HCE1	0.243326	1.66454	0.75462	0.577481	0.760223	3.01296	0.538605	2.21039	1.22358	1.17428	1.09139	0.947037	0.670117	1.51245
Q9HCL2	0.253056	0.529414	0.175945	1.02185	0.612106	0.669536	1.09993	1.42243	1.70435	2.81195	2.47632	1.58127	0.558633	1.51267
Q9HCS7	1.12355	2.51367	0.738801	1.09665	0.540449	1.48563	0.818646	1.82282	1.60491	0.907744	1.22436	1.25204	0.503987	1.79553
Q9HCU5	0.548067	0.381814	0.265647	1.71005	0.665841	1.23739	1.16187	1.43221	1.91433	1.13233	1.44706	0.9188	0.547558	1.61484
Q9HD20-2	0.3351	0.744795	0.11782	1.28041	0.709687	0.719241	1.27792	3.44019	1.71518	1.33585	1.53062	1.18393	0.537634	1.47519
Q9HD26-2	0.931685	3.18955	0.367895	0.689511	1.29327	0.880029	0.906368	3.97497	0.389324	0.415304	0.452893	1.03886	0.502694	1.52978
Q9HDC9	1.44266	1.21036	0.489181	1.68321	1.0507	1.4673	1.37865	1.61414	1.35329	1.07632	1.43637	0.867472	0.965614	1.00412
Q9NNW7-4	0.160754	7.52933	0.556223	2.70297	1.97119	0.855434	0.583086	0.311585	1.12418	1.65491	0.782299	0.773748	1.43547	0.512021
Q9NNX6-12	0.340795	0.190913	1.97793	1.31824	0.116266	0.2867	8.91206	0.130174	0.344878	0.690555	0.478297	0.4177	1.51355	0.605636
Q9NP58-4	3.8866	0.342442	0.290646	0.837789	0.40783	0.214228	1.36927	2.37338	1.66887	1.12226	1.61789	1.35246	0.489567	0.743403
Q9NP72	0.894104	0.742694	0.360847	1.15783	0.924337	1.22638	1.14618	1.13176	2.17379	1.09213	1.72029	1.03827	0.691713	1.85352
Q9NP79	1.59007	1.60945	1.77289	0.68314	2.12417	0.790307	0.588459	2.30608	0.483558	0.960604	0.793638	1.05907	0.795759	0.738608
Q9NP92	0.681281	4.40037	0.703282	2.30646	0.825528	2.02025	0.643713	1.52271	1.35298	0.863081	1.31656	1.0415	0.734075	1.89099
Q9NPA0	0.649922	0.511812	1.61576	0.769327	0.886056	1.33085	0.908638	1.40291	1.1544	0.740679	2.55827	0.973645	1.27269	2.74035
Q9NPL8	0.649036	1.42242	1.6175	1.72706	0.831564	0.328052	3.60321	0.694077	1.33022	1.81056	1.79912	1.0594	1.79917	0.822425
Q9NPR9	0.780695	1.08068	0.16231	0.745522	2.39106	0.798198	1.41503	1.97903	1.19613	1.71654	1.00351	1.30338	0.660313	1.41598
Q9NQC3-3	0.862319	0.894938	0.661676	0.977016	1.011	0.823426	1.11377	1.54794	2.50238	1.01743	1.37555	1.09678	1.3822	1.98772
Q9NQT8	1.37849	1.77032	0.777349	0.913949	1.45468	0.685835	1.01671	0.976564	1.06371	1.48179	1.12305	1.28562	1.09533	1.02859
Q9NR19	1.99453	1.04895	4.05398	0.58057	1.19655	0.612168	0.561113	2.59448	0.538332	0.440896	0.707961	0.508674	0.652788	0.388282
Q9NR28-2	1.51996	1.36252	1.00606	2.43785	1.20663	3.95287	0.69149	0.805529	0.524316	0.69787	0.620268	0.545136	0.962058	0.783889
Q9NR31	1.34282	0.702787	1.04672	0.865903	1.29839	1.0362	1.22303	1.31442	0.712717	1.23918	1.22073	1.09563	1.44464	1.69971
Q9NRG9	1.28388	1.2075	0.323006	1.37171	1.24398	0.560798	1.01895	2.75471	1.45093	1.22914	1.55356	1.21444	0.47352	1.38327
Q9NRK6	0.66222	1.16714	0.300626	1.91808	1.01469	1.52112	1.44854	1.29425	1.11699	1.29468	1.40672	1.18916	0.495998	1.08878
Q9NRP2	0.295644	1.13797	3.77251	2.53529	0.759606	1.41366	0.480026	0.75025	0.871252	0.712524	0.636851	0.352454	0.913031	0.426643
Q9NRV9	1.49416	2.15817	1.3358	3.15817	1.66061	0.840008	0.850555	0.498245	0.616175	0.780156	0.597766	0.488864	1.53217	0.575764
Q9NRZ7-2	0.744267	1.00519	0.155734	0.834731	0.68963	0.685731	1.63441	1.28966	2.55413	2.28061	2.07594	1.55778	0.721711	0.896104
Q9NSB4	0.067101	0.0395747	0.0164738	0.0327227	0.319603	0.100288	1.61684	0.108921	0.0291082	0.0322523	0.0136862	0.223029	12.2744	0.0664415
Q9NSD9	2.31751	1.1166	0.763768	0.904872	1	2.26675	0.65617	0.859685	1.22798	0.78431	0.68403	1.05025	1.32909	1.58296
Q9NSE4	0.494824	1.93929	1.11343	4.17468	1.74967	2.36396	0.564991	1.03514	1.00792	0.751202	0.642902	0.668497	0.736587	0.779737
Q9NSK0	1.31283	2.25469	3.00314	0.717337	2.87904	1.05347	0.798155	1.2181	0.613107	0.824139	0.776193	0.961474	0.900406	0.832705
Q9NTJ5	0.962077	0.52525	0.318533	0.711356	0.735538	1.30358	1.04761	1.00876	2.20319	1.05043	3.11822	1.01171	0.687142	1.34364
Q9NTZ6	1.54777	1.29036	1.33679	1.16689	0.806305	1.6489	0.779432	2.60253	0.747806	0.860393	0.962109	1.34264	0.967532	0.624409
Q9NU23	0.466102	0.799017	1.66793	1.53267	2.24137	4.38508	0.576471	1.11868	0.83503	0.475435	0.443909	0.421571	1.08182	0.386766
Q9NUB1-2	0.48978	1.0591	5.61457	1.03553	0.646055	2.14702	0.183212	0.575178	0.397125	0.222424	0.30541	0.202248	0.34599	0.0954098
Q9NUD5	0.281397	1.84785	3.10055	0.380372	0.880939	2.05735	0.234978	2.41558	0.442951	0.376272	0.300319	1.02281	0.461197	0.398557
Q9NUJ1	0.865586	2.21191	3.15776	2.44385	1.88207	1.72208	0.474694	0.407101	0.752561	0.565618	0.587561	0.489137	0.77665	0.308629
Q9NUL5-3	0.231081	1.08524	1.21758	0.55764	0.957195	1.09121	1.16527	1.72754	1.83252	1.1161	1.58871	1.24383	1.23362	0.991616
Q9NUM4	1.02941	1.23124	0.808282	1.64525	1.29387	1.49805	1.28912	0.758993	1.28725	1.13032	1.23373	1.01362	1.03275	1.08099
Q9NUN5-3	0.299606	0.0833931	0.137538	1.83285	0.371151	0.848425	0.370521	2.31805	1.05351	0.310637	1.39041	0.592903	0.603757	4.08861
Q9NUP9	0.293577	0.972544	2.67125	0.507765	4.71399	0.920548	0.571767	0.533551	0.677788	0.555572	0.645562	0.855443	0.748942	0.400154
Q9NUQ2	0.864637	2.30631	0.569222	2.44178	1.19116	0.494136	1.97225	0.574138	1.38358	1.71825	0.993048	1.38747	0.561869	0.684347
Q9NUQ7	0.256056	0.591707	0.154251	1.07282	0.79874	0.499224	0.921447	2.36624	2.52503	1.8802	2.25525	1.41933	0.501237	1.95746
Q9NUQ8-2	0.556304	3.51477	1.52342	0.669536	1.77307	1.09348	0.614829	0.985442	0.825312	0.788665	0.880674	1.65522	0.621798	0.752404
Q9NUQ9	2.12767	0.472496	0.910084	0.744981	1.40363	0.870605	2.28544	0.92634	0.581974	1.11542	1.19803	1.19026	1.16927	0.725441
Q9NUT2-2	0.789773	1.79632	0.636818	3.40488	1.28992	0.77332	0.995238	1.06258	1.05346	1.12548	1.53733	0.965369	0.479462	1.42773
Q9NV70-2	1.24533	1.37482	1.83471	0.894844	1.12442	0.593156	1.18081	0.902159	0.707437	1.0002	1.59965	1.40966	1.0657	1.0969
Q9NV96-3	3.01914	0.73571	0.844062	0.989292	1.02934	0.519681	1.79867	0.550234	1.01771	1.41915	0.960421	1.04834	1.35959	0.744483
Q9NVA1-2	0.187975	2.52288	1.39998	3.96376	1.10546	0.705912	0.857635	0.57414	0.89721	1.18959	1.16573	0.733918	1.21284	0.751953
Q9NVA2	4.99762	0.453082	1.05398	0.79559	0.890186	1.0982	1.44267	1.09637	1.05297	0.824183	1.98114	0.923246	1.33969	0.698633
Q9NVH0	0.630604	0.977561	0.73483	1.4369	0.634357	0.97604	0.575542	3.02389	1.19726	1.21159	1.49858	1.20844	0.465893	1.32411
Q9NVH1-3	0.320397	1.66192	0.511526	2.49386	1.58789	0.623543	1.35607	1.05889	1.52583	1.88023	2.09656	1.03978	0.551358	0.807672
Q9NVI7-2	0.292613	0.929498	0.620379	2.63222	0.91517	1.68717	1.04758	1.16153	1.77511	1.60566	1.37334	0.827731	0.535453	1.15167
Q9NWB6	1.00977	0.588331	1.22718	0.816478	1.02115	1.51149	1.73245	1.49342	0.516293	0.637456	2.1216	1.23875	0.684746	1.33121
Q9NWH9	0.437964	0.86832	0.620129	0.641442	0.722081	2.02609	1.15792	1.38934	1.14018	1.36954	1.18152	1.31352	0.957072	1.73887
Q9NWS8-2	0.383384	1.59893	0.394656	4.73676	0.618775	0.630452	0.871668	1.57316	1.20587	1.59398	1.48351	0.88995	0.518257	1.20477
Q9NWV4	5.60513	0.520793	2.24637	0.523442	0.869069	0.608625	0.725088	0.256834	0.480919	0.617929	0.431917	0.546069	1.68654	0.279711
Q9NWZ8	0.329035	1.20319	2.42922	2.50601	1.40221	1.16121	0.443543	1.23265	1.16182	0.604395	0.533373	0.660364	0.575992	0.893935
Q9NX40	0.197775	1.51925	2.25343	1.98351	1.13707	0.944141	0.845137	0.634606	0.891507	1.05866	0.836826	0.618245	1.56719	0.8903
Q9NX47	0.267128	1.72861	0.421519	3.54153	1.02821	1.05056	1.53045	1.27214	1.3975	1.44355	1.46568	1.17321	0.486714	0.914689
Q9NX57	0.799221	0.791737	0.166068	1.51354	0.727239	0.371942	1.23117	1.2383	1.83433	1.62775	2.14665	1.34282	1.10244	1.93052
Q9NX63	0.250138	1.19513	3.33102	1.65658	1.52461	0.689872	0.896517	0.67989	0.8865	0.865743	0.963808	0.511198	1.30588	0.553753
Q9NXF1	0.45136	2.47631	0.923125	0.597471	0.616414	1.83744	1.19798	1.73923	1.29887	1.59368	0.843933	2.24421	0.6666	0.787581
Q9NXU5	0.659376	0.785108	0.676477	1.61664	2.16972	0.937799	1.76829	0.740215	1.4467	1.18705	0.988819	1.63122	1.52747	0.495399
Q9NXV6	1.2355	3.68878	0.755181	1.17244	0.894364	1.20773	1.13915	1.64976	0.77435	1.13833	1.10485	1.27217	0.852251	0.848088
Q9NXW2	0.350506	0.730112	0.653201	0.757624	1.12281	0.961961	1.23357	1.00301	1.70859	1.59382	1.55325	1.51672	1.39728	1.59228
Q9NY12-2	1.18566	1.4279	2.92456	0.370079	1.15704	2.02141	0.801895	0.387081	0.259301	1.0159	0.227568	1.75519	1.80889	0.366217
Q9NY15	0.749555	0.555892	0.371957	1.33211	0.447903	0.509168	3.72361	0.384794	1.38979	1.49108	1.39688	1.48358	2.42781	0.847906
Q9NY26	1.0472	1.67657	0.234254	1.40521	0.993397	1.09738	1.95322	1.11238	1.70683	1.25444	1.06979	1.31144	1.26824	0.77846
Q9NY33	7.87288	1.12584	0.793499	0.881196	1.97489	1.19624	1.10465	0.49966	0.875517	0.62344	0.905133	0.716237	1.03463	0.387776
Q9NYF8-3	0.166264	1.06531	1.48007	0.286435	1.19999	2.24081	0.469599	2.716	0.910561	0.573303	0.649661	0.827184	0.418097	1.07648
Q9NYM9	0.482237	1.13016	1.40191	0.755879	1.79442	1.0306	2.76297	0.931652	1.42102	1.42064	0.552598	1.45693	1.5159	0.505631
Q9NYU2-2	0.654978	0.534482	0.282391	0.900046	0.573575	0.814124	1.50104	1.61834	2.00932	1.80756	1.38041	1.35356	1.12055	1.4104
Q9NZ01-2	0.208917	0.503745	0.297542	0.900478	0.898219	0.287693	0.727301	2.85211	1.73397	1.67047	2.26707	1.00684	0.558045	2.21839
Q9NZ08	1.38911	0.640542	0.39105	1.02602	1.28185	0.861195	1.23816	1.03393	0.949048	3.51544	1.69818	0.719441	0.34945	0.62735
Q9NZ45	0.324119	1.16956	2.08711	2.98574	1.07157	1.30399	0.89519	1.10916	1.37223	1.24296	1.58404	0.631122	1.01391	1.30804
Q9NZB2-4	1.1222	2.06354	1.07323	0.709378	0.879885	1.8816	0.625309	1.61035	1.7612	1.32938	1.1477	1.82299	0.80707	1.67543
Q9NZJ7-3	0.553729	1.77594	0.476586	1.93917	1.5503	0.621018	1.2675	0.879204	1.96842	1.63326	1.58694	1.12619	0.382014	1.22373
Q9NZV5-2	1.65875	0.673059	0.425579	1.8501	0.499682	0.784708	1.2877	1.16533	1.91602	1.46996	2.67144	1.26679	0.98967	1.14721
Q9NZZ3	1.25716	1.36725	3.56207	0.938401	0.826909	0.838862	1.39101	0.629537	0.907367	0.857439	0.901438	0.759849	2.3289	1.2057
Q9P032	0.28316	2.02934	4.10176	0.498904	4.04561	0.290635	1.06999	0.246266	0.564734	0.905646	0.551632	1.00049	1.534	0.13197
Q9P035	0.303854	0.671888	0.149945	0.807325	0.745293	1.19998	1.59309	0.88423	1.90722	2.14149	1.64343	1.8869	0.582549	1.77354
Q9P0B6	0.752331	1.78744	2.04936	0.67159	1.3748	1.13473	0.990859	1.06741	0.659837	0.897447	0.722383	0.676053	1.24493	0.972889
Q9P0I2-2	2.80837	1.13218	0.619552	1.41228	0.994655	2.10306	1.28029	1.19365	2.07575	1.51592	1.73047	1.24954	1.09365	1.66536
Q9P0J0	0.426683	1.19797	1.00029	0.495913	0.671275	0.701866	1.28393	0.7714	1.80973	2.14782	1.47757	1.28457	2.23208	1.37554
Q9P0M9	0.273472	3.49656	0.479825	2.19163	0.393683	2.23807	0.690257	1.05277	1.78555	1.10916	1.13349	1.0776	0.596333	1.23135
Q9P253	2.14667	2.68761	0.553939	1.18956	0.904938	0.955993	1.36732	1.11667	1.3355	1.37048	1.22904	1.6555	0.770901	1.38878
Q9P260	0.786658	0.997017	1.6179	1.23831	1.14268	0.609759	0.950043	1.09657	1.08734	1.17956	1.53697	1.11197	0.650704	0.744865
Q9P2B2	0.144535	0.501443	0.37147	0.758795	1.94796	0.464431	1.88115	0.387978	1.28296	1.38791	2.67606	2.69992	1.52985	0.778348
Q9P2E9-3	0.381277	0.70571	1.23086	0.887919	3.59291	0.758264	0.812292	1.86401	0.683211	0.673851	0.692018	0.916155	1.07657	0.662837
Q9P2G1	0.569458	2.46318	0.414911	0.92331	1.63988	0.867369	1.54346	1.48227	1.00165	1.40141	1.36043	2.14721	1.49237	1.98922
Q9P2J5	1.69001	1.82741	1.07987	1.21403	0.912886	1.99007	0.563771	0.981207	1.21918	1.10821	0.953411	0.875912	0.717922	1.47255
Q9P2R3	3.50439	2.64144	0.547498	1.00015	0.453374	0.557141	1.02697	0.879793	0.748202	1.23705	1.39887	1.2829	0.704004	1.36676
Q9P2R7-2	0.68093	1.81435	1.18113	3.83623	1.63141	1.6802	0.591832	0.541494	1.03267	0.898621	1.27733	0.766357	0.988642	1.01346
Q9P2W9	0.406265	0.95409	0.551956	0.703629	1.07773	0.874618	1.00171	1.24664	1.77484	1.52311	1.74054	1.28233	1.33749	1.90646
Q9P2X0	0.607164	0.675274	0.740101	1.30012	0.52981	0.943036	1.02715	1.53288	2.15825	1.58848	2.07078	1.47503	1.07396	0.826058
Q9UBI6	0.727014	0.41655	0.50871	0.969782	0.80241	0.622187	2.12016	0.73943	1.14623	0.989118	2.64234	1.04797	2.16164	1.12812
Q9UBM7	0.280424	1.30152	0.488011	0.493022	1.83154	0.823653	0.472805	4.66939	1.14191	0.897076	1.45908	0.604739	0.456067	0.659749
Q9UBQ0	2.74358	2.3502	1.97817	0.996597	1.30343	0.896851	0.749808	0.884956	0.897098	0.862043	0.777131	0.653929	1.19676	1.13618
Q9UBQ5	1.8126	0.793131	2.12509	0.856569	1.2197	1.99244	0.545028	0.925581	1.20021	0.743952	0.828705	0.911257	1.11142	1.73307
Q9UBS4	0.817498	0.885466	1.85321	0.908952	1.21629	1.22979	1.48644	0.850645	1.22621	1.22081	0.671643	1.09056	1.68127	0.420672
Q9UBV2-2	0.615262	0.954947	0.522106	1.5376	1.24174	0.756888	1.39553	1.87905	1.24574	1.60533	1.90158	1.16392	0.714661	0.99259
Q9UBV8	2.13523	0.561075	3.02576	0.835085	0.647052	1.64257	0.918859	0.91367	1.0299	0.578594	1.62467	0.621587	1.40784	1.73236
Q9UDX5	0.483887	0.847407	1.13983	4.27088	0.408488	0.544138	0.778474	1.71939	1.54641	1.50763	0.912028	0.592406	0.877297	0.802533
Q9UDY2-5	2.76853	1.75324	1.55395	0.507513	1.14209	0.741065	1.25916	0.681236	0.842221	0.943819	1.01078	1.15581	1.12478	0.484432
Q9UDY4	1.4681	0.697056	0.660099	0.939685	0.800152	1.57235	1.36177	1.40072	0.908286	0.732805	0.899275	1.43159	1.67329	1.02402
Q9UEU0	0.662809	1.1981	2.20192	1.43636	1.01367	0.692315	1.22942	1.05824	1.29144	1.12079	2.04201	0.798421	1.33598	2.06928
Q9UFN0	0.241597	0.820019	0.91999	3.11052	1.36197	3.0341	0.979338	0.603934	0.752493	1.30198	0.564823	1.16494	1.14784	0.407218
Q9UG56-2	0.454104	1.3104	0.957171	3.0017	0.581736	0.559473	0.917384	0.674183	1.83884	2.63505	2.16136	1.26856	0.769834	0.913024
Q9UG63	2.26321	1.37337	0.599663	0.433801	1.85992	1.18423	0.730345	0.977775	0.999239	0.79895	0.594162	1.17609	0.54107	1.97396
Q9UGM6	0.716173	2.40637	1.10785	2.07357	1.6067	1.3735	1.17445	0.366003	0.852989	0.805933	0.648238	1.5572	1.15301	0.701598
Q9UGP8	0.644451	0.971669	0.336383	0.931905	1.50163	1.11857	1.26926	2.70261	1.37136	1.13064	1.54105	1.00545	0.580078	1.96836
Q9UGQ2-2	0.120047	1.93849	2.29028	0.839775	1.15113	1.34764	1.18316	0.853528	1.73774	1.69457	0.580598	1.44326	0.831129	0.302224
Q9UGT4	1.09592	2.04925	0.67266	1.88059	0.830486	2.50477	0.833168	0.987336	1.82004	0.707044	1.46034	0.748614	1.51491	0.8061
Q9UH62	0.433832	1.21345	1.1438	2.15198	4.20522	1.07842	0.930083	0.864347	0.316456	0.945966	0.441585	0.830391	0.742033	0.811784
Q9UHA4	0.785989	0.991797	1.03561	1.27517	1.0795	1.01429	1.35174	0.564828	2.02126	1.23975	1.12162	1.03116	1.70529	1.11249
Q9UHD2	0.994762	2.29632	0.85717	1.92407	1.03385	1.00397	0.930355	1.80008	0.766143	0.646156	1.06209	1.19471	0.494633	1.45684
Q9UHD8-4	3.93203	1.12386	1.19862	0.903503	1.76799	0.718009	0.984963	0.601956	0.727466	0.914112	0.882149	0.797318	1.22426	0.770895
Q9UHG3	0.412005	0.353396	0.455777	0.787503	0.853364	1.82266	0.712964	2.16082	1.29457	1.05275	1.99417	0.651739	0.897455	1.27129
Q9UHL4	0.144185	1.12598	0.438446	0.143753	0.587806	0.961311	1.09511	0.525801	3.3241	1.51108	1.07923	1.69497	3.35099	1.25263
Q9UHQ4	0.573922	0.815528	0.317744	0.908098	0.855796	0.76764	1.16948	1.61115	1.9789	1.32642	1.65191	1.24849	0.858121	1.45326
Q9UHQ9	0.244707	0.856113	0.0892822	4.99503	0.649648	0.615192	1.30186	1.93699	2.10639	0.987799	0.990536	0.592199	0.438234	1.64389
Q9UHR4	0.270317	0.814691	0.821681	0.349109	7.64374	1.28958	0.346143	0.894761	0.318642	0.373547	0.419327	0.697888	0.270086	0.388501
Q9UIA9	5.06492	1.22417	0.862917	1.535	0.44796	0.207016	1.73504	1.43222	0.504642	0.892998	0.97903	1.3093	0.48239	0.956815
Q9UIJ7	0.326132	0.336798	2.51272	2.19323	1.37011	0.562188	0.65281	1.18986	0.298278	1.12731	1.4352	1.27577	1.70624	0.603153
Q9UIQ6-3	1.39377	0.700925	0.557193	2.19698	0.968147	0.788923	2.38393	1.00324	1.89587	1.45781	1.36452	1.17868	0.996476	0.945642
Q9UJJ9	0.633978	1.35432	0.66631	2.28063	1.43508	0.818481	1.18941	1.44481	2.48792	0.899518	0.785212	0.99352	1.64811	1.34692
Q9UJS0	0.262602	2.81781	0.475063	3.3572	1.11278	1.00502	1.34744	0.832516	1.15361	1.74725	1.34932	0.814384	0.331192	1.31597
Q9UJZ1	0.393599	2.00036	2.1471	2.56091	0.252824	0.948906	1.04709	0.996032	1.64077	1.07378	0.954739	0.80081	1.28062	0.414597
Q9UK41	1.91676	1.24176	3.90858	0.857043	1.01748	1.51176	0.744366	0.789738	0.641752	0.738137	0.816993	0.876172	1.14944	0.54303
Q9UKG1	1.45071	0.932545	1.18679	1.75156	0.915243	0.714449	2.28385	1.33975	0.84927	1.27492	2.23675	1.73735	1.13449	1.20999
Q9UKK3	0.393723	1.04922	0.838708	5.66643	1.14624	0.580925	0.830292	0.455549	1.07806	1.20166	1.57843	0.813378	0.816582	1.17123
Q9UKM7	0.378331	0.843954	0.594514	1.82118	0.738931	1.2681	1.2275	1.60271	2.02082	1.57285	1.05354	1.4553	0.619498	0.895848
Q9UKM9-2	0.991836	3.13504	1.73975	0.819929	0.865651	1.72072	0.622577	1.15601	1.05737	1.04425	0.439986	1.23672	0.944576	0.80829
Q9UKR5	0.157753	0.488278	0.935273	0.576398	1.35981	0.846588	0.571271	5.54533	1.04468	0.701268	1.18455	0.624093	0.607605	0.793672
Q9UKS6	0.41294	1.13097	0.375885	1.10172	3.27272	0.487935	1.34499	0.623097	0.897429	1.26939	1.3163	1.64512	1.95765	0.588756
Q9UKU0-7	1.65	2.81025	0.308755	1.49878	1.30577	0.562899	1.04881	2.94208	1.47834	0.448112	1.75122	0.610056	0.620076	2.20719
Q9UKV3-3	0.31291	1.54628	2.38588	0.540427	0.63256	2.50313	0.709768	1.02311	0.510759	0.607415	0.442495	1.3222	0.998732	1.37142
Q9UKY4-2	0.256596	1.44645	0.191214	0.783298	0.809102	0.586008	1.23638	1.75647	1.60311	1.79481	2.03261	1.59453	0.437133	2.12022
Q9UKY7-2	0.980901	0.977732	2.16473	0.577228	1.73618	1.36621	1.16439	0.630522	0.874276	0.975908	0.698276	0.982613	1.5083	0.621039
Q9UL25	2.30883	0.814303	1.21151	0.961899	1.25185	1.37704	0.7375	2.10033	0.871941	0.474002	1.17709	0.455873	0.758503	1.28237
Q9UL26	1.2278	0.5988	2.06633	1.46021	1.19168	0.603785	1.01305	0.956573	1.28488	0.913151	1.18145	0.721624	1.13706	1.14761
Q9UL33-2	2.35725	1.35724	1.30619	1.18091	1.23485	0.841231	0.906451	1.40936	0.867011	0.791754	1.31507	0.96943	0.735702	1.20595
Q9UL46	1.49011	0.245615	0.66217	1.1262	0.855644	0.888615	1.26225	2.37583	0.612125	1.2609	1.64859	1.54763	1.1568	0.811862
Q9UL54-2	0.972744	1.4196	0.434027	0.423659	2.46074	0.693626	0.791398	2.61572	1.34343	1.37962	1.47875	1.35059	0.754704	1.67653
Q9ULD0-3	0.294075	4.68159	0.717497	5.43229	4.87408	1.91475	0.282205	0.112877	0.588438	0.359955	0.366799	0.435131	0.14904	0.390755
Q9ULH0-3	2.109	0.76725	0.499295	0.881245	1.09412	0.371538	1.15748	2.4097	1.11644	1.33348	1.49336	1.73497	0.460905	1.45479
Q9ULT8	2.09489	1.63875	0.84523	0.905973	1.28588	1.13863	1.18965	1.7209	1.063	1.06349	0.955916	1.48452	0.907824	1.11423
Q9UM00-2	0.520576	0.989738	0.798939	1.12579	1.73896	2.27198	1.16555	0.926108	1.14843	1.17757	0.790471	0.734333	0.746312	0.66911
Q9UM54-5	0.851542	0.457082	0.264319	1.32314	1.49983	1.04556	0.795186	1.1073	1.3705	1.04642	1.04953	1.59813	0.632122	2.76031
Q9UMR2-2	0.644708	1.0306	1.65056	1.24693	2.26742	1.59999	0.768368	1.66707	0.6272	0.849616	1.17853	2.74005	0.843942	0.931349
Q9UMX5	0.154846	0.360182	0.654279	0.637322	0.785043	0.741984	1.04804	1.88344	2.72778	1.03518	1.09569	1.06996	2.05344	1.37708
Q9UN36-3	0.607589	0.770274	0.475719	1.23875	1.02715	0.251826	1.77829	0.583804	1.76542	2.00275	1.32499	1.85448	2.50498	0.7086
Q9UN37	0.969569	1.48679	2.31365	1.24806	1.73626	0.41619	0.885286	0.719888	0.432288	1.3138	0.512148	1.1086	1.33835	0.662617
Q9UNE7-2	0.908112	0.769674	1.27394	0.741532	1.24311	2.13595	0.807512	1.11526	0.763425	0.694539	1.14707	1.08358	1.25837	1.15294
Q9UNF1	0.482635	5.65449	2.21269	1.92186	2.21467	1.0392	0.661673	0.605226	0.678034	0.486956	0.63211	0.517329	0.347185	0.616286
Q9UNH7	1.27279	0.791311	2.01493	0.629398	0.964085	1.0558	1.44333	1.59293	0.51997	0.95684	1.0384	1.22015	1.60284	1.79259
Q9UNK0	0.536143	1.30019	2.35905	1.31506	0.927367	0.983134	1.42329	0.724457	1.2883	1.03275	0.972535	0.884672	1.66238	1.11034
Q9UNL2	0.561854	2.36023	0.623801	1.28245	1.98019	1.18191	2.05511	1.11881	0.894922	1.40327	0.852151	1.01236	0.978871	0.534784
Q9UNM6	7.04305	0.635779	1.71138	0.71911	0.47498	0.701468	0.637655	0.519604	0.865516	0.765975	0.807262	0.810402	0.832299	0.45443
Q9UNP4-2	0.131212	0.733291	0.142426	0.494891	2.16592	0.238572	0.828307	2.56687	1.51233	1.60323	0.794836	1.53702	0.418408	1.68825
Q9UNS2	8.72945	0.165155	1.0872	0.844091	0.514158	0.989198	0.814785	1.3295	0.77994	0.56086	0.83242	0.75649	0.74901	0.981382
Q9UNW1	1.23323	1.02047	1.39626	0.283018	1.21272	0.666144	1.71345	0.447935	1.57337	2.31114	0.60408	1.03567	2.86061	0.264829
Q9UP95-4	0.308238	0.494442	0.278373	1.69511	0.32482	0.219398	1.19145	2.20592	2.40616	2.11357	1.75216	1.46822	0.701278	2.27599
Q9UPQ8	0.573585	1.28928	0.26289	0.729103	0.88871	0.49338	1.9235	0.918695	1.47407	3.20542	1.09383	2.81151	0.807362	0.662744
Q9UPT5-4	1.54027	1.39725	1.9224	0.821931	1.06161	0.790427	1.16251	0.708011	0.854717	0.968422	1.13442	0.99816	1.53758	0.935725
Q9UQ80	5.65741	0.957364	1.10565	1.1189	0.921663	1.44372	0.675133	0.88708	0.736865	0.669846	0.45044	0.663314	1.14021	0.908114
Q9Y224	0.937613	1.01414	4.29718	0.596831	1.11761	1.26741	0.452488	0.680153	0.86063	0.705006	0.533253	0.947833	1.19605	0.903661
Q9Y230	5.44582	1.47934	1.4669	0.983175	0.523489	0.954212	0.553163	0.737069	0.757995	0.731406	0.527682	0.68848	0.813042	0.594722
Q9Y262	0.651275	0.888274	0.736902	0.847848	0.667156	1.96779	0.811846	1.09548	1.25299	0.838042	0.568142	1.24813	0.730511	2.11462
Q9Y263	2.17331	1.18314	1.34675	0.861974	0.922422	0.888512	0.90409	1.60284	0.922445	1.06508	1.28128	1.2322	0.87834	0.887975
Q9Y266	0.368419	0.777511	2.0365	0.704149	2.32588	0.648987	0.697005	1.52424	0.650708	0.944214	1.49893	0.895593	1.24822	1.92437
Q9Y282	0.507708	0.627921	0.693116	2.06225	1.32682	1.56576	0.903429	2.56772	1.64062	0.722428	0.842428	0.717985	0.7492	1.53133
Q9Y285	0.955432	1.15671	0.742859	1.7127	0.714707	3.13787	1.07105	0.846178	2.51959	0.956792	1.04142	1.03261	1.10144	2.01815
Q9Y2B0	0.306075	0.764604	1.77643	1.21322	0.886437	1.49265	0.846991	0.680315	1.61064	1.07211	0.897462	0.844887	2.15566	0.786674
Q9Y2C4	0.686067	1.68855	0.714984	1.74725	0.890326	1.93422	1.02483	0.696346	1.17132	1.49103	1.57096	0.575089	1.62957	0.652488
Q9Y2G8-2	0.445106	0.483772	0.122621	0.747038	0.748559	0.921711	1.45142	2.33587	1.60297	1.91797	2.35628	1.54165	0.750194	2.22955
Q9Y2J2-3	0.26339	1.05819	0.163658	0.581465	1.12384	0.422348	1.84256	0.915039	1.83735	2.20271	1.6869	2.02359	1.15829	1.26145
Q9Y2P4	0.642823	0.382688	0.229834	1.995	0.178411	0.2574	2.36354	0.291547	0.599976	0.540764	4.3764	3.38127	0.831202	0.178038
Q9Y2Q0-2	3.56189	1.35901	0.191054	0.926865	0.793757	0.416377	0.858427	0.853185	2.06505	1.15511	2.14245	1.30768	0.759925	1.7345
Q9Y2Q3-4	0.428351	1.21597	4.51603	0.654705	1.28429	1.57365	0.897792	0.594024	0.961067	0.528212	1.04009	0.47121	0.974314	1.83764
Q9Y2S7	0.669219	2.86954	1.50276	1.17248	0.917195	1.0044	0.965239	0.89852	0.933455	1.23349	0.653737	1.30468	0.967837	0.794216
Q9Y2V7-2	1.1133	1.36516	0.611364	1.23717	1.13278	0.694204	1.0527	1.45897	0.944462	0.863217	1.41825	1.07658	0.747509	1.9344
Q9Y2W1	0.822091	1.59798	1.91843	0.486253	0.92439	1.73573	0.4877	1.99267	0.985442	0.759252	1.03142	1.12162	1.00676	1.9837
Q9Y2X3	0.843196	1.08018	0.143865	0.772071	0.714993	1.09583	0.880534	2.53566	1.55986	1.51307	1.41282	1.14206	0.622352	2.5598
Q9Y2Z4	0.339106	5.71663	1.05523	2.63038	1.39489	3.76054	0.302517	1.29639	0.33704	0.569501	0.437504	0.923433	0.441701	0.74935
Q9Y2Z9	0.265225	1.19101	0.447272	1.77061	1.44473	0.756288	1.02752	0.358807	1.99979	1.43213	0.863967	1.31173	1.00191	0.942846
Q9Y315	2.80146	0.689635	0.6348	1.45283	0.629116	1.77294	1.08036	1.43041	1.1267	0.954761	1.24548	0.875736	0.923188	2.19388
Q9Y320-2	0.330463	0.972588	0.328425	0.919374	0.835598	0.556727	1.69331	0.578772	2.02537	1.77072	1.93729	1.68058	0.856733	0.744438
Q9Y371	2.42645	1.00919	1.53819	1.24779	0.705368	0.598673	1.1425	1.10007	0.73128	1.08425	1.08036	0.902643	1.21756	1.08576
Q9Y383-2	1.56635	8.15096	2.28245	0.451159	1.73942	1.34914	0.640785	1.04481	0.410679	0.644281	0.463525	0.771824	0.616073	0.832948
Q9Y385	1.49572	0.678163	0.644617	0.813929	0.960887	0.866788	0.677847	3.50319	1.0737	0.742858	2.6393	0.740038	0.812525	2.60548
Q9Y394-2	0.393808	1.36874	0.206941	1.7781	0.695649	0.815025	1.00088	2.75647	3.27187	1.22975	1.59616	0.922442	0.770514	0.509763
Q9Y3A3-2	1.71492	0.816934	2.4374	0.415745	0.643433	1.12773	0.461857	2.93143	0.680559	0.648683	0.604998	0.598352	0.718303	0.784182
Q9Y3A5	5.31713	0.45279	1.49446	1.02547	1.18326	1.45001	1.07467	1.7949	0.810657	0.427368	1.6511	0.856284	1.79751	1.24622
Q9Y3A6	0.595839	0.805913	1.21524	0.759804	1.07874	1.03944	2.18945	0.315261	1.01433	1.60681	0.626173	1.16563	2.54188	0.616698
Q9Y3B3	0.474608	1.1822	0.762033	1.59444	1.81487	1.15875	1.62162	0.961118	1.25804	1.2425	0.844609	1.16443	0.818647	0.887415
Q9Y3B4	2.24758	0.607833	2.51205	0.605541	1.03031	2.53206	1.14695	2.5672	0.97183	0.674148	1.45159	1.48234	2.329	2.3198
Q9Y3C1	0.37961	1.54049	1.45468	0.538704	2.01278	3.7072	0.606426	1.10706	0.506248	0.721249	0.256733	1.03165	1.00657	1.50657
Q9Y3D6	0.290038	1.05154	4.34422	1.24964	2.10064	0.604033	1.52472	0.140239	1.05632	1.21819	1.62975	0.829249	2.40947	0.222898
Q9Y3D7	0.127588	1.77288	4.44038	1.92644	1.63158	1.21667	0.465692	0.45009	0.518873	0.695505	0.916208	0.34531	1.34533	0.368816
Q9Y3F4	3.28084	0.905802	2.61888	0.797696	1.78678	1.07179	0.738925	0.754348	0.751987	0.672476	0.697035	1.02437	1.05365	0.730706
Q9Y3I0	1.75047	0.844471	3.94114	0.727265	0.975851	1.54462	0.429124	0.822667	0.955882	0.590316	0.898459	1.13207	1.11077	1.63167
Q9Y3P9-2	1.05476	1.56722	0.721792	1.13597	0.991058	0.690031	1.36966	1.91051	0.806889	1.39289	1.57732	1.52873	0.638375	0.732119
Q9Y3U8	0.329852	1.82665	0.59494	0.530604	1.25946	2.45968	0.77222	1.45656	1.1831	1.2952	0.701964	1.49476	0.912777	1.52849
Q9Y3X0	0.267649	1.18925	0.938291	0.321113	1.06149	2.10726	0.884502	0.77623	1.09087	1.45285	0.608875	2.07564	1.57274	1.44419
Q9Y3Z3-2	2.78587	1.35635	0.575153	1.73423	1.28494	0.817178	1.54513	0.534042	1.06828	1.40255	2.05925	1.22694	1.25394	0.883135
Q9Y490	4.46415	0.605917	0.861405	0.686378	0.364873	0.451631	1.02728	1.66159	0.737857	1.06246	1.6764	1.03927	0.926581	0.705034
Q9Y4F1	0.672986	0.574545	0.323279	0.748016	0.826491	1.82917	0.917795	1.67831	2.41206	1.25613	1.826	0.99564	0.586583	1.05014
Q9Y4G6	0.383816	0.76501	0.576199	0.851322	0.836933	0.405977	1.59083	0.623258	1.07303	0.993247	3.12408	1.15939	1.17403	2.30845
Q9Y4L1	2.6337	0.637248	1.45226	0.774804	1.54	1.02461	1.50364	0.830423	2.17667	1.1884	1.06069	1.0183	1.56911	0.59419
Q9Y4P3	0.673168	1.46682	0.137084	1.18051	1.0529	0.498516	0.903674	1.45089	1.84009	1.46118	1.88251	1.02137	0.459951	2.25047
Q9Y4W6	0.650723	2.62703	0.556491	3.86968	1.38448	0.56205	1.17816	1.04292	1.12732	1.99852	1.00083	0.869169	0.484698	0.635526
Q9Y512	0.566688	1.55778	0.832594	1.63752	4.16875	0.360543	2.0099	0.525864	1.15445	1.66835	1.03183	1.05112	0.928381	0.287074
Q9Y5A9-2	1.99057	1.76047	1.48758	1.04534	1.4002	1.64573	0.686677	1.69334	0.820441	0.850811	0.798506	1.04085	0.702749	1.49861
Q9Y5J7	0.306067	1.39421	2.70029	2.07199	0.636214	2.07275	0.5954	0.919079	0.775318	1.08426	0.928058	0.472758	1.67649	0.26776
Q9Y5K8	1.62252	1.49029	2.28466	1.16139	0.763535	0.752085	1.00257	0.434008	0.750914	0.821346	0.595926	0.642177	1.60141	0.786965
Q9Y5M8	0.417213	0.979577	0.681443	0.685492	1.07275	0.744075	1.4923	1.42335	1.3604	2.50672	0.66908	1.23146	1.09785	0.83486
Q9Y5P4-2	1.27158	1.28125	1.11933	0.630721	0.875401	0.912291	1.173	1.43814	0.7294	1.21553	0.678056	0.930198	1.18107	1.06024
Q9Y5S1	4.02685	0.502571	0.22807	1.3286	0.445952	0.408011	1.12758	0.587193	1.5065	1.78919	1.78782	2.76988	0.738358	0.656812
Q9Y5S9	3.50613	1.44583	3.18421	0.393655	0.727028	1.91081	0.428105	1.72685	0.478729	0.682032	0.472494	0.790846	1.31153	1.34312
Q9Y5X3	0.875747	1.41287	5.93565	0.67327	1.12269	0.617913	0.599555	0.49921	0.303312	0.530727	0.626128	0.53128	1.11059	0.620883
Q9Y5Y7	0.115817	0.1211	0.231671	0.23872	1.19038	1.77086	2.74501	1.82878	0.312918	1.08184	0.698107	0.820975	2.29359	1.16515
Q9Y624	4.37119	0.614631	1.88956	0.642677	1.1351	0.84977	1.12482	0.783463	0.621635	0.764795	1.07103	0.614093	1.31748	0.421788
Q9Y639-3	0.693114	0.604543	3.74587	0.694744	1.44471	0.949174	0.875023	0.483209	1.22586	0.789361	1.34346	0.712956	1.36758	0.530299
Q9Y666	0.56844	0.738104	0.268119	1.95678	2.40132	0.473232	2.35694	1.4447	1.24212	1.35181	0.865166	1.1854	0.504558	0.758211
Q9Y676	0.296954	2.35272	1.80731	1.16156	0.603204	1.50543	0.67577	0.959367	2.49488	0.838736	0.842975	0.986646	1.01481	1.48885
Q9Y678	4.09113	0.707946	0.666488	1.14112	0.950167	0.566477	0.974357	2.57409	0.740333	0.927542	1.89204	1.03507	0.622048	1.77953
Q9Y679-3	1.11877	0.368169	0.31349	1.06351	0.518755	0.46046	1.75047	1.43975	1.88536	1.76698	1.43983	1.85267	0.802378	1.32001
Q9Y6B6	0.519647	0.581105	1.17961	1.24297	1.59658	1.72084	0.812262	1.32361	0.830008	0.851685	1.20116	0.670699	1.11001	1.99895
Q9Y6C2	1.1924	0.795934	0.383998	1.12828	0.251743	0.248731	4.2178	0.280436	1.47389	1.20182	3.27784	0.698891	0.670557	0.722496
Q9Y6H1	0.15123	1.01236	4.07723	0.368052	1.40215	4.67942	0.277167	0.324395	0.349743	0.25661	0.410038	0.207702	0.874364	0.175366
Q9Y6I9	0.272923	2.19052	0.598794	1.27006	1.52454	0.541743	0.937469	1.20544	2.66881	1.79583	2.11619	1.41367	0.731041	1.44134
Q9Y6K5	1.49129	1.86325	0.662481	1.42614	0.994061	1.01812	1.09236	3.04638	0.854182	0.969216	0.6251	1.5631	0.494726	0.855105
Q9Y6M9	0.592287	0.666866	1.05924	0.69351	0.329404	0.62111	1.49256	0.858732	1.84985	1.43709	1.62214	0.948173	1.63431	1.03169
Q9Y6N5	0.513572	1.18504	0.221712	3.35044	1.34198	0.749812	1.26838	0.49242	1.39364	2.19606	2.10157	1.02137	0.98646	1.63303
Q6ZMZ3	1.11073	1.78526	0.298691	1.65002	1.28804	0.31951	1.57631	2.58287	1.41454	1.3402	1.22292	1.3393	0.61161	0.957972
