# Supplementary material for: Differentially Expressed Proteins in Malignant and Benign Adrenocortical Tumors
Source: PLoS One. 2014 Feb 3;9(2):e87951. doi: 10.1371/journal.pone.0087951 (PMC3912167; doi:10.1371/journal.pone.0087951)
Supplement: Table S5 — Protein and peptide identification statistics for iTRAQ experiment 1. (XLSX) [file pone.0087951.s006.xlsx]

## Sheet: Proteins
							IS			1151			1105			1739			2302			3072			2414			3353
Accession	Description	ΣCoverage	Σ# Proteins	Σ# Unique Peptides	Σ# Peptides	Σ# PSMs	A8: 113/113	A8: 113/113 Count	A8: 113/113 Variability [%]	A8: 114/113	A8: 114/113 Count	A8: 114/113 Variability [%]	A8: 115/113	A8: 115/113 Count	A8: 115/113 Variability [%]	A8: 116/113	A8: 116/113 Count	A8: 116/113 Variability [%]	A8: 117/113	A8: 117/113 Count	A8: 117/113 Variability [%]	A8: 118/113	A8: 118/113 Count	A8: 118/113 Variability [%]	A8: 119/113	A8: 119/113 Count	A8: 119/113 Variability [%]	A8: 121/113	A8: 121/113 Count	A8: 121/113 Variability [%]	Score A(3,7)	Coverage A(3,7)	# Peptides A(3,7)	# PSM A(3,7)	# AAs	MW [kDa]	calc. pI
Q9UBI6	Guanine nucleotide-binding protein G(I)/G(S)/G(O) subunit gamma-12 OS=Homo sapiens GN=GNG12 PE=1 SV=3 - [GBG12_HUMAN]	51.39	1	3	3	5	1	4	0	0.727014	4	60.9627	1.14623	4	13.4335	0.41655	4	87.6028	0.989118	4	49.0394	0.50871	4	68.316	2.64234	4	4.97525	0.969782	4	16.1926	17.5502	51.39	4	5	72	8.00117	8.96826
P08670	Vimentin OS=Homo sapiens GN=VIM PE=1 SV=4 - [VIME_HUMAN]	46.57	2	15	21	274	1	116	0	0.706363	116	46.1536	1.36701	116	12.1755	0.370599	116	36.718	0.732515	116	19.2619	1.21231	116	16.4735	1.56336	116	22.6375	0.822679	116	19.8252	853.965	46.57	36	274	466	53.6191	5.12256
P07919	Cytochrome b-c1 complex subunit 6, mitochondrial OS=Homo sapiens GN=UQCRH PE=1 SV=2 - [QCR6_HUMAN]	38.46	1	4	4	92	1	63	0	0.322634	63	124.058	0.904203	63	18.0799	0.738677	63	62.0307	0.758201	63	20.9518	4.26064	63	22.4362	0.747775	63	23.5627	2.13673	63	18.5513	413.345	38.46	6	92	91	10.7319	4.43701
Q14764	Major vault protein OS=Homo sapiens GN=MVP PE=1 SV=4 - [MVP_HUMAN]	38.19	1	26	26	444	1	291	0	0.335238	291	88.2779	1.15932	291	13.3522	2.76291	291	23.708	0.735307	291	15.7433	1.11426	291	20.8812	1.0155	291	21.4473	6.58886	291	22.3996	1509.47	38.19	47	444	893	99.2659	5.47803
O75368	SH3 domain-binding glutamic acid-rich-like protein OS=Homo sapiens GN=SH3BGRL PE=1 SV=1 - [SH3L1_HUMAN]	37.72	1	3	3	5	1	5	0	0.896247	5	91.4346	0.862609	5	2.15487	0.619139	5	38.1881	1.05078	5	20.0227	1.27726	5	18.623	1.04051	5	6.8574	1.16366	5	4.90178	18.0737	37.72	3	5	114	12.7664	5.24951
P02647	Apolipoprotein A-I OS=Homo sapiens GN=APOA1 PE=1 SV=1 - [APOA1_HUMAN]	37.08	3	10	10	73	1	40	0	5.71725	40	24.6828	0.631186	40	19.6726	0.401433	40	47.8019	1.16735	40	16.2206	1.59061	40	29.4992	1.38997	40	18.9258	0.909189	40	28.9199	207.369	37.08	17	73	267	30.7589	5.75732
P60709	Actin, cytoplasmic 1 OS=Homo sapiens GN=ACTB PE=1 SV=1 - [ACTB_HUMAN]	35.73	4	4	9	202	1	22	0	6.2904	22	33.0631	0.946776	22	31.1968	0.742537	22	23.8108	0.890077	22	13.4455	1.38931	22	33.3812	1.26429	22	57.8496	0.703359	22	29.549	667.194	35.73	15	202	375	41.7097	5.47803
O60739	Eukaryotic translation initiation factor 1b OS=Homo sapiens GN=EIF1B PE=1 SV=2 - [EIF1B_HUMAN]	35.4	2	2	2	3	1	2	0	1.36124	2	13.0552	0.727001	2	10.713	0.842182	2	9.61046	0.963523	2	12.7986	2.61748	2	38.4045	0.984881	2	10.9148	0.944981	2	13.7373	16.1854	35.4	3	3	113	12.8157	7.37158
Q9NRP2	Uncharacterized protein C16orf61 OS=Homo sapiens GN=C16orf61 PE=1 SV=1 - [CP061_HUMAN]	34.18	1	3	3	17	1	14	0	0.295644	14	52.5759	0.871252	14	4.84787	1.13797	14	13.1234	0.712524	14	14.6806	3.77251	14	9.74022	0.636851	14	13.3935	2.53529	14	10.958	44.7833	34.18	4	17	79	9.45372	7.86963
P25713	Metallothionein-3 OS=Homo sapiens GN=MT3 PE=1 SV=1 - [MT3_HUMAN]	33.82	1	2	2	3	1	2	0	0.0784879	2	649.32	0.228821	2	51.2983	0.88221	2	41.2218	0.0570145	2	536.614	3.35291	2	5.10513	0.174868	2	21.6636	0.353794	2	27.3098	6.11909	33.82	3	3	68	6.92149	4.84326
P62241	40S ribosomal protein S8 OS=Homo sapiens GN=RPS8 PE=1 SV=2 - [RS8_HUMAN]	33.65	1	6	6	46	1	39	0	0.865454	39	26.0509	1.46369	39	10.3249	1.3973	39	18.2702	1.22825	39	17.2782	0.278776	39	44.0429	1.05748	39	17.7474	1.36249	39	14.5302	157.206	33.65	8	46	208	24.1902	10.3159
P21796	Voltage-dependent anion-selective channel protein 1 OS=Homo sapiens GN=VDAC1 PE=1 SV=2 - [VDAC1_HUMAN]	33.57	1	5	5	111	1	31	0	0.338283	31	103.376	0.817668	31	21.0489	0.862281	31	18.6504	0.600789	31	44.2122	4.88294	31	31.5737	1.01015	31	15.66	2.67717	31	30.9796	346.708	33.57	7	111	283	30.7536	8.54346
Q9BRT3	Migration and invasion enhancer 1 OS=Homo sapiens GN=MIEN1 PE=1 SV=1 - [MIEN1_HUMAN]	32.17	1	4	4	7	1	5	0	1.40947	5	31.2369	0.507888	5	22.9831	0.951975	5	6.43033	0.483439	5	17.9632	5.08929	5	7.5613	0.536581	5	9.5542	0.535184	5	12.2117	22.7726	32.17	5	7	115	12.3952	4.37354
Q9NX63	Coiled-coil-helix-coiled-coil-helix domain-containing protein 3, mitochondrial OS=Homo sapiens GN=CHCHD3 PE=1 SV=1 - [CHCH3_HUMAN]	32.16	1	8	8	50	1	41	0	0.250138	41	82.6956	0.8865	41	17.4712	1.19513	41	26.3686	0.865743	41	12.7106	3.33102	41	24.244	0.963808	41	19.6158	1.65658	41	13.7746	134.509	32.16	11	50	227	26.1362	8.27979
P02768	Serum albumin OS=Homo sapiens GN=ALB PE=1 SV=2 - [ALBU_HUMAN]	31.69	2	17	17	270	1	186	0	4.79482	186	25.825	1.11804	186	15.25	0.419494	186	46.8904	0.844959	186	13.9012	1.03427	186	19.2432	1.31892	186	22.5329	1.33176	186	15.5728	873.663	31.69	31	270	609	69.3215	6.27783
P51149	Ras-related protein Rab-7a OS=Homo sapiens GN=RAB7A PE=1 SV=1 - [RAB7A_HUMAN]	31.4	1	5	5	32	1	26	0	1.20994	26	44.7922	1.45164	26	24.4816	1.27582	26	23.1034	0.951685	26	14.5881	1.49172	26	29.3671	1.11239	26	29.163	1.24551	26	26.9484	112.406	31.4	8	32	207	23.4748	6.69775
Q9NNX6-12	Isoform 12 of CD209 antigen OS=Homo sapiens GN=CD209 - [CD209_HUMAN]	31.31	22	4	4	6	1	6	0	0.340795	6	35.1877	0.344878	6	17.0503	0.190913	6	108.815	0.690555	6	15.2467	1.97793	6	32.7654	0.478297	6	43.2913	1.31824	6	6.57778	13.0019	31.31	4	6	297	33.8526	7.26904
Q15369	Transcription elongation factor B polypeptide 1 OS=Homo sapiens GN=TCEB1 PE=1 SV=1 - [ELOC_HUMAN]	30.36	1	2	2	2	1	2	0	1.11316	2	109.01	0.539623	2	70.2071	0.63579	2	73.1083	0.612936	2	103.374	3.63718	2	278.606	0.514754	2	39.1801	0.533406	2	73.1323	9.22483	30.36	2	2	112	12.465	4.77979
P14618	Pyruvate kinase isozymes M1/M2 OS=Homo sapiens GN=PKM2 PE=1 SV=4 - [KPYM_HUMAN]	29.76	1	2	11	47	1	4	0	3.83322	4	5.53409	1.21858	4	5.1116	0.720755	4	1.87932	0.871009	4	7.37395	0.531155	4	22.0218	0.519475	4	11.3004	1.38832	4	6.57395	177.352	29.76	18	47	531	57.9	7.84033
Q8N4H5	Mitochondrial import receptor subunit TOM5 homolog OS=Homo sapiens GN=TOMM5 PE=1 SV=1 - [TOM5_HUMAN]	29.41	1	2	2	4	1	4	0	0.226506	4	3.06498	0.479196	4	71.1377	1.30016	4	15.2574	1.37977	4	45.7332	2.60275	4	14.6415	0.574495	4	237.767	0.629031	4	34.7122	11.3431	29.41	2	4	51	6.03137	9.70068
P68036	Ubiquitin-conjugating enzyme E2 L3 OS=Homo sapiens GN=UBE2L3 PE=1 SV=1 - [UB2L3_HUMAN]	29.22	2	4	4	9	1	4	0	4.20809	4	1.06795	0.760988	4	9.96801	0.403644	4	5.20368	1.11398	4	5.09119	1.76992	4	2.9692	1.32625	4	10.526	0.678467	4	13.5831	32.2319	29.22	5	9	154	17.8502	8.51416
P80723-2	Isoform 2 of Brain acid soluble protein 1 OS=Homo sapiens GN=BASP1 - [BASP1_HUMAN]	28.9	2	4	4	7	1	5	0	0.808672	5	7.94712	0.373656	5	41.8969	2.69805	5	43.8739	0.58451	5	11.3162	4.4224	5	26.5059	0.657635	5	22.5878	1.42523	5	24.5214	23.6765	28.9	6	7	173	17.6536	4.76709
Q9NX40	OCIA domain-containing protein 1 OS=Homo sapiens GN=OCIAD1 PE=1 SV=1 - [OCAD1_HUMAN]	28.57	3	5	5	25	1	18	0	0.197775	18	77.0771	0.891507	18	17.9182	1.51925	18	43.0285	1.05866	18	15.7515	2.25343	18	17.5179	0.836826	18	11.5452	1.98351	18	19.198	86.9498	28.57	8	25	245	27.6088	7.48877
Q96KK5	Histone H2A type 1-H OS=Homo sapiens GN=HIST1H2AH PE=1 SV=3 - [H2A1H_HUMAN]	28.13	12	1	2	21																									64.0156	28.13	4	21	128	13.8978	10.8872
Q16777	Histone H2A type 2-C OS=Homo sapiens GN=HIST2H2AC PE=1 SV=4 - [H2A2C_HUMAN]	27.91	3	1	2	19																									52.447	27.91	4	19	129	13.9798	10.9019
P68871	Hemoglobin subunit beta OS=Homo sapiens GN=HBB PE=1 SV=2 - [HBB_HUMAN]	27.89	1	2	3	95	1	19	0	7.1297	19	26.7172	0.615942	19	23.6035	0.722111	19	46.9192	0.591435	19	35.9021	0.541658	19	38.8027	1.10883	19	13.22	0.568701	19	34.906	383.579	27.89	6	95	147	15.9883	7.28369
Q07065	Cytoskeleton-associated protein 4 OS=Homo sapiens GN=CKAP4 PE=1 SV=2 - [CKAP4_HUMAN]	27.74	10	15	16	77	1	53	0	0.345876	53	72.1709	0.675719	53	15.6766	0.819959	53	70.368	0.562965	53	20.3299	1.50566	53	32.4165	0.866901	53	24.3251	1.99214	53	20.0934	271.001	27.74	24	77	602	65.9827	5.92236
P30043	Flavin reductase (NADPH) OS=Homo sapiens GN=BLVRB PE=1 SV=3 - [BLVRB_HUMAN]	27.67	1	3	3	23	1	4	0	5.77531	4	120.088	0.957232	4	18.5647	0.753995	4	63.0832	0.936678	4	7.3372	1.04158	4	27.0161	0.797605	4	16.8983	1.2433	4	52.5197	87.7395	27.67	5	23	206	22.1054	7.6499
P61981	14-3-3 protein gamma OS=Homo sapiens GN=YWHAG PE=1 SV=2 - [1433G_HUMAN]	27.13	3	5	7	37	1	18	0	1.81117	18	26.6633	0.707392	18	12.6749	1.31497	18	41.8123	0.613337	18	9.40804	3.31749	18	15.5411	0.770399	18	18.1252	0.679037	18	13.1207	112.671	27.13	11	37	247	28.2849	4.89404
P06733	Alpha-enolase OS=Homo sapiens GN=ENO1 PE=1 SV=2 - [ENOA_HUMAN]	26.96	2	9	10	32	1	18	0	3.7002	18	29.0315	1.39201	18	14.5403	0.736923	18	21.0662	0.660295	18	12.5679	1.30106	18	27.9513	1.02219	18	31.9346	1.09945	18	21.9821	103.925	26.96	16	32	434	47.1393	7.38623
O76070	Gamma-synuclein OS=Homo sapiens GN=SNCG PE=1 SV=2 - [SYUG_HUMAN]	26.77	2	3	3	12	1	11	0	0.249016	11	105.67	0.903489	11	7.46177	2.07385	11	39.4937	0.460789	11	31.8962	1.73585	11	10.1108	0.690372	11	19.028	1.10921	11	10.8195	44.8244	26.77	4	12	127	13.3228	4.85596
P69905	Hemoglobin subunit alpha OS=Homo sapiens GN=HBA1 PE=1 SV=2 - [HBA_HUMAN]	26.76	2	3	3	26																									107.469	26.76	5	26	142	15.2479	8.67529
P60880	Synaptosomal-associated protein 25 OS=Homo sapiens GN=SNAP25 PE=1 SV=1 - [SNP25_HUMAN]	26.7	2	5	5	15	1	8	0	0.502629	8	59.4059	0.543975	8	81.1423	0.459869	8	53.3531	0.383097	8	61.4434	7.50223	8	10.3319	0.407866	8	14.4414	0.701263	8	19.373	54.2183	26.7	7	15	206	23.3002	4.76709
Q9BQ49	UPF0608 protein C19orf42 OS=Homo sapiens GN=C19orf42 PE=1 SV=2 - [CS042_HUMAN]	26.67	1	2	2	4	1	4	0	0.860386	4	6.89488	1.45535	4	21.38	1.39246	4	13.8209	1.79699	4	16.8693	0.764173	4	14.9941	0.774439	4	38.2783	0.929391	4	10.2129	7.37725	26.67	2	4	75	8.62548	8.17725
P30519	Heme oxygenase 2 OS=Homo sapiens GN=HMOX2 PE=1 SV=2 - [HMOX2_HUMAN]	26.27	1	5	5	8	1	5	0	0.891677	5	36.1908	1.23469	5	1.90845	1.1355	5	23.6909	0.948613	5	13.6091	1.94913	5	9.17887	1.42508	5	7.58688	1.04325	5	11.7902	31.2211	26.27	8	8	316	36.0098	5.41455
Q9BRT2	Uncharacterized protein C6orf125 OS=Homo sapiens GN=C6orf125 PE=1 SV=1 - [CF125_HUMAN]	26.19	1	3	3	6	1	3	0	0.312872	3	106.994	0.583055	3	30.4085	1.55152	3	9.00448	1.04008	3	1.11798	3.41553	3	21.5158	0.819607	3	85.2018	2.9519	3	0.272909	20.2186	26.19	5	6	126	14.8654	7.37158
P24844	Myosin regulatory light polypeptide 9 OS=Homo sapiens GN=MYL9 PE=1 SV=4 - [MYL9_HUMAN]	26.16	3	4	4	9	1	8	0	3.10152	8	49.3122	0.730489	8	68.485	0.736578	8	93.7097	0.588921	8	36.2719	4.29963	8	54.2912	1.02574	8	14.9532	0.567258	8	102.768	34.5905	26.16	6	9	172	19.8144	4.91943
P01765	Ig heavy chain V-III region TIL OS=Homo sapiens PE=1 SV=1 - [HV304_HUMAN]	26.09	5	2	2	11	1	8	0	3.57716	8	46.901	1.51089	8	21.0357	0.535417	8	68.3937	0.806254	8	6.08697	0.512152	8	12.2529	0.916788	8	19.7919	2.45612	8	10.7959	43.9772	26.09	4	11	115	12.3481	9.12939
Q9NZ45	CDGSH iron-sulfur domain-containing protein 1 OS=Homo sapiens GN=CISD1 PE=1 SV=1 - [CISD1_HUMAN]	25.93	1	2	2	3	1	3	0	0.324119	3	29.2635	1.37223	3	24.95	1.16956	3	26.8956	1.24296	3	4.99804	2.08711	3	44.0076	1.58404	3	30.1497	2.98574	3	58.736	13.0198	25.93	2	3	108	12.1912	9.08545
P02545-2	Isoform C of Prelamin-A/C OS=Homo sapiens GN=LMNA - [LMNA_HUMAN]	25.87	3	15	17	60	1	40	0	0.734655	40	33.3941	0.416548	40	19.2238	1.01979	40	22.7954	0.772669	40	10.3335	0.899707	40	19.5576	0.846437	40	21.5628	1.20477	40	14.5818	192.971	25.87	27	60	572	65.0956	6.84424
P07738	Bisphosphoglycerate mutase OS=Homo sapiens GN=BPGM PE=1 SV=2 - [PMGE_HUMAN]	25.87	1	5	5	13	1	2	0	12.2227	2	4.6819	0.983614	2	2.74641	0.971607	2	52.5444	0.675178	2	28.5593	0.548153	2	73.0422	0.566438	2	32.5455	1.05352	2	76.72	45.4728	25.87	6	13	259	29.9865	6.53662
P55145	Mesencephalic astrocyte-derived neurotrophic factor OS=Homo sapiens GN=MANF PE=1 SV=3 - [MANF_HUMAN]	25.82	1	4	4	13	1	8	0	0.332508	8	22.0838	2.4082	8	16.142	0.942591	8	19.4267	0.931705	8	14	2.83732	8	8.92261	0.950468	8	16.1982	0.570514	8	14.3702	44.4345	25.82	8	13	182	20.6868	8.68994
Q96HY6	DDRGK domain-containing protein 1 OS=Homo sapiens GN=DDRGK1 PE=1 SV=2 - [DDRGK_HUMAN]	25.48	2	6	6	28	1	20	0	0.191455	20	89.2443	1.781	20	11.7351	1.09715	20	23.291	1.22522	20	7.84474	1.3393	20	18.8565	1.35875	20	33.4034	0.806648	20	39.7634	95.7885	25.48	10	28	314	35.5895	5.12256
O75947	ATP synthase subunit d, mitochondrial OS=Homo sapiens GN=ATP5H PE=1 SV=3 - [ATP5H_HUMAN]	25.47	2	5	5	24	1	16	0	0.304765	16	97.594	0.911962	16	25.0374	1.45195	16	28.7613	0.995816	16	22.211	3.03814	16	12.9866	1.07056	16	27.9085	2.0305	16	31.1544	74.0317	25.47	7	24	161	18.4795	5.30029
P30050	60S ribosomal protein L12 OS=Homo sapiens GN=RPL12 PE=1 SV=1 - [RL12_HUMAN]	25.45	2	3	3	12	1	5	0	1.28571	5	65.291	0.720306	5	29.9143	1.00219	5	77.6011	0.838688	5	26.7909	1.64547	5	38.309	0.523221	5	105.074	0.911002	5	13.9124	38.7686	25.45	6	12	165	17.8075	9.42236
P01766	Ig heavy chain V-III region BRO OS=Homo sapiens PE=1 SV=1 - [HV305_HUMAN]	25	4	2	2	11	1	7	0	3.0627	7	13.6009	1.29662	7	9.32666	0.356186	7	14.1922	0.714215	7	60.3764	0.413767	7	11.5027	0.864231	7	21.4728	2.26958	7	38.3373	44.9968	25	4	11	120	13.2184	6.56592
Q12981	Vesicle transport protein SEC20 OS=Homo sapiens GN=BNIP1 PE=1 SV=3 - [SEC20_HUMAN]	25	4	5	5	9	1	6	0	0.801319	6	19.258	1.6751	6	17.9105	1.11731	6	38.4697	1.03821	6	21.522	1.38795	6	12.5474	1.61149	6	28.1223	0.889425	6	10.3298	23.8926	25	7	9	228	26.1159	8.95361
P08133	Annexin A6 OS=Homo sapiens GN=ANXA6 PE=1 SV=3 - [ANXA6_HUMAN]	24.96	1	16	16	114	1	78	0	2.27379	78	29.0684	1.23756	78	14.0426	0.78258	78	29.41	0.721415	78	19.0204	1.69999	78	18.2995	1.72543	78	43.9497	1.51413	78	22.604	390.066	24.96	28	114	673	75.8256	5.60498
P11142	Heat shock cognate 71 kDa protein OS=Homo sapiens GN=HSPA8 PE=1 SV=1 - [HSP7C_HUMAN]	24.77	2	8	13	117	1	29	0	2.21544	29	18.2113	0.561947	29	20.8792	1.36223	29	32.1674	1.15092	29	9.55178	1.4933	29	18.4382	0.494164	29	52.4121	0.607779	29	33.323	426.166	24.77	21	117	646	70.8542	5.51611
Q9HDC9	Adipocyte plasma membrane-associated protein OS=Homo sapiens GN=APMAP PE=1 SV=2 - [APMAP_HUMAN]	24.28	2	7	7	22	1	15	0	1.44266	15	34.0218	1.35329	15	8.6183	1.21036	15	20.4438	1.07632	15	17.8559	0.489181	15	30.5232	1.43637	15	22.1825	1.68321	15	13.3207	84.0301	24.28	11	22	416	46.4509	6.16357
P60981	Destrin OS=Homo sapiens GN=DSTN PE=1 SV=3 - [DEST_HUMAN]	24.24	1	4	4	12	1	10	0	2.4529	10	48.2639	0.738832	10	28.1143	0.59833	10	7.888	0.823806	10	14.976	2.85276	10	11.8211	1.17366	10	27.8403	1.25812	10	22.1167	35.7645	24.24	6	12	165	18.4935	7.85498
P62937	Peptidyl-prolyl cis-trans isomerase A OS=Homo sapiens GN=PPIA PE=1 SV=2 - [PPIA_HUMAN]	24.24	1	4	4	41	1	26	0	4.88894	26	18.6189	0.558164	26	32.864	0.827941	26	22.457	0.561006	26	20.245	3.43961	26	15.6576	0.651223	26	35.6198	0.545696	26	33.0337	108.301	24.24	7	41	165	18.0009	7.81104
Q99653	Calcium-binding protein p22 OS=Homo sapiens GN=CHP PE=1 SV=3 - [CHP1_HUMAN]	24.1	1	4	4	12	1	8	0	0.625591	8	17.4525	0.951543	8	24.8882	0.865965	8	33.4147	0.783526	8	25.5863	2.7839	8	33.8248	0.722561	8	37.259	0.804355	8	29.9318	42.5428	24.1	5	12	195	22.4423	5.09717
Q8WUW1	Protein BRICK1 OS=Homo sapiens GN=BRK1 PE=1 SV=1 - [BRK1_HUMAN]	24	2	2	2	2	1	2	0	1.07774	2	24.5128	0.412288	2	8.32433	1.14746	2	29.7013	0.707407	2	24.0282	3.65026	2	40.8459	0.635239	2	2.06627	0.93301	2	77.9989	5.1246	24	2	2	75	8.73946	5.45264
P14618-2	Isoform M1 of Pyruvate kinase isozymes M1/M2 OS=Homo sapiens GN=PKM2 - [KPYM_HUMAN]	23.92	1	1	10	42	1	1		3.47878	1		1.0735	1		0.533624	1		0.742274	1		0.437623	1		0.794846	1		3.94939	1		150.594	23.92	16	42	531	58.0249	7.7085
Q9P2X0	Dolichol-phosphate mannosyltransferase subunit 3 OS=Homo sapiens GN=DPM3 PE=1 SV=2 - [DPM3_HUMAN]	23.91	2	2	2	12	1	8	0	0.607164	8	33.1335	2.15825	8	24.6852	0.675274	8	17.5222	1.58848	8	10.8708	0.740101	8	19.6158	2.07078	8	38.6022	1.30012	8	13.4883	46.69	23.91	4	12	92	10.0872	5.93506
P04792	Heat shock protein beta-1 OS=Homo sapiens GN=HSPB1 PE=1 SV=2 - [HSPB1_HUMAN]	23.9	1	4	4	154	1	117	0	0.298113	117	123.661	0.340228	117	80.4847	1.24161	117	20.6007	0.370303	117	52.8781	6.26284	117	18.9751	0.441579	117	35.8435	0.847609	117	22.2792	436.103	23.9	8	154	205	22.7685	6.40479
P07355	Annexin A2 OS=Homo sapiens GN=ANXA2 PE=1 SV=2 - [ANXA2_HUMAN]	23.89	3	8	8	57	1	38	0	1.65988	38	34.7826	0.834577	38	12.2948	0.261759	38	38.4091	0.877437	38	17.2866	0.358249	38	33.1003	1.30143	38	34.6947	1.81317	38	28.7851	189.401	23.89	14	57	339	38.5798	7.75244
P06753-3	Isoform 3 of Tropomyosin alpha-3 chain OS=Homo sapiens GN=TPM3 - [TPM3_HUMAN]	23.89	4	3	6	23	1	10	0	3.62984	10	19.6157	0.617574	10	21.9545	0.469828	10	23.009	0.764934	10	5.32203	1.4017	10	17.306	0.753949	10	27.4483	0.60371	10	15.0663	82.7605	23.89	9	23	247	28.9378	4.80518
P31949	Protein S100-A11 OS=Homo sapiens GN=S100A11 PE=1 SV=2 - [S10AB_HUMAN]	23.81	1	2	2	6	1	6	0	3.37368	6	9.86533	0.461518	6	24.9401	0.582855	6	25.2703	0.637331	6	4.90508	1.10112	6	9.50526	0.831467	6	23.4871	1.41697	6	22.5549	20.3057	23.81	2	6	105	11.7328	7.12256
P67936	Tropomyosin alpha-4 chain OS=Homo sapiens GN=TPM4 PE=1 SV=3 - [TPM4_HUMAN]	23.79	4	2	7	15	1	3	0	3.23587	3	21.1145	0.644246	3	25.8461	1.07069	3	47.0814	0.576961	3	10.612	1.50429	3	12.2702	0.774645	3	49.6366	0.500755	3	29.0344	44.1115	23.79	8	15	248	28.5045	4.69092
Q8TCD1	UPF0729 protein C18orf32 OS=Homo sapiens GN=C18orf32 PE=2 SV=1 - [CR032_HUMAN]	23.68	1	2	2	2	1	2	0	0.219919	2	92.0767	1.90472	2	29.4107	1.2525	2	8.14721	1.27917	2	11.9358	1.58841	2	52.4974	1.38791	2	71.759	0.91551	2	2.95558	2.19669	23.68	2	2	76	8.66361	9.12939
P10809	60 kDa heat shock protein, mitochondrial OS=Homo sapiens GN=HSPD1 PE=1 SV=2 - [CH60_HUMAN]	23.56	1	10	10	62	1	37	0	0.414848	37	51.1733	1.33247	37	15.2018	0.599476	37	37.1136	0.832418	37	13.6611	0.807447	37	21.1051	0.525214	37	19.862	0.959811	37	14.8205	230.296	23.56	16	62	573	61.0164	5.87158
P25705	ATP synthase subunit alpha, mitochondrial OS=Homo sapiens GN=ATP5A1 PE=1 SV=1 - [ATPA_HUMAN]	23.51	1	12	13	124	1	82	0	0.231155	82	87.3432	1.1511	82	16.8333	1.65261	82	59.4702	1.14117	82	20.754	0.456754	82	64.6725	0.848858	82	16.5691	3.30379	82	33.2972	401.782	23.51	20	124	553	59.7136	9.12939
O00161-2	Isoform SNAP-23b of Synaptosomal-associated protein 23 OS=Homo sapiens GN=SNAP23 - [SNP23_HUMAN]	23.42	2	3	3	17	1	10	0	2.78713	10	20.8317	0.944824	10	29.9007	0.597523	10	14.4307	1.20638	10	18.1316	2.02657	10	25.7503	1.1877	10	27.5432	0.739989	10	4.82872	65.462	23.42	5	17	158	17.7778	4.69092
P53680-2	Isoform 2 of AP-2 complex subunit sigma OS=Homo sapiens GN=AP2S1 - [AP2S1_HUMAN]	23.08	2	2	2	5	1	3	0	1.57171	3	30.9262	1.23718	3	24.4275	0.878941	3	12.0763	1.00711	3	2.96521	1.19985	3	21.977	0.851906	3	14.9075	0.973486	3	34.5614	20.2909	23.08	3	5	104	12.4094	5.84619
P30086	Phosphatidylethanolamine-binding protein 1 OS=Homo sapiens GN=PEBP1 PE=1 SV=3 - [PEBP1_HUMAN]	22.99	1	3	3	28	1	17	0	0.224676	17	49.1183	1.11766	17	6.36216	0.460741	17	90.4574	1.17433	17	10.6986	1.44054	17	11.4959	1.36041	17	21.9541	1.07904	17	9.93791	102.908	22.99	6	28	187	21.0437	7.53271
P06576	ATP synthase subunit beta, mitochondrial OS=Homo sapiens GN=ATP5B PE=1 SV=3 - [ATPB_HUMAN]	22.68	1	6	6	41	1	23	0	0.515831	23	59.5973	0.509469	23	37.3209	0.544304	23	36.8957	0.43763	23	44.4156	3.16685	23	53.8834	0.82923	23	27.2839	1.84234	23	32.995	145.591	22.68	11	41	529	56.5246	5.40186
P21964-2	Isoform Soluble of Catechol O-methyltransferase OS=Homo sapiens GN=COMT - [COMT_HUMAN]	22.62	2	3	3	21	1	9	0	0.322374	9	43.8019	2.76961	9	5.24703	1.10891	9	7.07311	1.50035	9	6.29573	0.606647	9	14.2673	1.83262	9	3.17834	1.40655	9	9.0526	71.3005	22.62	5	21	221	24.4334	5.32568
P62906	60S ribosomal protein L10a OS=Homo sapiens GN=RPL10A PE=1 SV=2 - [RL10A_HUMAN]	22.58	1	4	4	11	1	10	0	0.947919	10	44.3436	1.17281	10	11.0278	1.56069	10	132.047	1.20894	10	18.6838	1.08862	10	27.9733	0.920744	10	46.776	1.1565	10	35.303	34.7757	22.58	5	11	217	24.8155	9.93506
P50148	Guanine nucleotide-binding protein G(q) subunit alpha OS=Homo sapiens GN=GNAQ PE=1 SV=4 - [GNAQ_HUMAN]	22.56	3	7	8	13	1	7	0	2.04904	7	18.9356	1.17653	7	32.5231	0.819109	7	59.9939	1.43713	7	39.8482	0.730058	7	27.8332	1.67095	7	43.2713	1.22016	7	38.4698	40.4257	22.56	10	13	359	42.1153	5.68115
P20962	Parathymosin OS=Homo sapiens GN=PTMS PE=1 SV=2 - [PTMS_HUMAN]	22.55	1	2	2	12	1	7	0	0.382728	7	25.6668	0.920291	7	4.89897	0.744605	7	21.8959	0.756057	7	17.8925	3.01659	7	17.9813	0.800336	7	9.46969	2.62698	7	8.55819	32.6441	22.55	4	12	102	11.5232	4.15771
Q9BYD1	39S ribosomal protein L13, mitochondrial OS=Homo sapiens GN=MRPL13 PE=1 SV=1 - [RM13_HUMAN]	22.47	1	3	3	6	1	3	0	0.481657	3	43.1721	1.66324	3	10.453	3.08118	3	13.7016	0.88529	3	10.8093	1.59279	3	1.10963	1.29357	3	6.53909	2.29968	3	9.40226	27.5726	22.47	5	6	178	20.6787	9.15869
P00167-2	Isoform 2 of Cytochrome b5 OS=Homo sapiens GN=CYB5A - [CYB5_HUMAN]	22.45	2	2	2	12	1	10	0	0.293939	10	33.2848	0.751376	10	10.7772	0.667992	10	24.8485	0.57398	10	10.5062	1.71765	10	13.5311	1.94886	10	6.17939	1.29787	10	9.10608	42.0443	22.45	4	12	98	11.2615	5.13525
P49411	Elongation factor Tu, mitochondrial OS=Homo sapiens GN=TUFM PE=1 SV=2 - [EFTU_HUMAN]	22.35	1	8	8	68	1	41	0	0.304934	41	152.638	0.512897	41	53.4168	14.1738	41	34.2932	1.00491	41	21.3943	0.395618	41	53.2054	0.417179	41	40.4785	3.32725	41	24.92	271.779	22.35	13	68	452	49.5102	7.60596
P23528	Cofilin-1 OS=Homo sapiens GN=CFL1 PE=1 SV=3 - [COF1_HUMAN]	22.29	1	3	4	21	1	7	0	6.7716	7	35.8543	0.67619	7	7.12372	0.90888	7	29.1533	0.73063	7	11.2331	1.31031	7	37.602	0.697164	7	23.352	0.880972	7	14.8204	55.415	22.29	6	21	166	18.4907	8.08936
P06727	Apolipoprotein A-IV OS=Homo sapiens GN=APOA4 PE=1 SV=3 - [APOA4_HUMAN]	22.22	1	9	9	29	1	22	0	8.12711	22	13.5805	0.768035	22	13.6118	0.280772	22	48.7047	0.637014	22	24.8994	1.36294	22	12.5738	1.50119	22	12.8405	1.54371	22	19.4197	98.7282	22.22	12	29	396	45.3715	5.37646
P05204	Non-histone chromosomal protein HMG-17 OS=Homo sapiens GN=HMGN2 PE=1 SV=3 - [HMGN2_HUMAN]	22.22	1	2	2	3	1	2	0	0.0743297	2	43.22	0.307441	2	7.21683	0.703176	2	28.1522	0.764419	2	13.6471	2.8472	2	27.3638	0.535464	2	20.4947	0.353516	2	95.2374	8.98865	22.22	3	3	90	9.38706	9.99365
Q14254	Flotillin-2 OS=Homo sapiens GN=FLOT2 PE=1 SV=2 - [FLOT2_HUMAN]	22.2	1	8	8	26	1	13	0	5.8793	13	14.7774	0.593692	13	41.4378	0.83644	13	20.51	1.10389	13	9.52249	0.280161	13	64.3099	1.0109	13	26.2829	0.893031	13	27.1516	102.69	22.2	11	26	428	47.0347	5.24951
P00568	Adenylate kinase isoenzyme 1 OS=Homo sapiens GN=AK1 PE=1 SV=3 - [KAD1_HUMAN]	22.16	1	4	4	10	1	3	0	8.99788	3	0.147664	0.964301	3	0.181934	0.181468	3	62.9657	0.438473	3	18.8453	0.533056	3	71.4605	1.03581	3	14.9426	0.869715	3	45.2727	28.7103	22.16	4	10	194	21.6213	8.63135
P19320-2	Isoform 2 of Vascular cell adhesion protein 1 OS=Homo sapiens GN=VCAM1 - [VCAM1_HUMAN]	22.1	3	12	12	46	1	21	0	0.492135	21	80.5118	0.37993	21	87.7082	0.325163	21	43.6702	1.00435	21	45.9177	9.55911	21	31.52	0.471737	21	31.5217	0.336293	21	46.5247	138.371	22.1	18	46	647	71.2094	5.17334
P49458	Signal recognition particle 9 kDa protein OS=Homo sapiens GN=SRP9 PE=1 SV=2 - [SRP09_HUMAN]	22.09	1	2	2	5	1	3	0	1.94422	3	10.0512	0.905292	3	6.19541	0.809691	3	7.80197	0.950651	3	7.44307	1.78801	3	5.88822	0.934985	3	0.684505	0.696584	3	13.7666	14.9662	22.09	4	5	86	10.1051	7.97217
P61353	60S ribosomal protein L27 OS=Homo sapiens GN=RPL27 PE=1 SV=2 - [RL27_HUMAN]	22.06	1	2	2	6	1	5	0	0.599637	5	4.41727	1.20683	5	6.31579	1.43608	5	7.0258	1.26668	5	12.8757	0.456141	5	2.33886	1.01829	5	1.70715	0.537654	5	8.42521	18.9081	22.06	3	6	136	15.7877	10.5649
Q5RI15	Protein FAM36A OS=Homo sapiens GN=FAM36A PE=1 SV=2 - [FA36A_HUMAN]	22.03	2	2	2	7	1	6	0	0.294751	6	27.4065	2.0282	6	10.5375	0.815771	6	15.038	1.58936	6	14.7329	0.445236	6	16.1699	1.75693	6	42.2051	1.30918	6	17.6844	27.8685	22.03	3	7	118	13.2828	8.76318
Q9BV40	Vesicle-associated membrane protein 8 OS=Homo sapiens GN=VAMP8 PE=1 SV=1 - [VAMP8_HUMAN]	22	1	2	2	3	1	3	0	3.28414	3	16.019	0.934864	3	0.73544	0.478029	3	28.6442	1.54765	3	10.5101	1.66308	3	12.9748	1.59888	3	11.8333	0.934964	3	5.31587	10.2422	22	2	3	100	11.431	7.34229
P02794	Ferritin heavy chain OS=Homo sapiens GN=FTH1 PE=1 SV=2 - [FRIH_HUMAN]	21.86	1	3	3	9	1	4	0	0.816515	4	44.0345	1.73635	4	3.59993	0.295091	4	86.5978	0.988289	4	39.5352	2.63552	4	10.6139	1.64796	4	4.50238	0.31009	4	52.5643	24.7589	21.86	4	9	183	21.2123	5.5542
P11021	78 kDa glucose-regulated protein OS=Homo sapiens GN=HSPA5 PE=1 SV=2 - [GRP78_HUMAN]	21.71	3	10	12	90	1	40	0	1.04895	40	21.2669	1.30648	40	23.889	0.860477	40	54.8482	1.19694	40	14.7841	1.51238	40	21.1003	1.1189	40	35.5212	0.795373	40	23.502	298.255	21.71	21	90	654	72.2884	5.16064
Q6NVV1	Putative 60S ribosomal protein L13a-like MGC87657 OS=Homo sapiens PE=5 SV=1 - [R13AX_HUMAN]	21.57	2	2	2	9	1	8	0	0.744267	8	35.4974	1.77042	8	8.3305	1.22347	8	73.7175	1.08601	8	58.2242	0.303386	8	10.9949	1.82629	8	15.7202	1.43323	8	6.49851	23.6775	21.57	3	9	102	12.1269	10.7554
Q16891-2	Isoform 2 of Mitochondrial inner membrane protein OS=Homo sapiens GN=IMMT - [IMMT_HUMAN]	21.55	3	15	15	102	1	82	0	0.188216	82	88.627	1.26416	82	16.6139	1.52855	82	35.3968	1.18774	82	19.4141	1.55185	82	33.5577	1.25344	82	32.9063	2.72489	82	38.7362	329.972	21.55	26	102	747	82.5738	6.56592
P08107	Heat shock 70 kDa protein 1A/1B OS=Homo sapiens GN=HSPA1A PE=1 SV=5 - [HSP71_HUMAN]	21.53	3	5	11	90	1	21	0	2.72414	21	45.2797	0.942659	21	22.5748	1.67321	21	30.0156	0.853786	21	30.5163	0.165005	21	69.3089	1.21795	21	36.5152	0.774668	21	20.4839	337.87	21.53	18	90	641	70.009	5.65576
Q02818	Nucleobindin-1 OS=Homo sapiens GN=NUCB1 PE=1 SV=4 - [NUCB1_HUMAN]	21.26	1	10	10	34	1	26	0	0.247156	26	53.4268	2.24361	26	15.4289	0.904096	26	25.7582	0.999086	26	11.3044	1.78815	26	12.7238	0.740561	26	27.2241	1.26814	26	11.6909	111.112	21.26	14	34	461	53.8463	5.24951
P68104	Elongation factor 1-alpha 1 OS=Homo sapiens GN=EEF1A1 PE=1 SV=1 - [EF1A1_HUMAN]	21.21	3	5	5	7	1	2	0	5.55042	2	6.85465	0.690107	2	2.3503	0.58615	2	78.1016	0.651857	2	48.2835	1.55173	2	54.9874	1.19142	2	53.8472	0.619973	2	10.0308	33.5729	21.21	7	7	462	50.1091	9.01221
P38646	Stress-70 protein, mitochondrial OS=Homo sapiens GN=HSPA9 PE=1 SV=2 - [GRP75_HUMAN]	21.21	1	14	14	181	1	134	0	0.219383	134	99.9511	0.482679	134	32.1363	3.67365	134	30.1898	0.450141	134	29.5145	2.74777	134	20.6487	0.357197	134	24.1095	2.16288	134	17.378	588.468	21.21	23	181	679	73.6348	6.16357
O43707	Alpha-actinin-4 OS=Homo sapiens GN=ACTN4 PE=1 SV=2 - [ACTN4_HUMAN]	21.19	3	13	15	69	1	40	0	0.407175	40	34.5661	0.515789	40	38.3919	1.39853	40	80.5894	1.38222	40	25.4619	2.12886	40	15.6153	0.683309	40	73.3721	0.428118	40	21.1571	228.855	21.19	26	69	911	104.788	5.43994
Q9BUK0	Coiled-coil-helix-coiled-coil-helix domain-containing protein 7 OS=Homo sapiens GN=CHCHD7 PE=2 SV=1 - [CHCH7_HUMAN]	21.18	2	1	1	2	1	1		0.139808	1		0.40989	1		0.820061	1		0.641201	1		3.51733	1		0.377789	1		3.97593	1		9.91883	21.18	2	2	85	10.0889	8.82178
P20340	Ras-related protein Rab-6A OS=Homo sapiens GN=RAB6A PE=1 SV=3 - [RAB6A_HUMAN]	21.15	2	4	4	9	1	8	0	2.1425	8	7.23114	0.996574	8	9.43508	0.574502	8	26.6935	0.912669	8	13.5811	1.22939	8	36.3426	0.953239	8	33.0038	0.773826	8	22.0794	23.0857	21.15	5	9	208	23.5779	5.5415
P82930	28S ribosomal protein S34, mitochondrial OS=Homo sapiens GN=MRPS34 PE=1 SV=2 - [RT34_HUMAN]	21.1	1	2	2	6	1	4	0	0.691188	4	72.8269	2.27122	4	51.1756	1.8233	4	22.7168	0.639379	4	22.0626	1.00555	4	33.1179	1.07719	4	35.9426	1.67563	4	22.1693	16.626	21.1	3	6	218	25.6345	9.979
Q8N5G0-2	Isoform 2 of Uncharacterized protein C4orf52 OS=Homo sapiens GN=C4orf52 - [CD052_HUMAN]	20.9	2	1	1	1	1	1		0.335721	1		1.45081	1		2.42327	1		1.61247	1		1.1565	1		1.3759	1		1.97543	1		3.1697	20.9	1	1	67	7.69711	9.86182
P20700	Lamin-B1 OS=Homo sapiens GN=LMNB1 PE=1 SV=2 - [LMNB1_HUMAN]	20.82	1	11	13	31	1	17	0	1.46294	17	38.6842	0.253495	17	25.5091	0.892521	17	24.2001	0.409629	17	21.9858	1.60916	17	18.0659	0.506606	17	20.0741	0.345603	17	11.6218	98.989	20.82	20	31	586	66.3676	5.16064
P62158	Calmodulin OS=Homo sapiens GN=CALM1 PE=1 SV=2 - [CALM_HUMAN]	20.81	2	3	3	14	1	10	0	0.65587	10	31.8431	0.418963	10	22.4052	0.914478	10	140.11	0.674475	10	58.629	5.69721	10	38.1761	0.445653	10	68.9927	0.465794	10	32.3265	46.0398	20.81	4	14	149	16.8268	4.22119
Q15149-7	Isoform 7 of Plectin OS=Homo sapiens GN=PLEC - [PLEC_HUMAN]	20.78	17	92	94	315	1	216	0	0.478651	216	55.3146	1.96666	216	18.5599	1.11096	216	26.0589	1.51141	216	15.2449	0.301051	216	33.0236	2.0257	216	36.1349	1.63409	216	22.3703	1041.99	20.78	139	315	4515	512.292	5.77002
Q6GMV3	Putative peptidyl-tRNA hydrolase PTRHD1 OS=Homo sapiens GN=PTRHD1 PE=1 SV=1 - [PTRD1_HUMAN]	20.71	1	3	3	5	1	4	0	2.39928	4	40.3396	0.709091	4	12.7413	3.6002	4	18.6335	0.616235	4	25.6381	4.20248	4	37.8173	0.805864	4	10.7532	0.524841	4	67.2226	16.7276	20.71	4	5	140	15.7953	9.1001
P32119	Peroxiredoxin-2 OS=Homo sapiens GN=PRDX2 PE=1 SV=5 - [PRDX2_HUMAN]	20.71	1	4	4	37	1	29	0	5.41618	29	11.2072	0.875998	29	9.43328	0.534145	29	15.0022	0.598196	29	15.7874	0.680573	29	8.59738	0.718384	29	17.0674	0.55429	29	21.1662	112.991	20.71	8	37	198	21.8782	5.97314
P20674	Cytochrome c oxidase subunit 5A, mitochondrial OS=Homo sapiens GN=COX5A PE=1 SV=2 - [COX5A_HUMAN]	20.67	1	2	2	11	1	7	0	0.638987	7	57.2141	1.13555	7	43.5825	0.840904	7	108.114	0.564695	7	67.8741	3.98223	7	158.344	1.79721	7	44.756	1.27428	7	30.8428	36.8167	20.67	3	11	150	16.7517	6.78564
P98172	Ephrin-B1 OS=Homo sapiens GN=EFNB1 PE=1 SV=1 - [EFNB1_HUMAN]	20.52	1	4	4	4	1	3	0	0.459476	3	228.51	0.707339	3	34.5285	0.244434	3	41.8603	0.44619	3	29.6482	6.56386	3	1.26198	1.13765	3	28.4042	0.289061	3	63.0997	13.0287	20.52	4	4	346	37.9825	8.93896
P62979	Ubiquitin-40S ribosomal protein S27a OS=Homo sapiens GN=RPS27A PE=1 SV=2 - [RS27A_HUMAN]	20.51	4	3	3	78	1	53	0	0.76693	53	10.0779	0.809797	53	17.8448	1.38194	53	10.0334	1.15183	53	8.37266	1.03223	53	8.4065	1.09783	53	10.2674	0.866068	53	7.6223	212.187	20.51	6	78	156	17.9535	9.64209
P51151	Ras-related protein Rab-9A OS=Homo sapiens GN=RAB9A PE=1 SV=1 - [RAB9A_HUMAN]	20.4	2	4	4	6	1	6	0	0.640075	6	69.5676	1.05439	6	9.96238	2.52336	6	10.3117	1.16602	6	6.55369	1.87904	6	17.9526	1.09502	6	20.8594	1.21888	6	11.5416	13.4429	20.4	4	6	201	22.8232	5.46533
Q9BTV4	Transmembrane protein 43 OS=Homo sapiens GN=TMEM43 PE=1 SV=1 - [TMM43_HUMAN]	20.25	1	5	5	22	1	15	0	1.00565	15	11.9262	2.07248	15	7.47915	0.811416	15	23.2607	1.61149	15	20.0473	0.574268	15	11.1468	2.73532	15	14.4849	1.56736	15	7.9858	72.0028	20.25	8	22	400	44.8472	8.1333
P51636-2	Isoform Beta of Caveolin-2 OS=Homo sapiens GN=CAV2 - [CAV2_HUMAN]	20.13	3	2	2	2	1	2	0	4.0564	2	22.1251	1.37542	2	8.15967	0.617075	2	31.1314	0.623991	2	19.2986	1.85106	2	6.38424	1.7645	2	31.8851	2.28029	2	57.9266	9.52	20.13	2	2	149	16.8174	5.65576
P09493-3	Isoform 3 of Tropomyosin alpha-1 chain OS=Homo sapiens GN=TPM1 - [TPM1_HUMAN]	20.07	6	4	6	8	1	4	0	3.01099	4	17.8939	0.715704	4	14.9849	0.450316	4	26.3994	0.624306	4	19.5138	1.01269	4	11.8684	0.648478	4	16.1138	0.721857	4	30.4512	23.4328	20.07	7	8	284	32.8558	4.77979
P02792	Ferritin light chain OS=Homo sapiens GN=FTL PE=1 SV=2 - [FRIL_HUMAN]	20	1	4	4	35	1	30	0	0.747988	30	17.7037	1.05369	30	12.819	0.210459	30	64.7667	0.599494	30	37.9645	0.260801	30	37.8818	0.968175	30	12.3312	0.764756	30	15.0494	130.512	20	6	35	175	20.0071	5.78271
P40926	Malate dehydrogenase, mitochondrial OS=Homo sapiens GN=MDH2 PE=1 SV=3 - [MDHM_HUMAN]	19.82	1	6	6	29	1	21	0	0.900434	21	32.0978	0.938984	21	13.8332	2.51667	21	11.9559	0.724483	21	11.0487	1.34938	21	17.1073	0.790123	21	11.1496	2.18811	21	19.0623	87.9618	19.82	10	29	338	35.4807	8.67529
P14927	Cytochrome b-c1 complex subunit 7 OS=Homo sapiens GN=UQCRB PE=1 SV=2 - [QCR7_HUMAN]	19.82	1	2	2	16	1	9	0	0.270154	9	100.666	0.898525	9	57.6754	2.52138	9	42.8493	1.30872	9	16.9963	4.13123	9	11.9482	0.90862	9	61.2517	1.41556	9	44.0166	57.825	19.82	4	16	111	13.522	8.77783
P67936-2	Isoform 2 of Tropomyosin alpha-4 chain OS=Homo sapiens GN=TPM4 - [TPM4_HUMAN]	19.72	6	0	6	13																									36.8082	19.72	7	13	284	32.7026	4.729
O75489	NADH dehydrogenase [ubiquinone] iron-sulfur protein 3, mitochondrial OS=Homo sapiens GN=NDUFS3 PE=1 SV=1 - [NDUS3_HUMAN]	19.7	1	5	5	18	1	15	0	0.334232	15	38.1865	1.54757	15	8.09465	0.81024	15	63.8886	1.04575	15	15.877	2.0864	15	20.6584	1.10731	15	9.38543	0.52754	15	25.8246	49.7463	19.7	6	18	264	30.2227	7.50342
Q70UQ0-2	Isoform 2 of Inhibitor of nuclear factor kappa-B kinase-interacting protein OS=Homo sapiens GN=IKBIP - [IKIP_HUMAN]	19.67	2	5	5	12	1	9	0	0.998815	9	11.1448	0.383062	9	16.6027	0.843466	9	71.8966	0.41426	9	28.1169	2.84223	9	24.2384	0.444348	9	23.5716	0.8089	9	33.2087	40.0452	19.67	6	12	244	27.752	8.646
P62736	Actin, aortic smooth muscle OS=Homo sapiens GN=ACTA2 PE=1 SV=1 - [ACTA_HUMAN]	19.63	4	2	6	153	1	5	0	2.83737	5	3.87638	3.83624	5	9.16759	0.457068	5	16.3783	1.86887	5	1.33529	0.459679	5	5.22785	2.34771	5	8.04505	2.14322	5	5.5981	465.737	19.63	11	153	377	41.9818	5.38916
Q9NRV9	Heme-binding protein 1 OS=Homo sapiens GN=HEBP1 PE=1 SV=1 - [HEBP1_HUMAN]	19.58	1	3	3	13	1	10	0	1.49416	10	6.90057	0.616175	10	6.48425	2.15817	10	17.5002	0.780156	10	11.9247	1.3358	10	10.9162	0.597766	10	10.9383	3.15817	10	11.0926	40.931	19.58	5	13	189	21.0835	5.79541
O95139	NADH dehydrogenase [ubiquinone] 1 beta subcomplex subunit 6 OS=Homo sapiens GN=NDUFB6 PE=1 SV=3 - [NDUB6_HUMAN]	19.53	1	2	2	15	1	14	0	0.466891	14	62.9117	1.36681	14	8.14373	1.09429	14	13.6702	1.44109	14	5.08104	1.89764	14	7.75233	1.16168	14	7.6901	0.696692	14	9.92311	36.8989	19.53	3	15	128	15.4791	9.62744
P20339	Ras-related protein Rab-5A OS=Homo sapiens GN=RAB5A PE=1 SV=2 - [RAB5A_HUMAN]	19.53	1	2	3	14	1	6	0	2.20766	6	11.4084	1.09647	6	8.04036	1.38672	6	24.6543	1.19735	6	14.2505	1.51352	6	15.063	1.32729	6	9.28393	1.52896	6	11.9387	56.247	19.53	6	14	215	23.6438	8.14795
P35232	Prohibitin OS=Homo sapiens GN=PHB PE=1 SV=1 - [PHB_HUMAN]	19.49	1	5	5	66	1	55	0	0.265765	55	44.5122	1.03083	55	7.92879	1.30578	55	17.2959	1.31893	55	8.63098	1.64961	55	18.5554	1.29017	55	21.6993	3.76402	55	16.908	215.971	19.49	10	66	272	29.7859	5.75732
P61803	Dolichyl-diphosphooligosaccharide--protein glycosyltransferase subunit DAD1 OS=Homo sapiens GN=DAD1 PE=1 SV=3 - [DAD1_HUMAN]	19.47	1	2	2	22	1	19	0	0.629653	19	22.8586	1.56401	19	8.3585	0.953974	19	10.4786	1.30236	19	14.1939	0.263979	19	33.5857	1.9015	19	18.313	1.38748	19	10.8294	67.3476	19.47	3	22	113	12.4886	7.07861
P51148	Ras-related protein Rab-5C OS=Homo sapiens GN=RAB5C PE=1 SV=2 - [RAB5C_HUMAN]	19.44	1	2	3	17	1	7	0	1.89448	7	12.3331	1.64696	7	4.3764	1.02002	7	7.24204	1.32357	7	4.15931	0.893088	7	13.5922	2.26447	7	14.0801	1.28504	7	16.4235	65.7054	19.44	6	17	216	23.4678	8.41162
P05109	Protein S100-A8 OS=Homo sapiens GN=S100A8 PE=1 SV=1 - [S10A8_HUMAN]	19.35	1	2	2	9	1	2	0	6.54418	2	36.5296	0.869951	2	26.6159	0.717704	2	23.6505	0.694866	2	37.2366	0.855497	2	6.86172	1.13154	2	45.1348	0.996921	2	9.73074	30.9481	19.35	3	9	93	10.8276	7.03467
O95298	NADH dehydrogenase [ubiquinone] 1 subunit C2 OS=Homo sapiens GN=NDUFC2 PE=1 SV=1 - [NDUC2_HUMAN]	19.33	1	3	3	10	1	8	0	0.285077	8	12.083	2.31003	8	3.1622	0.591877	8	11.9942	1.71102	8	2.30049	0.707223	8	7.83656	2.49156	8	6.25811	1.16907	8	8.94302	25.2996	19.33	4	10	119	14.1784	8.98291
P09382	Galectin-1 OS=Homo sapiens GN=LGALS1 PE=1 SV=2 - [LEG1_HUMAN]	19.26	1	3	3	30	1	23	0	1.004	23	20.5945	0.862623	23	25.2029	1.12184	23	15.5263	0.944049	23	10.1204	1.49219	23	8.69858	0.66053	23	17.489	1.56061	23	14.7383	76.6715	19.26	6	30	135	14.7062	5.50342
P22626	Heterogeneous nuclear ribonucleoproteins A2/B1 OS=Homo sapiens GN=HNRNPA2B1 PE=1 SV=2 - [ROA2_HUMAN]	19.26	2	6	7	39	1	17	0	1.11028	17	21.6027	0.536901	17	14.0214	2.78843	17	39.2471	1.07692	17	20.1257	1.75573	17	9.92098	0.34648	17	20.8194	0.21386	17	46.0598	114.91	19.26	12	39	353	37.4067	8.95361
O75955	Flotillin-1 OS=Homo sapiens GN=FLOT1 PE=1 SV=3 - [FLOT1_HUMAN]	19.2	1	7	8	29	1	9	0	6.03639	9	11.5484	0.512312	9	27.349	0.853585	9	25.6974	1.102	9	7.2018	0.357648	9	20.7641	1.14942	9	6.3167	0.950659	9	14.2817	109.066	19.2	12	29	427	47.3256	7.48877
P06753	Tropomyosin alpha-3 chain OS=Homo sapiens GN=TPM3 PE=1 SV=1 - [TPM3_HUMAN]	19.01	1	0	5	11																									36.3846	19.01	6	11	284	32.7987	4.71631
P47985	Cytochrome b-c1 complex subunit Rieske, mitochondrial OS=Homo sapiens GN=UQCRFS1 PE=1 SV=2 - [UCRI_HUMAN]	18.98	2	6	6	34	1	28	0	0.308556	28	36.8388	1.81607	28	24.5052	0.943916	28	29.5503	2.14897	28	13.543	2.03396	28	35.5882	1.5168	28	25.2477	0.874788	28	21.2783	76.7867	18.98	10	34	274	29.6494	8.32373
P51648	Fatty aldehyde dehydrogenase OS=Homo sapiens GN=ALDH3A2 PE=1 SV=1 - [AL3A2_HUMAN]	18.97	2	8	8	38	1	22	0	0.231369	22	102.778	1.94013	22	14.7892	0.673022	22	39.2353	2.65723	22	16.9425	0.122287	21	102.353	2.19877	22	25.6852	0.631792	22	9.71947	137.331	18.97	14	38	485	54.8129	7.88428
O95816	BAG family molecular chaperone regulator 2 OS=Homo sapiens GN=BAG2 PE=1 SV=1 - [BAG2_HUMAN]	18.96	1	4	4	9	1	6	0	0.995103	6	30.8872	1.34493	6	2.70455	0.363822	6	9.73704	1.15515	6	5.88758	1.1224	6	10.3022	1.85225	6	4.12218	0.83933	6	6.05492	28.8136	18.96	5	9	211	23.7572	6.69775
P18124	60S ribosomal protein L7 OS=Homo sapiens GN=RPL7 PE=1 SV=1 - [RL7_HUMAN]	18.95	1	4	4	22	1	18	0	0.333343	18	49.362	1.97941	18	24.8462	1.01683	18	74.7471	1.12874	18	20.0199	0.294142	18	28.9497	1.47088	18	61.2779	1.42296	18	28.984	91.0538	18.95	6	22	248	29.2072	10.6528
Q9UNZ2-4	Isoform 2 of NSFL1 cofactor p47 OS=Homo sapiens GN=NSFL1C - [NSF1C_HUMAN]	18.88	4	5	5	11	1	7	0	0.663029	7	32.0727	0.509127	7	30.1776	0.653214	7	35.6132	0.619881	7	17.6619	4.18364	7	38.3861	0.646116	7	20.4016	0.731688	7	29.2973	42.9912	18.88	9	11	339	37.3028	5.10986
P02735	Serum amyloid A protein OS=Homo sapiens GN=SAA1 PE=1 SV=2 - [SAA_HUMAN]	18.85	1	2	2	3	1	2	0	0.601321	2	5.32824	0.133763	2	144.043	0.124145	2	240.244	0.169515	2	90.6157	0.398579	2	37.8939	0.327246	2	24.1348	0.106837	2	12.5375	8.85021	18.85	2	3	122	13.5235	6.78564
Q9UJZ1	Stomatin-like protein 2 OS=Homo sapiens GN=STOML2 PE=1 SV=1 - [STML2_HUMAN]	18.82	1	5	5	24	1	19	0	0.393599	19	78.8342	1.64077	19	10.0963	2.00036	19	18.3526	1.07378	19	14.0385	2.1471	19	15.8296	0.954739	19	10.4207	2.56091	19	24.3489	84.7058	18.82	8	24	356	38.5102	7.38623
Q04917	14-3-3 protein eta OS=Homo sapiens GN=YWHAH PE=1 SV=4 - [1433F_HUMAN]	18.7	3	4	5	16	1	1		6.67341	1		0.487928	1		0.818995	1		0.739483	1		3.19274	1		1.19921	1		0.467761	1		42.2017	18.7	8	16	246	28.201	4.84326
P61604	10 kDa heat shock protein, mitochondrial OS=Homo sapiens GN=HSPE1 PE=1 SV=2 - [CH10_HUMAN]	18.63	1	2	2	29	1	25	0	0.103555	25	46.8254	1.18583	25	8.72224	0.616209	25	8.68865	0.47801	25	18.0798	1.02232	25	15.7773	0.488391	25	13.3874	1.61548	25	11.1891	74.8701	18.63	3	29	102	10.9249	8.92432
P30101	Protein disulfide-isomerase A3 OS=Homo sapiens GN=PDIA3 PE=1 SV=4 - [PDIA3_HUMAN]	18.61	1	7	7	78	1	58	0	0.477767	58	47.933	1.91891	58	21.2098	0.734426	58	18.0174	1.19696	58	14.2893	1.47953	58	41.9728	1.04096	58	22.8828	0.758051	58	18.9419	275.541	18.61	14	78	505	56.7468	6.354
Q06323	Proteasome activator complex subunit 1 OS=Homo sapiens GN=PSME1 PE=1 SV=1 - [PSME1_HUMAN]	18.47	1	4	4	21	1	14	0	2.31612	14	36.1248	0.470426	14	16.1582	0.579236	14	145.673	1.42551	14	52.5329	1.60539	14	8.63532	1.4411	14	58.2109	0.893243	14	32.3814	72.7411	18.47	7	21	249	28.705	6.02393
P20645	Cation-dependent mannose-6-phosphate receptor OS=Homo sapiens GN=M6PR PE=1 SV=1 - [MPRD_HUMAN]	18.41	1	4	4	35	1	25	0	0.599355	25	31.8745	1.31887	25	7.71587	0.641253	25	30.759	0.675995	25	18.1967	4.01214	25	30.7303	0.880003	25	23.9333	1.18946	25	9.66126	116.078	18.41	7	35	277	30.9734	5.8335
O43676	NADH dehydrogenase [ubiquinone] 1 beta subcomplex subunit 3 OS=Homo sapiens GN=NDUFB3 PE=1 SV=3 - [NDUB3_HUMAN]	18.37	1	2	2	4	1	4	0	0.467279	4	6.72781	1.91531	4	21.3464	0.421835	4	46.6652	1.40762	4	34.3021	0.57134	4	38.7367	2.71675	4	4.36371	0.375707	4	19.6785	9.24723	18.37	2	4	98	11.3947	9.20264
P09105	Hemoglobin subunit theta-1 OS=Homo sapiens GN=HBQ1 PE=1 SV=2 - [HBAT_HUMAN]	18.31	1	2	2	4																									14.2678	18.31	3	4	142	15.4981	7.62061
P84103	Serine/arginine-rich splicing factor 3 OS=Homo sapiens GN=SRSF3 PE=1 SV=1 - [SRSF3_HUMAN]	18.29	1	2	3	14	1	4	0	0.405913	4	82.2879	0.541866	4	23.4304	1.94823	4	33.4869	0.996057	4	14.8634	2.07394	4	15.7133	0.551123	4	10.2996	0.412127	4	6.00862	44.7649	18.29	6	14	164	19.3179	11.6489
O00165-5	Isoform 5 of HCLS1-associated protein X-1 OS=Homo sapiens GN=HAX1 - [HAX1_HUMAN]	18.18	5	4	4	13	1	9	0	0.333178	9	45.2538	0.50994	9	11.7785	0.926224	9	31.982	0.440126	9	22.9971	5.86741	9	14.3965	0.747992	9	11.953	0.895722	9	10.8527	42.5491	18.18	7	13	231	26.0837	5.19873
P27105	Erythrocyte band 7 integral membrane protein OS=Homo sapiens GN=STOM PE=1 SV=3 - [STOM_HUMAN]	18.06	1	4	4	31	1	9	0	7.46885	9	56.1563	0.887146	9	19.9389	1.0101	9	55.1214	0.7724	9	23.513	0.732155	9	30.1738	0.9544	9	25.0416	0.636935	9	38.6485	93.4413	18.06	8	31	288	31.7107	7.88428
P62258	14-3-3 protein epsilon OS=Homo sapiens GN=YWHAE PE=1 SV=1 - [1433E_HUMAN]	18.04	4	4	5	37	1	20	0	2.2441	20	13.3747	0.593677	20	29.4834	0.820877	20	54.5188	0.485521	20	52.1074	5.7038	20	44.7825	0.833386	20	26.4394	0.578672	20	27.8882	100.418	18.04	9	37	255	29.1554	4.7417
P13645	Keratin, type I cytoskeletal 10 OS=Homo sapiens GN=KRT10 PE=1 SV=6 - [K1C10_HUMAN]	17.98	22	9	10	21	1	12	0	9.26412	12	19.6342	1.5175	12	16.8016	1.93817	12	37.8588	0.635778	12	15.8983	0.248833	12	54.8073	1.14713	12	25.3858	0.60654	12	52.1793	78.1559	17.98	15	21	584	58.7917	5.21143
A0M8Q6	Ig lambda-7 chain C region OS=Homo sapiens GN=IGLC7 PE=1 SV=2 - [LAC7_HUMAN]	17.92	4	1	1	1	1	1		4.32016	1		1.33239	1		0.820254	1		0.968225	1		0.79694	1		0.998807	1		1.37796	1		4.74603	17.92	1	1	106	11.2956	8.27979
P09455	Retinol-binding protein 1 OS=Homo sapiens GN=RBP1 PE=1 SV=2 - [RET1_HUMAN]	17.78	1	2	2	10	1	8	0	0.310313	8	64.8075	0.583363	8	46.6208	0.525703	8	167.089	0.389002	8	42.1774	4.96601	8	34.8523	0.898174	8	23.8312	1.28187	8	309.082	26.224	17.78	3	10	135	15.8399	5.10986
P62280	40S ribosomal protein S11 OS=Homo sapiens GN=RPS11 PE=1 SV=3 - [RS11_HUMAN]	17.72	1	2	2	3	1	2	0	0.903216	2	3.10764	1.91757	2	35.8341	1.9612	2	75.2667	1.43833	2	44.4611	0.264162	2	34.4794	1.29474	2	67.3316	1.29135	2	21.9515	12.1979	17.72	3	3	158	18.419	10.3013
Q13162	Peroxiredoxin-4 OS=Homo sapiens GN=PRDX4 PE=1 SV=1 - [PRDX4_HUMAN]	17.71	1	2	4	33	1	9	0	0.337411	9	32.2682	2.269	9	9.89916	0.796267	9	7.56865	0.615026	9	10.5998	1.22006	9	16.4169	0.826057	9	24.7042	1.36781	9	24.7124	102.491	17.71	8	33	271	30.5208	6.29053
P08865	40S ribosomal protein SA OS=Homo sapiens GN=RPSA PE=1 SV=4 - [RSSA_HUMAN]	17.63	1	3	3	19	1	14	0	1.39098	14	42.6237	1.05756	14	35.4122	1.7084	14	57.4257	1.01371	14	20.0329	1.29398	14	23.3625	0.642578	14	50.536	0.957565	14	38.432	78.1682	17.63	4	19	295	32.8334	4.86865
P23284	Peptidyl-prolyl cis-trans isomerase B OS=Homo sapiens GN=PPIB PE=1 SV=2 - [PPIB_HUMAN]	17.59	1	4	4	17	1	13	0	0.381345	13	37.8272	1.93002	13	12.7432	0.566385	13	26.1719	1.18798	13	34.1312	0.789817	13	13.0404	1.34864	13	28.8034	0.559451	13	46.1742	53.2235	17.59	7	17	216	23.7275	9.40771
P60903	Protein S100-A10 OS=Homo sapiens GN=S100A10 PE=1 SV=2 - [S10AA_HUMAN]	17.53	1	2	2	3	1	3	0	1.78889	3	18.545	0.410173	3	24.3106	0.387392	3	33.7552	1.36087	3	4.178	0.590374	3	26.3543	0.625825	3	1.18639	0.873703	3	7.72487	7.45796	17.53	2	3	97	11.1955	7.37158
P61019	Ras-related protein Rab-2A OS=Homo sapiens GN=RAB2A PE=1 SV=1 - [RAB2A_HUMAN]	17.45	1	1	3	5	1	1		0.860521	1		1.14392	1		2.26609	1		1.27484	1		0.896622	1		1.3659	1		1.42066	1		19.5956	17.45	5	5	212	23.5308	6.53662
Q9GZY8-4	Isoform 4 of Mitochondrial fission factor OS=Homo sapiens GN=MFF - [MFF_HUMAN]	17.43	5	2	2	8	1	6	0	0.604782	6	18.8749	1.44935	6	5.44378	0.723568	6	15.1478	1.3227	6	7.47926	1.41875	6	2.09571	1.3581	6	3.2563	1.28548	6	4.75663	29.7778	17.43	2	8	218	25.0511	5.57959
Q4G0I0	Protein CCSMST1 OS=Homo sapiens GN=CCSMST1 PE=2 SV=1 - [CSMT1_HUMAN]	17.42	1	2	2	7	1	4	0	0.532577	4	36.3085	0.557329	4	11.0217	2.1325	4	8.99805	1.34576	4	3.50422	2.4781	4	6.86379	0.708939	4	28.4329	2.65309	4	8.79884	22.7233	17.42	4	7	132	14.9945	7.02002
P04899-2	Isoform 2 of Guanine nucleotide-binding protein G(i) subunit alpha-2 OS=Homo sapiens GN=GNAI2 - [GNAI2_HUMAN]	17.4	4	4	5	30	1	12	0	4.06768	12	35.0663	1.10447	12	17.3936	0.716105	12	45.4428	1.09895	12	39.9281	0.541188	12	31.8756	1.96065	12	55.8071	1.32008	12	38.6047	108.973	17.4	8	30	339	38.4479	5.47803
P51571	Translocon-associated protein subunit delta OS=Homo sapiens GN=SSR4 PE=1 SV=1 - [SSRD_HUMAN]	17.34	1	2	2	13	1	7	0	0.892417	7	21.5009	1.38992	7	8.70661	0.720925	7	26.2038	1.17415	7	5.20833	0.425702	7	17.18	1.41357	7	6.29349	1.69347	7	6.24675	52.7472	17.34	3	13	173	18.9866	6.15088
Q99747	Gamma-soluble NSF attachment protein OS=Homo sapiens GN=NAPG PE=1 SV=1 - [SNAG_HUMAN]	17.31	1	5	5	12	1	10	0	1.46001	10	42.0307	1.07718	10	5.22964	1.14707	10	17.667	1.55766	10	9.50196	0.968373	10	17.248	1.31672	10	18.8	1.2512	10	12.45	36.6726	17.31	6	12	312	34.7243	5.41455
O00217	NADH dehydrogenase [ubiquinone] iron-sulfur protein 8, mitochondrial OS=Homo sapiens GN=NDUFS8 PE=1 SV=1 - [NDUS8_HUMAN]	17.14	1	3	3	5	1	5	0	0.414863	5	61.3904	0.975499	5	39.6129	0.915329	5	69.454	1.0834	5	35.716	3.9464	5	24.3628	0.548058	5	6.36037	0.620586	5	62.4011	15.6169	17.14	3	5	210	23.6896	6.34131
P62269	40S ribosomal protein S18 OS=Homo sapiens GN=RPS18 PE=1 SV=3 - [RS18_HUMAN]	17.11	1	3	3	20	1	14	0	0.462328	14	18.8554	1.86019	14	17.8031	0.302768	14	129.727	0.622573	14	66.2781	0.331809	14	58.316	1.40972	14	19.0083	1.48302	14	23.9129	63.3917	17.11	6	20	152	17.7079	10.9897
P37235	Hippocalcin-like protein 1 OS=Homo sapiens GN=HPCAL1 PE=1 SV=3 - [HPCL1_HUMAN]	17.1	3	3	3	8	1	8	0	0.850051	8	20.7641	1.01152	8	14.1401	0.663559	8	27.9235	0.586367	8	11.8705	3.72582	8	14.4693	0.77014	8	28.8959	0.532864	8	56.7717	23.8204	17.1	3	8	193	22.299	5.35107
P46781	40S ribosomal protein S9 OS=Homo sapiens GN=RPS9 PE=1 SV=3 - [RS9_HUMAN]	17.01	11	6	6	33	1	20	0	0.797113	20	21.4649	1.72763	20	11.8338	1.33958	20	17.527	1.35414	20	4.53628	0.345376	20	34.6452	1.01513	20	48.2506	1.50019	20	7.61298	91.7596	17.01	9	33	194	22.5776	10.6528
Q96LZ7-4	Isoform 4 of Regulator of microtubule dynamics protein 2 OS=Homo sapiens GN=FAM82A1 - [RMD2_HUMAN]	16.98	4	4	4	10	1	7	0	0.207619	7	69.8949	2.39006	7	8.01574	0.356765	7	21.7117	3.04074	7	5.40846	0.26767	7	27.4207	4.02307	7	15.8789	0.871253	7	17.7433	31.0777	16.98	6	10	265	30.9405	7.43018
P01834	Ig kappa chain C region OS=Homo sapiens GN=IGKC PE=1 SV=1 - [IGKC_HUMAN]	16.98	1	1	1	7	1	6	0	2.61084	6	13.2277	1.72973	6	5.5538	0.931158	6	48.7015	1.03228	6	12.4733	0.951052	6	31.179	1.16912	6	8.49976	1.51693	6	13.9068	30.8077	16.98	1	7	106	11.6017	5.87158
P47756-2	Isoform 2 of F-actin-capping protein subunit beta OS=Homo sapiens GN=CAPZB - [CAPZB_HUMAN]	16.91	2	4	4	6	1	6	0	2.93506	6	23.984	0.590961	6	35.2674	0.578873	6	47.5376	0.813976	6	74.9603	1.8381	6	35.8676	0.871755	6	27.7865	0.560859	6	39.8774	24.3813	16.91	4	6	272	30.6094	5.99854
Q9UNE7-2	Isoform 2 of E3 ubiquitin-protein ligase CHIP OS=Homo sapiens GN=STUB1 - [CHIP_HUMAN]	16.88	2	4	4	7	1	4	0	0.908112	4	3.15054	0.763425	4	3.48311	0.769674	4	52.195	0.694539	4	15.9807	1.27394	4	6.97284	1.14707	4	31.2008	0.741532	4	11.0717	23.6359	16.88	6	7	231	27.0502	5.19873
Q9NWV4	UPF0587 protein C1orf123 OS=Homo sapiens GN=C1orf123 PE=1 SV=1 - [CA123_HUMAN]	16.88	1	2	2	3	1	3	0	5.60513	3	1.1447	0.480919	3	4.1143	0.520793	3	5.8316	0.617929	3	10.4098	2.24637	3	5.4623	0.431917	3	0.0708982	0.523442	3	3.32176	11.8215	16.88	2	3	160	18.0368	5.0083
P31946-2	Isoform Short of 14-3-3 protein beta/alpha OS=Homo sapiens GN=YWHAB - [1433B_HUMAN]	16.8	4	2	4	25	1	9	0	2.17495	9	21.1936	0.652122	9	17.2696	0.884041	9	33.3901	0.567851	9	62.7632	4.40982	9	28.0068	0.902658	9	10.443	1.13605	9	14.5964	89.4976	16.8	7	25	244	27.8327	4.83057
O14979-3	Isoform 3 of Heterogeneous nuclear ribonucleoprotein D-like OS=Homo sapiens GN=HNRPDL - [HNRDL_HUMAN]	16.8	3	3	4	21	1	9	0	1.04919	9	14.4224	0.660364	9	10.2959	1.917	9	14.3763	0.797421	9	14.3052	2.19442	9	8.75056	0.4146	9	7.70197	0.50965	9	16.5165	65.5942	16.8	6	21	244	27.1746	8.646
Q7Z5G4	Golgin subfamily A member 7 OS=Homo sapiens GN=GOLGA7 PE=1 SV=2 - [GOGA7_HUMAN]	16.79	1	2	2	2	1	2	0	2.21506	2	15.7672	1.18351	2	4.19882	0.724764	2	1.50574	1.14472	2	8.84536	1.23712	2	2.3377	1.64159	2	6.69848	1.08474	2	0.604985	5.10387	16.79	2	2	137	15.814	7.04932
O75396	Vesicle-trafficking protein SEC22b OS=Homo sapiens GN=SEC22B PE=1 SV=4 - [SC22B_HUMAN]	16.74	1	3	3	20	1	14	0	0.442052	14	49.518	1.76088	14	20.9049	0.662868	14	35.9767	1.21765	14	11.4642	0.630517	14	49.1801	1.31342	14	51.578	1.02875	14	17.1699	82.1402	16.74	6	20	215	24.5775	6.91748
P63104	14-3-3 protein zeta/delta OS=Homo sapiens GN=YWHAZ PE=1 SV=1 - [1433Z_HUMAN]	16.73	3	3	4	23	1	8	0	2.90287	8	14.7611	0.550642	8	36.8919	1.02486	8	57.7991	0.451181	8	8.55703	5.2153	8	52.0912	0.759442	8	60.9561	0.555661	8	26.6879	75.9412	16.73	8	23	245	27.7277	4.79248
Q03252	Lamin-B2 OS=Homo sapiens GN=LMNB2 PE=1 SV=3 - [LMNB2_HUMAN]	16.67	1	10	12	37	1	24	0	0.254046	24	28.354	0.366515	24	19.4895	1.03986	24	15.4433	0.863561	24	8.57447	1.26539	24	11.4089	0.864584	24	12.6853	0.944576	24	8.54962	109.827	16.67	18	37	600	67.6475	5.35107
P01714	Ig lambda chain V-III region SH OS=Homo sapiens PE=1 SV=1 - [LV301_HUMAN]	16.67	1	1	1	2	1	1		2.8332	1		1.00355	1		0.882966	1		0.847648	1		0.582568	1		0.953269	1		1.71857	1		10.1459	16.67	2	2	108	11.3856	6.52197
Q8WUD1	Ras-related protein Rab-2B OS=Homo sapiens GN=RAB2B PE=1 SV=1 - [RAB2B_HUMAN]	16.67	1	2	4	11	1	8	0	1.48727	8	2.87469	1.67899	8	9.89218	0.487644	8	33.6333	1.13512	8	10.9095	0.492013	8	11.8199	1.36346	8	4.94791	0.936414	8	7.81714	40.8168	16.67	5	11	216	24.1991	7.82568
O95202	LETM1 and EF-hand domain-containing protein 1, mitochondrial OS=Homo sapiens GN=LETM1 PE=1 SV=1 - [LETM1_HUMAN]	16.64	3	10	10	23	1	15	0	0.225191	15	61.3164	0.809199	15	35.4958	1.68572	15	41.6032	1.31136	15	31.7684	3.17691	15	20.5937	0.889038	15	62.3953	1.24921	15	30.3388	81.4436	16.64	15	23	739	83.302	6.69775
Q9Y3A3-2	Isoform 2 of MOB-like protein phocein OS=Homo sapiens GN=MOB4 - [PHOCN_HUMAN]	16.58	3	3	3	9	1	6	0	1.71492	6	15.3861	0.680559	6	32.6574	0.816934	6	14.65	0.648683	6	14.8615	2.4374	6	14.9174	0.604998	6	14.9023	0.415745	6	61.1316	24.1882	16.58	5	9	193	22.3039	6.13818
Q9Y3B3	Transmembrane emp24 domain-containing protein 7 OS=Homo sapiens GN=TMED7 PE=1 SV=2 - [TMED7_HUMAN]	16.52	1	3	3	24	1	22	0	0.474608	22	17.3681	1.25804	22	5.05009	1.1822	22	9.99812	1.2425	22	5.34936	0.762033	22	9.51361	0.844609	22	11.3454	1.59444	22	7.01109	60.7491	16.52	4	24	224	25.1556	6.88818
O43852-2	Isoform 2 of Calumenin OS=Homo sapiens GN=CALU - [CALU_HUMAN]	16.51	2	5	5	21	1	13	0	0.170656	13	55.5474	0.657078	13	30.231	1.12283	13	244.195	0.705563	13	51.3671	4.58132	13	38.4696	0.462565	13	75.3542	0.365046	13	38.7403	65.1792	16.51	8	21	315	37.1114	4.58936
P01620	Ig kappa chain V-III region SIE OS=Homo sapiens PE=1 SV=1 - [KV302_HUMAN]	16.51	4	1	1	5	1	4	0	2.71128	4	6.79159	1.47028	4	4.75934	0.688442	4	52.4366	0.874819	4	28.6059	0.525311	4	31.9714	0.797657	4	5.93581	2.66416	4	19.3177	16.1834	16.51	2	5	109	11.7678	8.48486
P24310	Cytochrome c oxidase subunit 7A1, mitochondrial OS=Homo sapiens GN=COX7A1 PE=1 SV=2 - [CX7A1_HUMAN]	16.46	1	1	1	2	1	1		0.377638	1		2.42161	1		0.637996	1		1.91561	1		0.537574	1		1.85613	1		3.24853	1		6.71863	16.46	2	2	79	9.11177	10.1108
Q16718	NADH dehydrogenase [ubiquinone] 1 alpha subcomplex subunit 5 OS=Homo sapiens GN=NDUFA5 PE=1 SV=3 - [NDUA5_HUMAN]	16.38	1	2	2	9	1	6	0	0.323573	6	33.2734	1.23849	6	7.82304	0.930316	6	2.61882	0.87949	6	6.5523	3.16928	6	4.41464	0.975111	6	22.76	0.420904	6	7.56643	27.2944	16.38	3	9	116	13.4502	5.98584
P07360	Complement component C8 gamma chain OS=Homo sapiens GN=C8G PE=1 SV=3 - [CO8G_HUMAN]	16.34	1	3	3	5	1	3	0	7.96387	3	21.1491	1.33398	3	1.0378	0.879437	3	20.9895	0.893533	3	7.35008	0.504327	3	2.42897	0.999953	3	34.786	1.31418	3	3.90001	27.6405	16.34	3	5	202	22.2635	8.30908
P04040	Catalase OS=Homo sapiens GN=CAT PE=1 SV=3 - [CATA_HUMAN]	16.32	1	7	7	35	1	24	0	2.97074	24	25.1791	1.28735	24	23.1598	0.870948	24	27.248	1.77757	24	24.7655	0.307938	24	35.007	0.914551	24	38.2007	0.611352	24	19.9147	145.282	16.32	12	35	527	59.7188	7.38623
O15400-2	Isoform 2 of Syntaxin-7 OS=Homo sapiens GN=STX7 - [STX7_HUMAN]	16.32	2	3	3	10	1	7	0	0.483224	7	21.3727	1.31998	7	1.90514	1.02503	7	14.3593	1.06007	7	4.73495	1.17917	7	15.4796	0.950565	7	8.97278	1.09881	7	17.1181	39.0478	16.32	5	10	239	27.3837	5.12256
Q9BRP8-2	Isoform 2 of Partner of Y14 and mago OS=Homo sapiens GN=WIBG - [WIBG_HUMAN]	16.26	2	3	3	4	1	3	0	0.323311	3	15.6969	0.596045	3	18.3439	1.68393	3	7.51915	0.802723	3	5.21174	3.02346	3	0.842962	0.461023	3	16.1184	0.471454	3	0.261535	11.6656	16.26	3	4	203	22.691	9.43701
A6NI79	Coiled-coil domain-containing protein 69 OS=Homo sapiens GN=CCDC69 PE=2 SV=1 - [CCD69_HUMAN]	16.22	1	4	5	11	1	7	0	0.253899	7	60.353	0.691576	7	16.9985	0.491999	7	26.0554	0.623745	7	17.4964	4.13337	7	6.3341	0.974447	7	31.7035	0.483521	7	19.1901	35.9468	16.22	7	11	296	34.775	5.75732
Q9BRQ6	Coiled-coil-helix-coiled-coil-helix domain-containing protein 6 OS=Homo sapiens GN=CHCHD6 PE=1 SV=1 - [CHCH6_HUMAN]	16.17	1	3	3	3	1	3	0	0.205083	3	113.811	1.48753	3	73.2262	0.635189	3	61.6165	0.729447	3	14.5433	1.89846	3	206.543	1.35497	3	37.1946	3.64611	3	36.7427	11.0642	16.17	3	3	235	26.4414	8.85107
P02656	Apolipoprotein C-III OS=Homo sapiens GN=APOC3 PE=1 SV=1 - [APOC3_HUMAN]	16.16	1	1	1	5	1	3	0	2.1489	3	17.7067	0.911924	3	12.8798	0.325674	3	94.3969	1.08832	3	1.06199	1.0716	3	8.3866	3.98202	3	5.57116	1.02675	3	21.6533	22.6607	16.16	2	5	99	10.8455	5.41455
Q15121	Astrocytic phosphoprotein PEA-15 OS=Homo sapiens GN=PEA15 PE=1 SV=2 - [PEA15_HUMAN]	16.15	1	2	2	2	1	2	0	2.22315	2	18.9653	0.864609	2	47.8603	1.0296	2	25.2355	0.87345	2	5.71608	2.50181	2	11.9402	0.666477	2	36.164	0.751787	2	5.17553	7.87552	16.15	2	2	130	15.0308	5.021
O60664	Perilipin-3 OS=Homo sapiens GN=PLIN3 PE=1 SV=3 - [PLIN3_HUMAN]	16.13	3	5	5	21	1	16	0	0.212685	16	53.0094	0.202616	16	25.0371	0.623195	16	35.3812	0.591187	16	19.4585	3.63671	16	10.8731	0.974031	16	25.468	0.614364	16	31.6439	66.0954	16.13	7	21	434	47.0459	5.43994
Q9H299	SH3 domain-binding glutamic acid-rich-like protein 3 OS=Homo sapiens GN=SH3BGRL3 PE=1 SV=1 - [SH3L3_HUMAN]	16.13	1	1	1	4	1	2	0	3.72714	2	136.926	0.526317	2	89.5682	0.762957	2	11.4991	0.791338	2	6.22741	1.54989	2	0.366855	0.469027	2	35.785	0.607513	2	9.9294	17.3266	16.13	2	4	93	10.4313	4.93213
P02649	Apolipoprotein E OS=Homo sapiens GN=APOE PE=1 SV=1 - [APOE_HUMAN]	16.09	1	5	5	32	1	23	0	1.72375	23	16.1854	0.731272	23	36.4026	0.215289	23	82.2186	0.9939	23	59.5861	2.03836	23	22.3713	0.908794	23	42.275	0.904318	23	13.9511	99.5795	16.09	8	32	317	36.1318	5.73193
Q9Y5S9	RNA-binding protein 8A OS=Homo sapiens GN=RBM8A PE=1 SV=1 - [RBM8A_HUMAN]	16.09	2	3	3	6	1	5	0	3.50613	5	9.55997	0.478729	5	34.9053	1.44583	5	15.3656	0.682032	5	16.7707	3.18421	5	18.5017	0.472494	5	23.6012	0.393655	5	13.8964	18.2711	16.09	4	6	174	19.8767	5.71924
P30040	Endoplasmic reticulum resident protein 29 OS=Homo sapiens GN=ERP29 PE=1 SV=4 - [ERP29_HUMAN]	16.09	1	3	3	9	1	7	0	0.315236	7	60.4377	2.24559	7	13.6331	0.604491	7	26.3095	1.03838	7	17.4061	2.1489	7	14.4767	1.00271	7	7.13059	1.3761	7	12.6771	24.7139	16.09	3	9	261	28.9752	7.31299
P82921	28S ribosomal protein S21, mitochondrial OS=Homo sapiens GN=MRPS21 PE=1 SV=2 - [RT21_HUMAN]	16.09	1	1	1	1	1	1		0.390096	1		2.37318	1		0.986564	1		0.697077	1		1.29986	1		2.86477	1		0.7519	1		2.16911	16.09	1	1	87	10.7345	10.2134
P34931	Heat shock 70 kDa protein 1-like OS=Homo sapiens GN=HSPA1L PE=1 SV=2 - [HS71L_HUMAN]	16.07	1	0	7	65																									244.423	16.07	12	65	641	70.3313	6.02393
Q15019	Septin-2 OS=Homo sapiens GN=SEPT2 PE=1 SV=1 - [SEPT2_HUMAN]	16.07	2	4	4	16	1	9	0	3.51453	9	45.4254	0.947271	9	9.8741	0.991564	9	68.5564	0.826756	9	8.10984	1.12269	9	13.9613	1.25849	9	23.6959	1.03204	9	32.0874	75.8193	16.07	7	16	361	41.4613	6.59521
P07910-2	Isoform C1 of Heterogeneous nuclear ribonucleoproteins C1/C2 OS=Homo sapiens GN=HNRNPC - [HNRPC_HUMAN]	16.04	5	5	5	14	1	12	0	0.650782	12	50.1349	0.685845	12	23.8625	2.24873	12	18.9738	0.874496	12	23.1637	1.1105	12	54.3596	0.287621	12	27.451	0.354518	12	43.6081	37.0805	16.04	7	14	293	32.3179	5.08447
P11277-3	Isoform 3 of Spectrin beta chain, erythrocyte OS=Homo sapiens GN=SPTB - [SPTB1_HUMAN]	16	3	27	28	127	1	22	0	6.59202	22	31.2901	0.730337	22	31.1113	0.682401	22	38.1651	0.725126	22	29.7355	0.529668	22	52.0583	0.731052	22	45.0117	0.600429	22	68.3997	447.972	16	46	127	2106	242.652	5.35107
Q9NUL5-3	Isoform 3 of UPF0515 protein C19orf66 OS=Homo sapiens GN=C19orf66 - [CS066_HUMAN]	15.95	4	2	2	3	1	3	0	0.231081	3	39.3012	1.83252	3	16.1258	1.08524	3	33.5299	1.1161	3	15.1017	1.21758	3	34.0414	1.58871	3	12.3482	0.55764	3	6.80668	11.8342	15.95	2	3	163	18.8585	9.31982
Q92930	Ras-related protein Rab-8B OS=Homo sapiens GN=RAB8B PE=1 SV=2 - [RAB8B_HUMAN]	15.94	3	2	3	20	1	8	0	5.02873	8	9.00116	1.30088	8	4.08285	0.701358	8	25.1549	0.977566	8	7.30082	0.659955	8	16.2194	1.71967	8	5.76108	1.98495	8	1.26848	65.1396	15.94	4	20	207	23.5691	9.0708
Q16629-3	Isoform 3 of Serine/arginine-rich splicing factor 7 OS=Homo sapiens GN=SRSF7 - [SRSF7_HUMAN]	15.91	3	1	2	8	1	1		0.253262	1		0.567662	1		0.755333	1		0.77277	1		0.839882	1		0.524361	1		0.42756	1		24.5271	15.91	3	8	132	15.2475	9.62744
A8MW06	Thymosin beta-4-like protein 3 OS=Homo sapiens GN=TMSL3 PE=2 SV=1 - [TMSL3_HUMAN]	15.91	3	1	1	2	1	2	0	0.81163	2	1.99552	0.881255	2	8.35044	0.662414	2	3.42588	1.17695	2	0.0715683	2.57386	2	0.132799	0.970167	2	0.177114	0.825524	2	0.117343	5.24224	15.91	1	2	44	5.05954	5.05908
P60660	Myosin light polypeptide 6 OS=Homo sapiens GN=MYL6 PE=1 SV=2 - [MYL6_HUMAN]	15.89	5	3	3	9	1	9	0	3.80628	9	26.1388	0.755035	9	8.05458	0.472043	9	12.6437	0.745893	9	6.51832	2.30328	9	26.2815	0.65153	9	17.9713	0.52421	9	17.2374	25.8096	15.89	3	9	151	16.9191	4.65283
P51572	B-cell receptor-associated protein 31 OS=Homo sapiens GN=BCAP31 PE=1 SV=3 - [BAP31_HUMAN]	15.85	1	4	4	33	1	24	0	0.427495	24	15.8897	1.81008	24	9.35401	0.925307	24	25.4802	1.13868	24	12.3257	1.96071	24	47.1448	1.15276	24	11.5106	1.26188	24	21.4569	79.0825	15.85	7	33	246	27.974	8.44092
P31942-3	Isoform 3 of Heterogeneous nuclear ribonucleoprotein H3 OS=Homo sapiens GN=HNRNPH3 - [HNRH3_HUMAN]	15.82	6	3	3	14	1	10	0	0.743138	10	34.2296	1.17167	10	11.6141	2.32131	10	25.2936	1.01646	10	4.24134	0.739581	10	12.8292	0.598875	10	19.6129	0.621935	10	57.6435	58.3108	15.82	6	14	297	31.5054	7.31299
P04843	Dolichyl-diphosphooligosaccharide--protein glycosyltransferase subunit 1 OS=Homo sapiens GN=RPN1 PE=1 SV=1 - [RPN1_HUMAN]	15.82	1	9	9	46	1	35	0	0.748117	35	31.9937	1.9457	35	15.4799	0.899364	35	29.567	1.41146	35	28.927	0.16776	35	64.678	2.13108	35	27.757	1.46564	35	17.4336	162.317	15.82	14	46	607	68.5268	6.37939
A8MWD9	Small nuclear ribonucleoprotein G-like protein OS=Homo sapiens PE=3 SV=2 - [RUXGL_HUMAN]	15.79	2	1	1	1	1	1		1.334	1		0.860073	1		1.09801	1		0.659047	1		1.8206	1		1.29027	1		0.833865	1		2.58588	15.79	1	1	76	8.53845	8.83643
Q15631	Translin OS=Homo sapiens GN=TSN PE=1 SV=1 - [TSN_HUMAN]	15.79	1	3	3	4	1	3	0	7.12152	3	9.27434	0.85002	3	0.960832	0.5685	3	3.69194	0.777186	3	16.628	1.12056	3	5.43602	1.15228	3	1.38947	0.935341	3	0.759611	14.137	15.79	3	4	228	26.1668	6.44287
P01857	Ig gamma-1 chain C region OS=Homo sapiens GN=IGHG1 PE=1 SV=1 - [IGHG1_HUMAN]	15.76	1	3	3	16	1	9	0	4.15498	9	14.705	1.56209	9	12.4294	0.448351	9	49.1513	0.720787	9	13.2398	0.908387	9	24.1067	1.46399	9	22.25	2.34637	9	17.7185	71.7154	15.76	5	16	330	36.0832	8.19189
Q8WVI0	UPF0640 protein C3orf78 OS=Homo sapiens GN=C3orf78 PE=2 SV=2 - [CC078_HUMAN]	15.71	1	1	1	5	1	4	0	0.380863	4	32.4975	1.04314	4	1.49389	2.16225	4	11.1406	1.10701	4	2.80483	1.60908	4	8.51991	1.25168	4	11.4582	2.03334	4	2.02029	20.1606	15.71	2	5	70	8.69061	10.8726
P09497-2	Isoform Non-brain of Clathrin light chain B OS=Homo sapiens GN=CLTB - [CLCB_HUMAN]	15.64	2	4	4	20	1	16	0	0.208001	16	25.3419	0.743647	16	9.82501	1.32354	16	11.4352	0.514186	16	9.0877	4.11191	16	4.84728	0.34436	16	15.1175	0.354562	16	26.2698	51.0688	15.64	7	20	211	23.1671	4.69092
P04233-3	Isoform 3 of HLA class II histocompatibility antigen gamma chain OS=Homo sapiens GN=CD74 - [HG2A_HUMAN]	15.63	3	2	2	7	1	4	0	0.470663	4	43.0341	0.411965	4	24.898	0.273725	4	13.6049	0.475185	4	28.1548	5.77304	4	16.9302	0.898569	4	20.1567	0.559018	4	28.9592	21.2691	15.63	4	7	160	18.3164	10.272
P46778	60S ribosomal protein L21 OS=Homo sapiens GN=RPL21 PE=1 SV=2 - [RL21_HUMAN]	15.63	1	2	2	3	1	2	0	0.716292	2	25.604	1.61135	2	38.7225	0.948812	2	290.41	0.824578	2	77.6746	0.322382	2	16.4223	2.32886	2	6.69678	0.918325	2	91.2319	8.96482	15.63	3	3	160	18.5531	10.4917
Q15185	Prostaglandin E synthase 3 OS=Homo sapiens GN=PTGES3 PE=1 SV=1 - [TEBP_HUMAN]	15.63	1	2	2	7	1	5	0	2.87996	5	11.7347	0.296921	5	51.0926	2.89798	5	19.5103	0.517917	5	12.5524	5.01259	5	18.2173	0.404416	5	35.3257	0.443706	5	21.7751	16.9285	15.63	3	7	160	18.6854	4.53857
Q9H444	Charged multivesicular body protein 4b OS=Homo sapiens GN=CHMP4B PE=1 SV=1 - [CHM4B_HUMAN]	15.63	1	3	3	9	1	8	0	1.47291	8	34.5226	0.511878	8	16.5088	1.55174	8	22.8301	1.00176	8	11.5102	2.95187	8	59.6074	0.617395	8	27.2197	1.25607	8	29.3778	29.5153	15.63	3	9	224	24.9346	4.81787
O75494-4	Isoform 4 of Serine/arginine-rich splicing factor 10 OS=Homo sapiens GN=SRSF10 - [SRS10_HUMAN]	15.61	5	2	2	6	1	4	0	1.04504	4	32.7324	0.860348	4	8.52221	1.13005	4	13.0742	0.977008	4	14.7647	1.40205	4	15.1537	0.759555	4	12.2028	0.483696	4	13.8339	22.2994	15.61	3	6	173	20.9875	10.4771
Q06830	Peroxiredoxin-1 OS=Homo sapiens GN=PRDX1 PE=1 SV=1 - [PRDX1_HUMAN]	15.58	1	2	4	31	1	8	0	5.27121	8	30.3709	1.05258	8	3.96097	0.540473	8	8.3376	1.16597	8	6.49472	0.35587	8	10.9757	1.03851	8	23.7721	1.18774	8	10.5471	87.332	15.58	8	31	199	22.0963	8.1333
Q9Y224	UPF0568 protein C14orf166 OS=Homo sapiens GN=C14orf166 PE=1 SV=1 - [CN166_HUMAN]	15.57	1	3	3	6	1	4	0	0.937613	4	38.3483	0.86063	4	4.5217	1.01414	4	8.03394	0.705006	4	28.247	4.29718	4	3.90289	0.533253	4	5.96937	0.596831	4	6.49178	21.2927	15.57	4	6	244	28.0507	6.65381
P07741	Adenine phosphoribosyltransferase OS=Homo sapiens GN=APRT PE=1 SV=2 - [APT_HUMAN]	15.56	1	3	3	11	1	9	0	5.97893	9	12.7871	0.95286	9	7.24627	0.815336	9	6.73798	0.706709	9	7.46574	1.28878	9	9.88327	0.786775	9	9.39441	0.706728	9	8.35833	29.4125	15.56	4	11	180	19.5954	6.02393
P62072	Mitochondrial import inner membrane translocase subunit Tim10 OS=Homo sapiens GN=TIMM10 PE=1 SV=1 - [TIM10_HUMAN]	15.56	1	2	2	7	1	6	0	0.510048	6	166.316	0.948322	6	9.78885	1.40553	6	6.07148	1.04118	6	9.43147	3.47117	6	13.6261	0.969216	6	13.9311	2.10314	6	24.5215	18.2279	15.56	3	7	90	10.3259	6.29053
Q9P0B6	Coiled-coil domain-containing protein 167 OS=Homo sapiens GN=CCDC167 PE=2 SV=2 - [CC167_HUMAN]	15.46	1	2	2	3	1	3	0	0.752331	3	27.0389	0.659837	3	2.33532	1.78744	3	4.67483	0.897447	3	4.26194	2.04936	3	12.5653	0.722383	3	13.0311	0.67159	3	18.5207	8.44148	15.46	2	3	97	11.4521	9.49561
Q99729-3	Isoform 3 of Heterogeneous nuclear ribonucleoprotein A/B OS=Homo sapiens GN=HNRNPAB - [ROAA_HUMAN]	15.44	4	3	5	16	1	4	0	0.521808	4	66.2925	0.497069	4	28.8049	0.817745	4	16.2626	0.95909	4	18.4592	1.5071	4	3.4002	0.389357	4	66.9118	0.272777	4	15.6431	46.6734	15.44	7	16	285	30.5691	7.91357
Q9P032	NADH dehydrogenase [ubiquinone] 1 alpha subcomplex assembly factor 4 OS=Homo sapiens GN=NDUFAF4 PE=1 SV=1 - [NDUF4_HUMAN]	15.43	1	3	3	12	1	8	0	0.28316	8	52.7996	0.564734	8	41.4186	2.02934	8	13.1448	0.905646	8	16.3136	4.10176	8	2.9236	0.551632	8	69.8566	0.498904	8	23.3346	31.231	15.43	6	12	175	20.2538	8.82178
Q12904	Aminoacyl tRNA synthase complex-interacting multifunctional protein 1 OS=Homo sapiens GN=AIMP1 PE=1 SV=2 - [AIMP1_HUMAN]	15.38	2	3	3	6	1	4	0	1.0327	4	52.3523	1.4007	4	10.5168	1.552	4	3.82677	0.707383	4	43.9562	2.68433	4	56.1347	0.857234	4	4.80174	0.847587	4	26.2665	25.6687	15.38	4	6	312	34.3311	8.42627
Q9Y2B0	Protein canopy homolog 2 OS=Homo sapiens GN=CNPY2 PE=1 SV=1 - [CNPY2_HUMAN]	15.38	1	2	2	13	1	8	0	0.306075	8	152.98	1.61064	8	12.2078	0.764604	8	12.257	1.07211	8	5.02682	1.77643	8	24.2257	0.897462	8	18.7901	1.21322	8	5.84432	48.2767	15.38	4	13	182	20.6392	4.91943
Q6NZI2	Polymerase I and transcript release factor OS=Homo sapiens GN=PTRF PE=1 SV=1 - [PTRF_HUMAN]	15.38	3	6	6	20	1	11	0	1.7752	11	40.3223	0.675122	11	15.6629	1.01769	11	31.349	0.573218	11	28.3059	4.78417	11	19.8301	0.931354	11	18.3183	0.61682	11	26.9395	74.5481	15.38	10	20	390	43.4498	5.60498
P17661	Desmin OS=Homo sapiens GN=DES PE=1 SV=3 - [DESM_HUMAN]	15.32	9	3	7	70	1	4	0	0.6859	4	45.3579	1.29598	4	8.32074	0.432874	4	16.0084	2.87238	4	16.7229	0.184262	4	66.8016	4.81285	4	30.8573	0.612586	4	27.9905	208.954	15.32	11	70	470	53.5032	5.2749
P05787	Keratin, type II cytoskeletal 8 OS=Homo sapiens GN=KRT8 PE=1 SV=7 - [K2C8_HUMAN]	15.32	6	5	8	42	1	5	0	0.103616	5	43.5089	0.050863	5	172.825	0.0934229	3	690.153	0.0782285	5	6.75155	0.0484855	5	6.10152	0.214917	5	15.1929	2.65059	5	3.39721	123.486	15.32	12	42	483	53.6711	5.59229
P38117	Electron transfer flavoprotein subunit beta OS=Homo sapiens GN=ETFB PE=1 SV=3 - [ETFB_HUMAN]	15.29	2	3	3	13	1	9	0	0.40245	9	54.8487	0.949721	9	13.2474	2.32708	9	4.8555	0.877865	9	8.21594	0.735175	9	21.0524	0.837517	9	9.21774	2.97417	9	17.9131	39.9598	15.29	6	13	255	27.8262	8.104
Q9P0J0	NADH dehydrogenase [ubiquinone] 1 alpha subcomplex subunit 13 OS=Homo sapiens GN=NDUFA13 PE=1 SV=3 - [NDUAD_HUMAN]	15.28	1	2	2	13	1	9	0	0.426683	9	29.3676	1.80973	9	23.0175	1.19797	9	76.1296	2.14782	9	32.6557	1.00029	9	7.00704	1.47757	9	39.2049	0.495913	9	16.6131	45.654	15.28	3	13	144	16.6876	8.42627
Q9Y6H1	Coiled-coil-helix-coiled-coil-helix domain-containing protein 2, mitochondrial OS=Homo sapiens GN=CHCHD2 PE=1 SV=1 - [CHCH2_HUMAN]	15.23	2	2	2	7	1	5	0	0.15123	5	78.7874	0.349743	5	0.40653	1.01236	5	2.28392	0.25661	5	6.51196	4.07723	5	6.10303	0.410038	5	17.1323	0.368052	5	15.2026	18.3905	15.23	3	7	151	15.5027	9.21729
P55084	Trifunctional enzyme subunit beta, mitochondrial OS=Homo sapiens GN=HADHB PE=1 SV=3 - [ECHB_HUMAN]	15.19	1	5	5	15	1	8	0	0.274794	8	39.6132	1.05834	8	12.6039	0.354866	8	33.9302	2.05557	8	32.2911	0.511336	8	51.7603	1.38612	8	36.1927	3.00072	8	8.12239	56.7462	15.19	8	15	474	51.2615	9.40771
O75340	Programmed cell death protein 6 OS=Homo sapiens GN=PDCD6 PE=1 SV=1 - [PDCD6_HUMAN]	15.18	1	2	2	3	1	2	0	1.02664	2	8.90278	0.818503	2	15.273	0.758195	2	10.494	0.507116	2	34.5776	4.13377	2	170.131	0.983682	2	0.520315	0.757767	2	1.42889	10.6135	15.18	3	3	191	21.8548	5.40186
P00387-2	Isoform 2 of NADH-cytochrome b5 reductase 3 OS=Homo sapiens GN=CYB5R3 - [NB5R3_HUMAN]	15.11	2	3	3	43	1	38	0	0.719749	38	18.8148	1.59253	38	9.62665	0.447559	38	38.3748	2.22111	38	10.2301	0.489186	38	9.53182	1.58624	38	12.7329	2.7491	38	12.9975	146.36	15.11	5	43	278	31.6084	7.57666
P01911	HLA class II histocompatibility antigen, DRB1-15 beta chain OS=Homo sapiens GN=HLA-DRB1 PE=1 SV=2 - [2B1F_HUMAN]	15.04	4	1	3	7	1	1		0.937774	1		0.355042	1		0.223299	1		4.49489	1		0.106478	1		2.46592	1		0.394344	1		24.7684	15.04	4	7	266	29.947	7.73779
Q29974	HLA class II histocompatibility antigen, DRB1-16 beta chain OS=Homo sapiens GN=HLA-DRB1 PE=1 SV=1 - [2B1G_HUMAN]	15.04	7	1	3	6	1	1		0.941282	1		0.221658	1		0.295271	1		3.46087	1		0.227952	1		6.28939	1		0.312792	1		23.79	15.04	4	6	266	30.011	7.73779
Q29960-2	Isoform 2 of HLA class I histocompatibility antigen, Cw-16 alpha chain OS=Homo sapiens GN=HLA-C - [1C16_HUMAN]	15.03	35	0	4	31																									98.7842	15.03	6	31	326	36.7749	6.23975
O75477	Erlin-1 OS=Homo sapiens GN=ERLIN1 PE=1 SV=1 - [ERLN1_HUMAN]	15.03	1	3	5	13	1	6	0	1.34382	6	10.9975	1.84344	6	11.504	1.77287	6	8.61197	1.99642	6	3.97365	0.182457	6	51.4283	1.79853	6	14.481	1.14177	6	4.34264	46.1667	15.03	8	13	346	38.9014	7.86963
P36269	Gamma-glutamyltransferase 5 OS=Homo sapiens GN=GGT5 PE=1 SV=2 - [GGT5_HUMAN]	15.02	2	5	5	12	1	9	0	0.202089	9	137.745	1.54268	9	18.1339	0.283138	9	55.6626	1.24797	9	20.6206	0.723577	9	19.5756	3.94851	9	36.9043	1.0282	9	21.8723	46.7875	15.02	7	12	586	62.2223	7.54736
P02042	Hemoglobin subunit delta OS=Homo sapiens GN=HBD PE=1 SV=2 - [HBD_HUMAN]	14.97	1	1	2	13	1	2	0	6.44628	2	16.0505	1.16058	2	55.4018	0.796675	2	22.8887	0.666539	2	12.813	0.700942	2	7.34041	1.47708	2	5.15439	0.611839	2	1.27778	45.4979	14.97	4	13	147	16.0453	8.04541
P25789	Proteasome subunit alpha type-4 OS=Homo sapiens GN=PSMA4 PE=1 SV=1 - [PSA4_HUMAN]	14.94	1	3	3	11	1	6	0	1.09634	6	2.02952	1.35613	6	5.04603	0.949456	6	8.32692	1.01467	6	18.6793	0.989118	6	7.66847	0.839246	6	5.42723	1.07794	6	7.3154	36.454	14.94	5	11	261	29.4652	7.72314
P12429	Annexin A3 OS=Homo sapiens GN=ANXA3 PE=1 SV=3 - [ANXA3_HUMAN]	14.86	1	5	5	11																									31.9073	14.86	7	11	323	36.3527	5.92236
Q8TAE8	Growth arrest and DNA damage-inducible proteins-interacting protein 1 OS=Homo sapiens GN=GADD45GIP1 PE=1 SV=1 - [G45IP_HUMAN]	14.86	1	2	3	6	1	4	0	0.465898	4	112.292	0.920738	4	9.45319	2.7491	4	12.7014	0.850336	4	22.1635	3.41188	4	38.6513	0.80672	4	22.6958	1.06499	4	12.1571	19.6806	14.86	4	6	222	25.3682	10.0229
Q00796	Sorbitol dehydrogenase OS=Homo sapiens GN=SORD PE=1 SV=4 - [DHSO_HUMAN]	14.85	1	4	4	8	1	6	0	3.8666	6	11.6693	1.17184	6	11.8464	0.462216	6	14.3136	1.073	6	23.0829	0.617903	6	89.1954	0.985809	6	16.3861	0.823833	6	16.1727	24.4421	14.85	5	8	357	38.2998	7.97217
P45880-2	Isoform 2 of Voltage-dependent anion-selective channel protein 2 OS=Homo sapiens GN=VDAC2 - [VDAC2_HUMAN]	14.84	3	2	2	20	1	11	0	0.614494	11	41.7358	1.42946	11	24.9523	1.26518	11	18.1508	1.59893	11	21.1002	1.44436	11	43.1031	1.84143	11	37.2059	3.46976	11	31.1121	60.7338	14.84	2	20	283	30.393	7.1958
Q15435-2	Isoform 2 of Protein phosphatase 1 regulatory subunit 7 OS=Homo sapiens GN=PPP1R7 - [PP1R7_HUMAN]	14.83	4	5	5	7	1	5	0	8.16372	5	26.2667	0.693646	5	36.0338	0.567567	5	10.5813	0.818791	5	9.96971	0.610266	5	56.1267	0.48256	5	16.7593	0.627476	5	36.941	25.3676	14.83	7	7	317	36.8144	5.19873
P02730	Band 3 anion transport protein OS=Homo sapiens GN=SLC4A1 PE=1 SV=3 - [B3AT_HUMAN]	14.82	1	8	8	256	1	28	0	7.71641	28	57.9823	0.919814	28	32.9796	0.755487	28	46.6384	0.726885	28	37.3552	0.496856	28	47.1343	0.858123	28	22.3206	0.80699	28	27.3062	896.187	14.82	13	256	911	101.727	5.18604
P18859	ATP synthase-coupling factor 6, mitochondrial OS=Homo sapiens GN=ATP5J PE=1 SV=1 - [ATP5J_HUMAN]	14.81	1	2	2	6	1	5	0	0.0823065	5	40.5009	0.73283	5	12.046	0.989294	5	4.35141	1.19586	5	9.03531	3.71758	5	14.9078	0.940726	5	19.6956	2.17805	5	14.6945	12.5991	14.81	3	6	108	12.5796	9.5249
O00483	NADH dehydrogenase [ubiquinone] 1 alpha subcomplex subunit 4 OS=Homo sapiens GN=NDUFA4 PE=1 SV=1 - [NDUA4_HUMAN]	14.81	1	1	1	4	1	2	0	0.454469	2	26.3724	1.98863	2	9.2178	0.840652	2	8.17389	1.89293	2	20.6212	0.694785	2	6.69391	1.63247	2	19.6126	2.77645	2	15.1628	14.3942	14.81	2	4	81	9.36391	9.37842
O95433	Activator of 90 kDa heat shock protein ATPase homolog 1 OS=Homo sapiens GN=AHSA1 PE=1 SV=1 - [AHSA1_HUMAN]	14.79	1	5	5	20	1	13	0	1.51467	13	97.4812	0.61714	13	11.4291	1.29374	13	12.4047	1.03719	13	12.5263	0.905241	13	38.1382	1.55201	13	28.0651	1.23256	13	13.3999	61.4901	14.79	9	20	338	38.2503	5.52881
P43897	Elongation factor Ts, mitochondrial OS=Homo sapiens GN=TSFM PE=1 SV=2 - [EFTS_HUMAN]	14.77	2	4	4	7	1	6	0	0.310993	6	47.0245	0.296422	6	14.5273	6.40622	6	10.0001	0.489333	6	20.8774	1.16514	6	11.7917	0.377224	6	21.0354	2.72214	6	24.8037	22.788	14.77	5	7	325	35.3682	8.38232
O15212	Prefoldin subunit 6 OS=Homo sapiens GN=PFDN6 PE=1 SV=1 - [PFD6_HUMAN]	14.73	1	2	2	4	1	3	0	1.01319	3	30.8258	0.652066	3	1.61877	0.984922	3	18.6112	0.567425	3	22.8547	2.86599	3	8.06024	0.568036	3	1.20696	1.0073	3	3.44761	12.5376	14.73	3	4	129	14.5738	8.88037
P08758	Annexin A5 OS=Homo sapiens GN=ANXA5 PE=1 SV=2 - [ANXA5_HUMAN]	14.69	1	5	5	50	1	42	0	0.762575	42	22.6944	0.759404	42	13.3998	0.443381	42	36.7655	0.849048	42	16.2252	0.78938	42	8.32216	0.914222	42	32.4051	1.8652	42	13.6921	133.927	14.69	9	50	320	35.9144	5.04639
P61923	Coatomer subunit zeta-1 OS=Homo sapiens GN=COPZ1 PE=1 SV=1 - [COPZ1_HUMAN]	14.69	1	2	2	5	1	3	0	2.53349	3	8.75064	0.631305	3	29.827	0.740164	3	19.9297	0.539667	3	19.8752	4.85262	3	1.80088	0.772107	3	20.3081	0.602979	3	37.0769	16.8714	14.69	4	5	177	20.1855	4.80518
Q8WUM4	Programmed cell death 6-interacting protein OS=Homo sapiens GN=PDCD6IP PE=1 SV=1 - [PDC6I_HUMAN]	14.63	1	13	13	31	1	27	0	2.92757	27	32.4477	0.532231	27	18.9552	0.812581	27	25.2911	1.20876	27	11.8585	1.32065	27	22.064	1.47697	27	27.4882	1.10367	27	17.5416	95.6274	14.63	17	31	868	95.9631	6.52197
P49755	Transmembrane emp24 domain-containing protein 10 OS=Homo sapiens GN=TMED10 PE=1 SV=2 - [TMEDA_HUMAN]	14.61	1	4	4	16	1	11	0	0.62233	11	33.5844	1.73458	11	6.56277	0.737282	11	7.87318	1.10019	11	8.31267	0.660488	11	10.7828	1.30678	11	15.0557	1.29422	11	13.3387	43.6204	14.61	7	16	219	24.96	7.44482
P51452	Dual specificity protein phosphatase 3 OS=Homo sapiens GN=DUSP3 PE=1 SV=1 - [DUS3_HUMAN]	14.59	1	2	2	4	1	2	0	2.22038	2	31.8884	1.01425	2	20.701	1.2799	2	19.5125	0.715299	2	1.50963	2.98988	2	97.8848	0.750283	2	23.2316	0.822831	2	79.679	14.3932	14.59	4	4	185	20.4653	7.79639
P08514-3	Isoform 3 of Integrin alpha-IIb OS=Homo sapiens GN=ITGA2B - [ITA2B_HUMAN]	14.59	3	10	10	33	1	3	0	8.5498	3	23.0748	1	3	28.1809	0.846562	3	37.0901	0.630567	3	9.77251	0.418887	3	71.163	0.988614	3	5.59433	0.766379	3	14.4785	121.586	14.59	15	33	953	103.153	5.66846
P31930	Cytochrome b-c1 complex subunit 1, mitochondrial OS=Homo sapiens GN=UQCRC1 PE=1 SV=3 - [QCR1_HUMAN]	14.58	1	4	4	30	1	23	0	0.364433	23	82.9184	1.88929	23	13.6879	1.26874	23	43.2221	1.6192	23	11.8416	1.05089	23	19.1801	1.59388	23	20.6115	3.52597	23	30.7594	107.893	14.58	7	30	480	52.6124	6.3667
P62277	40S ribosomal protein S13 OS=Homo sapiens GN=RPS13 PE=1 SV=2 - [RS13_HUMAN]	14.57	1	2	2	6	1	6	0	0.668649	6	20.175	1.06309	6	2.93137	1.88056	6	6.97122	1.24067	6	5.05932	1.006	6	6.32803	0.849009	6	8.53802	1.12609	6	18.0068	18.3537	14.57	2	6	151	17.2117	10.5356
P04075	Fructose-bisphosphate aldolase A OS=Homo sapiens GN=ALDOA PE=1 SV=2 - [ALDOA_HUMAN]	14.56	1	6	7	43	1	26	0	1.93255	26	11.0606	0.831813	26	21.6749	1.84502	26	64.4996	0.465669	26	29.9607	2.039	26	18.8148	0.486459	26	16.0216	1.90248	26	24.7169	130.92	14.56	11	43	364	39.3953	8.08936
P07099	Epoxide hydrolase 1 OS=Homo sapiens GN=EPHX1 PE=1 SV=1 - [HYEP_HUMAN]	14.51	1	7	7	203	1	128	0	0.333001	128	229.982	2.86493	128	24.8718	0.485857	128	67.7226	1.88706	128	32.3856	0.431012	128	48.7024	2.46279	128	41.5395	1.46794	128	23.8777	770.76	14.51	12	203	455	52.915	7.25439
P08238	Heat shock protein HSP 90-beta OS=Homo sapiens GN=HSP90AB1 PE=1 SV=4 - [HS90B_HUMAN]	14.5	5	5	8	39	1	16	0	2.802	16	10.3767	0.581903	16	21.7949	1.24157	16	10.5595	0.631288	16	18.9863	1.99467	16	36.8734	0.954845	16	14.3441	0.699012	16	19.7192	132.914	14.5	12	39	724	83.2121	5.03369
P30501	HLA class I histocompatibility antigen, Cw-2 alpha chain OS=Homo sapiens GN=HLA-C PE=1 SV=1 - [1C02_HUMAN]	14.48	4	0	4	7																									24.8568	14.48	5	7	366	41.0693	6.11279
P16435	NADPH--cytochrome P450 reductase OS=Homo sapiens GN=POR PE=1 SV=2 - [NCPR_HUMAN]	14.48	1	8	8	40	1	31	0	0.243577	31	114.225	2.75305	31	20.5303	0.753329	31	50.9265	1.13411	31	25.5761	0.147524	31	74.6275	1.32909	31	16.9214	0.444221	31	32.3763	124.971	14.48	11	40	677	76.6413	5.57959
O14880	Microsomal glutathione S-transferase 3 OS=Homo sapiens GN=MGST3 PE=1 SV=1 - [MGST3_HUMAN]	14.47	1	1	1	6	1	3	0	0.335545	3	11.6722	1.20168	3	0.112938	0.951212	3	38.0715	0.871846	3	3.78125	4.34036	3	1.51324	3.14164	3	9.87783	3.29361	3	4.57713	30.7578	14.47	2	6	152	16.5056	9.37842
Q9UDX5	Mitochondrial fission process protein 1 OS=Homo sapiens GN=MTFP1 PE=1 SV=1 - [MTFP1_HUMAN]	14.46	2	2	2	6	1	5	0	0.483887	5	40.7228	1.54641	5	16.9483	0.847407	5	39.6925	1.50763	5	16.3945	1.13983	5	19.9863	0.912028	5	26.7976	4.27088	5	23.4119	23.7961	14.46	3	6	166	17.9986	9.30518
Q92841-4	Isoform 4 of Probable ATP-dependent RNA helicase DDX17 OS=Homo sapiens GN=DDX17 - [DDX17_HUMAN]	14.4	4	6	7	16	1	12	0	1.33684	12	32.5643	1.13013	12	12.5535	1.34115	12	75.5641	1.35584	12	25.5401	1.18386	12	10.7166	0.792333	12	12.6209	0.664525	12	17.157	54.5406	14.4	10	16	729	80.222	8.26514
P07237	Protein disulfide-isomerase OS=Homo sapiens GN=P4HB PE=1 SV=3 - [PDIA1_HUMAN]	14.37	1	9	9	71	1	54	0	0.494266	54	49.6519	2.54903	54	12.7531	0.505334	54	16.7984	1.9558	54	19.9514	0.370581	54	22.3179	1.15943	54	31.7536	0.468	54	20.5763	200.227	14.37	15	71	508	57.0807	4.86865
P05090	Apolipoprotein D OS=Homo sapiens GN=APOD PE=1 SV=1 - [APOD_HUMAN]	14.29	1	2	2	3	1	3	0	0.834067	3	0.0203043	3.43014	3	17.3045	0.330728	3	12.3339	1.07521	3	2.02702	0.981121	3	23.5319	1.46117	3	20.1729	0.46156	3	12.6178	5.68023	14.29	2	3	189	21.2618	5.14795
P62273	40S ribosomal protein S29 OS=Homo sapiens GN=RPS29 PE=1 SV=2 - [RS29_HUMAN]	14.29	1	1	1	1	1	1		0.284824	1		1.61414	1		0.326249	1		0.187218	1		0.267369	1		2.10472	1		0.277544	1		2.10877	14.29	1	1	56	6.6723	10.1255
P00441	Superoxide dismutase [Cu-Zn] OS=Homo sapiens GN=SOD1 PE=1 SV=2 - [SODC_HUMAN]	14.29	1	2	2	2	1	2	0	1.21902	2	59.6652	1.26262	2	4.95141	0.723333	2	7.47956	1.32725	2	4.55524	0.588615	2	27.7896	1.38923	2	21.6643	1.30316	2	9.25902	6.3918	14.29	2	2	154	15.9259	6.12549
Q8NHG7	Small VCP/p97-interacting protein OS=Homo sapiens GN=SVIP PE=2 SV=1 - [SVIP_HUMAN]	14.29	1	1	1	1	1	1		2.99477	1		1.06541	1		0.889063	1		0.682191	1		3.06159	1		1.1261	1		0.789315	1		2.30995	14.29	1	1	77	8.43742	8.90967
P61421	V-type proton ATPase subunit d 1 OS=Homo sapiens GN=ATP6V0D1 PE=1 SV=1 - [VA0D1_HUMAN]	14.25	1	3	3	19	1	13	0	0.773611	13	13.1746	2.30828	13	5.82416	1.09832	13	13.9926	1.02225	13	6.59125	0.649149	13	8.7314	1.28176	13	13.194	2.27057	13	15.776	62.4963	14.25	6	19	351	40.3032	4.99561
P27338	Amine oxidase [flavin-containing] B OS=Homo sapiens GN=MAOB PE=1 SV=3 - [AOFB_HUMAN]	14.23	1	4	5	19	1	9	0	0.712128	9	69.2243	1.15559	9	9.32071	0.738391	9	26.1291	0.990875	9	30.5037	0.670685	9	29.8524	2.02517	9	35.6721	8.07751	9	40.0489	60.3945	14.23	7	19	520	58.7252	7.50342
Q9P0M9	39S ribosomal protein L27, mitochondrial OS=Homo sapiens GN=MRPL27 PE=1 SV=1 - [RM27_HUMAN]	14.19	1	2	2	4	1	3	0	0.273472	3	1.64867	1.78555	3	1.3317	3.49656	3	11.6584	1.10916	3	1.89837	0.479825	3	2.84894	1.13349	3	15.3705	2.19163	3	6.07092	14.8246	14.19	3	4	148	16.0627	10.4185
Q96HS1-2	Isoform 2 of Serine/threonine-protein phosphatase PGAM5, mitochondrial OS=Homo sapiens GN=PGAM5 - [PGAM5_HUMAN]	14.12	2	3	3	7	1	5	0	0.467663	5	9.12021	0.847839	5	5.23988	1.13565	5	11.5226	1.15138	5	4.97467	0.275331	5	11.929	1.00028	5	3.9253	1.70198	5	10.9044	22.2473	14.12	5	7	255	28.0025	7.25439
Q9NQG1	Protein MANBAL OS=Homo sapiens GN=MANBAL PE=1 SV=1 - [MANBL_HUMAN]	14.12	1	1	1	1	1	1		0.393471	1		1.54701	1		0.638529	1		0.74927	1		2.04689	1		1.66354	1		1.38774	1		3.92094	14.12	1	1	85	9.46116	9.15869
P0CW22	40S ribosomal protein S17-like OS=Homo sapiens GN=RPS17L PE=3 SV=1 - [RS17L_HUMAN]	14.07	1	2	2	3	1	3	0	1.29734	3	37.426	1.20784	3	6.71194	0.399407	3	5.08394	0.470514	3	78.5549	0.802631	3	20.8911	0.71237	3	21.1289	0.94243	3	22.1475	7.46003	14.07	2	3	135	15.5404	9.84717
Q70UQ0-4	Isoform 4 of Inhibitor of nuclear factor kappa-B kinase-interacting protein OS=Homo sapiens GN=IKBIP - [IKIP_HUMAN]	14.06	1	5	5	15	1	9	0	1.24671	9	15.9659	0.348849	9	20.5759	0.74467	9	37.4252	0.519318	9	30.418	3.49173	9	24.7035	0.453019	9	33.7853	0.773691	9	20.0577	54.0626	14.06	10	15	377	43.0565	4.91943
P82914	28S ribosomal protein S15, mitochondrial OS=Homo sapiens GN=MRPS15 PE=1 SV=1 - [RT15_HUMAN]	14.01	1	4	4	8	1	6	0	0.468177	6	56.1604	2.11712	6	15.7911	2.62546	6	22.4467	1.03471	6	7.00328	0.776396	6	24.1511	1.41211	6	12.9545	1.51615	6	11.7868	23.3807	14.01	6	8	257	29.8234	10.4771
P61020	Ras-related protein Rab-5B OS=Homo sapiens GN=RAB5B PE=1 SV=1 - [RAB5B_HUMAN]	13.95	1	1	2	6	1	1		1.97225	1		1.22427	1		1.14159	1		0.921408	1		0.74171	1		1.11989	1		1.25424	1		26.3921	13.95	3	6	215	23.6919	8.1333
P46783	40S ribosomal protein S10 OS=Homo sapiens GN=RPS10 PE=1 SV=1 - [RS10_HUMAN]	13.94	2	2	2	8	1	7	0	0.321572	7	55.3014	0.866479	7	27.1717	3.05529	7	22.1513	1.06964	7	6.38199	1.58603	7	7.41451	0.533307	7	30.2285	0.54404	7	56.0842	28.1756	13.94	3	8	165	18.8859	10.1548
Q99576-4	Isoform 3 of TSC22 domain family protein 3 OS=Homo sapiens GN=TSC22D3 - [T22D3_HUMAN]	13.93	3	1	2	2	1	1		0.700768	1		0.703484	1		1.6918	1		0.638191	1		5.32476	1		0.980333	1		1.11173	1		5.68263	13.93	2	2	122	13.2778	4.76709
P17980	26S protease regulatory subunit 6A OS=Homo sapiens GN=PSMC3 PE=1 SV=3 - [PRS6A_HUMAN]	13.9	1	5	5	11	1	10	0	4.67727	10	18.5132	1.26205	10	17.0283	0.71549	10	34.591	0.772586	10	24.6498	1.81708	10	7.5949	0.982248	10	32.4035	0.85971	10	36.1674	37.2518	13.9	6	11	439	49.1725	5.23682
Q13277-2	Isoform B of Syntaxin-3 OS=Homo sapiens GN=STX3 - [STX3_HUMAN]	13.89	2	4	4	11	1	9	0	1.14343	9	7.60962	1.07275	9	12.8173	1.35071	9	26.7774	1.09854	9	8.35077	3.27935	9	21.2637	0.906465	9	10.4393	1.32891	9	7.43834	30.3668	13.89	6	11	252	28.8422	5.22412
Q07020	60S ribosomal protein L18 OS=Homo sapiens GN=RPL18 PE=1 SV=2 - [RL18_HUMAN]	13.83	1	2	2	28	1	14	0	0.695152	14	13.9048	1.911	14	19.7417	1.29511	14	16.337	1.15726	14	9.64821	0.245326	14	29.6137	1.6496	14	41.2339	1.57444	14	16.9997	110.543	13.83	4	28	188	21.6211	11.7222
Q96AQ6-2	Isoform 2 of Pre-B-cell leukemia transcription factor-interacting protein 1 OS=Homo sapiens GN=PBXIP1 - [PBIP1_HUMAN]	13.82	3	9	9	40	1	30	0	0.170643	30	74.9346	1.2357	30	6.24557	1.11676	30	24.7505	0.62121	30	10.4268	2.02622	30	12.7777	0.857966	30	14.3733	1.07883	30	24.6944	137.982	13.82	15	40	702	77.6367	5.42725
P35221	Catenin alpha-1 OS=Homo sapiens GN=CTNNA1 PE=1 SV=1 - [CTNA1_HUMAN]	13.8	6	9	9	16	1	12	0	1.13829	12	38.9223	1.25874	12	17.9834	0.533558	12	34.5572	1.10712	12	19.926	2.78702	12	18.6607	1.45408	12	40.4042	0.61417	12	51.883	57.6352	13.8	12	16	906	100.009	6.29053
Q9BS26	Endoplasmic reticulum resident protein 44 OS=Homo sapiens GN=ERP44 PE=1 SV=1 - [ERP44_HUMAN]	13.79	1	4	4	29	1	24	0	0.522696	24	16.7037	1.76955	24	10.4484	0.539301	24	28.7711	1.66784	24	15.2612	2.03466	24	23.3026	1.49796	24	18.6035	0.680387	24	19.69	116.265	13.79	7	29	406	46.9414	5.26221
Q16134	Electron transfer flavoprotein-ubiquinone oxidoreductase, mitochondrial OS=Homo sapiens GN=ETFDH PE=1 SV=2 - [ETFD_HUMAN]	13.78	1	5	5	24	1	15	0	0.370125	15	137.144	1.69221	15	16.2376	1.15266	15	51.6841	1.92245	15	29.6201	0.464033	15	24.1527	1.5789	15	53.9846	2.31534	15	25.5789	96.0058	13.78	9	24	617	68.4519	7.54736
P54819-4	Isoform 4 of Adenylate kinase 2, mitochondrial OS=Homo sapiens GN=AK2 - [KAD2_HUMAN]	13.74	5	1	1	1	1	1		0.385122	1		1.18914	1		0.708059	1		1.81243	1		1.64016	1		2.6697	1		2.61905	1		4.38286	13.74	1	1	131	14.8308	7.34229
Q13561	Dynactin subunit 2 OS=Homo sapiens GN=DCTN2 PE=1 SV=4 - [DCTN2_HUMAN]	13.72	3	5	5	8	1	5	0	0.65558	5	82.2246	0.680566	5	10.2102	0.661225	5	25.2955	0.711607	5	8.6468	3.4503	5	12.4893	0.675718	5	14.8285	0.541764	5	23.3642	24.8928	13.72	6	8	401	44.2039	5.21143
P0DJ07	Uncharacterized protein C19orf79 OS=Homo sapiens GN=C19orf79 PE=4 SV=1 - [CS079_HUMAN]	13.7	1	1	1	2	1	2	0	0.0983979	2	137.601	1.35716	2	2.04734	0.457133	2	25.5748	1.19882	2	1.30697	1.39324	2	4.06855	1.54694	2	12.1553	5.41845	2	10.2764	3.7186	13.7	1	2	73	9.10777	6.771
Q8NBQ5	Estradiol 17-beta-dehydrogenase 11 OS=Homo sapiens GN=HSD17B11 PE=1 SV=3 - [DHB11_HUMAN]	13.67	1	3	3	14	1	11	0	1.08463	11	25.3567	1.09382	11	12.668	1.69329	11	14.3695	1.9696	11	19.7141	0.223782	11	40.7995	1.58486	11	23.0446	1.31858	11	20.0891	47.4362	13.67	5	14	300	32.9147	9.0708
Q9HBK9	Arsenite methyltransferase OS=Homo sapiens GN=AS3MT PE=1 SV=3 - [AS3MT_HUMAN]	13.6	1	4	4	10	1	6	0	0.343797	6	100.009	0.547708	6	18.5971	1.06212	6	19.5126	1.30258	6	11.5195	1.34429	6	9.37513	2.97706	6	18.9854	0.340541	6	5.4524	38.0329	13.6	7	10	375	41.7211	6.20166
Q14108	Lysosome membrane protein 2 OS=Homo sapiens GN=SCARB2 PE=1 SV=2 - [SCRB2_HUMAN]	13.6	1	6	6	20	1	15	0	0.369718	15	55.7657	0.863419	15	13.1705	1.04667	15	26.5328	1.09322	15	10.6773	1.27043	15	11.0517	1.32537	15	17.0902	1.68685	15	25.6966	67.139	13.6	9	20	478	54.2555	5.13525
Q96EE4	Coiled-coil domain-containing protein 126 OS=Homo sapiens GN=CCDC126 PE=2 SV=2 - [CC126_HUMAN]	13.57	1	2	2	2	1	1		0.537382	1		1.12749	1		1.0036	1		1.1983	1		2.21527	1		0.721029	1		0.479512	1		5.64179	13.57	2	2	140	15.6584	9.87646
O60762	Dolichol-phosphate mannosyltransferase OS=Homo sapiens GN=DPM1 PE=1 SV=1 - [DPM1_HUMAN]	13.46	1	3	3	8	1	6	0	0.474186	6	44.3985	1.98912	6	2.81665	1.22081	6	5.61465	1.9738	6	6.36918	0.980248	6	9.46813	1.5745	6	10.1672	0.941517	6	6.66025	29.3298	13.46	4	8	260	29.6158	9.56885
Q29963	HLA class I histocompatibility antigen, Cw-6 alpha chain OS=Homo sapiens GN=HLA-C PE=1 SV=2 - [1C06_HUMAN]	13.39	15	0	4	14																									50.0383	13.39	6	14	366	40.9431	5.99854
P16284-3	Isoform Delta13 of Platelet endothelial cell adhesion molecule OS=Homo sapiens GN=PECAM1 - [PECA1_HUMAN]	13.39	7	8	8	26	1	8	0	4.19782	8	44.368	0.656049	8	70.8165	1.03732	8	44.0588	0.734003	8	23.1187	1.32565	8	59.1385	0.732923	8	33.4438	1.07355	8	55.8362	96.379	13.39	13	26	717	80.1557	7.32764
O43914-2	Isoform 2 of TYRO protein tyrosine kinase-binding protein OS=Homo sapiens GN=TYROBP - [TYOBP_HUMAN]	13.39	2	1	1	1	1	1		1.22264	1		1.02143	1		0.973906	1		2.29826	1		0.530489	1		1.92931	1		0.790114	1		4.60068	13.39	1	1	112	12.1004	8.30908
O43617	Trafficking protein particle complex subunit 3 OS=Homo sapiens GN=TRAPPC3 PE=1 SV=1 - [TPPC3_HUMAN]	13.33	1	3	3	5	1	4	0	2.45706	4	3.49294	0.722465	4	6.7962	0.885155	4	13.2033	0.749567	4	8.9211	2.91115	4	11.9989	0.931372	4	2.24955	0.714993	4	9.94413	13.2961	13.33	4	5	180	20.2611	4.95752
Q06520	Bile salt sulfotransferase OS=Homo sapiens GN=SULT2A1 PE=1 SV=3 - [ST2A1_HUMAN]	13.33	1	3	3	13	1	12	0	0.22662	12	57.1538	0.923149	12	6.57777	0.585729	12	18.8374	0.912977	12	16.3584	6.05646	12	10.6126	0.573846	12	10.237	0.175085	12	85.9238	36.3727	13.33	3	13	285	33.758	5.94775
P25786	Proteasome subunit alpha type-1 OS=Homo sapiens GN=PSMA1 PE=1 SV=1 - [PSA1_HUMAN]	13.31	2	3	3	6	1	4	0	1.15435	4	8.30735	1.32571	4	13.3307	0.768278	4	17.9383	1.03388	4	16.6083	0.854549	4	17.0287	0.690105	4	8.19126	1.10247	4	6.14301	14.2507	13.31	4	6	263	29.5369	6.60986
Q9NY33	Dipeptidyl peptidase 3 OS=Homo sapiens GN=DPP3 PE=1 SV=2 - [DPP3_HUMAN]	13.3	2	6	6	15	1	8	0	7.87288	8	24.3177	0.875517	8	39.5072	1.12584	8	31.3153	0.62344	8	25.5254	0.793499	8	42.4821	0.905133	8	59.3097	0.881196	8	32.8324	61.5434	13.3	11	15	737	82.5378	5.09717
P02774	Vitamin D-binding protein OS=Homo sapiens GN=GC PE=1 SV=1 - [VTDB_HUMAN]	13.29	2	5	5	18	1	1		5.97101	1		0.809476	1		1.4623	1		0.641681	1		1.19117	1		0.699839	1		3.11859	1		51.001	13.29	9	18	474	52.929	5.5415
P24539	ATP synthase subunit b, mitochondrial OS=Homo sapiens GN=ATP5F1 PE=1 SV=2 - [AT5F1_HUMAN]	13.28	1	3	3	25	1	21	0	0.217395	21	72.1499	1.10714	21	8.29805	1.37946	21	11.82	1.09293	21	10.1633	1.90415	21	18.9287	1.08146	21	9.95704	2.72892	21	17.5825	60.9391	13.28	5	25	256	28.8903	9.36377
P50502	Hsc70-interacting protein OS=Homo sapiens GN=ST13 PE=1 SV=2 - [F10A1_HUMAN]	13.28	3	4	4	8	1	7	0	5.342	7	18.4079	0.729293	7	23.8835	0.640075	7	44.9632	0.73373	7	24.9663	1.97664	7	6.31172	0.734866	7	19.2303	0.655692	7	10.4819	28.9665	13.28	5	8	369	41.3055	5.2749
P78371	T-complex protein 1 subunit beta OS=Homo sapiens GN=CCT2 PE=1 SV=4 - [TCPB_HUMAN]	13.27	1	5	5	17	1	10	0	4.8868	10	51.5933	1.14676	10	27.0183	0.681372	10	40.9044	0.729328	10	25.0691	0.87953	10	14.6059	0.858087	10	33.9884	0.969122	10	17.1719	62.8502	13.27	7	17	535	57.4521	6.45557
Q9UMS0-2	Isoform 2 of NFU1 iron-sulfur cluster scaffold homolog, mitochondrial OS=Homo sapiens GN=NFU1 - [NFU1_HUMAN]	13.27	3	1	1	1	1	1		2.69713	1		1.26814	1		1.22018	1		0.671957	1		2.34819	1		1.39951	1		1.36841	1		3.28187	13.27	1	1	113	12.3389	4.01807
P03989	HLA class I histocompatibility antigen, B-27 alpha chain OS=Homo sapiens GN=HLA-B PE=1 SV=2 - [1B27_HUMAN]	13.26	9	1	4	16	1	1		0.139767	1		0.191873	1		0.30446	1		0.203925	1		6.66839	1		0.324062	1		0.161989	1		58.9963	13.26	5	16	362	40.403	5.8208
Q9Y5J9	Mitochondrial import inner membrane translocase subunit Tim8 B OS=Homo sapiens GN=TIMM8B PE=1 SV=1 - [TIM8B_HUMAN]	13.25	1	1	1	3	1	2	0	0.678458	2	17.2258	0.687816	2	7.46833	1.09104	2	1.46097	0.803182	2	4.96238	3.92666	2	14.4966	0.563129	2	13.1591	1.17333	2	6.08487	10.4147	13.25	2	3	83	9.33754	5.12256
Q07960	Rho GTPase-activating protein 1 OS=Homo sapiens GN=ARHGAP1 PE=1 SV=1 - [RHG01_HUMAN]	13.21	1	5	5	8	1	7	0	3.86439	7	9.38197	0.643367	7	33.0841	1.07674	7	62.6584	1.2987	7	32.5098	1.55527	7	34.4947	1.28915	7	12.1315	1.21226	7	16.4872	26.1597	13.21	6	8	439	50.4042	6.29053
P05093	Steroid 17-alpha-hydroxylase/17,20 lyase OS=Homo sapiens GN=CYP17A1 PE=1 SV=1 - [CP17A_HUMAN]	13.19	1	6	6	26	1	12	0	0.240179	12	89.8064	1.06534	12	17.6895	0.482264	12	33.8972	2.26572	12	38.0976	0.165248	12	75.4619	2.76114	12	43.795	0.217534	12	157.954	104.619	13.19	11	26	508	57.3342	8.57275
O43677	NADH dehydrogenase [ubiquinone] 1 subunit C1, mitochondrial OS=Homo sapiens GN=NDUFC1 PE=2 SV=1 - [NDUC1_HUMAN]	13.16	1	1	1	2	1	2	0	0.452954	2	8.35155	2.50024	2	14.094	0.330234	2	34.5743	1.67816	2	19.7249	0.889943	2	11.77	2.66567	2	13.3834	1.2252	2	18.9956	2.10294	13.16	1	2	76	8.72879	10.1987
Q96ER9	Coiled-coil domain-containing protein 51 OS=Homo sapiens GN=CCDC51 PE=1 SV=2 - [CCD51_HUMAN]	13.14	2	6	6	16	1	11	0	0.331769	11	35.5112	1.36125	11	12.5535	2.3896	11	24.1786	1.24496	11	11.3364	2.53761	11	26.4366	1.23496	11	24.2183	3.23523	11	21.6798	54.432	13.14	9	16	411	45.7828	8.19189
Q15738	Sterol-4-alpha-carboxylate 3-dehydrogenase, decarboxylating OS=Homo sapiens GN=NSDHL PE=1 SV=2 - [NSDHL_HUMAN]	13.14	1	4	4	10	1	6	0	0.548442	6	10.753	1.09623	6	15.8393	2.1654	6	48.3637	1.11691	6	17.7894	1.24302	6	15.6173	0.90008	6	42.9393	0.68457	6	16.4586	38.1121	13.14	6	10	373	41.8736	8.06006
Q12846	Syntaxin-4 OS=Homo sapiens GN=STX4 PE=1 SV=2 - [STX4_HUMAN]	13.13	2	4	4	8	1	7	0	0.969898	7	15.787	0.963	7	7.13781	0.621755	7	30.9364	0.990375	7	8.61421	2.20233	7	7.49616	1.29054	7	12.2559	1.05483	7	13.7777	26.2405	13.13	5	8	297	34.1589	6.27783
Q9UK41	Vacuolar protein sorting-associated protein 28 homolog OS=Homo sapiens GN=VPS28 PE=1 SV=1 - [VPS28_HUMAN]	13.12	2	2	2	7	1	4	0	1.91676	4	4.44048	0.641752	4	5.96318	1.24176	4	9.97653	0.738137	4	4.41742	3.90858	4	9.74164	0.816993	4	18.9567	0.857043	4	1.73795	27.8152	13.12	4	7	221	25.4086	5.5415
Q71UM5	40S ribosomal protein S27-like OS=Homo sapiens GN=RPS27L PE=1 SV=3 - [RS27L_HUMAN]	13.1	1	1	1	2	1	2	0	0.388843	2	44.8252	2.33714	2	10.1962	1.2985	2	12.5874	1.2174	2	10.7415	0.366008	2	123.267	1.64679	2	6.62323	1.62083	2	13.8184	6.81252	13.1	1	2	84	9.47087	9.45166
P42677	40S ribosomal protein S27 OS=Homo sapiens GN=RPS27 PE=1 SV=3 - [RS27_HUMAN]	13.1	1	1	1	2	1	2	0	1.21347	2	5.40824	1.6672	2	21.6425	1.6689	2	27.1694	1.31737	2	9.41178	1.10648	2	69.7297	1.30973	2	11.4536	1.52877	2	17.8826	7.40348	13.1	1	2	84	9.45484	9.45166
P20036	HLA class II histocompatibility antigen, DP alpha 1 chain OS=Homo sapiens GN=HLA-DPA1 PE=1 SV=1 - [DPA1_HUMAN]	13.08	1	2	2	4	1	4	0	1.02806	4	32.3265	0.77244	4	110.195	0.819149	4	14.1538	1.7315	4	15.5463	5.03406	4	8.96432	1.12671	4	24.9618	0.949776	4	47.9175	19.0068	13.08	2	4	260	29.3619	5.21143
P02671-2	Isoform 2 of Fibrinogen alpha chain OS=Homo sapiens GN=FGA - [FIBA_HUMAN]	13.04	2	8	8	48	1	15	0	8.56642	15	37.834	0.867141	15	31.409	0.530838	15	36.1018	0.874644	15	28.5195	0.510841	15	76.4671	2.01941	15	42.8922	0.568619	15	33.6847	143.791	13.04	12	48	644	69.7138	8.06006
P04264	Keratin, type II cytoskeletal 1 OS=Homo sapiens GN=KRT1 PE=1 SV=6 - [K2C1_HUMAN]	13.04	6	5	9	25	1	11	0	7.95089	11	13.139	2.04925	11	17.7586	2.13795	11	10.9009	0.50902	11	15.6607	0.294675	11	61.1209	1.3871	11	11.9939	0.586994	11	18.4621	79.3379	13.04	14	25	644	65.999	8.11865
Q9NVH1-3	Isoform 3 of DnaJ homolog subfamily C member 11 OS=Homo sapiens GN=DNAJC11 - [DJC11_HUMAN]	13.02	3	6	6	19	1	14	0	0.320397	14	58.1635	1.52583	14	14.3265	1.66192	14	27.3702	1.88023	14	17.2417	0.511526	14	10.8704	2.09656	14	25.3572	2.49386	14	16.806	66.0968	13.02	11	19	507	57.1615	7.53271
Q99956	Dual specificity protein phosphatase 9 OS=Homo sapiens GN=DUSP9 PE=1 SV=1 - [DUS9_HUMAN]	13.02	5	4	4	11	1	8	0	0.467924	8	48.3868	0.455092	8	195.037	1.01552	8	19.6265	0.40144	8	173.978	6.86619	8	21.56	0.570125	8	65.0026	0.457454	8	157.325	27.0017	13.02	5	11	384	41.8413	6.11279
P36551	Coproporphyrinogen-III oxidase, mitochondrial OS=Homo sapiens GN=CPOX PE=1 SV=3 - [HEM6_HUMAN]	13	1	4	4	12	1	7	0	0.978173	7	34.6439	0.672154	7	14.092	1.81146	7	19.1557	0.635734	7	10.5592	3.65926	7	36.0472	0.947655	7	33.3683	0.792	7	6.59565	41.7374	13	7	12	454	50.12	8.25049
Q9BZE1	39S ribosomal protein L37, mitochondrial OS=Homo sapiens GN=MRPL37 PE=1 SV=2 - [RM37_HUMAN]	13	1	5	5	13	1	10	0	0.448652	10	74.0466	1.85292	10	7.11708	5.04519	10	19.417	0.979289	10	5.52778	0.805862	10	9.25155	1.22906	10	15.7028	1.60395	10	26.841	34.2377	13	7	13	423	48.0871	8.5874
P02788	Lactotransferrin OS=Homo sapiens GN=LTF PE=1 SV=6 - [TRFL_HUMAN]	12.96	1	6	6	25	1	3	0	7.56605	3	45.8437	0.689481	3	1.96169	0.517276	3	28.872	0.34578	3	20.0252	1.00792	3	17.9292	0.865447	3	2.77339	0.606632	3	9.89429	109.03	12.96	11	25	710	78.1319	8.11865
P63098	Calcineurin subunit B type 1 OS=Homo sapiens GN=PPP3R1 PE=1 SV=2 - [CANB1_HUMAN]	12.94	1	2	2	3	1	2	0	1.44754	2	4.67715	0.429783	2	19.7149	0.648041	2	16.9899	0.909509	2	14.2043	4.61502	2	20.8471	0.424215	2	34.9623	0.545122	2	34.0164	10.7656	12.94	3	3	170	19.2876	4.80518
P25685	DnaJ homolog subfamily B member 1 OS=Homo sapiens GN=DNAJB1 PE=1 SV=4 - [DNJB1_HUMAN]	12.94	1	3	4	8	1	5	0	2.12864	5	15.3706	0.513425	5	6.12513	1.52532	5	12.7826	0.554954	5	4.5552	2.58347	5	13.1194	0.909097	5	25.6425	0.587954	5	3.76792	28.7538	12.94	5	8	340	38.0204	8.63135
P10620	Microsomal glutathione S-transferase 1 OS=Homo sapiens GN=MGST1 PE=1 SV=1 - [MGST1_HUMAN]	12.9	1	2	2	15	1	7	0	0.198915	7	66.9742	2.46381	7	8.41834	0.497451	7	32.9488	2.30149	7	2.47089	0.0291974	7	115.723	1.65739	7	3.85777	1.71317	7	9.69412	51.8228	12.9	3	15	155	17.5872	9.39307
Q14103-4	Isoform 4 of Heterogeneous nuclear ribonucleoprotein D0 OS=Homo sapiens GN=HNRNPD - [HNRPD_HUMAN]	12.89	4	2	4	25	1	13	0	0.91021	13	5.88673	0.735933	13	3.19777	1.58861	13	6.68728	0.864764	13	3.11327	1.70355	13	2.3754	0.444676	13	6.58243	0.564013	13	9.61027	63.7431	12.89	6	25	287	30.6531	8.41162
O75832	26S proteasome non-ATPase regulatory subunit 10 OS=Homo sapiens GN=PSMD10 PE=1 SV=1 - [PSD10_HUMAN]	12.83	1	2	2	4	1	3	0	4.99957	3	29.5503	0.855727	3	9.51981	1.41875	3	4.27282	0.580402	3	4.69769	3.39556	3	15.1048	0.531328	3	18.1001	0.642921	3	37.3847	15.0496	12.83	3	4	226	24.4124	6.1001
Q96EY8	Cob(I)yrinic acid a,c-diamide adenosyltransferase, mitochondrial OS=Homo sapiens GN=MMAB PE=1 SV=1 - [MMAB_HUMAN]	12.8	1	2	2	3	1	2	0	0.732234	2	61.6194	0.632714	2	71.9532	1.92692	2	112.762	0.695631	2	28.3364	5.67075	2	71.6994	0.571133	2	63.6769	1.01832	2	30.0051	8.11311	12.8	3	3	250	27.371	8.60205
Q9Y3D7	Mitochondrial import inner membrane translocase subunit TIM16 OS=Homo sapiens GN=PAM16 PE=1 SV=2 - [TIM16_HUMAN]	12.8	1	2	2	11	1	8	0	0.127588	8	28.2596	0.518873	8	12.2234	1.77288	8	12.0104	0.695505	8	10.8989	4.44038	8	11.2434	0.916208	8	4.63327	1.92644	8	6.18336	31.8966	12.8	3	11	125	13.8162	9.70068
P62995-3	Isoform 3 of Transformer-2 protein homolog beta OS=Homo sapiens GN=TRA2B - [TRA2B_HUMAN]	12.77	2	2	2	8	1	6	0	0.500505	6	78.7767	0.788303	6	3.1829	0.95144	6	14.1565	0.632557	6	6.83369	1.05263	6	7.83899	0.952541	6	3.24702	0.249081	6	70.5649	27.8731	12.77	3	8	188	21.9217	10.1548
P23396	40S ribosomal protein S3 OS=Homo sapiens GN=RPS3 PE=1 SV=2 - [RS3_HUMAN]	12.76	1	2	2	12	1	7	0	1.21246	7	3.43921	1.34467	7	4.6683	1.77794	7	13.6648	1.22776	7	4.13829	0.399773	7	8.22718	0.795482	7	7.23263	1.32657	7	3.87252	42.7565	12.76	4	12	243	26.6714	9.65674
Q9BTU6	Phosphatidylinositol 4-kinase type 2-alpha OS=Homo sapiens GN=PI4K2A PE=1 SV=1 - [P4K2A_HUMAN]	12.73	1	4	4	7	1	5	0	0.734497	5	12.8822	2.33061	5	14.9151	0.903645	5	29.996	0.888637	5	34.4994	0.533265	5	8.98327	1.18198	5	22.8804	2.01659	5	31.0676	23.6925	12.73	6	7	479	53.9886	8.29443
P16671	Platelet glycoprotein 4 OS=Homo sapiens GN=CD36 PE=1 SV=2 - [CD36_HUMAN]	12.71	1	4	4	10	1	5	0	3.06045	5	51.7711	0.564566	5	31.1019	0.413793	5	43.1165	0.618032	5	3.73954	1.43347	5	5.40164	2.4887	5	31.8719	1.76729	5	10.6596	39.116	12.71	5	10	472	53.0193	7.95752
Q6IQ22	Ras-related protein Rab-12 OS=Homo sapiens GN=RAB12 PE=1 SV=3 - [RAB12_HUMAN]	12.7	1	2	2	2	1	1		1.85963	1		2.26778	1		0.351622	1		0.812502	1		0.575522	1		2.23045	1		2.14981	1		3.20086	12.7	2	2	244	27.2311	8.41162
P27348	14-3-3 protein theta OS=Homo sapiens GN=YWHAQ PE=1 SV=1 - [1433T_HUMAN]	12.65	3	2	3	15	1	5	0	2.98411	5	40.7418	0.435259	5	97.7807	0.335619	5	24.9271	0.36425	5	18.1439	6.90795	5	36.5502	0.574077	5	104.075	0.36081	5	163.508	45.889	12.65	4	15	245	27.7468	4.77979
P00915	Carbonic anhydrase 1 OS=Homo sapiens GN=CA1 PE=1 SV=2 - [CAH1_HUMAN]	12.64	1	2	2	82	1	14	0	7.104	14	18.3917	1.01762	14	28.2768	0.747241	14	44.6131	0.680515	14	29.7234	0.504075	14	36.3274	0.716551	14	23.4918	0.676322	14	51.1522	307.015	12.64	4	82	261	28.8524	7.12256
O75964	ATP synthase subunit g, mitochondrial OS=Homo sapiens GN=ATP5L PE=1 SV=3 - [ATP5L_HUMAN]	12.62	1	1	1	12	1	6	0	0.321056	6	48.3224	1.15814	6	3.93508	1.40148	6	3.06027	1.16592	6	4.80608	1.2887	6	7.54271	1.36632	6	13.5845	3.22395	6	15.7004	39.4464	12.62	2	12	103	11.4212	9.64209
Q13505-3	Isoform 3 of Metaxin-1 OS=Homo sapiens GN=MTX1 - [MTX1_HUMAN]	12.62	3	4	4	20	1	11	0	0.240492	11	33.9837	1.32989	11	18.2754	0.993609	11	19.3281	1.21772	11	6.42032	2.07026	11	35.6722	1.35968	11	36.412	1.87814	11	19.7193	79.8149	12.62	7	20	317	35.7543	6.29053
Q96PU8-5	Isoform 3 of Protein quaking OS=Homo sapiens GN=QKI - [QKI_HUMAN]	12.62	6	4	4	6	1	4	0	1.60302	4	3.18601	1.07466	4	8.46039	1.88612	4	15.2404	1.09343	4	6.66197	1.2925	4	0.50482	0.838365	4	19.4957	0.680461	4	2.07299	17.684	12.62	6	6	317	35.2103	6.18896
P61970	Nuclear transport factor 2 OS=Homo sapiens GN=NUTF2 PE=1 SV=1 - [NTF2_HUMAN]	12.6	1	1	1	1																									3.79994	12.6	1	1	127	14.469	5.37646
P30041	Peroxiredoxin-6 OS=Homo sapiens GN=PRDX6 PE=1 SV=3 - [PRDX6_HUMAN]	12.5	1	3	3	25	1	12	0	7.18349	12	40.2232	0.693022	12	22.5488	0.51845	12	31.2085	0.601539	12	23.7794	0.681605	12	47.9679	0.845872	12	33.4391	0.782788	12	10.1491	71.2846	12.5	5	25	224	25.0192	6.37939
P61224	Ras-related protein Rap-1b OS=Homo sapiens GN=RAP1B PE=1 SV=1 - [RAP1B_HUMAN]	12.5	3	2	2	27	1	21	0	6.10643	21	11.2771	1.15235	21	9.61632	0.898202	21	19.3655	0.899464	21	6.89493	0.872992	21	9.8309	1.32681	21	8.62622	1.59629	21	11.7149	80.8163	12.5	3	27	184	20.8116	5.78271
Q02543	60S ribosomal protein L18a OS=Homo sapiens GN=RPL18A PE=1 SV=2 - [RL18A_HUMAN]	12.5	1	2	2	14	1	10	0	0.736774	10	7.36163	1.97584	10	8.60707	1.57557	10	9.15627	1.32345	10	6.03867	0.188319	10	16.1544	1.874	10	11.7106	1.67329	10	11.8494	36.8335	12.5	3	14	176	20.7489	10.7114
P69849	Nodal modulator 3 OS=Homo sapiens GN=NOMO3 PE=2 SV=2 - [NOMO3_HUMAN]	12.44	4	11	11	32	1	16	0	0.465409	16	52.9198	1.35717	16	11.0284	0.778898	16	15.7594	1.42175	16	20.299	0.331014	15	68.8323	2.21712	16	26.5815	0.930788	16	19.3679	116.639	12.44	19	32	1222	134.049	5.66846
P11413	Glucose-6-phosphate 1-dehydrogenase OS=Homo sapiens GN=G6PD PE=1 SV=4 - [G6PD_HUMAN]	12.43	3	6	6	14	1	10	0	5.00923	10	45.3857	0.70424	10	47.7112	3.29613	10	46.6895	0.691464	10	14.8411	0.609509	10	20.2353	0.36461	10	63.6638	2.29813	10	44.9048	56.8064	12.43	7	14	515	59.219	6.84424
P04229	HLA class II histocompatibility antigen, DRB1-1 beta chain OS=Homo sapiens GN=HLA-DRB1 PE=1 SV=2 - [2B11_HUMAN]	12.41	4	1	2	4	1	2	0	0.359086	2	75.4674	0.307068	2	25.1554	0.169775	2	17.2718	0.165342	2	2.2702	0.150796	2	51.5578	0.218516	2	46.4226	9.61897	2	13.7534	14.054	12.41	3	4	266	29.895	7.69385
O15061-3	Isoform 3 of Synemin OS=Homo sapiens GN=SYNM - [SYNEM_HUMAN]	12.39	3	5	5	10	1	8	0	0.283716	8	42.1954	2.05602	8	9.15845	1.02275	8	12.1354	1.17673	8	10.9831	0.386888	8	11.3944	1.57992	8	10.5974	1.18592	8	9.99052	30.4548	12.39	7	10	339	39.0179	4.91943
P12081	Histidine--tRNA ligase, cytoplasmic OS=Homo sapiens GN=HARS PE=1 SV=2 - [SYHC_HUMAN]	12.38	2	6	6	8	1	6	0	1.55827	6	83.2507	0.749561	6	17.0592	1.58781	6	74.8545	0.766385	6	10.7081	1.57054	6	13.1683	0.896328	6	29.8875	1.78508	6	68.5324	25.5365	12.38	8	8	509	57.3742	5.88428
P10599	Thioredoxin OS=Homo sapiens GN=TXN PE=1 SV=3 - [THIO_HUMAN]	12.38	1	1	1	2	1	1		1.72124	1		0.713027	1		0.866208	1		1.03989	1		3.55973	1		0.692566	1		1.13138	1		9.32952	12.38	2	2	105	11.7297	4.91943
P26439	3 beta-hydroxysteroid dehydrogenase/Delta 5-->4-isomerase type 2 OS=Homo sapiens GN=HSD3B2 PE=1 SV=2 - [3BHS2_HUMAN]	12.37	5	2	3	18	1	2	0	0.160414	2	46.9047	5.60864	2	7.83498	0.504617	2	1.02872	0.392995	2	2.02494	0.0736875	2	4.2186	2.4408	2	1.97559	0.159095	2	35.5735	62.8489	12.37	4	18	372	42.0258	8.03076
Q9Y5J7	Mitochondrial import inner membrane translocase subunit Tim9 OS=Homo sapiens GN=TIMM9 PE=1 SV=1 - [TIM9_HUMAN]	12.36	1	1	1	3	1	3	0	0.306067	3	4.40748	0.775318	3	2.39654	1.39421	3	2.80167	1.08426	3	4.86012	2.70029	3	6.01367	0.928058	3	10.3942	2.07199	3	4.05275	8.3584	12.36	1	3	89	10.3711	7.21045
O95292	Vesicle-associated membrane protein-associated protein B/C OS=Homo sapiens GN=VAPB PE=1 SV=3 - [VAPB_HUMAN]	12.35	2	3	3	4	1	4	0	0.528492	4	67.2545	1.62702	4	7.38261	0.570864	4	55.0421	1.07471	4	48.2675	1.52284	4	7.36045	1.4737	4	32.3041	0.801861	4	17.2034	8.07629	12.35	3	4	243	27.2111	7.29834
O43169	Cytochrome b5 type B OS=Homo sapiens GN=CYB5B PE=1 SV=2 - [CYB5B_HUMAN]	12.33	1	2	2	21	1	17	0	0.196516	17	62.4061	1.73791	17	10.9127	1.42334	17	15.7408	1.51494	17	15.1525	1.54474	17	21.6148	1.19765	17	8.20035	1.6732	17	15.6846	61.887	12.33	3	21	146	16.322	4.97021
P62249	40S ribosomal protein S16 OS=Homo sapiens GN=RPS16 PE=1 SV=2 - [RS16_HUMAN]	12.33	1	3	3	11	1	9	0	2.09777	9	18.61	1.25185	9	43.7304	2.12538	9	69.3045	1.63575	9	28.1867	0.334388	9	80.9594	0.97903	9	32.1191	1.08066	9	20.7748	24.642	12.33	5	11	146	16.435	10.2134
P49748-2	Isoform 2 of Very long-chain specific acyl-CoA dehydrogenase, mitochondrial OS=Homo sapiens GN=ACADVL - [ACADV_HUMAN]	12.32	2	6	6	23	1	15	0	0.219296	15	32.1235	1.22123	15	8.79472	0.29764	15	27.3013	1.59783	15	12.1464	0.222905	15	14.7002	1.0873	15	20.8892	3.10532	15	15.6317	76.8001	12.32	9	23	633	68.0152	8.55811
Q6UXV4	Apolipoprotein O-like OS=Homo sapiens GN=APOOL PE=1 SV=1 - [APOOL_HUMAN]	12.31	1	2	2	2	1	2	0	1.02723	2	123.809	0.82509	2	10.6365	0.95939	2	0.857472	0.752324	2	21.8227	2.91858	2	10.5978	1.04986	2	4.63517	0.926021	2	15.2191	8.59464	12.31	2	2	268	29.1403	9.5249
Q96I36	Uncharacterized protein C12orf62 OS=Homo sapiens GN=C12orf62 PE=2 SV=1 - [CL062_HUMAN]	12.28	1	1	1	1	1	1		0.107124	1		1.3431	1		1.06527	1		1.46453	1		1.06425	1		1.46697	1		2.79797	1		1.76282	12.28	1	1	57	6.59525	9.5542
P35613-2	Isoform 2 of Basigin OS=Homo sapiens GN=BSG - [BASI_HUMAN]	12.27	2	3	3	8	1	7	0	1.68398	7	18.1725	0.789239	7	2.85669	0.646373	7	30.0766	1.17983	7	4.86957	1.82339	7	18.9015	0.703656	7	12.9382	0.539455	7	25.146	15.6715	12.27	4	8	269	29.2027	5.64307
O14653	Golgi SNAP receptor complex member 2 OS=Homo sapiens GN=GOSR2 PE=1 SV=2 - [GOSR2_HUMAN]	12.26	2	2	2	2	1	2	0	0.629649	2	142.882	1.13934	2	60.4622	0.983962	2	3.88172	0.879074	2	55.0286	1.4744	2	3.89352	1.06151	2	20.3528	1.36808	2	72.1207	7.86198	12.26	2	2	212	24.7598	8.06006
P11940-2	Isoform 2 of Polyadenylate-binding protein 1 OS=Homo sapiens GN=PABPC1 - [PABP1_HUMAN]	12.25	4	2	6	15	1	4	0	1.2943	4	93.793	0.881145	4	30.2837	1.58122	4	59.7435	1.00804	4	19.426	1.22433	4	53.4705	0.881474	4	17.4697	1.16702	4	118.808	44.0816	12.25	8	15	547	61.142	9.0708
P02549	Spectrin alpha chain, erythrocyte OS=Homo sapiens GN=SPTA1 PE=1 SV=5 - [SPTA1_HUMAN]	12.24	7	27	28	117	1	15	0	6.87475	15	39.3535	0.683561	15	35.3184	0.609502	15	34.0761	0.578392	15	30.8885	0.449431	15	38.0532	0.79024	15	28.9893	0.603723	15	13.8335	403.547	12.24	43	117	2419	279.842	5.04639
P49789	Bis(5'-adenosyl)-triphosphatase OS=Homo sapiens GN=FHIT PE=1 SV=3 - [FHIT_HUMAN]	12.24	1	1	1	1																									5.54606	12.24	1	1	147	16.8476	7.07861
Q16352	Alpha-internexin OS=Homo sapiens GN=INA PE=1 SV=2 - [AINX_HUMAN]	12.22	1	3	6	28	1	3	0	0.330574	3	12.9908	0.449183	3	10.8327	0.245919	3	8.62612	0.555188	3	30.6939	7.1263	3	26.0895	0.346459	3	2.97731	0.504403	3	31.0529	77.3756	12.22	7	28	499	55.3574	5.40186
Q9HBH5	Retinol dehydrogenase 14 OS=Homo sapiens GN=RDH14 PE=1 SV=1 - [RDH14_HUMAN]	12.2	1	3	3	5	1	5	0	0.354537	5	51.8674	1.97478	5	4.13836	0.953299	5	20.6821	1.74341	5	10.5574	0.519159	5	11.2968	1.34531	5	7.24853	2.14732	5	8.39057	17.1759	12.2	3	5	336	36.8414	8.79248
Q9BQE5	Apolipoprotein L2 OS=Homo sapiens GN=APOL2 PE=1 SV=1 - [APOL2_HUMAN]	12.17	1	5	5	9	1	7	0	0.80462	7	24.3388	1.39248	7	13.822	0.545824	7	19.6721	2.60021	7	13.3739	1.51623	7	15.5909	1.13716	7	35.1055	1.41901	7	26.9271	27.8576	12.17	7	9	337	37.0694	6.7417
P42167-2	Isoform Gamma of Lamina-associated polypeptide 2, isoforms beta/gamma OS=Homo sapiens GN=TMPO - [LAP2B_HUMAN]	12.17	3	3	3	5	1	4	0	0.372486	4	31.3741	0.346868	4	31.4004	0.772489	4	53.2614	0.495028	4	36.7982	1.54919	4	41.6153	0.639524	4	33.035	0.592553	4	32.9004	14.6532	12.17	4	5	345	38.7143	9.15869
O15173	Membrane-associated progesterone receptor component 2 OS=Homo sapiens GN=PGRMC2 PE=1 SV=1 - [PGRC2_HUMAN]	12.11	1	2	2	15	1	11	0	0.377148	11	40.6631	1.75788	11	10.5289	0.842035	11	8.60744	1.11501	11	7.29516	1.18608	11	13.4744	1.33042	11	15.9948	0.924893	11	7.83674	63.4302	12.11	4	15	223	23.8037	4.88135
Q9H9B4	Sideroflexin-1 OS=Homo sapiens GN=SFXN1 PE=1 SV=4 - [SFXN1_HUMAN]	12.11	1	3	3	19	1	14	0	0.251005	14	82.7658	1.54048	14	4.91698	1.92524	14	43.1412	0.896953	14	10.7234	1.62714	14	23.7287	0.920186	14	44.2451	3.31571	14	11.1303	66.8641	12.11	5	19	322	35.5963	9.0708
O14828	Secretory carrier-associated membrane protein 3 OS=Homo sapiens GN=SCAMP3 PE=1 SV=3 - [SCAM3_HUMAN]	12.1	1	2	2	4	1	4	0	0.547196	4	102.689	2.1553	4	35.5885	0.941672	4	8.27075	1.13337	4	7.05473	0.460409	4	7.85492	0.803225	4	17.3287	1.2744	4	21.5889	18.2617	12.1	2	4	347	38.2623	7.63525
Q96EY1	DnaJ homolog subfamily A member 3, mitochondrial OS=Homo sapiens GN=DNAJA3 PE=1 SV=2 - [DNJA3_HUMAN]	12.08	2	5	5	9	1	6	0	0.578081	6	97.7788	0.761699	6	18.8538	1.80872	6	69.0729	0.484382	6	39.4052	2.80613	6	8.76462	0.605173	6	22.2194	2.39034	6	20.1506	32.9024	12.08	7	9	480	52.4555	9.26123
P54652	Heat shock-related 70 kDa protein 2 OS=Homo sapiens GN=HSPA2 PE=1 SV=1 - [HSP72_HUMAN]	12.05	1	1	6	78	1	1		0.56537	1		1.44695	1		0.272285	1		0.400814	1		0.356147	1		1.15001	1		1.59482	1		292.729	12.05	10	78	639	69.9779	5.74463
Q8TD55-2	Isoform 2 of Pleckstrin homology domain-containing family O member 2 OS=Homo sapiens GN=PLEKHO2 - [PKHO2_HUMAN]	12.05	2	4	4	7	1	3	0	2.05567	3	110.058	0.699243	3	10.9718	1.21456	3	17.5595	1.07824	3	33.867	2.79725	3	24.4787	0.956262	3	42.1927	0.562464	3	4.94921	22.8829	12.05	5	7	440	47.7562	5.2749
Q9Y2Q3-4	Isoform 4 of Glutathione S-transferase kappa 1 OS=Homo sapiens GN=GSTK1 - [GSTK1_HUMAN]	12.02	4	2	2	6	1	4	0	0.428351	4	72.6652	0.961067	4	8.93046	1.21597	4	30.1899	0.528212	4	58.0845	4.51603	4	53.3476	1.04009	4	10.8953	0.654705	4	5.79596	17.0118	12.02	3	6	183	20.5245	6.53662
P29992	Guanine nucleotide-binding protein subunit alpha-11 OS=Homo sapiens GN=GNA11 PE=1 SV=2 - [GNA11_HUMAN]	11.98	1	2	4	5	1	2	0	0.869063	2	1.38414	1.12515	2	14.0734	0.64925	2	53.003	1.13447	2	23.1838	0.585969	2	17.4955	2.15642	2	1.63059	0.960187	2	28.6488	17.1807	11.98	5	5	359	42.0965	5.69385
P09543-2	Isoform CNPI of 2',3'-cyclic-nucleotide 3'-phosphodiesterase OS=Homo sapiens GN=CNP - [CN37_HUMAN]	11.97	2	5	5	16	1	13	0	4.29267	13	29.2576	1.13165	13	11.5782	1.60205	13	28.4266	1.18253	13	26.2043	0.42858	13	36.0663	1.84687	13	35.579	1.33572	13	15.7444	48.0229	11.97	7	16	401	45.0703	8.52881
Q96DH6-2	Isoform 2 of RNA-binding protein Musashi homolog 2 OS=Homo sapiens GN=MSI2 - [MSI2H_HUMAN]	11.95	3	2	2	4	1	2	0	0.285328	2	41.1465	1.16805	2	23.1815	1.03054	2	15.1824	0.610347	2	39.5414	1.94109	2	21.7509	0.875912	2	0.295207	0.229353	2	7.75851	17.008	11.95	4	4	251	28.4021	8.49951
P53701	Cytochrome c-type heme lyase OS=Homo sapiens GN=HCCS PE=1 SV=1 - [CCHL_HUMAN]	11.94	1	3	3	7	1	6	0	0.165456	6	16.1249	0.615824	6	13.1069	1.59946	6	6.15994	0.572228	6	19.4005	4.32562	6	6.0326	0.545596	6	5.6756	0.810804	6	6.36225	18.3792	11.94	4	7	268	30.5818	6.68311
Q07955-3	Isoform ASF-3 of Serine/arginine-rich splicing factor 1 OS=Homo sapiens GN=SRSF1 - [SRSF1_HUMAN]	11.94	3	2	2	8	1	4	0	0.716536	4	146.651	0.591882	4	15.8742	1.95853	4	23.5248	0.907075	4	5.89093	1.8914	4	27.8304	0.457979	4	4.95916	0.41856	4	40.1743	29.6412	11.94	4	8	201	22.446	7.94287
P04350	Tubulin beta-4A chain OS=Homo sapiens GN=TUBB4A PE=1 SV=2 - [TBB4A_HUMAN]	11.94	1	1	4	27	1	2	0	0.184073	2	81.6482	1.23532	2	23.6125	0.17877	2	40.2011	0.527492	2	9.88641	2.73874	2	8.62418	1.77182	2	15.3365	0.291816	2	31.2499	83.6807	11.94	5	27	444	49.5539	4.88135
P07437	Tubulin beta chain OS=Homo sapiens GN=TUBB PE=1 SV=2 - [TBB5_HUMAN]	11.94	6	1	4	54	1	6	0	3.02531	6	16.8891	0.835083	6	13.3153	2.53822	6	19.3866	1.01477	6	25.8361	1.4236	6	19.9619	1.26631	6	19.3217	1.99578	6	31.3174	176.74	11.94	6	54	444	49.639	4.89404
P68371	Tubulin beta-4B chain OS=Homo sapiens GN=TUBB4B PE=1 SV=1 - [TBB4B_HUMAN]	11.91	6	0	4	53																									181.095	11.91	6	53	445	49.799	4.89404
P51991	Heterogeneous nuclear ribonucleoprotein A3 OS=Homo sapiens GN=HNRNPA3 PE=1 SV=2 - [ROA3_HUMAN]	11.9	2	3	3	4	1	3	0	2.41881	3	3.20609	0.850204	3	17.2213	0.605933	3	26.6844	0.71851	3	50.4664	0.910755	3	41.7337	0.91496	3	12.0411	0.763499	3	1.6516	17.8143	11.9	4	4	378	39.5706	9.01221
O60814	Histone H2B type 1-K OS=Homo sapiens GN=HIST1H2BK PE=1 SV=3 - [H2B1K_HUMAN]	11.9	14	1	1	7	1	7	0	1.05782	7	17.6172	0.506104	7	104.058	0.335597	7	45.0309	0.4387	7	34.5034	1.12219	7	11.2418	1.11846	7	6.45462	0.657325	7	21.9659	28.7551	11.9	1	7	126	13.8816	10.3159
P48449	Lanosterol synthase OS=Homo sapiens GN=LSS PE=1 SV=1 - [ERG7_HUMAN]	11.89	1	8	8	17	1	13	0	0.514408	13	38.825	1.37545	13	7.74305	1.49612	13	17.4784	1.13564	13	5.95205	0.73847	13	11.0547	0.735333	13	25.7987	0.693268	13	7.55977	57.2073	11.89	11	17	732	83.2551	6.60986
O95837	Guanine nucleotide-binding protein subunit alpha-14 OS=Homo sapiens GN=GNA14 PE=2 SV=1 - [GNA14_HUMAN]	11.83	3	1	4	7	1	1		2.45947	1		1.06703	1		0.537963	1		1.05812	1		0.217009	1		2.95057	1		0.880772	1		19.4174	11.83	5	7	355	41.5442	6.07471
Q9BUT1-3	Isoform 3 of 3-hydroxybutyrate dehydrogenase type 2 OS=Homo sapiens GN=BDH2 - [BDH2_HUMAN]	11.81	2	1	1	1	1	1		0.379286	1		2.01705	1		0.504028	1		1.633	1		0.174337	1		1.74532	1		1.25346	1		2.39019	11.81	1	1	144	15.6159	8.82178
P30533	Alpha-2-macroglobulin receptor-associated protein OS=Homo sapiens GN=LRPAP1 PE=1 SV=1 - [AMRP_HUMAN]	11.76	1	5	5	15	1	9	0	0.193958	9	51.3658	0.672691	9	34.1272	1.09281	9	27.2612	0.503343	9	15.211	4.72803	9	31.8187	0.623423	9	43.3309	0.658707	9	32.3891	37.6346	11.76	7	15	357	41.4409	8.77783
P21397	Amine oxidase [flavin-containing] A OS=Homo sapiens GN=MAOA PE=1 SV=1 - [AOFA_HUMAN]	11.76	1	4	5	26	1	12	0	0.203043	12	129.711	1.3193	12	14.2906	0.60481	12	28.5315	0.585909	12	24.86	0.534994	12	27.413	1.53327	12	14.7619	1.47319	12	24.4603	88.6659	11.76	9	26	527	59.6435	7.85498
Q9HD42-2	Isoform 2 of Charged multivesicular body protein 1a OS=Homo sapiens GN=CHMP1A - [CHM1A_HUMAN]	11.76	2	1	1	1	1	1		0.403461	1		0.428957	1		1.05036	1		0.818271	1		4.1513	1		0.56375	1		1.00341	1		2.80715	11.76	1	1	68	7.35858	4.13232
Q07000	HLA class I histocompatibility antigen, Cw-15 alpha chain OS=Homo sapiens GN=HLA-C PE=1 SV=1 - [1C15_HUMAN]	11.75	5	0	3	3																									12.693	11.75	3	3	366	40.8372	6.32861
P61158	Actin-related protein 3 OS=Homo sapiens GN=ACTR3 PE=1 SV=3 - [ARP3_HUMAN]	11.72	3	4	4	11	1	4	0	5.46555	4	35.9165	0.582788	4	7.1323	0.896193	4	41.404	0.842036	4	42.5096	1.42037	4	15.0247	0.476084	4	39.0617	0.551823	4	5.93592	36.7014	11.72	6	11	418	47.341	5.88428
Q92629-3	Isoform 3 of Delta-sarcoglycan OS=Homo sapiens GN=SGCD - [SGCD_HUMAN]	11.72	3	2	2	4	1	2	0	0.727557	2	40.6939	1.87845	2	3.92858	0.935916	2	65.5911	1.07555	2	39.6357	0.609354	2	43.587	1.57679	2	31.3268	1.85452	2	7.24244	17.1432	11.72	4	4	256	28.7321	9.15869
P04004	Vitronectin OS=Homo sapiens GN=VTN PE=1 SV=1 - [VTNC_HUMAN]	11.72	1	4	4	16	1	6	0	7.59794	6	26.047	0.600858	6	14.1059	0.597625	6	18.2811	0.561173	6	31.0336	0.376468	6	10.1825	0.690514	6	9.40584	0.745795	6	14.733	50.7277	11.72	6	16	478	54.2712	5.79541
Q86SK9-2	Isoform 2 of Stearoyl-CoA desaturase 5 OS=Homo sapiens GN=SCD5 - [SCD5_HUMAN]	11.72	2	2	2	10	1	10	0	0.118816	10	77.0633	1.92457	10	15.476	2.08168	10	17.4972	1.42264	10	17.9812	0.613559	10	12.2742	2.45595	10	14.0299	0.999165	10	10.9858	28.3707	11.72	2	10	256	28.9641	9.31982
Q9NYM9	BET1-like protein OS=Homo sapiens GN=BET1L PE=1 SV=1 - [BET1L_HUMAN]	11.71	1	1	1	2	1	1		0.482237	1		1.42102	1		1.13016	1		1.42064	1		1.40191	1		0.552598	1		0.755879	1		10.0018	11.71	2	2	111	12.3802	8.1626
Q9BYN8	28S ribosomal protein S26, mitochondrial OS=Homo sapiens GN=MRPS26 PE=1 SV=1 - [RT26_HUMAN]	11.71	1	3	3	6	1	5	0	0.34111	5	67.6772	1.60449	5	5.47872	2.93833	5	9.77725	0.722443	5	14.2242	2.89366	5	6.87836	0.728284	5	13.2036	0.996795	5	9.26866	15.7821	11.71	4	6	205	24.1969	10.3892
Q5HYI7-4	Isoform 3 of Metaxin-3 OS=Homo sapiens GN=MTX3 - [MTX3_HUMAN]	11.69	3	3	3	15	1	10	0	0.158482	10	60.499	1.2462	10	10.1226	1.34229	10	6.2674	1.15887	10	6.45306	1.32983	10	16.5576	0.695413	10	27.1177	3.52032	10	29.1813	47.4593	11.69	5	15	248	27.8834	7.79639
P50995	Annexin A11 OS=Homo sapiens GN=ANXA11 PE=1 SV=1 - [ANX11_HUMAN]	11.68	1	6	6	19	1	15	0	4.09378	15	23.0849	0.675058	15	15.7449	0.402056	15	55.5941	1.02077	15	17.3268	1.34712	15	16.025	1.19729	15	69.178	1.20499	15	19.4762	59.6463	11.68	9	19	505	54.3551	7.6499
Q9BUR5-2	Isoform 2 of Apolipoprotein O OS=Homo sapiens GN=APOO - [APOO_HUMAN]	11.67	2	2	2	10	1	7	0	0.274427	7	23.0441	1.07752	7	11.5599	0.920175	7	7.70936	0.862956	7	6.7599	2.79642	7	10.4586	1.08725	7	14.2893	2.89992	7	19.8888	38.0928	11.67	3	10	180	20.1866	9.31982
P09936	Ubiquitin carboxyl-terminal hydrolase isozyme L1 OS=Homo sapiens GN=UCHL1 PE=1 SV=2 - [UCHL1_HUMAN]	11.66	1	2	2	7	1	5	0	0.670909	5	78.3738	0.412232	5	49.3043	0.522981	5	2.57064	0.223347	5	103.257	6.1152	5	15.7719	0.726331	5	11.6857	0.216276	5	51.0864	23.1662	11.66	4	7	223	24.8085	5.47803
Q9GIY3	HLA class II histocompatibility antigen, DRB1-14 beta chain OS=Homo sapiens GN=HLA-DRB1 PE=1 SV=1 - [2B1E_HUMAN]	11.65	5	1	2	3	1	2	0	0.518671	2	5.51475	5.02243	2	3.63429	3.87495	2	2.29485	3.124	2	0.136229	2.2197	2	2.56578	0.0935933	2	62.553	0.0732196	2	101.092	12.7802	11.65	2	3	266	30.1201	8.04541
P32320	Cytidine deaminase OS=Homo sapiens GN=CDA PE=1 SV=2 - [CDD_HUMAN]	11.64	1	1	1	1																									3.53908	11.64	1	1	146	16.1739	6.91748
O14610	Guanine nucleotide-binding protein G(I)/G(S)/G(O) subunit gamma-T2 OS=Homo sapiens GN=GNGT2 PE=2 SV=1 - [GBGT2_HUMAN]	11.59	1	1	1	1																									0	11.59	1	1	69	7.74208	6.68311
P31943	Heterogeneous nuclear ribonucleoprotein H OS=Homo sapiens GN=HNRNPH1 PE=1 SV=4 - [HNRH1_HUMAN]	11.58	2	2	3	16	1	10	0	1.20418	10	7.38014	0.930915	10	5.18478	2.36694	10	8.76177	1.2159	10	5.98041	0.591276	10	3.86313	0.61837	10	7.35185	0.537644	10	16.485	74.2755	11.58	5	16	449	49.1984	6.30322
P55795	Heterogeneous nuclear ribonucleoprotein H2 OS=Homo sapiens GN=HNRNPH2 PE=1 SV=1 - [HNRH2_HUMAN]	11.58	1	2	3	8	1	4	0	0.917892	4	40.2374	0.980549	4	16.1047	1.6728	4	12.9164	0.669988	4	2.51483	1.56708	4	15.7235	0.850731	4	6.2324	0.715719	4	18.9036	30.2203	11.58	4	8	449	49.2323	6.30322
P82663	28S ribosomal protein S25, mitochondrial OS=Homo sapiens GN=MRPS25 PE=1 SV=1 - [RT25_HUMAN]	11.56	1	1	1	1	1	1		2.10677	1		1.03288	1		1.20968	1		0.930074	1		1.16492	1		1.08047	1		0.90013	1		3.42401	11.56	1	1	173	20.1033	8.82178
P62847-2	Isoform 2 of 40S ribosomal protein S24 OS=Homo sapiens GN=RPS24 - [RS24_HUMAN]	11.54	3	1	1	1	1	1		1.63726	1		0.953878	1		1.24996	1		0.669844	1		0.964474	1		1.36727	1		0.80389	1		2.73634	11.54	1	1	130	15.0592	10.8872
P61026	Ras-related protein Rab-10 OS=Homo sapiens GN=RAB10 PE=1 SV=1 - [RAB10_HUMAN]	11.5	1	2	2	22	1	16	0	2.32498	16	17.5515	1.61892	16	8.28946	0.615037	16	40.9055	1.33821	16	17.213	0.443234	16	20.845	1.77961	16	19.3836	1.62699	16	17.1878	82.3959	11.5	4	22	200	22.5266	8.38232
P01009	Alpha-1-antitrypsin OS=Homo sapiens GN=SERPINA1 PE=1 SV=3 - [A1AT_HUMAN]	11.48	8	6	6	25	1	15	0	8.52259	15	18.6568	0.867024	15	16.0378	0.395512	15	93.5478	0.48407	15	12.7312	0.863644	15	10.951	0.617766	15	11.2618	0.769472	15	25.0814	72.0494	11.48	10	25	418	46.707	5.59229
Q99426	Tubulin-folding cofactor B OS=Homo sapiens GN=TBCB PE=1 SV=2 - [TBCB_HUMAN]	11.48	1	3	3	4	1	3	0	2.01567	3	9.14461	0.638447	3	11.0448	1.06307	3	27.659	0.610335	3	4.76206	2.21054	3	28.9062	0.815215	3	1.51036	0.842991	3	6.44712	11.7324	11.48	4	4	244	27.3085	5.14795
P61081	NEDD8-conjugating enzyme Ubc12 OS=Homo sapiens GN=UBE2M PE=1 SV=1 - [UBC12_HUMAN]	11.48	1	2	2	2	1	2	0	1.85167	2	36.3902	0.422059	2	39.2977	0.888958	2	32.8861	0.54791	2	56.977	0.452417	2	108.848	0.414881	2	72.6138	0.842324	2	7.32938	6.30433	11.48	2	2	183	20.8866	7.69385
Q9UBQ5	Eukaryotic translation initiation factor 3 subunit K OS=Homo sapiens GN=EIF3K PE=1 SV=1 - [EIF3K_HUMAN]	11.47	1	2	2	4	1	2	0	1.8126	2	8.37826	1.20021	2	3.95594	0.793131	2	10.2408	0.743952	2	3.14963	2.12509	2	17.4941	0.828705	2	19.8938	0.856569	2	35.4607	15.3826	11.47	4	4	218	25.0434	4.93213
P00492	Hypoxanthine-guanine phosphoribosyltransferase OS=Homo sapiens GN=HPRT1 PE=1 SV=2 - [HPRT_HUMAN]	11.47	1	2	2	6	1	3	0	2.61539	3	2.51549	0.755942	3	1.90526	0.616534	3	15.0477	0.596545	3	13.1085	1.25869	3	5.42114	0.948198	3	4.33305	0.769707	3	7.88865	22.1647	11.47	4	6	218	24.5636	6.68311
Q68D91	Metallo-beta-lactamase domain-containing protein 2 OS=Homo sapiens GN=MBLAC2 PE=1 SV=3 - [MBLC2_HUMAN]	11.47	2	3	3	5	1	4	0	1.14774	4	15.8878	1.33925	4	6.82813	1.28865	4	4.20365	0.820768	4	5.22989	2.10273	4	7.34041	1.17103	4	2.77701	1.60421	4	3.87452	15.9517	11.47	4	5	279	31.352	6.91748
P09496-2	Isoform Non-brain of Clathrin light chain A OS=Homo sapiens GN=CLTA - [CLCA_HUMAN]	11.47	3	3	3	13	1	13	0	1.37286	13	8.73478	0.65997	13	11.0432	1.22327	13	11.3937	0.890716	13	17.9888	2.39148	13	17.5383	0.403235	13	13.6424	0.529717	13	13.2153	38.129	11.47	3	13	218	23.6474	4.52588
Q96KR6	Protein FAM210B OS=Homo sapiens GN=FAM210B PE=1 SV=2 - [F210B_HUMAN]	11.46	1	1	1	1	1	1		0.31343	1		0.924215	1		1.60077	1		1.14814	1		0.436191	1		1.49709	1		3.5909	1		3.94958	11.46	1	1	192	20.4112	10.4331
Q9Y281	Cofilin-2 OS=Homo sapiens GN=CFL2 PE=1 SV=1 - [COF2_HUMAN]	11.45	1	1	2	8	1	2	0	1.51106	2	13.6092	1.11078	2	0.870914	0.763201	2	34.6774	0.936238	2	16.3555	1.28614	2	5.32029	1.26148	2	3.5035	1.32733	2	23.809	20.0746	11.45	3	8	166	18.7249	7.88428
Q9P016-2	Isoform 2 of Thymocyte nuclear protein 1 OS=Homo sapiens GN=THYN1 - [THYN1_HUMAN]	11.45	2	2	2	2	1	2	0	1.4939	2	86.1229	1.24593	2	4.96566	1.47686	2	6.80394	0.946012	2	19.2544	2.35526	2	16.3808	1.00977	2	13.4503	0.842226	2	4.22241	5.57041	11.45	2	2	166	18.8004	9.33447
Q9UNK0	Syntaxin-8 OS=Homo sapiens GN=STX8 PE=1 SV=2 - [STX8_HUMAN]	11.44	1	3	3	8	1	5	0	0.536143	5	53.5753	1.2883	5	5.80384	1.30019	5	32.0085	1.03275	5	12.7669	2.35905	5	42.7142	0.972535	5	14.1845	1.31506	5	10.8001	25.2859	11.44	5	8	236	26.89	4.98291
P42771-2	Isoform 2 of Cyclin-dependent kinase inhibitor 2A, isoforms 1/2/3 OS=Homo sapiens GN=CDKN2A - [CD2A1_HUMAN]	11.43	2	1	1	2	1	1		1.03242	1		0.513986	1		1.28364	1		0.285219	1		9.17569	1		0.812724	1		0.952934	1		6.57398	11.43	1	2	105	11.2077	6.06201
O14548	Cytochrome c oxidase subunit 7A-related protein, mitochondrial OS=Homo sapiens GN=COX7A2L PE=1 SV=2 - [COX7R_HUMAN]	11.4	1	1	1	4	1	2	0	0.241138	2	6.9249	1.40411	2	6.09986	0.980634	2	4.99392	1.7942	2	5.27223	1.12863	2	6.40895	1.15477	2	12.9299	3.11048	2	2.12478	12.9581	11.4	2	4	114	12.6065	9.42236
P08574	Cytochrome c1, heme protein, mitochondrial OS=Homo sapiens GN=CYC1 PE=1 SV=3 - [CY1_HUMAN]	11.38	1	2	2	7	1	2	0	0.910232	2	30.4402	1.17587	2	31.7987	1.72136	2	40.6781	1.06574	2	11.3814	1.9507	2	69.9634	0.856113	2	91.6541	2.79772	2	55.5624	29.7667	11.38	2	7	325	35.399	8.99756
Q06787-6	Isoform 5 of Fragile X mental retardation protein 1 OS=Homo sapiens GN=FMR1 - [FMR1_HUMAN]	11.36	8	6	7	9	1	6	0	0.394173	6	39.254	0.796308	6	5.46395	1.90829	6	27.4378	1.04599	6	2.93499	1.65378	6	6.79479	0.54352	6	26.741	0.97527	6	11.8724	29.2298	11.36	9	9	590	66.4187	8.38232
Q9C0E8-2	Isoform 2 of Protein lunapark OS=Homo sapiens GN=LNP - [LNP_HUMAN]	11.35	3	5	5	11	1	8	0	0.581556	8	18.6306	1.40282	8	18.6685	0.633522	8	6.80955	1.16691	8	19.2653	0.438116	8	26.9748	0.860966	8	43.0072	0.902654	8	5.75554	36.9202	11.35	8	11	423	47.0649	5.021
O60220	Mitochondrial import inner membrane translocase subunit Tim8 A OS=Homo sapiens GN=TIMM8A PE=1 SV=1 - [TIM8A_HUMAN]	11.34	1	1	1	3	1	2	0	0.406473	2	10.0374	0.657255	2	6.69634	1.83343	2	11.1451	0.748979	2	6.14365	2.73105	2	11.0341	0.575562	2	21.0178	3.33772	2	16.4431	11.1453	11.34	2	3	97	10.9913	5.16064
P43304-2	Isoform 2 of Glycerol-3-phosphate dehydrogenase, mitochondrial OS=Homo sapiens GN=GPD2 - [GPDM_HUMAN]	11.31	2	7	7	15	1	14	0	0.695686	14	16.4174	1.52514	14	9.14982	0.538668	14	25.256	1.72901	14	7.65755	0.200991	14	25.1432	1.80141	14	15.9117	2.85036	14	9.80338	45.6766	11.31	8	15	601	67.4886	6.81494
Q00610-2	Isoform 2 of Clathrin heavy chain 1 OS=Homo sapiens GN=CLTC - [CLH1_HUMAN]	11.29	4	16	16	77	1	58	0	1.89292	58	27.1161	1.10382	58	8.93267	1.65398	58	21.2409	1.04925	58	11.6263	0.878263	58	17.9116	0.662786	58	22.1138	0.698312	58	18.0081	264.026	11.29	25	77	1639	187.771	5.69385
P01130	Low-density lipoprotein receptor OS=Homo sapiens GN=LDLR PE=1 SV=1 - [LDLR_HUMAN]	11.28	1	9	9	21	1	18	0	0.146031	18	93.3975	0.226134	18	87.9818	0.538665	18	85.6153	0.284405	18	87.4521	2.08446	18	18.679	0.816814	18	27.0977	0.234817	18	187.129	69.7393	11.28	11	21	860	95.3136	5.04639
P61313	60S ribosomal protein L15 OS=Homo sapiens GN=RPL15 PE=1 SV=2 - [RL15_HUMAN]	11.27	1	2	2	10	1	9	0	0.504346	9	21.5269	1.83749	9	12.1871	1.03661	9	9.52055	1.09216	9	10.3588	0.224235	9	33.2751	1.48886	9	23.4128	1.67794	9	6.1757	33.97	11.27	3	10	204	24.1311	11.6196
Q96C19	EF-hand domain-containing protein D2 OS=Homo sapiens GN=EFHD2 PE=1 SV=1 - [EFHD2_HUMAN]	11.25	1	2	2	5	1	3	0	0.389458	3	9.30853	0.660491	3	9.84538	0.406715	3	10.3077	0.542648	3	20.435	3.54101	3	12.2347	0.630832	3	33.0839	0.639388	3	3.08429	19.4295	11.25	4	5	240	26.6805	5.19873
Q15233	Non-POU domain-containing octamer-binding protein OS=Homo sapiens GN=NONO PE=1 SV=4 - [NONO_HUMAN]	11.25	1	3	4	12	1	2	0	1.13253	2	93.6162	0.737652	2	13.2254	1.08375	2	51.3435	0.801549	2	15.0652	1.02314	2	70.4732	0.757333	2	48.3992	1.07221	2	3.79865	36.7099	11.25	7	12	471	54.1973	8.95361
Q8N183	Mimitin, mitochondrial OS=Homo sapiens GN=NDUFAF2 PE=1 SV=1 - [MIMIT_HUMAN]	11.24	1	2	2	2	1	2	0	0.373491	2	60.0313	0.700444	2	18.4667	2.54654	2	37.1296	0.722943	2	33.3263	2.6137	2	28.8403	0.65407	2	3.77956	2.02693	2	41.2578	5.12888	11.24	2	2	169	19.8441	8.96826
Q13232	Nucleoside diphosphate kinase 3 OS=Homo sapiens GN=NME3 PE=1 SV=2 - [NDK3_HUMAN]	11.24	1	2	2	5	1	5	0	0.287774	5	16.8432	1.01489	5	10.8087	0.725083	5	6.0744	1.2159	5	1.31663	0.975587	5	2.81831	0.997323	5	5.37474	4.67109	5	7.90399	16.6274	11.24	2	5	169	19.0029	7.84033
P31948	Stress-induced-phosphoprotein 1 OS=Homo sapiens GN=STIP1 PE=1 SV=1 - [STIP1_HUMAN]	11.23	1	8	8	13	1	9	0	2.3906	9	49.0429	0.838252	9	16.1476	0.735181	9	19.8141	0.800821	9	6.72865	2.28847	9	19.9261	0.677549	9	21.682	0.649602	9	14.6193	30.3655	11.23	9	13	543	62.5994	6.80029
O94905	Erlin-2 OS=Homo sapiens GN=ERLIN2 PE=1 SV=1 - [ERLN2_HUMAN]	11.21	1	3	5	22	1	14	0	0.402912	14	18.6226	1.90033	14	14.5682	1.70474	14	54.9542	1.60378	14	18.2376	0.347539	14	8.18301	2.06704	14	43.0657	2.18545	14	10.6442	71.1856	11.21	8	22	339	37.8155	5.61768
P22087	rRNA 2'-O-methyltransferase fibrillarin OS=Homo sapiens GN=FBL PE=1 SV=2 - [FBRL_HUMAN]	11.21	2	3	3	9	1	7	0	1.72763	7	61.9709	1.42573	7	9.0723	1.2727	7	7.25724	1.28374	7	8.57798	0.356027	7	41.6235	1.17095	7	12.3492	0.907787	7	17.8344	27.3564	11.21	4	9	321	33.7634	10.1841
Q13243-2	Isoform SRP40-2 of Serine/arginine-rich splicing factor 5 OS=Homo sapiens GN=SRSF5 - [SRSF5_HUMAN]	11.21	2	1	1	1	1	1		0.981784	1		0.879114	1		0.548399	1		0.744403	1		1.55677	1		0.85156	1		0.722298	1		3.16093	11.21	1	1	107	12.5204	10.0669
O95183	Vesicle-associated membrane protein 5 OS=Homo sapiens GN=VAMP5 PE=1 SV=1 - [VAMP5_HUMAN]	11.21	1	1	1	1	1	1		1.31561	1		0.711841	1		0.406696	1		0.721924	1		6.27778	1		1.14523	1		0.476577	1		2.66716	11.21	1	1	116	12.7967	7.85498
O96011	Peroxisomal membrane protein 11B OS=Homo sapiens GN=PEX11B PE=1 SV=1 - [PX11B_HUMAN]	11.2	1	3	3	5	1	4	0	0.520407	4	31.4625	1.62509	4	8.84934	2.44453	4	38.6222	1.13616	4	2.41292	0.602522	4	14.0033	1.42379	4	1.58783	1.24536	4	13.0657	14.5078	11.2	4	5	259	28.4132	9.84717
Q9BWF3-3	Isoform 3 of RNA-binding protein 4 OS=Homo sapiens GN=RBM4 - [RBM4_HUMAN]	11.19	4	2	2	6	1	3	0	0.719195	3	1.32579	1.16391	3	5.78988	2.12343	3	6.49726	1.10039	3	13.7167	0.461191	3	22.8729	0.616856	3	8.36015	0.950448	3	24.9926	17.618	11.19	3	6	143	16.1631	6.02393
Q16774	Guanylate kinase OS=Homo sapiens GN=GUK1 PE=1 SV=2 - [KGUA_HUMAN]	11.17	1	2	2	6	1	4	0	3.55897	4	41.0057	0.430741	4	19.7357	1.27876	4	25.7999	0.477931	4	30.6333	3.42936	4	23.6249	0.507692	4	15.5329	0.884724	4	11.4343	23.038	11.17	3	6	197	21.7122	6.55127
Q9Y6M9	NADH dehydrogenase [ubiquinone] 1 beta subcomplex subunit 9 OS=Homo sapiens GN=NDUFB9 PE=1 SV=3 - [NDUB9_HUMAN]	11.17	1	1	1	3	1	2	0	0.592287	2	85.4861	1.84985	2	46.6466	0.666866	2	31.5421	1.43709	2	44.1013	1.05924	2	12.5411	1.62214	2	59.7292	0.69351	2	70.649	12.8189	11.17	2	3	179	21.8168	8.38232
Q9BUP3	Oxidoreductase HTATIP2 OS=Homo sapiens GN=HTATIP2 PE=1 SV=2 - [HTAI2_HUMAN]	11.16	3	3	3	6	1	5	0	1.70097	5	17.6286	1.2218	5	74.9024	0.74184	5	42.8329	1.70628	5	90.2946	1.11166	5	60.4499	0.875771	5	110.868	1.53765	5	31.3504	17.601	11.16	4	6	242	27.032	8.38232
A6NIH7	Protein unc-119 homolog B OS=Homo sapiens GN=UNC119B PE=1 SV=1 - [U119B_HUMAN]	11.16	1	2	2	3	1	2	0	1.52667	2	2.11396	0.934903	2	19.8838	1.50946	2	42.4135	0.85241	2	10.76	1.73202	2	18.5033	0.760244	2	3.50372	1.00988	2	10.04	10.7253	11.16	3	3	251	28.119	5.68115
Q9H7Z7	Prostaglandin E synthase 2 OS=Homo sapiens GN=PTGES2 PE=1 SV=1 - [PGES2_HUMAN]	11.14	1	3	3	12	1	9	0	0.456593	9	58.8897	1.34901	9	5.17725	0.930791	9	31.8714	2.27005	9	14.2249	1.73472	9	12.7908	1.25393	9	10.1663	2.35037	9	16.7407	42.706	11.14	4	12	377	41.9167	9.15869
Q14061	Cytochrome c oxidase copper chaperone OS=Homo sapiens GN=COX17 PE=1 SV=2 - [COX17_HUMAN]	11.11	1	1	1	4	1	2	0	0.385178	2	253.745	1.34435	2	7.19101	2.0864	2	11.789	0.892635	2	4.50695	3.98802	2	18.0927	0.711899	2	6.44317	0.78465	2	6.68071	8.91872	11.11	2	4	63	6.91038	7.23975
Q9BWH2	FUN14 domain-containing protein 2 OS=Homo sapiens GN=FUNDC2 PE=1 SV=2 - [FUND2_HUMAN]	11.11	1	2	2	3	1	2	0	0.271883	2	29.9487	0.661921	2	20.206	2.29348	2	47.1775	1.13313	2	37.6002	2.8929	2	12.7025	0.694615	2	29.3566	2.54704	2	28.6839	9.6508	11.11	3	3	189	20.6627	9.72998
P30044-2	Isoform Cytoplasmic+peroxisomal of Peroxiredoxin-5, mitochondrial OS=Homo sapiens GN=PRDX5 - [PRDX5_HUMAN]	11.11	2	1	1	8	1	1		0.744098	1		2.1849	1		0.32003	1		0.0992836	1		0.455039	1		2.13431	1		2.47364	1		25.4203	11.11	2	8	162	17.02	7.23975
P61009	Signal peptidase complex subunit 3 OS=Homo sapiens GN=SPCS3 PE=1 SV=1 - [SPCS3_HUMAN]	11.11	1	2	2	14	1	9	0	1.20095	9	6.92014	1.49312	9	11.994	0.741555	9	18.0692	1.43412	9	10.1154	0.516454	9	18.8007	1.50976	9	9.63213	2.36811	9	5.09087	40.2441	11.11	4	14	180	20.3005	8.6167
Q9NWV8-3	Isoform 3 of BRISC and BRCA1-A complex member 1 OS=Homo sapiens GN=BABAM1 - [BABA1_HUMAN]	11.11	3	1	1	1	1	1		1.98994	1		1.23122	1		0.989789	1		0.788541	1		1.01716	1		0.814937	1		0.995501	1		4.10824	11.11	1	1	171	18.609	4.43701
Q7KZF4	Staphylococcal nuclease domain-containing protein 1 OS=Homo sapiens GN=SND1 PE=1 SV=1 - [SND1_HUMAN]	11.1	1	8	8	20	1	16	0	1.96868	16	30.4889	0.885176	16	8.2308	1.37637	16	40.0937	0.839926	16	9.62384	1.08153	16	7.31871	0.923134	16	13.8818	0.986812	16	25.8708	77.4609	11.1	12	20	910	101.934	7.1665
Q96CX2	BTB/POZ domain-containing protein KCTD12 OS=Homo sapiens GN=KCTD12 PE=1 SV=1 - [KCD12_HUMAN]	11.08	1	3	3	7	1	4	0	2.21458	4	40.154	0.612842	4	57.0164	1.5863	4	59.5221	1.58097	4	8.20009	0.549972	4	38.4871	0.960094	4	68.5825	1.92327	4	25.6807	19.8186	11.08	4	7	325	35.6787	5.64307
Q9H8H3	Methyltransferase-like protein 7A OS=Homo sapiens GN=METTL7A PE=1 SV=1 - [MET7A_HUMAN]	11.07	1	2	2	10	1	8	0	0.352096	8	21.3345	0.994502	8	1.93613	0.672905	8	27.0794	1.22737	8	9.9456	0.182903	8	19.9986	2.68598	8	7.81771	2.11986	8	10.9476	32.8073	11.07	3	10	244	28.3006	8.38232
Q96FW1	Ubiquitin thioesterase OTUB1 OS=Homo sapiens GN=OTUB1 PE=1 SV=2 - [OTUB1_HUMAN]	11.07	1	2	2	3	1	3	0	5.56241	3	42.5844	0.557337	3	61.7105	0.932529	3	18.1941	0.691118	3	3.02593	2.74177	3	30.875	0.87869	3	18.4228	0.974669	3	11.2092	14.8545	11.07	2	3	271	31.2644	4.94482
P10909-4	Isoform 4 of Clusterin OS=Homo sapiens GN=CLU - [CLUS_HUMAN]	11.06	5	4	4	9	1	4	0	3.45386	4	61.5198	1.03127	4	34.7581	0.933725	4	7.93726	0.756579	4	4.41247	0.70437	4	34.2764	0.776001	4	9.98417	1.17827	4	10.5749	29.006	11.06	5	9	416	48.7721	6.7124
P21980	Protein-glutamine gamma-glutamyltransferase 2 OS=Homo sapiens GN=TGM2 PE=1 SV=2 - [TGM2_HUMAN]	11.06	3	7	7	22	1	9	0	11.5879	9	26.2505	0.735229	9	19.7433	0.885389	9	45.6051	0.795952	9	9.51113	0.325152	9	20.2893	1.02982	9	21.5064	0.949521	9	36.996	66.523	11.06	10	22	687	77.2797	5.22412
P30613-2	Isoform L-type of Pyruvate kinase isozymes R/L OS=Homo sapiens GN=PKLR - [KPYR_HUMAN]	11.05	2	3	4	9	1	1		0.497752	1		0.66031	1		2.73214	1		0.937879	1		0.54695	1		0.179823	1		0.796697	1		27.1552	11.05	6	9	543	58.4576	7.04932
Q99832	T-complex protein 1 subunit eta OS=Homo sapiens GN=CCT7 PE=1 SV=2 - [TCPH_HUMAN]	11.05	1	5	5	15	1	10	0	6.65296	10	31.0415	0.986688	10	17.4497	0.71381	10	35.9618	0.741163	10	43.7287	0.894923	10	28.2663	1.02367	10	31.7482	1.01655	10	15.5745	56.9729	11.05	7	15	543	59.3289	7.6499
P46940	Ras GTPase-activating-like protein IQGAP1 OS=Homo sapiens GN=IQGAP1 PE=1 SV=1 - [IQGA1_HUMAN]	11.04	2	14	14	33	1	25	0	2.5687	25	26.4685	0.783881	25	17.5617	0.835086	25	38.9315	1.43797	25	11.4183	0.698673	25	25.8236	1.46283	25	32.3682	0.969288	25	19.8916	118.597	11.04	21	33	1657	189.134	6.48096
Q14257	Reticulocalbin-2 OS=Homo sapiens GN=RCN2 PE=1 SV=1 - [RCN2_HUMAN]	11.04	1	3	3	7	1	5	0	0.63103	5	16.8783	1.57158	5	22.8702	0.669382	5	8.93856	1.04047	5	25.234	2.50175	5	3.65009	0.769412	5	58.0347	0.68751	5	23.1218	23.1987	11.04	4	7	317	36.8536	4.39893
Q92896	Golgi apparatus protein 1 OS=Homo sapiens GN=GLG1 PE=1 SV=2 - [GSLG1_HUMAN]	11.03	2	12	12	44	1	30	0	0.363214	30	45.5446	1.60552	30	20.1065	1.16447	30	40.5973	1.00767	30	35.8605	1.64108	30	20.4662	1.36692	30	25.5287	1.23941	30	21.6544	148.695	11.03	20	44	1179	134.464	6.90283
P01903	HLA class II histocompatibility antigen, DR alpha chain OS=Homo sapiens GN=HLA-DRA PE=1 SV=1 - [DRA_HUMAN]	11.02	1	2	2	17	1	12	0	0.688509	12	88.1871	0.402108	12	102.169	1.13742	12	9.98622	1.88707	12	6.41006	4.61165	12	35.349	0.533892	12	15.2873	0.46363	12	32.9116	70.2074	11.02	3	17	254	28.5887	4.99561
Q13263-2	Isoform 2 of Transcription intermediary factor 1-beta OS=Homo sapiens GN=TRIM28 - [TIF1B_HUMAN]	11.02	2	6	6	11	1	10	0	1.87539	10	27.7125	0.644888	10	104.928	1.83024	10	113.238	0.719088	10	38.4433	1.82833	10	74.0153	0.889438	10	22.4924	0.676542	10	42.1631	42.5468	11.02	7	11	753	79.4235	5.98584
P50395	Rab GDP dissociation inhibitor beta OS=Homo sapiens GN=GDI2 PE=1 SV=2 - [GDIB_HUMAN]	11.01	1	4	4	10	1	7	0	4.00232	7	6.55991	1.01788	7	10.7959	0.610998	7	31.6968	1.00354	7	10.5498	0.520409	7	24.0898	1.21051	7	30.8835	0.795664	7	17.0585	43.1902	11.01	5	10	445	50.6309	6.46826
P24752	Acetyl-CoA acetyltransferase, mitochondrial OS=Homo sapiens GN=ACAT1 PE=1 SV=1 - [THIL_HUMAN]	11.01	1	4	4	9	1	7	0	0.4176	7	75.4061	1.27316	7	10.2358	1.38283	7	89.5314	0.872807	7	42.0587	0.633167	7	13.8824	0.981597	7	28.9387	2.7825	7	39.1169	33.775	11.01	5	9	427	45.1706	8.85107
P84095	Rho-related GTP-binding protein RhoG OS=Homo sapiens GN=RHOG PE=1 SV=1 - [RHOG_HUMAN]	10.99	1	2	2	5	1	4	0	3.42979	4	17.2645	1.26134	4	9.80026	0.966647	4	10.2535	1.27402	4	5.11924	0.473032	4	42.1847	1.26021	4	16.1008	1.32238	4	10.1666	17.7778	10.99	3	5	191	21.2949	8.11865
O14949	Cytochrome b-c1 complex subunit 8 OS=Homo sapiens GN=UQCRQ PE=1 SV=4 - [QCR8_HUMAN]	10.98	1	1	1	5	1	4	0	0.296111	4	40.5795	1.52222	4	5.6358	1.20838	4	3.46304	1.63773	4	4.16285	1.66695	4	3.61683	1.24805	4	10.9164	3.2336	4	17.2618	15.6926	10.98	2	5	82	9.90012	10.0815
Q8TED4	Sugar phosphate exchanger 2 OS=Homo sapiens GN=SLC37A2 PE=2 SV=2 - [SPX2_HUMAN]	10.98	3	3	3	4	1	3	0	0.657801	3	69.915	7.16567	3	21.1436	0.8739	3	20.0839	3.35703	3	45.2181	0.305266	3	309.455	1.61461	3	48.5339	0.334653	3	189.335	16.7396	10.98	3	4	501	54.4008	6.81494
Q9UKY4-2	Isoform 2 of Protein O-mannosyl-transferase 2 OS=Homo sapiens GN=POMT2 - [POMT2_HUMAN]	10.98	2	1	1	1	1	1		0.256596	1		1.60311	1		1.44645	1		1.79481	1		0.191214	1		2.03261	1		0.783298	1		3.11241	10.98	1	1	82	8.89371	11.5317
Q9Y371	Endophilin-B1 OS=Homo sapiens GN=SH3GLB1 PE=1 SV=1 - [SHLB1_HUMAN]	10.96	2	4	5	9	1	5	0	2.42645	5	36.2437	0.73128	5	4.79952	1.00919	5	6.78775	1.08425	5	14.8021	1.53819	5	1.87704	1.08036	5	3.08945	1.24779	5	21.207	23.489	10.96	6	9	365	40.7708	6.03662
P61952	Guanine nucleotide-binding protein G(I)/G(S)/G(O) subunit gamma-11 OS=Homo sapiens GN=GNG11 PE=1 SV=1 - [GBG11_HUMAN]	10.96	2	1	1	2	1	2	0	2.12052	2	15.2396	0.943867	2	14.6049	0.982531	2	55.9066	0.767611	2	1.16092	2.47104	2	5.50304	1.11858	2	4.0752	0.983063	2	7.55124	4.67367	10.96	1	2	73	8.4754	5.5415
Q9NUM4	Transmembrane protein 106B OS=Homo sapiens GN=TMEM106B PE=1 SV=2 - [T106B_HUMAN]	10.95	1	2	2	6	1	5	0	1.02941	5	74.5354	1.28725	5	10.0721	1.23124	5	21.4852	1.13032	5	14.8333	0.808282	5	19.8999	1.23373	5	40.4375	1.64525	5	20.6018	19.2431	10.95	3	6	274	31.1076	6.99072
P07339	Cathepsin D OS=Homo sapiens GN=CTSD PE=1 SV=1 - [CATD_HUMAN]	10.92	1	3	3	16	1	12	0	0.559151	12	102.632	1.63693	12	17.9439	0.55853	12	26.1679	1.18238	12	14.0729	0.460328	12	40.5512	1.36776	12	15.2671	2.08453	12	36.3398	53.0487	10.92	5	16	412	44.5236	6.53662
O75896	Tumor suppressor candidate 2 OS=Homo sapiens GN=TUSC2 PE=1 SV=3 - [TUSC2_HUMAN]	10.91	1	1	1	1	1	1		1.77536	1		0.918185	1		1.23694	1		0.856377	1		1.89664	1		0.644461	1		0.790079	1		0	10.91	1	1	110	12.0663	9.68604
Q9Y266	Nuclear migration protein nudC OS=Homo sapiens GN=NUDC PE=1 SV=1 - [NUDC_HUMAN]	10.88	1	3	3	6	1	5	0	0.368419	5	53.5848	0.650708	5	3.33434	0.777511	5	22.2873	0.944214	5	18.4362	2.0365	5	23.472	1.49893	5	8.67016	0.704149	5	7.70037	20.5107	10.88	4	6	331	38.2191	5.37646
Q96I99	Succinyl-CoA ligase [GDP-forming] subunit beta, mitochondrial OS=Homo sapiens GN=SUCLG2 PE=1 SV=2 - [SUCB2_HUMAN]	10.88	2	3	3	8	1	4	0	0.395174	4	25.4083	0.78103	4	26.4588	2.08919	4	20.3463	0.921573	4	41.1748	2.02128	4	43.6136	0.543589	4	75.9118	1.66426	4	33.6594	30.3745	10.88	6	8	432	46.4814	6.39209
O75874	Isocitrate dehydrogenase [NADP] cytoplasmic OS=Homo sapiens GN=IDH1 PE=1 SV=2 - [IDHC_HUMAN]	10.87	1	4	4	12	1	7	0	0.534436	7	29.7218	0.958946	7	12.773	0.46734	7	41.3092	1.74317	7	27.7952	0.28515	7	23.5732	1.3648	7	9.25141	0.444847	7	21.7573	45.0537	10.87	8	12	414	46.6295	7.00537
Q6P589	Tumor necrosis factor alpha-induced protein 8-like protein 2 OS=Homo sapiens GN=TNFAIP8L2 PE=1 SV=1 - [TP8L2_HUMAN]	10.87	1	1	1	1																									3.66028	10.87	1	1	184	20.5429	8.44092
Q14BN4-5	Isoform 5 of Sarcolemmal membrane-associated protein OS=Homo sapiens GN=SLMAP - [SLMAP_HUMAN]	10.86	6	4	4	7	1	5	0	0.462018	5	10.8623	2.29447	5	6.87252	1.17191	5	22.4013	1.63064	5	6.86292	1.41169	5	6.40027	1.79325	5	8.30929	0.720201	5	8.9027	21.9763	10.86	5	7	359	41.8707	5.21143
P13489	Ribonuclease inhibitor OS=Homo sapiens GN=RNH1 PE=1 SV=2 - [RINI_HUMAN]	10.85	1	4	4	13	1	9	0	8.0534	9	10.542	0.831637	9	11.5488	0.535268	9	11.5473	0.7568	9	20.7102	0.782511	9	15.1806	0.729019	9	39.0475	0.567631	9	15.6565	38.9261	10.85	5	13	461	49.9411	4.81787
P02654	Apolipoprotein C-I OS=Homo sapiens GN=APOC1 PE=1 SV=1 - [APOC1_HUMAN]	10.84	1	1	1	4	1	2	0	2.16412	2	8.20061	0.290529	2	19.0834	0.28162	2	30.912	2.19964	2	6.06195	1.39205	2	6.79226	0.611459	2	5.51038	0.532578	2	5.70175	14.4204	10.84	2	4	83	9.32609	8.47021
P31040	Succinate dehydrogenase [ubiquinone] flavoprotein subunit, mitochondrial OS=Homo sapiens GN=SDHA PE=1 SV=2 - [DHSA_HUMAN]	10.84	1	4	4	23	1	15	0	0.304526	15	74.0221	1.44431	15	30.1255	2.12148	15	15.0506	1.06727	15	32.7278	1.75913	15	12.6287	2.36021	15	19.7972	1.81919	15	63.7353	98.2025	10.84	7	23	664	72.6453	7.38623
P08621-3	Isoform 3 of U1 small nuclear ribonucleoprotein 70 kDa OS=Homo sapiens GN=SNRNP70 - [RU17_HUMAN]	10.84	3	2	2	2	1	2	0	1.4935	2	4.18391	0.756615	2	22.3977	2.18583	2	49.5248	1.08318	2	38.0017	1.46912	2	14.0235	0.55542	2	32.2738	0.52596	2	7.12655	5.37117	10.84	2	2	166	19.7779	8.03076
O60716-5	Isoform 1A of Catenin delta-1 OS=Homo sapiens GN=CTNND1 - [CTND1_HUMAN]	10.83	32	9	9	20	1	17	0	1.00355	17	22.9477	1.10418	17	13.4309	1.21005	17	24.1916	1.35268	17	13.2638	2.47941	17	20.0608	1.39178	17	27.1859	0.726392	17	16.9313	68.7142	10.83	11	20	933	104.092	6.94678
Q8WVC6	Dephospho-CoA kinase domain-containing protein OS=Homo sapiens GN=DCAKD PE=1 SV=1 - [DCAKD_HUMAN]	10.82	2	2	2	6	1	4	0	0.436876	4	48.4314	2.0451	4	39.7809	1.31156	4	63.4971	2.59398	4	10.1355	0.302853	4	17.8895	2.15235	4	83.7509	0.69069	4	13.6693	23.9409	10.82	3	6	231	26.5333	9.5835
P01889	HLA class I histocompatibility antigen, B-7 alpha chain OS=Homo sapiens GN=HLA-B PE=1 SV=3 - [1B07_HUMAN]	10.77	10	0	3	10																									38.3226	10.77	4	10	362	40.435	5.84619
P30479	HLA class I histocompatibility antigen, B-41 alpha chain OS=Homo sapiens GN=HLA-B PE=1 SV=1 - [1B41_HUMAN]	10.77	8	0	3	14																									54.396	10.77	4	14	362	40.5141	6.53662
Q92688-2	Isoform 2 of Acidic leucine-rich nuclear phosphoprotein 32 family member B OS=Homo sapiens GN=ANP32B - [AN32B_HUMAN]	10.77	2	1	2	5	1	1		2.78641	1		0.574818	1		0.57521	1		0.705411	1		2.71864	1		0.735873	1		0.410475	1		17.1413	10.77	3	5	195	22.2629	4.29736
P62244	40S ribosomal protein S15a OS=Homo sapiens GN=RPS15A PE=1 SV=2 - [RS15A_HUMAN]	10.77	1	1	1	3	1	2	0	4.8134	2	0.313046	1.05084	2	17.5525	0.71284	2	2.2224	1.07027	2	12.8853	1.03786	2	4.98693	1.12604	2	3.70842	1.36272	2	14.3469	11.119	10.77	1	3	130	14.83	10.1255
P10644	cAMP-dependent protein kinase type I-alpha regulatory subunit OS=Homo sapiens GN=PRKAR1A PE=1 SV=1 - [KAP0_HUMAN]	10.76	1	4	4	8	1	7	0	3.13672	7	10.3679	0.79116	7	12.1617	0.541855	7	53.9136	0.905219	7	11.7713	1.7295	7	27.5861	0.834569	7	6.57261	0.6185	7	23.6125	30.228	10.76	5	8	381	42.955	5.35107
P02743	Serum amyloid P-component OS=Homo sapiens GN=APCS PE=1 SV=2 - [SAMP_HUMAN]	10.76	1	2	2	6	1	4	0	3.17715	4	11.6202	0.906198	4	17.8435	0.723419	4	2.32677	0.759143	4	8.42547	0.409916	4	9.97235	2.91506	4	21.4931	1.3492	4	14.9943	17.3229	10.76	3	6	223	25.3711	6.53662
Q9NR28-2	Isoform 2 of Diablo homolog, mitochondrial OS=Homo sapiens GN=DIABLO - [DBLOH_HUMAN]	10.75	2	2	2	6	1	4	0	1.51996	4	110.669	0.524316	4	19.8018	1.36252	4	23.5712	0.69787	4	13.549	1.00606	4	21.5063	0.620268	4	7.34504	2.43785	4	58.0299	18.3529	10.75	4	6	186	21.2195	4.80518
Q9H772	Gremlin-2 OS=Homo sapiens GN=GREM2 PE=1 SV=1 - [GREM2_HUMAN]	10.71	1	1	1	2	1	1		1.35931	1		0.764971	1		0.853282	1		0.565038	1		0.634676	1		0.378011	1		0.534451	1		7.09212	10.71	2	2	168	19.3079	9.17334
Q9UHG3	Prenylcysteine oxidase 1 OS=Homo sapiens GN=PCYOX1 PE=1 SV=3 - [PCYOX_HUMAN]	10.69	1	4	4	20	1	12	0	0.412005	12	117.891	1.29457	12	19.693	0.353396	12	86.8982	1.05275	12	34.7525	0.455777	12	59.3857	1.99417	12	39.3819	0.787503	12	47.7086	70.8882	10.69	5	20	505	56.6037	6.17627
P18206-2	Isoform 1 of Vinculin OS=Homo sapiens GN=VCL - [VINC_HUMAN]	10.69	3	12	12	29	1	21	0	5.72356	21	35.7898	0.774025	21	19.3052	0.631549	21	53.5803	0.830176	21	25.4488	1.7657	21	41.9721	0.96675	21	32.7131	0.672575	21	35.1939	95.8494	10.69	18	29	1066	116.649	6.0874
P13224	Platelet glycoprotein Ib beta chain OS=Homo sapiens GN=GP1BB PE=1 SV=1 - [GP1BB_HUMAN]	10.68	2	2	2	19																									74.5631	10.68	4	19	206	21.7038	9.30518
Q99417	C-Myc-binding protein OS=Homo sapiens GN=MYCBP PE=1 SV=3 - [MYCBP_HUMAN]	10.68	1	1	1	1	1	1		0.547898	1		0.4713	1		0.754788	1		0.858601	1		6.40172	1		0.864401	1		0.327711	1		1.81355	10.68	1	1	103	11.9593	5.90967
Q03135	Caveolin-1 OS=Homo sapiens GN=CAV1 PE=1 SV=4 - [CAV1_HUMAN]	10.67	3	3	3	8	1	6	0	3.12086	6	38.4832	0.859517	6	42.9109	0.503194	6	98.9362	0.623064	6	52.9464	1.37854	6	45.0367	2.65342	6	8.11823	1.89725	6	50.2103	16.6523	10.67	4	8	178	20.4585	6.02393
P30499	HLA class I histocompatibility antigen, Cw-1 alpha chain OS=Homo sapiens GN=HLA-C PE=2 SV=1 - [1C01_HUMAN]	10.66	1	1	3	13	1	3	0	1.1514	3	3.17586	0.583717	3	23.7439	1.76035	3	31.7467	0.863897	3	2.26734	1.88668	3	55.114	0.698221	3	13.5555	2.3649	3	23.899	41.3799	10.66	4	13	366	40.939	5.70654
P35579	Myosin-9 OS=Homo sapiens GN=MYH9 PE=1 SV=4 - [MYH9_HUMAN]	10.66	2	19	22	69	1	45	0	5.28379	45	49.2414	1.21177	45	26.1182	0.491281	45	36.127	1.32786	45	20.2897	0.870876	45	32.0283	1.30883	45	36.5752	0.944685	45	17.3747	217.251	10.66	34	69	1960	226.392	5.60498
O75915	PRA1 family protein 3 OS=Homo sapiens GN=ARL6IP5 PE=1 SV=1 - [PRAF3_HUMAN]	10.64	1	1	1	4	1	2	0	1.87569	2	58.6104	2.07549	2	10.334	0.898182	2	32.8534	1.03661	2	42.6826	0.801054	2	26.5502	2.22059	2	4.18329	1.15995	2	6.22801	22.8851	10.64	2	4	188	21.6004	9.77393
O95571	Protein ETHE1, mitochondrial OS=Homo sapiens GN=ETHE1 PE=1 SV=2 - [ETHE1_HUMAN]	10.63	1	2	2	4	1	3	0	2.17903	3	10.3404	1.19101	3	3.93661	1.13365	3	3.07944	1.0101	3	18.1676	0.62731	3	14.4228	0.855947	3	15.9241	2.07596	3	18.3008	15.1795	10.63	3	4	254	27.8551	6.82959
Q8WW59	SPRY domain-containing protein 4 OS=Homo sapiens GN=SPRYD4 PE=1 SV=2 - [SPRY4_HUMAN]	10.63	1	2	2	2	1	2	0	1.36505	2	88.6659	1.46714	2	28.6994	1.91593	2	13.5189	0.64439	2	38.4222	2.4648	2	14.6722	1.04092	2	31.4097	3.93644	2	39.1753	4.59498	10.63	2	2	207	23.114	6.93213
P13747	HLA class I histocompatibility antigen, alpha chain E OS=Homo sapiens GN=HLA-E PE=1 SV=3 - [HLAE_HUMAN]	10.61	6	1	3	11	1	2	0	0.764544	2	3.68487	0.732617	2	26.8821	1.1104	2	16.2173	1.61776	2	2.20268	1.60854	2	8.41503	1.30244	2	5.81931	1.68316	2	8.90869	43.2857	10.61	4	11	358	40.1318	5.94775
P51809-3	Isoform 3 of Vesicle-associated membrane protein 7 OS=Homo sapiens GN=VAMP7 - [VAMP7_HUMAN]	10.61	3	2	2	3	1	2	0	0.888084	2	37.644	1.11081	2	44.3837	1.36511	2	47.8755	1.49866	2	53.9956	0.941888	2	14.6091	1.19522	2	98.1265	2.67168	2	8.58132	10.4698	10.61	3	3	179	20.1076	9.29053
Q9HAV7	GrpE protein homolog 1, mitochondrial OS=Homo sapiens GN=GRPEL1 PE=1 SV=2 - [GRPE1_HUMAN]	10.6	2	2	3	11	1	8	0	0.354792	8	34.7647	0.459699	8	26.9749	2.70314	8	6.5516	0.380758	8	17.9406	3.9992	8	8.17988	0.439746	8	9.33522	1.00154	8	11.9658	28.3859	10.6	4	11	217	24.2639	8.11865
P02787	Serotransferrin OS=Homo sapiens GN=TF PE=1 SV=3 - [TRFE_HUMAN]	10.6	1	6	6	21	1	14	0	3.92805	14	17.161	1.58849	14	14.6265	0.40931	14	22.7988	0.840602	14	24.0208	1.73585	14	17.0122	0.751722	14	12.2723	1.12958	14	39.4189	70.1275	10.6	10	21	698	77.0136	7.12256
P14625	Endoplasmin OS=Homo sapiens GN=HSP90B1 PE=1 SV=1 - [ENPL_HUMAN]	10.59	2	6	6	28	1	20	0	0.729567	20	30.1221	1.89378	20	8.88735	0.905593	20	31.4513	1.42724	20	9.03674	1.30827	20	20.7788	1.02572	20	17.22	0.706569	20	16.6261	82.9406	10.59	9	28	803	92.4113	4.84326
P62195	26S protease regulatory subunit 8 OS=Homo sapiens GN=PSMC5 PE=1 SV=1 - [PRS8_HUMAN]	10.59	1	4	4	7	1	5	0	4.68416	5	36.8332	1.06726	5	7.54656	0.880639	5	34.1228	1.26608	5	18.2267	1.39222	5	6.90271	0.629903	5	21.8326	0.91814	5	13.2039	24.3868	10.59	6	7	406	45.5971	7.54736
Q9Y230	RuvB-like 2 OS=Homo sapiens GN=RUVBL2 PE=1 SV=3 - [RUVB2_HUMAN]	10.58	1	4	4	8	1	7	0	5.44582	7	14.5245	0.757995	7	13.8136	1.47934	7	10.3987	0.731406	7	17.0233	1.4669	7	12.8883	0.527682	7	22.7028	0.983175	7	5.84212	28.5536	10.58	5	8	463	51.1246	5.64307
Q01082	Spectrin beta chain, brain 1 OS=Homo sapiens GN=SPTBN1 PE=1 SV=2 - [SPTB2_HUMAN]	10.58	3	23	25	70	1	49	0	0.777266	49	63.8244	1.67366	49	13.1204	0.706856	49	19.187	2.29747	49	14.6532	0.561813	49	17.2759	1.51176	49	20.4133	0.662515	49	23.728	220.605	10.58	37	70	2364	274.439	5.56689
P50991	T-complex protein 1 subunit delta OS=Homo sapiens GN=CCT4 PE=1 SV=4 - [TCPD_HUMAN]	10.58	1	5	5	15	1	9	0	6.01542	9	28.372	0.990635	9	6.81079	0.620174	9	15.6712	0.735657	9	10.4752	0.817125	9	17.981	0.797335	9	11.1146	0.957939	9	11.4464	40.9991	10.58	9	15	539	57.8878	7.82568
Q13445	Transmembrane emp24 domain-containing protein 1 OS=Homo sapiens GN=TMED1 PE=1 SV=1 - [TMED1_HUMAN]	10.57	1	3	3	5	1	5	0	0.344091	5	48.0026	1.53568	5	2.86435	0.665824	5	50.5701	1.03682	5	9.83914	1.02771	5	21.9554	0.898866	5	28.0096	0.539707	5	8.33378	17.5304	10.57	3	5	227	25.1897	4.4751
Q02318	Sterol 26-hydroxylase, mitochondrial OS=Homo sapiens GN=CYP27A1 PE=1 SV=1 - [CP27A_HUMAN]	10.55	1	5	5	21	1	13	0	0.245682	13	190.606	1.41141	13	12.5503	6.58082	13	38.1424	1.13373	13	11.8156	1.06309	13	14.4464	0.894899	13	26.23	3.52118	13	36.8923	68.7266	10.55	8	21	531	60.1963	8.89502
P05413	Fatty acid-binding protein, heart OS=Homo sapiens GN=FABP3 PE=1 SV=4 - [FABPH_HUMAN]	10.53	1	1	1	2	1	1		0.128791	1		2.21332	1		1.17776	1		0.348633	1		3.13859	1		0.825662	1		0.598279	1		10.059	10.53	2	2	133	14.8487	6.80029
Q15847	Adipose most abundant gene transcript 2 protein OS=Homo sapiens GN=APM2 PE=1 SV=1 - [APM2_HUMAN]	10.53	1	1	1	1	1	1		0.594651	1		1.24516	1		0.566909	1		1.11812	1		1.99572	1		2.5481	1		2.88076	1		2.97736	10.53	1	1	76	7.84997	5.31299
P07900	Heat shock protein HSP 90-alpha OS=Homo sapiens GN=HSP90AA1 PE=1 SV=5 - [HS90A_HUMAN]	10.52	5	4	7	37	1	15	0	3.27986	15	42.1703	0.671324	15	22.8275	0.885442	15	10.876	0.777291	15	27.7244	1.63365	15	21.0568	0.982201	15	24.6861	0.866268	15	33.4654	121.534	10.52	10	37	732	84.6067	5.021
Q9NZZ3	Charged multivesicular body protein 5 OS=Homo sapiens GN=CHMP5 PE=1 SV=1 - [CHMP5_HUMAN]	10.5	1	2	2	6	1	3	0	1.25716	3	25.5723	0.907367	3	12.1794	1.36725	3	35.3781	0.857439	3	5.71423	3.56207	3	28.983	0.901438	3	30.1849	0.938401	3	17.9495	17.225	10.5	4	6	219	24.5554	4.83057
Q14203	Dynactin subunit 1 OS=Homo sapiens GN=DCTN1 PE=1 SV=3 - [DCTN1_HUMAN]	10.49	3	12	13	31	1	21	0	0.889387	21	72.3825	1.08724	21	7.70222	0.536383	21	39.7226	1.29903	21	11.5324	1.1817	21	13.1537	1.76898	21	22.1837	1.08356	21	17.0153	102.66	10.49	19	31	1278	141.607	5.80811
Q5T653	39S ribosomal protein L2, mitochondrial OS=Homo sapiens GN=MRPL2 PE=1 SV=2 - [RM02_HUMAN]	10.49	1	2	2	3	1	2	0	0.20521	2	54.1085	1.55762	2	8.06002	4.4285	2	10.7768	1.07373	2	3.62359	1.02299	2	15.1583	1.47615	2	4.08852	1.23522	2	1.2013	10.3132	10.49	2	3	305	33.2797	11.2974
P40939	Trifunctional enzyme subunit alpha, mitochondrial OS=Homo sapiens GN=HADHA PE=1 SV=2 - [ECHA_HUMAN]	10.48	1	5	5	25	1	16	0	0.26281	16	61.4561	1.109	16	11.3318	0.292036	16	45.0106	1.97953	16	8.68046	0.402731	16	18.3631	1.33021	16	12.2248	3.65852	16	17.1265	100.449	10.48	8	25	763	82.9469	9.0415
P30273	High affinity immunoglobulin epsilon receptor subunit gamma OS=Homo sapiens GN=FCER1G PE=1 SV=1 - [FCERG_HUMAN]	10.47	1	1	1	3	1	3	0	1.11395	3	1.87148	0.868686	3	18.7907	0.835159	3	14.6613	2.39425	3	17.3447	0.863428	3	2.55789	2.25233	3	13.9786	0.842785	3	7.98889	8.41805	10.47	1	3	86	9.66128	7.12256
P04632	Calpain small subunit 1 OS=Homo sapiens GN=CAPNS1 PE=1 SV=1 - [CPNS1_HUMAN]	10.45	1	2	2	7	1	5	0	2.37934	5	52.5719	0.891207	5	18.6511	0.639804	5	94.7994	0.800016	5	26.6825	1.65127	5	38.2483	1.13105	5	23.1338	0.908066	5	27.9945	27.6469	10.45	3	7	268	28.2977	5.19873
Q15363	Transmembrane emp24 domain-containing protein 2 OS=Homo sapiens GN=TMED2 PE=1 SV=1 - [TMED2_HUMAN]	10.45	1	2	2	5	1	5	0	0.961456	5	19.9342	1.24307	5	9.16905	0.246344	5	13.2131	0.489454	5	21.0375	2.10227	5	13.9022	2.29352	5	6.31676	0.763911	5	3.45105	9.61912	10.45	2	5	201	22.7464	5.17334
Q9NP58-4	Isoform 2 of ATP-binding cassette sub-family B member 6, mitochondrial OS=Homo sapiens GN=ABCB6 - [ABCB6_HUMAN]	10.43	2	5	5	10	1	6	0	3.8866	6	15.3273	1.66887	6	11.1962	0.342442	6	55.957	1.12226	6	6.26232	0.290646	6	58.7419	1.61789	6	6.44474	0.837789	6	28.4562	47.0449	10.43	7	10	796	88.5434	8.68994
P05387	60S acidic ribosomal protein P2 OS=Homo sapiens GN=RPLP2 PE=1 SV=1 - [RLA2_HUMAN]	10.43	1	1	1	1	1	1		0.705184	1		0.854371	1		0.725658	1		0.786468	1		2.54177	1		0.550957	1		0.679738	1		4.14747	10.43	1	1	115	11.6578	4.53857
P60468	Protein transport protein Sec61 subunit beta OS=Homo sapiens GN=SEC61B PE=1 SV=2 - [SC61B_HUMAN]	10.42	1	1	1	6	1	5	0	0.658441	5	0.683582	1.72729	5	2.45427	0.684287	5	6.72166	1.44614	5	1.10056	0.381886	5	1.47794	1.95049	5	3.93562	1.42404	5	3.88443	19.0771	10.42	2	6	96	9.9681	11.561
O43615	Mitochondrial import inner membrane translocase subunit TIM44 OS=Homo sapiens GN=TIMM44 PE=1 SV=2 - [TIM44_HUMAN]	10.4	1	5	5	17	1	13	0	0.265747	13	26.5628	0.494728	13	27.6401	1.63275	13	114.516	0.732327	13	28.5889	1.71195	13	11.727	0.86935	13	17.5239	2.03532	13	14.5257	57.439	10.4	7	17	452	51.3235	8.32373
P25311	Zinc-alpha-2-glycoprotein OS=Homo sapiens GN=AZGP1 PE=1 SV=2 - [ZA2G_HUMAN]	10.4	2	2	2	3	1	2	0	4.08827	2	10.7946	1.17555	2	29.1281	0.753467	2	25.2348	0.809408	2	10.9955	0.933509	2	9.18137	0.950094	2	24.3382	1.13457	2	19.5377	12.6132	10.4	3	3	298	34.2371	6.04932
P61163	Alpha-centractin OS=Homo sapiens GN=ACTR1A PE=1 SV=1 - [ACTZ_HUMAN]	10.37	1	2	2	8	1	5	0	2.48019	5	23.2162	1.34918	5	7.00973	0.791245	5	13.7771	1.08652	5	13.2106	1.00846	5	2.56463	1.322	5	12.7877	0.844766	5	18.4882	35.3776	10.37	4	8	376	42.5869	6.63916
P30153	Serine/threonine-protein phosphatase 2A 65 kDa regulatory subunit A alpha isoform OS=Homo sapiens GN=PPP2R1A PE=1 SV=4 - [2AAA_HUMAN]	10.36	3	5	5	16	1	13	0	4.42708	13	11.5352	0.640264	13	19.7481	0.85829	13	24.6003	0.767717	13	16.9822	1.33862	13	21.7135	1.04596	13	30.4097	1.07601	13	19.4771	47.8608	10.36	7	16	589	65.2669	5.10986
Q8WY22	BRI3-binding protein OS=Homo sapiens GN=BRI3BP PE=1 SV=1 - [BRI3B_HUMAN]	10.36	1	2	2	4	1	4	0	1.33796	4	67.6203	0.862448	4	22.4533	0.989026	4	15.707	0.66839	4	13.4244	1.16059	4	18.4263	0.789185	4	2.61736	1.15146	4	5.75047	18.7854	10.36	2	4	251	27.8178	9.43701
P06132	Uroporphyrinogen decarboxylase OS=Homo sapiens GN=UROD PE=1 SV=2 - [DCUP_HUMAN]	10.35	1	2	2	4	1	2	0	12.1313	2	72.1109	1.2316	2	6.3682	1.11797	2	92.5985	0.730475	2	30.892	0.872538	2	12.8828	1.47398	2	13.2278	0.870655	2	41.4865	15.5628	10.35	2	4	367	40.7608	6.13818
P22676	Calretinin OS=Homo sapiens GN=CALB2 PE=1 SV=2 - [CALB2_HUMAN]	10.33	1	3	3	6	1	4	0	0.467904	4	62.3978	0.632931	4	25.8891	2.16497	4	15.5759	0.573981	4	8.89571	3.42055	4	13.4545	0.863646	4	21.3309	1.95396	4	23.6329	20.5064	10.33	4	6	271	31.5196	5.14795
Q96T51-2	Isoform 2 of RUN and FYVE domain-containing protein 1 OS=Homo sapiens GN=RUFY1 - [RUFY1_HUMAN]	10.33	3	5	7	12	1	8	0	1.64099	8	69.6746	1.13488	8	24.4908	2.72398	8	24.0709	1.01565	8	11.2275	0.803587	8	25.5774	1.79287	8	14.731	1.15813	8	19.119	34.7694	10.33	7	12	600	69.0341	5.90967
Q99714-2	Isoform 2 of 3-hydroxyacyl-CoA dehydrogenase type-2 OS=Homo sapiens GN=HSD17B10 - [HCD2_HUMAN]	10.32	2	1	1	1																									2.90748	10.32	1	1	252	25.9676	7.21045
Q12792-4	Isoform 4 of Twinfilin-1 OS=Homo sapiens GN=TWF1 - [TWF1_HUMAN]	10.32	3	2	2	3	1	3	0	1.29708	3	5.70475	0.705438	3	4.14705	0.79701	3	4.50664	0.627236	3	10.7335	1.05748	3	2.59447	0.622816	3	1.01955	1.03543	3	2.79814	10.3438	10.32	2	3	252	28.805	7.62061
Q9H1C7	UPF0467 protein C5orf32 OS=Homo sapiens GN=C5orf32 PE=2 SV=1 - [CE032_HUMAN]	10.31	1	1	1	1	1	1		1.40312	1		1.32373	1		2.24389	1		1.05706	1		1.0212	1		1.0346	1		1.37055	1		3.37008	10.31	1	1	97	10.6238	4.32275
P02679-2	Isoform Gamma-A of Fibrinogen gamma chain OS=Homo sapiens GN=FGG - [FIBG_HUMAN]	10.3	2	5	5	56	1	9	0	7.51769	9	33.6196	0.753513	9	16.4449	0.794706	9	44.7386	1.05872	9	18.9684	0.385111	9	61.1879	1.34682	9	31.3897	0.535635	9	20.362	163.573	10.3	10	56	437	49.465	6.0874
Q12797	Aspartyl/asparaginyl beta-hydroxylase OS=Homo sapiens GN=ASPH PE=1 SV=3 - [ASPH_HUMAN]	10.29	1	8	8	37	1	24	0	0.458321	24	72.7288	1.67515	24	21.1761	1.22476	24	20.5979	1.51834	24	17.5632	0.542829	24	60.8614	1.70635	24	25.8652	2.17405	24	17.321	118.463	10.29	12	37	758	85.8095	5.0083
O95857	Tetraspanin-13 OS=Homo sapiens GN=TSPAN13 PE=2 SV=1 - [TSN13_HUMAN]	10.29	1	1	1	2	1	2	0	1.66671	2	10.9596	1.68751	2	1.61866	1.0049	2	30.1632	1.12183	2	5.12969	0.588426	2	20.8744	1.47043	2	14.6666	1.76661	2	31.1045	11.1264	10.29	1	2	204	22.1325	7.92822
Q53GQ0	Estradiol 17-beta-dehydrogenase 12 OS=Homo sapiens GN=HSD17B12 PE=1 SV=2 - [DHB12_HUMAN]	10.26	1	3	3	17	1	14	0	0.977876	14	36.0355	2.49351	14	9.28711	0.575841	14	18.5023	1.33537	14	7.50437	0.45341	14	32.6349	1.89376	14	10.1605	1.01945	14	23.8756	56.4983	10.26	5	17	312	34.3022	9.31982
Q9NU23	LYR motif-containing protein 2 OS=Homo sapiens GN=LYRM2 PE=1 SV=1 - [LYRM2_HUMAN]	10.23	1	1	1	2	1	1		0.466102	1		0.83503	1		0.799017	1		0.475435	1		1.66793	1		0.443909	1		1.53267	1		4.86348	10.23	2	2	88	10.4426	10.4624
Q6IPR1	LYR motif-containing protein 5 OS=Homo sapiens GN=LYRM5 PE=2 SV=1 - [LYRM5_HUMAN]	10.23	1	1	1	11	1	7	0	0.301163	7	139.023	0.242294	7	55.4846	1.7592	7	11.992	0.35956	7	24.6923	5.53343	7	7.57058	0.325278	7	10.4731	1.17884	7	5.5356	37.4625	10.23	2	11	88	10.5977	9.87646
P46459	Vesicle-fusing ATPase OS=Homo sapiens GN=NSF PE=1 SV=3 - [NSF_HUMAN]	10.22	1	6	6	8	1	5	0	2.40992	5	10.5007	0.800496	5	12.2885	2.2388	5	62.3145	1.06234	5	36.2572	0.508545	5	7.17787	0.96018	5	91.2884	1.17762	5	22.9699	28.479	10.22	8	8	744	82.5421	6.94678
Q7L5N7-2	Isoform 2 of Lysophosphatidylcholine acyltransferase 2 OS=Homo sapiens GN=LPCAT2 - [PCAT2_HUMAN]	10.22	2	2	2	3	1	2	0	2.42406	2	5.83459	1.366	2	21.011	1.29445	2	76.9043	1.17946	2	27.0846	0.596538	2	36.6989	2.40345	2	30.9817	3.47085	2	14.0321	13.4964	10.22	3	3	274	30.8755	4.81787
Q9Y6N5	Sulfide:quinone oxidoreductase, mitochondrial OS=Homo sapiens GN=SQRDL PE=1 SV=1 - [SQRD_HUMAN]	10.22	1	4	4	7	1	5	0	0.513572	5	46.9998	1.39364	5	3.07737	1.18504	5	97.1478	2.19606	5	7.50066	0.221712	5	9.61091	2.10157	5	1.92627	3.35044	5	13.7018	25.3621	10.22	6	7	450	49.9289	9.11475
P50583	Bis(5'-nucleosyl)-tetraphosphatase [asymmetrical] OS=Homo sapiens GN=NUDT2 PE=1 SV=3 - [AP4A_HUMAN]	10.2	1	1	1	4	1	2	0	5.67753	2	15.1	0.786509	2	19.517	1.20283	2	24.0523	0.581258	2	8.22564	2.0431	2	16.4314	0.911853	2	5.56919	0.700012	2	3.80008	15.5921	10.2	2	4	147	16.8186	5.35107
P62745	Rho-related GTP-binding protein RhoB OS=Homo sapiens GN=RHOB PE=1 SV=1 - [RHOB_HUMAN]	10.2	1	2	2	5	1	5	0	0.575411	5	14.1527	0.942557	5	13.477	0.765771	5	11.4877	0.941002	5	5.74809	1.3784	5	36.3741	1.81996	5	26.5449	0.46148	5	52.7425	13.4952	10.2	2	5	196	22.1091	5.23682
P02675	Fibrinogen beta chain OS=Homo sapiens GN=FGB PE=1 SV=2 - [FIBB_HUMAN]	10.18	1	4	4	26	1	6	0	5.91764	6	42.9537	1.0705	6	63.7709	0.516852	6	57.5508	0.86918	6	18.1904	0.428308	6	65.2989	1.19064	6	4.39163	0.504169	6	47.7837	72.168	10.18	7	26	491	55.8923	8.26514
P40925	Malate dehydrogenase, cytoplasmic OS=Homo sapiens GN=MDH1 PE=1 SV=4 - [MDHC_HUMAN]	10.18	1	3	3	9	1	7	0	0.87226	7	29.0797	2.15377	7	19.105	0.74785	7	16.8167	0.891665	7	12.3309	1.2348	7	9.77937	1.27271	7	17.4397	0.864248	7	28.1991	29.2532	10.18	5	9	334	36.403	7.35693
P35914	Hydroxymethylglutaryl-CoA lyase, mitochondrial OS=Homo sapiens GN=HMGCL PE=1 SV=2 - [HMGCL_HUMAN]	10.15	3	3	3	3	1	3	0	0.258635	3	6.69845	1.57157	3	0.187701	1.31685	3	3.40414	1.20259	3	8.70991	0.871456	3	1.1165	0.90385	3	13.6138	2.24432	3	7.92606	10.7314	10.15	3	3	325	34.3378	8.54346
Q16555	Dihydropyrimidinase-related protein 2 OS=Homo sapiens GN=DPYSL2 PE=1 SV=1 - [DPYL2_HUMAN]	10.14	1	3	3	4	1	4	0	2.59168	4	41.3044	1.60804	4	21.2589	0.616303	4	11.1532	0.916069	4	8.02262	0.770792	4	25.1928	2.26266	4	39.424	1.61832	4	18.2424	18.7047	10.14	3	4	572	62.2546	6.37939
Q9NQG5	Regulation of nuclear pre-mRNA domain-containing protein 1B OS=Homo sapiens GN=RPRD1B PE=1 SV=1 - [RPR1B_HUMAN]	10.12	1	4	4	8	1	6	0	0.646579	6	13.5387	0.273191	6	40.5512	0.587456	6	64.5604	0.178129	6	47.1005	8.42846	6	15.0906	0.421759	6	3.03592	0.365701	6	42.2326	23.6423	10.12	5	8	326	36.8772	5.97314
P18031	Tyrosine-protein phosphatase non-receptor type 1 OS=Homo sapiens GN=PTPN1 PE=1 SV=1 - [PTN1_HUMAN]	10.11	1	4	4	7	1	6	0	1.07076	6	23.8467	1.62564	6	2.02133	1.91107	6	23.2712	1.49232	6	11.2672	0.442163	6	26.5381	1.48525	6	32.9742	1.68741	6	7.5414	27.2578	10.11	5	7	435	49.9348	6.26514
P00738	Haptoglobin OS=Homo sapiens GN=HP PE=1 SV=1 - [HPT_HUMAN]	10.1	3	4	4	22	1	17	0	2.05492	17	29.9041	1.02949	17	6.91351	0.466415	17	30.6695	0.634754	17	11.1879	1.47762	17	16.8343	1.33762	17	33.7215	0.421095	17	45.3535	65.3348	10.1	7	22	406	45.1766	6.58057
O14818	Proteasome subunit alpha type-7 OS=Homo sapiens GN=PSMA7 PE=1 SV=1 - [PSA7_HUMAN]	10.08	2	3	3	12	1	8	0	1.49056	8	7.19896	1.305	8	22.332	0.9402	8	11.1481	1.13847	8	30.2977	1.26065	8	12.2898	0.825321	8	56.2656	1.03597	8	31.3523	37.0599	10.08	5	12	248	27.8696	8.45557
Q9NWS8-2	Isoform 2 of Required for meiotic nuclear division protein 1 homolog OS=Homo sapiens GN=RMND1 - [RMND1_HUMAN]	10.08	2	2	2	9	1	5	0	0.383384	5	175.74	1.20587	5	2.47303	1.59893	5	12.9448	1.59398	5	7.51213	0.394656	5	57.6647	1.48351	5	7.68064	4.73676	5	9.20968	28.8082	10.08	3	9	238	27.8285	6.17627
Q9NVI7-2	Isoform 2 of ATPase family AAA domain-containing protein 3A OS=Homo sapiens GN=ATAD3A - [ATD3A_HUMAN]	10.07	5	6	6	26	1	18	0	0.292613	18	104.529	1.77511	18	14.0296	0.929498	18	14.8851	1.60566	18	14.6937	0.620379	18	9.91075	1.37334	18	10.225	2.63222	18	18.4963	94.2387	10.07	10	26	586	66.1772	9.24658
Q9Y4P3	Transducin beta-like protein 2 OS=Homo sapiens GN=TBL2 PE=1 SV=1 - [TBL2_HUMAN]	10.07	1	4	4	6	1	5	0	0.673168	5	124.313	1.84009	5	22.9176	1.46682	5	9.07978	1.46118	5	11.9631	0.137084	5	38.4021	1.88251	5	32.1685	1.18051	5	24.6445	21.3344	10.07	5	6	447	49.7662	9.43701
P27695	DNA-(apurinic or apyrimidinic site) lyase OS=Homo sapiens GN=APEX1 PE=1 SV=2 - [APEX1_HUMAN]	10.06	1	2	2	4	1	3	0	3.01451	3	38.8059	0.897671	3	4.10365	1.16569	3	6.10205	1.18908	3	17.0105	1.58428	3	23.3406	0.911892	3	6.71859	0.790825	3	85.0328	20.359	10.06	3	4	318	35.5322	8.11865
P49368-2	Isoform 2 of T-complex protein 1 subunit gamma OS=Homo sapiens GN=CCT3 - [TCPG_HUMAN]	10.06	2	5	5	16	1	11	0	6.5158	11	32.0424	1.06746	11	17.8444	0.738292	11	25.9472	0.767977	11	6.11695	1.12592	11	38.7583	1.10809	11	33.7292	0.869658	11	17.2083	43.3476	10.06	8	16	507	56.3952	6.49365
Q99627	COP9 signalosome complex subunit 8 OS=Homo sapiens GN=COPS8 PE=1 SV=1 - [CSN8_HUMAN]	10.05	1	1	1	1	1	1		3.92699	1		0.781111	1		1.12124	1		0.842818	1		2.09724	1		0.935819	1		0.924318	1		5.14693	10.05	1	1	209	23.211	5.37646
O00170	AH receptor-interacting protein OS=Homo sapiens GN=AIP PE=1 SV=2 - [AIP_HUMAN]	10	1	3	3	8	1	7	0	0.839283	7	23.4181	0.628583	7	39.683	2.23754	7	6.93667	0.691332	7	33.8889	4.10172	7	17.9758	0.726267	7	33.9093	0.955329	7	52.0493	29.1607	10	4	8	330	37.6121	6.29053
P18085	ADP-ribosylation factor 4 OS=Homo sapiens GN=ARF4 PE=1 SV=3 - [ARF4_HUMAN]	10	1	2	2	3	1	2	0	1.26502	2	31.5487	0.956989	2	83.8519	0.66533	2	46.9085	0.932707	2	69.3715	1.84538	2	201.938	1.1979	2	88.6688	0.768388	2	40.0104	9.19812	10	3	3	180	20.4977	7.13721
Q6P4E1-2	Isoform 2 of Protein CASC4 OS=Homo sapiens GN=CASC4 - [CASC4_HUMAN]	10	3	4	4	15	1	9	0	0.302432	9	20.2877	1.41241	9	13.9179	0.508475	9	40.0322	1.15286	9	13.7638	1.18472	9	9.16006	0.989078	9	40.6698	0.790953	9	12.4516	44.0598	10	7	15	380	43.3062	6.65381
P13716	Delta-aminolevulinic acid dehydratase OS=Homo sapiens GN=ALAD PE=1 SV=1 - [HEM2_HUMAN]	10	2	2	2	5	1	4	0	2.95949	4	43.3021	0.954727	4	5.17439	0.459318	4	3.62722	1.69642	4	25.0252	1.47495	4	20.7739	1.69122	4	46.8128	0.845422	4	35.8669	24.4807	10	3	5	330	36.2714	6.78564
P05114	Non-histone chromosomal protein HMG-14 OS=Homo sapiens GN=HMGN1 PE=1 SV=3 - [HMGN1_HUMAN]	10	1	1	1	2	1	2	0	0.115541	2	9.26137	0.318752	2	107.749	1.07072	2	15.0163	0.942884	2	3.46808	3.56631	2	22.4562	0.243963	2	1.29659	0.265349	2	87.1279	4.19081	10	1	2	100	10.6526	9.59814
Q53H12	Acylglycerol kinase, mitochondrial OS=Homo sapiens GN=AGK PE=1 SV=2 - [AGK_HUMAN]	9.95	1	4	4	10	1	8	0	0.25042	8	23.9498	0.9327	8	11.4971	3.7471	8	40.2889	1.63438	8	4.43838	1.6608	8	3.50278	1.50131	8	17.8575	2.42154	8	5.88955	22.6276	9.95	5	10	422	47.1074	8.08936
Q16595-2	Isoform 2 of Frataxin, mitochondrial OS=Homo sapiens GN=FXN - [FRDA_HUMAN]	9.94	2	1	1	2	1	2	0	0.465339	2	45.2144	0.887026	2	11.5028	1.13286	2	39.4331	0.900479	2	10.3518	3.66797	2	11.1304	0.827412	2	3.31837	1.31976	2	1.45313	8.12449	9.94	1	2	171	19.0829	8.83643
Q9Y490	Talin-1 OS=Homo sapiens GN=TLN1 PE=1 SV=3 - [TLN1_HUMAN]	9.92	2	17	22	73	1	44	0	4.46415	44	50.2742	0.737857	44	34.7107	0.605917	44	45.826	1.06246	44	21.1433	0.861405	44	19.4194	1.6764	44	31.6944	0.686378	44	45.3116	243.377	9.92	30	73	2541	269.599	6.07471
O60613-2	Isoform 2 of 15 kDa selenoprotein OS=Homo sapiens GN=SEP15 - [SEP15_HUMAN]	9.92	2	1	1	2	1	2	0	0.708222	2	1.507	2.09047	2	4.65244	0.425912	2	6.04428	1.38927	2	2.03472	1.73133	2	9.73253	2.40192	2	2.80443	0.837197	2	2.50485	4.3773	9.92	1	2	121	13.2113	5.98584
P09972	Fructose-bisphosphate aldolase C OS=Homo sapiens GN=ALDOC PE=1 SV=2 - [ALDOC_HUMAN]	9.89	1	3	4	10	1	3	0	0.636074	3	11.9806	0.759671	3	8.04521	2.4517	3	19.6465	0.513994	3	13.7327	1.09228	3	12.5858	0.430845	3	0.307572	1.39107	3	4.22043	28.7747	9.89	6	10	364	39.4312	6.87354
P09471-2	Isoform Alpha-2 of Guanine nucleotide-binding protein G(o) subunit alpha OS=Homo sapiens GN=GNAO1 - [GNAO_HUMAN]	9.89	4	3	4	9	1	4	0	0.314606	4	92.825	0.914326	4	12.6833	0.817703	4	16.5846	0.98522	4	7.43968	2.35068	4	18.6805	1.16237	4	65.6599	1.48389	4	49.2528	21.3854	9.89	6	9	354	40.0611	5.89697
P49821-2	Isoform 2 of NADH dehydrogenase [ubiquinone] flavoprotein 1, mitochondrial OS=Homo sapiens GN=NDUFV1 - [NDUV1_HUMAN]	9.89	2	3	3	7	1	4	0	0.489955	4	42.2583	2.36301	4	17.0967	0.483971	4	10.4381	1.55041	4	23.294	0.215422	4	35.7036	1.83012	4	29.5527	0.571918	4	3.01942	27.8612	9.89	5	7	455	49.8363	8.20654
O14735	CDP-diacylglycerol--inositol 3-phosphatidyltransferase OS=Homo sapiens GN=CDIPT PE=1 SV=1 - [CDIPT_HUMAN]	9.86	2	2	2	7	1	4	0	0.41892	4	15.2356	1.57185	4	5.73684	0.556738	4	17.8741	0.851517	4	11.4174	1.18012	4	13.5073	2.10641	4	12.546	1.66151	4	2.92148	15.5748	9.86	3	7	213	23.5231	8.03076
P61247	40S ribosomal protein S3a OS=Homo sapiens GN=RPS3A PE=1 SV=2 - [RS3A_HUMAN]	9.85	1	3	3	9	1	7	0	1.37333	7	62.1081	0.908713	7	8.18546	1.60263	7	17.9171	0.992566	7	6.71008	1.10505	7	8.70356	0.601803	7	5.19638	0.930929	7	19.1335	23.7368	9.85	5	9	264	29.9257	9.72998
P52788	Spermine synthase OS=Homo sapiens GN=SMS PE=1 SV=2 - [SPSY_HUMAN]	9.84	2	4	4	8	1	4	0	1.94186	4	7.44692	0.726182	4	19.0683	0.999892	4	19.0452	0.898071	4	29.84	3.31019	4	2.8085	0.656977	4	37.4302	0.522239	4	26.4955	24.1839	9.84	8	8	366	41.2418	5.021
Q9UJJ9	N-acetylglucosamine-1-phosphotransferase subunit gamma OS=Homo sapiens GN=GNPTG PE=1 SV=1 - [GNPTG_HUMAN]	9.84	1	2	2	2	1	2	0	0.633978	2	66.2809	2.48792	2	19.2306	1.35432	2	6.38469	0.899518	2	8.48309	0.66631	2	7.00516	0.785212	2	1.00181	2.28063	2	24.9013	5.70824	9.84	2	2	305	33.9522	6.94678
P49675	Steroidogenic acute regulatory protein, mitochondrial OS=Homo sapiens GN=STAR PE=1 SV=2 - [STAR_HUMAN]	9.82	1	2	2	11	1	8	0	0.360741	8	24.1983	0.364188	8	34.2985	6.37849	8	17.5105	0.518368	8	13.6842	1.86342	8	14.2426	0.56703	8	18.023	2.52935	8	13.2636	36.1851	9.82	3	11	285	31.8934	9.02686
Q8N2K0	Monoacylglycerol lipase ABHD12 OS=Homo sapiens GN=ABHD12 PE=2 SV=2 - [ABD12_HUMAN]	9.8	3	3	3	12	1	11	0	0.347769	11	95.8926	1.95366	11	17.6489	1.0631	11	8.58204	1.57053	11	19.0778	0.714524	11	11.9703	1.60505	11	12.8467	2.39433	11	18.113	43.144	9.8	5	12	398	45.0682	8.646
Q9BQ95-2	Isoform 2 of Evolutionarily conserved signaling intermediate in Toll pathway, mitochondrial OS=Homo sapiens GN=ECSIT - [ECSIT_HUMAN]	9.8	2	2	2	7	1	4	0	0.423949	4	107.285	2.53291	4	17.9908	2.26035	4	28.9719	1.5325	4	30.8779	1.99239	4	9.21617	1.21557	4	39.0887	2.61231	4	32.8021	25.4705	9.8	3	7	296	33.1933	9.12939
P49257	Protein ERGIC-53 OS=Homo sapiens GN=LMAN1 PE=1 SV=2 - [LMAN1_HUMAN]	9.8	1	4	4	9	1	6	0	0.640081	6	72.9756	2.01099	6	6.44763	0.823909	6	40.9068	0.996039	6	62.7524	0.814568	6	47.6189	1.3179	6	6.14019	1.62421	6	29.3276	39.8002	9.8	5	9	510	57.513	6.771
Q9NZD4	Alpha-hemoglobin-stabilizing protein OS=Homo sapiens GN=AHSP PE=1 SV=1 - [AHSP_HUMAN]	9.8	1	1	1	2																									4.30475	9.8	1	2	102	11.833	4.99561
P51659	Peroxisomal multifunctional enzyme type 2 OS=Homo sapiens GN=HSD17B4 PE=1 SV=3 - [DHB4_HUMAN]	9.78	1	6	6	21	1	15	0	0.278895	15	30.685	0.859959	15	62.9725	2.60793	15	13.6809	1.40883	15	27.6991	0.327892	15	22.3898	0.426873	15	86.4098	1.15654	15	23.2567	75.6396	9.78	8	21	736	79.6363	8.83643
P02790	Hemopexin OS=Homo sapiens GN=HPX PE=1 SV=2 - [HEMO_HUMAN]	9.74	1	2	2	9	1	6	0	4.23639	6	80.0938	0.922889	6	12.2882	0.680122	6	30.3635	0.79828	6	27.8018	0.816436	6	39.8204	1.08893	6	46.2284	1.05355	6	10.4036	43.9045	9.74	3	9	462	51.6433	7.02002
Q9H061	Transmembrane protein 126A OS=Homo sapiens GN=TMEM126A PE=1 SV=1 - [T126A_HUMAN]	9.74	1	2	2	5	1	4	0	0.263385	4	34.4977	0.981358	4	0.897231	2.70379	4	29.696	2.15504	4	5.30017	0.995905	4	10.26	0.710247	4	5.91669	2.19345	4	14.4792	18.5458	9.74	3	5	195	21.5135	9.26123
P09132	Signal recognition particle 19 kDa protein OS=Homo sapiens GN=SRP19 PE=1 SV=3 - [SRP19_HUMAN]	9.72	1	1	1	4	1	2	0	1.72264	2	13.3385	0.771059	2	11.5554	0.909313	2	24.0805	1.05171	2	4.48081	1.12027	2	17.7138	0.553014	2	7.40869	0.715848	2	7.83279	16.7704	9.72	2	4	144	16.1454	9.84717
Q13217	DnaJ homolog subfamily C member 3 OS=Homo sapiens GN=DNAJC3 PE=1 SV=1 - [DNJC3_HUMAN]	9.72	1	4	4	7	1	7	0	1.43701	7	7.87885	1.92942	7	11.7045	0.762072	7	26.9663	1.1303	7	7.07907	1.36693	7	6.5294	0.98539	7	4.83535	0.805611	7	14.3226	22.2136	9.72	4	7	504	57.5442	6.15088
P62805	Histone H4 OS=Homo sapiens GN=HIST1H4A PE=1 SV=2 - [H4_HUMAN]	9.71	1	1	1	35	1	31	0	0.499634	31	18.2606	0.35302	31	11.6211	1.66965	31	6.06617	1.15775	31	4.35591	0.713097	31	5.83005	0.347259	31	7.89502	1.06465	31	8.46907	105.941	9.71	2	35	103	11.3604	11.356
Q99623	Prohibitin-2 OS=Homo sapiens GN=PHB2 PE=1 SV=2 - [PHB2_HUMAN]	9.7	1	3	3	31	1	20	0	0.267045	20	43.2571	1.13837	20	5.02868	1.92772	20	8.41926	1.53518	20	9.43284	0.656082	20	2.8819	1.37454	20	11.5409	4.27267	20	9.33278	97.5096	9.7	6	31	299	33.2759	9.83252
P25788-2	Isoform 2 of Proteasome subunit alpha type-3 OS=Homo sapiens GN=PSMA3 - [PSA3_HUMAN]	9.68	2	3	3	8	1	6	0	0.829344	6	9.02313	1.38266	6	3.10439	0.92946	6	26.1607	0.940032	6	9.12769	0.885675	6	15.5898	0.635533	6	9.39841	0.995747	6	10.351	22.8781	9.68	4	8	248	27.6297	5.32568
Q99536	Synaptic vesicle membrane protein VAT-1 homolog OS=Homo sapiens GN=VAT1 PE=1 SV=2 - [VAT1_HUMAN]	9.67	1	2	2	3	1	3	0	1.23075	3	1.25565	1.91852	3	12.9655	0.589584	3	37.237	0.879093	3	2.20054	0.947774	3	5.18632	2.17868	3	24.469	1.62736	3	17.0028	8.7423	9.67	2	3	393	41.8934	6.29053
Q8WWX9	Selenoprotein M OS=Homo sapiens GN=SELM PE=1 SV=3 - [SELM_HUMAN]	9.66	1	1	1	1	1	1		0.812526	1		2.05707	1		0.672038	1		0.573407	1		0.151021	1		0.391571	1		0.452112	1		3.1271	9.66	1	1	145	16.2224	5.5415
Q86W74-2	Isoform 2 of Ankyrin repeat domain-containing protein 46 OS=Homo sapiens GN=ANKRD46 - [ANR46_HUMAN]	9.65	2	2	2	3	1	2	0	0.418094	2	28.4789	1.61283	2	0.827335	0.962776	2	19.2919	1.22365	2	12.6362	0.987111	2	28.048	1.53598	2	27.5445	0.771181	2	23.608	10.0407	9.65	3	3	228	25.3139	5.73193
Q07812-6	Isoform Zeta of Apoptosis regulator BAX OS=Homo sapiens GN=BAX - [BAX_HUMAN]	9.65	6	1	1	4	1	2	0	1.19234	2	15.9158	0.595166	2	4.9488	0.958487	2	55.6576	0.69377	2	10.0288	1.64183	2	50.1304	1.14641	2	28.2935	0.717482	2	28.5318	13.1846	9.65	2	4	114	12.8787	8.1626
P21926	CD9 antigen OS=Homo sapiens GN=CD9 PE=1 SV=4 - [CD9_HUMAN]	9.65	1	3	3	15	1	12	0	4.59867	12	19.3821	0.715072	12	15.1209	0.705273	12	15.145	0.758769	12	8.09751	3.09876	12	14.6678	0.839493	12	9.78797	0.579551	12	21.1413	38.5851	9.65	4	15	228	25.399	7.15186
P10301	Ras-related protein R-Ras OS=Homo sapiens GN=RRAS PE=1 SV=1 - [RRAS_HUMAN]	9.63	1	3	3	13	1	10	0	0.890594	10	9.70545	1.45223	10	4.84717	0.939322	10	17.4575	1.06691	10	5.68914	0.317929	10	14.1969	2.80169	10	21.256	1.46002	10	13.8379	43.8563	9.63	4	13	218	23.4659	6.93213
Q96S66	Chloride channel CLIC-like protein 1 OS=Homo sapiens GN=CLCC1 PE=1 SV=1 - [CLCC1_HUMAN]	9.62	4	4	4	8	1	4	0	0.536023	4	18.102	1.73702	4	27.0343	0.720728	4	27.9853	1.6013	4	34.9408	0.389883	4	48.7095	1.82356	4	38.9143	1.19697	4	2.1614	30.7083	9.62	6	8	551	61.9831	5.5542
Q9Y3B4	Pre-mRNA branch site protein p14 OS=Homo sapiens GN=SF3B14 PE=1 SV=1 - [PM14_HUMAN]	9.6	1	1	1	2	1	1		2.24758	1		0.97183	1		0.607833	1		0.674148	1		2.51205	1		1.45159	1		0.605541	1		7.62541	9.6	2	2	125	14.5756	9.37842
P00558	Phosphoglycerate kinase 1 OS=Homo sapiens GN=PGK1 PE=1 SV=3 - [PGK1_HUMAN]	9.59	1	4	4	20	1	13	0	4.96621	13	23.1243	0.90556	13	12.0953	0.929693	13	37.2102	0.622962	13	28.2709	1.06766	13	20.5373	0.718889	13	15.4367	0.884134	13	26.1813	55.8739	9.59	6	20	417	44.5861	8.104
P09486	SPARC OS=Homo sapiens GN=SPARC PE=1 SV=1 - [SPRC_HUMAN]	9.57	1	2	2	11	1	7	0	1.25868	7	31.168	0.520691	7	42.7847	0.917987	7	19.5915	0.469737	7	10.1603	2.53281	7	24.202	0.512898	7	11.0739	0.799517	7	12.4102	44.2784	9.57	3	11	303	34.6097	4.84326
P54136	Arginine--tRNA ligase, cytoplasmic OS=Homo sapiens GN=RARS PE=1 SV=2 - [SYRC_HUMAN]	9.55	2	7	7	21	1	18	0	1.30782	18	21.3485	1.79402	18	9.17733	1.83063	18	12.2459	0.931653	18	6.16743	1.00877	18	28.3219	0.91166	18	25.7114	1.17468	18	13.9957	65.8732	9.55	9	21	660	75.3309	6.68311
P12814	Alpha-actinin-1 OS=Homo sapiens GN=ACTN1 PE=1 SV=2 - [ACTN1_HUMAN]	9.53	4	5	7	19	1	7	0	5.70031	7	21.1077	0.878215	7	40.7877	0.486753	7	16.1969	1.12658	7	3.01361	0.707113	7	38.5721	0.866667	7	23.419	0.442625	7	30.2853	78.2	9.53	10	19	892	102.993	5.41455
Q00765	Receptor expression-enhancing protein 5 OS=Homo sapiens GN=REEP5 PE=1 SV=3 - [REEP5_HUMAN]	9.52	1	2	2	11	1	8	0	0.324035	8	36.1908	1.97301	8	6.74108	1.52478	8	37.2754	1.45302	8	14.5152	0.77018	8	6.21487	1.18635	8	22.5829	1.10185	8	24.1453	33.2278	9.52	3	11	189	21.479	8.104
Q9Y3U8	60S ribosomal protein L36 OS=Homo sapiens GN=RPL36 PE=1 SV=3 - [RL36_HUMAN]	9.52	1	1	1	5	1	4	0	0.329852	4	11.5715	1.1831	4	1.70631	1.82665	4	2.81211	1.2952	4	6.05032	0.59494	4	3.15509	0.701964	4	0.698489	0.530604	4	8.77254	16.3965	9.52	2	5	105	12.2459	11.5903
Q99735	Microsomal glutathione S-transferase 2 OS=Homo sapiens GN=MGST2 PE=1 SV=1 - [MGST2_HUMAN]	9.52	1	1	1	7	1	7	0	0.673721	7	6.77549	1.99894	7	13.0488	0.557072	7	12.5349	1.70231	7	14.84	0.405983	7	20.408	1.6197	7	12.6386	0.920899	7	14.8595	24.6945	9.52	1	7	147	16.6098	9.5542
P50990	T-complex protein 1 subunit theta OS=Homo sapiens GN=CCT8 PE=1 SV=4 - [TCPQ_HUMAN]	9.49	1	5	5	18	1	12	0	3.76284	12	24.6943	0.844074	12	23.1283	0.57337	12	19.8932	0.747578	12	15.8513	0.907399	12	20.1503	0.595558	12	18.8822	1.10783	12	40.0458	64.3988	9.49	10	18	548	59.5825	5.60498
Q9UEU0	Vesicle transport through interaction with t-SNAREs homolog 1B OS=Homo sapiens GN=VTI1B PE=1 SV=3 - [VTI1B_HUMAN]	9.48	1	2	2	8	1	5	0	0.662809	5	7.47802	1.29144	5	5.9408	1.1981	5	5.96547	1.12079	5	6.48981	2.20192	5	4.62797	2.04201	5	16.156	1.43636	5	11.5381	31.6358	9.48	4	8	232	26.6719	9.0415
P21333-2	Isoform 2 of Filamin-A OS=Homo sapiens GN=FLNA - [FLNA_HUMAN]	9.47	4	19	20	97	1	56	0	6.88037	56	36.3626	1.18161	56	20.6895	0.571404	56	34.885	1.20405	56	19.8957	0.979688	56	20.5617	1.57151	56	39.0534	1.19589	56	23.5936	347.561	9.47	32	97	2639	279.843	6.04932
Q96AG4	Leucine-rich repeat-containing protein 59 OS=Homo sapiens GN=LRRC59 PE=1 SV=1 - [LRC59_HUMAN]	9.45	1	3	3	15	1	9	0	0.437156	9	60.33	1.64058	9	11.1191	0.551684	9	75.2126	1.48964	9	26.323	1.06011	9	40.1931	1.52384	9	21.1613	0.589714	9	11.6903	48.6583	9.45	6	15	307	34.9089	9.56885
Q9BZZ5-3	Isoform 3 of Apoptosis inhibitor 5 OS=Homo sapiens GN=API5 - [API5_HUMAN]	9.44	4	3	3	6	1	5	0	1.60384	5	29.7478	0.429172	5	31.281	0.950949	5	16.7238	1.09229	5	4.95074	1.34318	5	29.8082	1.27413	5	16.749	0.876781	5	13.7018	21.8449	9.44	4	6	445	50.2785	5.45264
Q6DD88	Atlastin-3 OS=Homo sapiens GN=ATL3 PE=1 SV=1 - [ATLA3_HUMAN]	9.43	1	4	4	12	1	7	0	0.974157	7	21.7281	1.12153	7	61.2129	0.908875	7	26.5828	1.75946	7	44.9333	0.543929	7	30.1462	0.848251	7	16.5205	0.650764	7	20.5499	41.7348	9.43	7	12	541	60.5034	5.65576
P36542-2	Isoform Heart of ATP synthase subunit gamma, mitochondrial OS=Homo sapiens GN=ATP5C1 - [ATPG_HUMAN]	9.43	2	3	3	8	1	6	0	0.203706	6	46.3782	0.861076	6	23.9924	0.726405	6	16.139	0.746997	6	29.9592	0.819828	6	40.1376	0.990546	6	19.4787	2.12195	6	40.4544	17.5444	9.43	5	8	297	32.8602	9.30518
P63151	Serine/threonine-protein phosphatase 2A 55 kDa regulatory subunit B alpha isoform OS=Homo sapiens GN=PPP2R2A PE=1 SV=1 - [2ABA_HUMAN]	9.4	7	3	3	4	1	3	0	2.90432	3	13.5728	1.0433	3	19.0145	1.51012	3	14.913	0.852684	3	25.0648	1.44404	3	40.8578	0.842551	3	5.33133	1.18702	3	23.3834	9.25248	9.4	4	4	447	51.6595	6.20166
P01743	Ig heavy chain V-I region HG3 OS=Homo sapiens PE=4 SV=1 - [HV102_HUMAN]	9.4	1	1	1	3	1	2	0	3.98785	2	2.71456	1.07873	2	21.0923	0.421114	2	74.7494	0.684017	2	12.7692	0.605083	2	16.6144	0.706774	2	22.783	2.4513	2	18.0241	10.839	9.4	2	3	117	12.9373	8.92432
P63010	AP-2 complex subunit beta OS=Homo sapiens GN=AP2B1 PE=1 SV=1 - [AP2B1_HUMAN]	9.39	2	4	8	24	1	6	0	0.911182	6	47.2683	0.804664	6	53.6989	1.74134	6	80.0161	1.31343	6	29.5221	1.11101	6	24.2806	0.467184	6	23.9549	0.746978	6	73.704	78.6344	9.39	10	24	937	104.486	5.37646
Q9GZT6-2	Isoform 2 of Coiled-coil domain-containing protein 90B, mitochondrial OS=Homo sapiens GN=CCDC90B - [CC90B_HUMAN]	9.39	2	3	3	6	1	4	0	0.519984	4	18.6449	0.82669	4	12.0979	1.86644	4	3.9949	0.893964	4	3.90623	3.49577	4	10.011	0.694376	4	8.50685	2.21801	4	6.71401	16.266	9.39	4	6	245	27.9612	5.30029
P07196	Neurofilament light polypeptide OS=Homo sapiens GN=NEFL PE=1 SV=3 - [NFL_HUMAN]	9.39	1	4	6	33	1	4	0	0.190802	4	4.43083	0.513685	4	3.9317	0.61073	4	7.45747	0.406896	4	27.4757	1.15741	4	16.9879	0.251196	4	8.06048	9.99949	4	13.5382	88.1794	9.39	10	33	543	61.4792	4.65283
P09601	Heme oxygenase 1 OS=Homo sapiens GN=HMOX1 PE=1 SV=1 - [HMOX1_HUMAN]	9.38	1	2	2	8	1	6	0	2.72813	6	37.047	1.32192	6	6.03821	0.362955	6	42.5494	1.36827	6	20.2672	0.960718	6	12.9839	1.76227	6	4.17476	1.01017	6	15.6542	33.1163	9.38	3	8	288	32.798	8.25049
Q02878	60S ribosomal protein L6 OS=Homo sapiens GN=RPL6 PE=1 SV=3 - [RL6_HUMAN]	9.38	1	3	3	13	1	10	0	0.822193	10	24.3982	1.32076	10	10.0734	1.48105	10	17.5112	1.36491	10	13.6088	0.45406	10	18.6984	0.96092	10	8.77173	1.16845	10	13.7424	35.3357	9.38	5	13	288	32.7076	10.5796
Q9NR46	Endophilin-B2 OS=Homo sapiens GN=SH3GLB2 PE=1 SV=1 - [SHLB2_HUMAN]	9.37	2	3	4	8	1	4	0	2.3848	4	26.6183	0.556625	4	30.7916	0.793862	4	16.2416	0.860776	4	8.77203	5.52665	4	23.3167	1.05594	4	18.5036	0.891126	4	7.5864	23.211	9.37	5	8	395	43.9466	5.98584
Q96C23	Aldose 1-epimerase OS=Homo sapiens GN=GALM PE=1 SV=1 - [GALM_HUMAN]	9.36	1	2	2	3	1	2	0	0.903356	2	21.9303	1.10825	2	12.7223	1.10878	2	21.8773	1.0531	2	34.154	1.0365	2	43.9073	1.6225	2	47.34	1.09907	2	39.2167	12.1281	9.36	3	3	342	37.7421	6.65381
P07203	Glutathione peroxidase 1 OS=Homo sapiens GN=GPX1 PE=1 SV=4 - [GPX1_HUMAN]	9.36	1	2	2	5	1	5	0	2.88078	5	16.6448	1.43365	5	4.19728	1.11429	5	14.7908	1.18502	5	14.5269	0.588608	5	26.8988	1.1024	5	8.14355	2.10342	5	14.2709	12.7555	9.36	2	5	203	22.0751	6.55127
Q13310-2	Isoform 2 of Polyadenylate-binding protein 4 OS=Homo sapiens GN=PABPC4 - [PABP4_HUMAN]	9.35	2	1	5	13	1	2	0	1.01546	2	12.0157	1.24784	2	0.444763	1.50769	2	3.04823	1.10845	2	18.9258	0.824294	2	8.72366	0.712482	2	44.6553	0.681744	2	32.0729	38.9186	9.35	6	13	631	69.5348	9.5249
P16278-2	Isoform 2 of Beta-galactosidase OS=Homo sapiens GN=GLB1 - [BGAL_HUMAN]	9.34	3	4	4	13	1	11	0	0.264486	11	61.6662	1.72073	11	11.9687	0.698334	11	20.4783	1.1436	11	14.3879	1.96503	11	13.0184	0.630496	11	9.10456	1.72667	11	12.4914	46.5548	9.34	5	13	546	60.4976	6.99072
Q8N4L2	Transmembrane protein 55A OS=Homo sapiens GN=TMEM55A PE=2 SV=1 - [TM55A_HUMAN]	9.34	1	1	1	2																									6.43159	9.34	2	2	257	28.0623	8.67529
Q16873	Leukotriene C4 synthase OS=Homo sapiens GN=LTC4S PE=1 SV=1 - [LTC4S_HUMAN]	9.33	1	1	1	4	1	3	0	0.288799	3	61.3812	0.805806	3	22.0215	0.58194	3	0.348677	1.95397	3	25.2016	0.218959	3	113.099	3.48597	3	35.2692	2.19942	3	3.71998	14.0669	9.33	2	4	150	16.5561	10.1841
P04439	HLA class I histocompatibility antigen, A-3 alpha chain OS=Homo sapiens GN=HLA-A PE=1 SV=2 - [1A03_HUMAN]	9.32	22	0	3	33																									100.899	9.32	5	33	365	40.8152	5.99854
P08754	Guanine nucleotide-binding protein G(k) subunit alpha OS=Homo sapiens GN=GNAI3 PE=1 SV=3 - [GNAI3_HUMAN]	9.32	3	2	3	6	1	2	0	1.86522	2	168.126	0.993028	2	36.0412	0.666918	2	47.5314	0.697688	2	142.857	0.404757	2	18.3015	2.63322	2	91.5683	1.16099	2	6.53738	18.6195	9.32	4	6	354	40.5063	5.69385
P41091	Eukaryotic translation initiation factor 2 subunit 3 OS=Homo sapiens GN=EIF2S3 PE=1 SV=3 - [IF2G_HUMAN]	9.32	3	4	4	11	1	10	0	4.70114	10	7.51429	0.827153	10	11.1887	0.682424	10	10.1631	0.871409	10	3.68463	0.861935	10	11.2538	0.562924	10	8.58795	0.73037	10	9.22301	32.1538	9.32	5	11	472	51.0772	8.39697
Q13228	Selenium-binding protein 1 OS=Homo sapiens GN=SELENBP1 PE=1 SV=2 - [SBP1_HUMAN]	9.32	2	4	4	16	1	1		8.49235	1		0.701089	1		0.63446	1		0.595936	1		0.684406	1		0.66	1		0.562404	1		52.9338	9.32	7	16	472	52.3576	6.3667
P62070	Ras-related protein R-Ras2 OS=Homo sapiens GN=RRAS2 PE=1 SV=1 - [RRAS2_HUMAN]	9.31	1	2	2	3	1	2	0	2.61829	2	7.59197	1.51044	2	5.84974	0.396763	2	17.3551	1.29434	2	2.2279	0.511752	2	1.89588	2.01311	2	12.2119	0.671276	2	13.3468	8.78139	9.31	3	3	204	23.3847	6.01123
P10606	Cytochrome c oxidase subunit 5B, mitochondrial OS=Homo sapiens GN=COX5B PE=1 SV=2 - [COX5B_HUMAN]	9.3	1	1	1	2	1	2	0	0.415581	2	22.0221	1.49067	2	0.389826	1.16604	2	14.8807	2.02404	2	13.0066	2.09538	2	3.04443	1.26169	2	3.42303	2.09601	2	1.39597	6.84877	9.3	1	2	129	13.6869	8.80713
P17844	Probable ATP-dependent RNA helicase DDX5 OS=Homo sapiens GN=DDX5 PE=1 SV=1 - [DDX5_HUMAN]	9.28	1	5	6	15	1	12	0	1.97637	12	54.2417	0.909054	12	11.1267	1.8984	12	12.2772	1.15782	12	11.1358	0.750546	12	8.80903	0.844353	12	20.7966	0.66045	12	8.0264	51.2718	9.28	8	15	614	69.1047	8.92432
P62263	40S ribosomal protein S14 OS=Homo sapiens GN=RPS14 PE=1 SV=3 - [RS14_HUMAN]	9.27	1	1	1	1	1	1		0.265547	1		1.46386	1		0.203125	1		0.481948	1		0.0870269	1		1.05486	1		1.02825	1		2.8849	9.27	1	1	151	16.2625	10.0522
Q8TCT9-5	Isoform 5 of Minor histocompatibility antigen H13 OS=Homo sapiens GN=HM13 - [HM13_HUMAN]	9.25	4	3	3	9	1	8	0	1.26196	8	40.4569	2.48033	8	13.2876	1.12273	8	37.498	1.13205	8	24.6397	0.383957	8	95.6749	1.9651	8	33.4291	1.48977	8	20.3566	11.6375	9.25	3	9	335	36.7901	6.68311
P10109	Adrenodoxin, mitochondrial OS=Homo sapiens GN=FDX1 PE=1 SV=1 - [ADX_HUMAN]	9.24	1	2	2	26	1	21	0	0.332773	21	192.876	0.49975	21	27.573	0.412098	21	92.6657	0.571461	21	22.7709	4.45539	21	16.4377	0.656072	21	10.2446	0.381811	21	65.5568	55.5975	9.24	4	26	184	19.3806	5.8335
P62314	Small nuclear ribonucleoprotein Sm D1 OS=Homo sapiens GN=SNRPD1 PE=1 SV=1 - [SMD1_HUMAN]	9.24	1	1	1	1	1	1		0.892734	1		0.95694	1		2.89843	1		1.59546	1		0.755449	1		0.852295	1		0.800329	1		3.75731	9.24	1	1	119	13.2734	11.561
Q15056-2	Isoform Short of Eukaryotic translation initiation factor 4H OS=Homo sapiens GN=EIF4H - [IF4H_HUMAN]	9.21	2	2	2	9	1	7	0	1.49906	7	28.3705	0.513199	7	31.8951	1.0663	7	3.22871	0.589543	7	49.4628	4.84098	7	12.699	0.63764	7	19.3574	0.562646	7	32.4187	20.2403	9.21	3	9	228	25.1845	8.08936
Q9BUF5	Tubulin beta-6 chain OS=Homo sapiens GN=TUBB6 PE=1 SV=1 - [TBB6_HUMAN]	9.19	1	1	3	18	1	1		5.64663	1		1.11859	1		0.397426	1		1.02932	1		0.957816	1		1.7807	1		0.714065	1		53.3866	9.19	3	18	446	49.825	4.88135
Q9Y3A6	Transmembrane emp24 domain-containing protein 5 OS=Homo sapiens GN=TMED5 PE=1 SV=1 - [TMED5_HUMAN]	9.17	1	2	2	7	1	3	0	0.595839	3	3.04948	1.01433	3	4.15751	0.805913	3	0.760911	1.60681	3	0.923505	1.21524	3	2.03246	0.626173	3	2.57636	0.759804	3	8.44768	19.5322	9.17	4	7	229	25.9882	4.84326
O00422	Histone deacetylase complex subunit SAP18 OS=Homo sapiens GN=SAP18 PE=1 SV=1 - [SAP18_HUMAN]	9.15	1	2	2	3	1	3	0	1.29116	3	5.17074	0.463592	3	1.77193	1.09032	3	12.3386	0.489582	3	17.1169	2.16836	3	0.117091	0.408509	3	40.2007	0.488076	3	0.616333	7.66171	9.15	2	3	153	17.55	9.34912
Q9H0P0-3	Isoform 4 of Cytosolic 5'-nucleotidase 3 OS=Homo sapiens GN=NT5C3 - [5NT3_HUMAN]	9.12	4	3	3	5	1	4	0	2.70378	4	19.1202	0.941545	4	21.5367	1.10912	4	9.15889	1.57259	4	31.6311	0.933027	4	49.0026	0.7401	4	25.8612	0.936559	4	17.3409	14.3491	9.12	4	5	285	32.5378	5.71924
Q13509	Tubulin beta-3 chain OS=Homo sapiens GN=TUBB3 PE=1 SV=2 - [TBB3_HUMAN]	9.11	1	1	3	18	1	1		0.85449	1		0.214892	1		1.81643	1		0.227081	1		2.03842	1		0.371155	1		7.83982	1		54.9497	9.11	4	18	450	50.4003	4.93213
Q9NTK5	Obg-like ATPase 1 OS=Homo sapiens GN=OLA1 PE=1 SV=2 - [OLA1_HUMAN]	9.09	3	3	3	6																									22.3002	9.09	4	6	396	44.7153	7.81104
O00233-2	Isoform p27-S of 26S proteasome non-ATPase regulatory subunit 9 OS=Homo sapiens GN=PSMD9 - [PSMD9_HUMAN]	9.09	2	2	2	6	1	4	0	1.26066	4	7.89851	0.779362	4	7.7905	0.733229	4	14.2244	0.569219	4	7.72203	4.31684	4	3.42124	0.874362	4	14.9954	0.688123	4	3.80129	14.6568	9.09	4	6	209	22.7503	5.59229
P35241	Radixin OS=Homo sapiens GN=RDX PE=1 SV=1 - [RADI_HUMAN]	9.09	2	6	6	25	1	21	0	0.275163	21	62.2705	0.756159	21	8.28412	0.691873	21	15.7274	1.03892	21	4.27186	1.6625	21	17.7046	0.664554	21	25.9999	0.53558	21	23.5258	70.5787	9.09	8	25	583	68.5214	6.3667
P25325	3-mercaptopyruvate sulfurtransferase OS=Homo sapiens GN=MPST PE=1 SV=3 - [THTM_HUMAN]	9.09	1	2	2	6	1	4	0	6.3909	4	11.2146	0.763677	4	10.1401	0.439838	4	47.3308	0.830868	4	9.78885	0.547083	4	17.0089	1.00802	4	13.8639	1.02039	4	1.66006	21.7794	9.09	3	6	297	33.1576	6.59521
P52907	F-actin-capping protein subunit alpha-1 OS=Homo sapiens GN=CAPZA1 PE=1 SV=3 - [CAZA1_HUMAN]	9.09	1	2	2	6	1	5	0	3.22199	5	40.0067	0.760731	5	25.8797	0.330189	5	8.25265	0.777603	5	5.87799	1.37237	5	36.7422	1.24742	5	49.3605	0.713277	5	50.9714	23.9147	9.09	2	6	286	32.9023	5.69385
P01771	Ig heavy chain V-III region HIL OS=Homo sapiens PE=1 SV=1 - [HV310_HUMAN]	9.09	1	1	1	1	1	1		2.44325	1		1.12398	1		0.552818	1		0.831381	1		0.618117	1		0.926405	1		1.54534	1		3.76058	9.09	1	1	121	13.5572	9.36377
P55072	Transitional endoplasmic reticulum ATPase OS=Homo sapiens GN=VCP PE=1 SV=4 - [TERA_HUMAN]	9.06	1	8	8	40	1	27	0	4.14278	27	14.8487	0.810599	27	13.8871	0.969718	27	32.6977	0.949517	27	14.4127	1.0512	27	18.174	0.581427	27	30.2249	0.752316	27	15.0183	121.099	9.06	14	40	806	89.2657	5.26221
P36957	Dihydrolipoyllysine-residue succinyltransferase component of 2-oxoglutarate dehydrogenase complex, mitochondrial OS=Homo sapiens GN=DLST PE=1 SV=4 - [ODO2_HUMAN]	9.05	1	4	4	20	1	13	0	0.18499	13	46.4171	0.997682	13	8.33871	1.21627	13	33.7676	0.79886	13	8.51424	1.4047	13	20.7794	0.838124	13	18.583	2.55921	13	32.2884	67.7239	9.05	7	20	453	48.7245	8.95361
P01891	HLA class I histocompatibility antigen, A-68 alpha chain OS=Homo sapiens GN=HLA-A PE=1 SV=4 - [1A68_HUMAN]	9.04	14	0	3	33																									101.346	9.04	5	33	365	40.8831	6.69775
A6NDG6	Phosphoglycolate phosphatase OS=Homo sapiens GN=PGP PE=1 SV=1 - [PGP_HUMAN]	9.03	1	2	2	3	1	2	0	7.47554	2	11.6389	0.725407	2	39.4697	0.661388	2	72.9593	0.53668	2	43.3293	0.64242	2	31.3995	0.635916	2	47.1861	0.554493	2	58.1782	12.8939	9.03	3	3	321	33.9845	6.13818
O60925	Prefoldin subunit 1 OS=Homo sapiens GN=PFDN1 PE=1 SV=2 - [PFD1_HUMAN]	9.02	1	1	1	1	1	1		1.03751	1		0.664342	1		1.09218	1		0.688898	1		3.05771	1		0.556983	1		1.04333	1		3.8689	9.02	1	1	122	14.2015	6.81494
Q9H078-2	Isoform 2 of Caseinolytic peptidase B protein homolog OS=Homo sapiens GN=CLPB - [CLPB_HUMAN]	9.01	2	5	5	6	1	4	0	0.855905	4	13.1751	0.877726	4	7.78303	1.69614	4	19.0508	1.2392	4	3.73743	1.69885	4	8.84242	1.10999	4	8.04682	2.08446	4	9.6843	21.1862	9.01	6	6	677	75.4024	9.01221
P02652	Apolipoprotein A-II OS=Homo sapiens GN=APOA2 PE=1 SV=1 - [APOA2_HUMAN]	9	1	1	1	3	1	1		3.91357	1		1.11266	1		0.625864	1		0.928761	1		1.21172	1		1.08489	1		1.12147	1		9.65958	9	2	3	100	11.1679	6.62451
O14561	Acyl carrier protein, mitochondrial OS=Homo sapiens GN=NDUFAB1 PE=1 SV=3 - [ACPM_HUMAN]	8.97	1	1	1	4																									17.8985	8.97	2	4	156	17.406	4.93213
P23786	Carnitine O-palmitoyltransferase 2, mitochondrial OS=Homo sapiens GN=CPT2 PE=1 SV=2 - [CPT2_HUMAN]	8.97	1	6	6	12	1	10	0	0.238362	10	57.5767	1.80807	10	8.62202	1.47035	10	17.6042	1.19135	10	7.62719	0.433683	10	18.6718	1.25938	10	12.2866	3.11593	10	24.4871	37.2187	8.97	7	12	658	73.7304	8.17725
P27144	Adenylate kinase isoenzyme 4, mitochondrial OS=Homo sapiens GN=AK4 PE=1 SV=1 - [KAD4_HUMAN]	8.97	1	2	2	7	1	5	0	0.224652	5	19.3743	0.378471	5	11.2511	1.20007	5	11.3546	0.121325	5	26.5498	5.40308	5	17.4336	0.393587	5	5.24466	1.97436	5	22.1751	21.8756	8.97	3	7	223	25.2522	8.39697
Q01995	Transgelin OS=Homo sapiens GN=TAGLN PE=1 SV=4 - [TAGL_HUMAN]	8.96	1	2	2	6	1	5	0	1.38309	5	18.3682	1.679	5	9.68202	0.326956	5	45.3359	1.18514	5	10.7811	0.351044	5	9.94845	1.48966	5	7.2742	2.02388	5	1.98688	17.3159	8.96	3	6	201	22.5964	8.83643
P48506	Glutamate--cysteine ligase catalytic subunit OS=Homo sapiens GN=GCLC PE=1 SV=2 - [GSH1_HUMAN]	8.95	1	5	5	14																									49.966	8.95	8	14	637	72.7193	6.0874
O95210	Starch-binding domain-containing protein 1 OS=Homo sapiens GN=STBD1 PE=1 SV=1 - [STBD1_HUMAN]	8.94	1	2	2	4	1	3	0	1.42296	3	6.5153	1.14995	3	9.75659	1.59719	3	34.9071	0.534078	3	14.0147	2.2587	3	11.8995	0.679986	3	18.8977	0.927263	3	4.2594	19.4705	8.94	3	4	358	38.983	5.73193
Q9BVT8	Transmembrane and ubiquitin-like domain-containing protein 1 OS=Homo sapiens GN=TMUB1 PE=1 SV=1 - [TMUB1_HUMAN]	8.94	1	2	2	6	1	4	0	0.34904	4	24.2071	1.08334	4	23.8718	1.41795	4	8.87267	1.09811	4	5.84448	1.56533	4	41.6867	1.58664	4	62.7219	1.38529	4	5.80707	20.5873	8.94	4	6	246	26.2446	5.71924
P59998	Actin-related protein 2/3 complex subunit 4 OS=Homo sapiens GN=ARPC4 PE=1 SV=3 - [ARPC4_HUMAN]	8.93	1	2	2	10	1	6	0	7.49397	6	22.8914	0.6896	6	11.6356	0.800426	6	7.11773	0.753873	6	10.7792	0.869613	6	19.1649	0.832669	6	12.0821	0.745556	6	12.3648	26.8207	8.93	4	10	168	19.6543	8.42627
P02655	Apolipoprotein C-II OS=Homo sapiens GN=APOC2 PE=1 SV=1 - [APOC2_HUMAN]	8.91	1	1	1	5	1	3	0	2.65839	3	3.32539	0.682821	3	5.35227	0.354688	3	2.64654	1.20133	3	4.98431	0.851129	3	2.07753	4.65838	3	1.1117	0.681015	3	12.0205	15.1396	8.91	2	5	101	11.2768	4.71631
Q9Y5K8	V-type proton ATPase subunit D OS=Homo sapiens GN=ATP6V1D PE=1 SV=1 - [VATD_HUMAN]	8.91	1	2	2	5	1	3	0	1.62252	3	14.0458	0.750914	3	60.8004	1.49029	3	6.00817	0.821346	3	7.54387	2.28466	3	43.9081	0.595926	3	23.3126	1.16139	3	1.87845	18.4858	8.91	3	5	247	28.2453	9.36377
P00747	Plasminogen OS=Homo sapiens GN=PLG PE=1 SV=2 - [PLMN_HUMAN]	8.89	3	6	6	19	1	6	0	10.2671	6	14.488	0.824332	6	27.837	0.530181	6	52.4775	0.688601	6	44.9554	0.660062	6	35.0868	0.726322	6	22.9437	0.648322	6	19.7523	59.5283	8.89	10	19	810	90.5102	7.23975
P06703	Protein S100-A6 OS=Homo sapiens GN=S100A6 PE=1 SV=1 - [S10A6_HUMAN]	8.89	1	1	1	13	1	8	0	6.22076	8	4.58419	0.732701	8	19.358	0.0880722	8	121.667	0.604138	8	5.85622	0.496488	8	8.20442	0.776628	8	11.3482	0.786358	8	14.2906	41.9745	8.89	2	13	90	10.1733	5.47803
Q9UQ80	Proliferation-associated protein 2G4 OS=Homo sapiens GN=PA2G4 PE=1 SV=3 - [PA2G4_HUMAN]	8.88	1	3	4	16	1	5	0	5.65741	5	13.5087	0.736865	5	63.4285	0.957364	5	17.351	0.669846	5	42.1676	1.10565	5	19.7647	0.45044	5	49.3581	1.1189	5	8.20326	41.2897	8.88	6	16	394	43.7592	6.55127
Q99798	Aconitate hydratase, mitochondrial OS=Homo sapiens GN=ACO2 PE=1 SV=2 - [ACON_HUMAN]	8.85	1	5	5	14	1	12	0	0.726165	12	80.7773	1.02543	12	10.3179	0.995585	12	42.2343	0.766614	12	15.374	3.32176	12	26.8565	0.972296	12	18.6839	2.79124	12	10.9712	60.8431	8.85	7	14	780	85.3719	7.60596
P50454	Serpin H1 OS=Homo sapiens GN=SERPINH1 PE=1 SV=2 - [SERPH_HUMAN]	8.85	1	3	3	12	1	7	0	1.34069	7	50.2109	1.26843	7	24.2468	0.829869	7	52.4877	0.585123	7	13.7743	1.44626	7	11.7265	1.13217	7	90.0226	0.8338	7	15.5261	59.2385	8.85	4	12	418	46.4112	8.68994
P40227	T-complex protein 1 subunit zeta OS=Homo sapiens GN=CCT6A PE=1 SV=3 - [TCPZ_HUMAN]	8.85	1	6	6	19	1	15	0	5.71242	15	19.3674	0.968121	15	25.2482	1.1778	15	15.1956	0.909748	15	24.6671	0.642368	15	13.4645	0.836967	15	33.3169	0.763883	15	14.0356	47.8933	8.85	8	19	531	57.9876	6.68311
P01008	Antithrombin-III OS=Homo sapiens GN=SERPINC1 PE=1 SV=1 - [ANT3_HUMAN]	8.84	1	3	3	4	1	3	0	10.9797	3	4.63926	0.74791	3	15.8466	0.388826	3	25.161	0.673153	3	13.3369	0.914231	3	0.26037	1.10675	3	1.00198	0.810208	3	12.3666	14.4664	8.84	3	4	464	52.5689	6.7124
O94973-3	Isoform 3 of AP-2 complex subunit alpha-2 OS=Homo sapiens GN=AP2A2 - [AP2A2_HUMAN]	8.84	3	2	5	17	1	2	0	1.07221	2	18.8057	1.15778	2	18.9813	0.858614	2	34.0911	1.11456	2	43.1397	1.06385	2	21.3547	0.700136	2	13.352	0.663202	2	7.16818	51.8863	8.84	8	17	656	73.0823	7.32764
P46734-2	Isoform 1 of Dual specificity mitogen-activated protein kinase kinase 3 OS=Homo sapiens GN=MAP2K3 - [MP2K3_HUMAN]	8.81	3	2	2	4	1	3	0	3.57157	3	90.4473	0.930689	3	41.6872	0.907267	3	11.3385	0.914689	3	25.0285	0.881707	3	24.8116	0.762888	3	31.5076	0.786109	3	7.23746	12.5947	8.81	3	4	318	36.1493	6.25244
P60891	Ribose-phosphate pyrophosphokinase 1 OS=Homo sapiens GN=PRPS1 PE=1 SV=2 - [PRPS1_HUMAN]	8.81	3	2	2	3	1	1		7.26221	1		0.653848	1		0.643799	1		0.484095	1		0.778034	1		0.392166	1		0.454062	1		13.3775	8.81	3	3	318	34.8119	6.97607
P17987	T-complex protein 1 subunit alpha OS=Homo sapiens GN=TCP1 PE=1 SV=1 - [TCPA_HUMAN]	8.81	1	5	5	16	1	11	0	5.81541	11	7.49112	1.09434	11	11.7885	0.813062	11	23.7377	0.896932	11	13.4864	0.588589	11	15.6653	0.747727	11	26.4947	0.855915	11	26.8745	56.8719	8.81	9	16	556	60.3056	6.11279
Q14914	Prostaglandin reductase 1 OS=Homo sapiens GN=PTGR1 PE=1 SV=2 - [PTGR1_HUMAN]	8.81	1	2	2	3	1	3	0	1.07719	3	2.56707	1.00273	3	7.22692	0.452773	3	22.0709	1.42631	3	8.77124	0.611936	3	3.42792	2.0329	3	6.96776	0.985893	3	17.114	12.1667	8.81	2	3	329	35.8467	8.29443
Q13488	V-type proton ATPase 116 kDa subunit a isoform 3 OS=Homo sapiens GN=TCIRG1 PE=1 SV=3 - [VPP3_HUMAN]	8.8	2	6	6	30	1	26	0	0.855992	26	34.9866	3.44948	26	16.5389	1.40122	26	10.8942	1.03205	26	12.2359	0.171253	26	111.245	1.31965	26	23.1785	3.26494	26	13.2352	93.6802	8.8	8	30	830	92.9084	7.12256
P22314	Ubiquitin-like modifier-activating enzyme 1 OS=Homo sapiens GN=UBA1 PE=1 SV=3 - [UBA1_HUMAN]	8.79	3	8	8	24	1	18	0	4.09375	18	42.4007	0.774167	18	12.1773	0.689747	18	11.7373	0.698121	18	19.6348	1.47186	18	25.2938	0.810013	18	21.4827	0.766236	18	11.1214	79.6805	8.79	11	24	1058	117.774	5.75732
P39656	Dolichyl-diphosphooligosaccharide--protein glycosyltransferase 48 kDa subunit OS=Homo sapiens GN=DDOST PE=1 SV=4 - [OST48_HUMAN]	8.77	1	2	2	8	1	3	0	0.894189	3	5.63551	2.0049	3	9.1128	0.868984	3	7.00964	1.56993	3	0.928364	0.162037	3	3.47658	2.52546	3	7.35293	1.37587	3	5.67177	27.7541	8.77	4	8	456	50.769	6.55127
Q9Y6C2	EMILIN-1 OS=Homo sapiens GN=EMILIN1 PE=1 SV=2 - [EMIL1_HUMAN]	8.76	1	8	8	22	1	14	0	1.1924	14	12.0947	1.47389	14	8.40595	0.795934	14	15.2718	1.20182	14	15.9482	0.383998	14	16.76	3.27784	14	11.3291	1.12828	14	12.6439	85.6037	8.76	13	22	1016	106.601	5.14795
Q8N766-4	Isoform 4 of Uncharacterized protein KIAA0090 OS=Homo sapiens GN=KIAA0090 - [K0090_HUMAN]	8.75	4	7	7	17	1	13	0	0.965252	13	61.1892	1.55594	13	18.7615	1.24003	13	31.3975	1.53282	13	19.8734	0.464385	13	119.518	1.45733	13	57.9621	1.45108	13	3.32544	71.3449	8.75	9	17	971	109.352	7.92822
Q9Y6K9-3	Isoform 3 of NF-kappa-B essential modulator OS=Homo sapiens GN=IKBKG - [NEMO_HUMAN]	8.75	3	2	2	4	1	3	0	0.941323	3	30.7899	0.592196	3	34.582	2.00896	3	18.4234	0.609889	3	17.6929	5.27526	3	13.9222	0.60684	3	6.77612	0.799966	3	56.6443	18.6722	8.75	3	4	320	36.9296	6.21436
P62701	40S ribosomal protein S4, X isoform OS=Homo sapiens GN=RPS4X PE=1 SV=2 - [RS4X_HUMAN]	8.75	1	1	3	10	1	2	0	2.36353	2	6.1108	1.27392	2	7.18085	1.91591	2	1.73079	1.2083	2	5.16087	0.743908	2	6.00232	1.17711	2	0.881386	1.12807	2	10.8061	29.9878	8.75	5	10	263	29.5791	10.1548
Q8TD47	40S ribosomal protein S4, Y isoform 2 OS=Homo sapiens GN=RPS4Y2 PE=1 SV=3 - [RS4Y2_HUMAN]	8.75	2	1	3	9	1	1		4.66836	1		0.431446	1		0.40512	1		0.447701	1		0.707252	1		0.314865	1		0.36345	1		27.6457	8.75	5	9	263	29.2769	10.0815
Q9BSA9	Transmembrane protein 175 OS=Homo sapiens GN=TMEM175 PE=1 SV=1 - [TM175_HUMAN]	8.73	2	2	2	2	1	2	0	0.689358	2	100.536	1.4056	2	4.42755	0.536182	2	185.676	0.559096	2	181.262	0.275553	2	125.465	2.76272	2	30.2704	1.3627	2	19.1949	10.2901	8.73	2	2	504	55.5783	7.66455
O75190-2	Isoform B of DnaJ homolog subfamily B member 6 OS=Homo sapiens GN=DNAJB6 - [DNJB6_HUMAN]	8.71	5	2	2	5	1	4	0	0.432801	4	5.11649	0.669297	4	14.5028	1.04194	4	17.4624	0.707452	4	17.4068	1.28746	4	12.6272	0.661634	4	30.286	0.620492	4	18.3958	15.1823	8.71	3	5	241	26.8831	7.54736
P14314	Glucosidase 2 subunit beta OS=Homo sapiens GN=PRKCSH PE=1 SV=2 - [GLU2B_HUMAN]	8.71	1	5	5	19	1	17	0	0.232669	17	21.0848	0.969889	17	15.2089	0.445057	17	65.6979	0.608106	17	22.81	2.07746	17	14.4393	0.901917	17	15.3639	0.425546	17	21.54	48.446	8.71	6	19	528	59.3878	4.41162
P13804	Electron transfer flavoprotein subunit alpha, mitochondrial OS=Homo sapiens GN=ETFA PE=1 SV=1 - [ETFA_HUMAN]	8.71	1	2	2	4	1	4	0	0.614878	4	39.2008	1.26648	4	3.90969	1.9356	4	8.5835	1.09913	4	3.11958	0.604837	4	6.36538	1.26891	4	7.60391	3.31844	4	4.62046	17.4958	8.71	2	4	333	35.0576	8.38232
P52209	6-phosphogluconate dehydrogenase, decarboxylating OS=Homo sapiens GN=PGD PE=1 SV=3 - [6PGD_HUMAN]	8.7	1	4	4	11	1	1		5.9174	1		0.503868	1		1.28728	1		0.656022	1		1.44118	1		0.489501	1		0.450248	1		35.1675	8.7	7	11	483	53.106	7.2251
P15311	Ezrin OS=Homo sapiens GN=EZR PE=1 SV=4 - [EZRI_HUMAN]	8.7	3	6	6	10	1	9	0	0.399	9	15.0576	1.0095	9	6.64395	0.747502	9	8.31729	1.33713	9	14.3703	1.56414	9	15.9958	1.48646	9	30.6828	0.449717	9	12.567	26.3541	8.7	7	10	586	69.3697	6.26514
P48643	T-complex protein 1 subunit epsilon OS=Homo sapiens GN=CCT5 PE=1 SV=1 - [TCPE_HUMAN]	8.69	1	4	4	13	1	7	0	6.58278	7	39.5595	1.01471	7	8.06348	0.779568	7	46.2685	0.750972	7	13.4639	0.976662	7	26.1916	0.774174	7	4.27806	0.960274	7	20.3199	44.0589	8.69	8	13	541	59.6328	5.65576
P42704	Leucine-rich PPR motif-containing protein, mitochondrial OS=Homo sapiens GN=LRPPRC PE=1 SV=3 - [LPPRC_HUMAN]	8.68	1	10	10	18	1	13	0	0.93438	13	25.9344	0.983015	13	11.298	3.64169	13	32.7322	0.979375	13	10.9895	2.07037	13	19.8854	1.34794	13	14.7034	1.59289	13	21.2215	52.4459	8.68	14	18	1394	157.805	6.12549
P13667	Protein disulfide-isomerase A4 OS=Homo sapiens GN=PDIA4 PE=1 SV=2 - [PDIA4_HUMAN]	8.68	1	6	6	16	1	11	0	0.857387	11	13.1983	1.59739	11	16.5275	0.725042	11	22.9602	1.21108	11	14.3421	1.42346	11	18.23	1.22306	11	14.4987	0.748833	11	10.391	39.0019	8.68	8	16	645	72.887	5.07178
Q9BU61-2	Isoform b of NADH dehydrogenase [ubiquinone] 1 alpha subcomplex assembly factor 3 OS=Homo sapiens GN=NDUFAF3 - [NDUF3_HUMAN]	8.66	2	1	1	1	1	1		0.785469	1		0.958713	1		1.29752	1		1.07556	1		2.11314	1		0.751353	1		0.903336	1		3.47131	8.66	1	1	127	13.8329	5.75732
P36776	Lon protease homolog, mitochondrial OS=Homo sapiens GN=LONP1 PE=1 SV=2 - [LONM_HUMAN]	8.65	1	7	7	19	1	14	0	0.319342	14	139.16	0.914209	14	32.502	1.76237	14	31.504	1.06096	14	21.5791	0.693086	14	14.2147	1.08102	14	36.1052	2.20908	14	33.5938	71.9284	8.65	9	19	959	106.422	6.39209
P13761	HLA class II histocompatibility antigen, DRB1-7 beta chain OS=Homo sapiens GN=HLA-DRB1 PE=1 SV=1 - [2B17_HUMAN]	8.65	2	1	1	1																									3.44872	8.65	1	1	266	29.803	7.44482
P14550	Alcohol dehydrogenase [NADP+] OS=Homo sapiens GN=AKR1A1 PE=1 SV=3 - [AK1A1_HUMAN]	8.62	1	2	2	4	1	3	0	1.98159	3	43.0682	1.25403	3	15.9259	0.732342	3	5.685	1.49845	3	0.180579	1.32306	3	45.569	1.41621	3	1.14535	0.819662	3	1.38347	14.1291	8.62	3	4	325	36.5499	6.78564
Q6IAN0	Dehydrogenase/reductase SDR family member 7B OS=Homo sapiens GN=DHRS7B PE=1 SV=2 - [DRS7B_HUMAN]	8.62	1	2	2	2	1	2	0	0.522623	2	34.3208	1.72987	2	20.2926	1.08736	2	61.2768	1.11093	2	55.6003	0.284688	2	9.16507	3.0291	2	20.0752	0.783205	2	32.4829	8.67341	8.62	2	2	325	35.0966	9.5542
Q8TED1	Probable glutathione peroxidase 8 OS=Homo sapiens GN=GPX8 PE=1 SV=2 - [GPX8_HUMAN]	8.61	1	2	2	3	1	3	0	0.386834	3	87.5407	0.676864	3	1.84886	1.55986	3	7.21666	0.355469	3	16.5225	0.648775	3	27.6167	0.529936	3	31.9334	2.77692	3	22.3893	11.4004	8.61	2	3	209	23.8658	9.34912
Q13084	39S ribosomal protein L28, mitochondrial OS=Homo sapiens GN=MRPL28 PE=1 SV=4 - [RM28_HUMAN]	8.59	1	3	3	12	1	9	0	0.238365	9	93.869	1.44374	9	34.7269	0.972304	9	64.8046	0.935791	9	30.5615	2.70435	9	24.6141	1.15512	9	35.7609	1.74286	9	17.7541	38.184	8.59	5	12	256	30.1379	8.29443
Q86VP6-2	Isoform 2 of Cullin-associated NEDD8-dissociated protein 1 OS=Homo sapiens GN=CAND1 - [CAND1_HUMAN]	8.57	9	9	9	25	1	16	0	4.51566	16	17.0234	0.427667	16	21.059	0.741238	16	27.6161	0.749331	16	8.48142	1.00985	16	36.8455	1.48394	16	19.2029	1.02666	16	14.0869	78.0918	8.57	12	25	1062	117.814	5.69385
Q7L5N1	COP9 signalosome complex subunit 6 OS=Homo sapiens GN=COPS6 PE=1 SV=1 - [CSN6_HUMAN]	8.56	1	2	2	6	1	2	0	8.96328	2	3.36734	0.861529	2	8.29514	0.516685	2	2.33033	0.703369	2	1.06146	1.25128	2	7.25565	0.974495	2	2.6296	0.897514	2	17.8551	24.0442	8.56	3	6	327	36.1402	5.73193
Q04941	Proteolipid protein 2 OS=Homo sapiens GN=PLP2 PE=1 SV=1 - [PLP2_HUMAN]	8.55	1	1	1	12	1	9	0	1.42949	9	45.5426	1.4423	9	11.5827	1.19718	9	42.4076	0.904235	9	19.717	0.951769	9	39.4296	1.80164	9	15.6611	2.12361	9	10.5112	33.9076	8.55	2	12	152	16.6797	7.23975
Q7LG56	Ribonucleoside-diphosphate reductase subunit M2 B OS=Homo sapiens GN=RRM2B PE=1 SV=1 - [RIR2B_HUMAN]	8.55	3	3	3	4	1	3	0	0.656916	3	15.2959	0.952783	3	18.0324	1.40763	3	60.839	0.798486	3	5.627	1.3279	3	13.8968	0.746428	3	16.1324	1.94642	3	0.343062	9.15993	8.55	4	4	351	40.7104	4.97021
O95168	NADH dehydrogenase [ubiquinone] 1 beta subcomplex subunit 4 OS=Homo sapiens GN=NDUFB4 PE=1 SV=3 - [NDUB4_HUMAN]	8.53	1	1	1	4	1	2	0	0.435856	2	68.6134	1.25945	2	4.30873	0.661447	2	6.24454	2.11892	2	18.3518	0.422015	2	14.3431	0.814811	2	10.4163	0.280693	2	11.7536	14.2391	8.53	2	4	129	15.1991	9.84717
Q9NUQ8-2	Isoform 2 of ATP-binding cassette sub-family F member 3 OS=Homo sapiens GN=ABCF3 - [ABCF3_HUMAN]	8.53	2	4	4	6	1	5	0	0.556304	5	33.4032	0.825312	5	23.1282	3.51477	5	22.3854	0.788665	5	12.8528	1.52342	5	24.4367	0.880674	5	38.65	0.669536	5	11.2839	22.3763	8.53	4	6	703	78.9347	6.25244
P05388	60S acidic ribosomal protein P0 OS=Homo sapiens GN=RPLP0 PE=1 SV=1 - [RLA0_HUMAN]	8.52	2	2	2	8	1	7	0	1.7993	7	7.12795	0.857006	7	4.58087	1.25315	7	4.96854	0.904375	7	9.04845	1.25799	7	10.8927	0.822092	7	7.72998	0.949879	7	6.84626	29.8864	8.52	3	8	317	34.2518	5.97314
O15127	Secretory carrier-associated membrane protein 2 OS=Homo sapiens GN=SCAMP2 PE=1 SV=2 - [SCAM2_HUMAN]	8.51	1	3	3	16	1	13	0	0.416921	13	13.4941	2.04584	13	7.97041	0.438137	13	45.7452	1.38952	13	2.82182	0.295447	13	11.9469	1.88889	13	6.6575	1.21487	13	13.4821	50.7817	8.51	4	16	329	36.6253	6.1001
Q3ZCQ8	Mitochondrial import inner membrane translocase subunit TIM50 OS=Homo sapiens GN=TIMM50 PE=1 SV=2 - [TIM50_HUMAN]	8.5	2	3	3	21	1	16	0	0.245301	16	30.9717	1.04822	16	9.52298	1.90558	16	20.3523	1.58731	16	13.2518	0.843631	16	9.88145	1.19886	16	23.7983	2.54431	16	20.9845	66.1112	8.5	5	21	353	39.6215	8.36768
Q9Y376	Calcium-binding protein 39 OS=Homo sapiens GN=CAB39 PE=1 SV=1 - [CAB39_HUMAN]	8.5	2	3	3	4	1	2	0	3.02976	2	22.2856	0.724493	2	6.90641	0.563614	2	15.6908	0.838142	2	13.4703	2.06073	2	3.06694	1.40168	2	1.01213	1.2391	2	3.98497	13.7564	8.5	3	4	341	39.8437	6.88818
P83881	60S ribosomal protein L36a OS=Homo sapiens GN=RPL36A PE=1 SV=2 - [RL36A_HUMAN]	8.49	2	1	1	3	1	2	0	0.641462	2	1.38179	1.47863	2	7.41633	1.59698	2	9.5357	1.51827	2	8.71055	0.606341	2	11.8684	0.519493	2	18.5146	0.988289	2	34.7094	8.12835	8.49	2	3	106	12.4328	10.5796
P23919	Thymidylate kinase OS=Homo sapiens GN=DTYMK PE=1 SV=4 - [KTHY_HUMAN]	8.49	1	2	2	2	1	2	0	5.49228	2	21.8584	0.530463	2	5.6641	0.845887	2	3.93909	0.844277	2	31.9328	2.07634	2	12.5048	0.712134	2	0.295514	1.61818	2	10.0707	7.50839	8.49	2	2	212	23.8045	8.26514
O15162	Phospholipid scramblase 1 OS=Homo sapiens GN=PLSCR1 PE=1 SV=1 - [PLS1_HUMAN]	8.49	1	2	2	3	1	3	0	7.03316	3	12.1139	1.22341	3	2.02337	0.612137	3	22.8896	0.822042	3	44.1008	0.45908	3	8.68294	1.85966	3	17.0921	1.09389	3	25.2797	11.1603	8.49	2	3	318	35.0259	4.94482
Q13423	NAD(P) transhydrogenase, mitochondrial OS=Homo sapiens GN=NNT PE=1 SV=3 - [NNTM_HUMAN]	8.47	1	9	9	27	1	21	0	0.191819	21	62.6422	1.26116	21	7.79277	2.75879	21	12.4558	1.55078	21	8.81515	0.767908	21	10.9959	1.3417	21	17.3799	4.39328	21	9.92622	71.9325	8.47	12	27	1086	113.823	8.08936
Q99541	Perilipin-2 OS=Homo sapiens GN=PLIN2 PE=1 SV=2 - [PLIN2_HUMAN]	8.47	1	3	3	11	1	6	0	0.985058	6	37.2189	0.542345	6	7.67347	0.402265	6	52.4756	2.10711	6	12.0723	0.246008	6	15.7988	3.38059	6	40.3249	0.36976	6	20.7365	58.886	8.47	4	11	437	48.0454	6.80029
P62316	Small nuclear ribonucleoprotein Sm D2 OS=Homo sapiens GN=SNRPD2 PE=1 SV=1 - [SMD2_HUMAN]	8.47	1	1	1	1	1	1		1.61265	1		0.999481	1		0.686942	1		0.716695	1		1.39309	1		1.38111	1		0.75621	1		3.79161	8.47	1	1	118	13.5182	9.90576
Q15286	Ras-related protein Rab-35 OS=Homo sapiens GN=RAB35 PE=1 SV=1 - [RAB35_HUMAN]	8.46	1	1	2	4	1	1		4.33823	1		1.06303	1		1.59629	1		0.962753	1		0.633062	1		1.22129	1		1.15013	1		12.1633	8.46	4	4	201	23.0108	8.29443
P35542	Serum amyloid A-4 protein OS=Homo sapiens GN=SAA4 PE=1 SV=2 - [SAA4_HUMAN]	8.46	1	1	1	8	1	1		6.58944	1		0.348744	1		0.314242	1		0.237615	1		1.7147	1		0.905788	1		0.470989	1		23.5899	8.46	2	8	130	14.7373	9.0708
Q86SZ2-2	Isoform 2 of Trafficking protein particle complex subunit 6B OS=Homo sapiens GN=TRAPPC6B - [TPC6B_HUMAN]	8.46	2	1	1	1	1	1		0.522505	1		0.835426	1		1.053	1		0.990453	1		2.1025	1		0.778114	1		0.864566	1		3.33756	8.46	1	1	130	14.7515	8.1626
P26885	Peptidyl-prolyl cis-trans isomerase FKBP2 OS=Homo sapiens GN=FKBP2 PE=1 SV=2 - [FKBP2_HUMAN]	8.45	1	1	1	5	1	4	0	0.208349	4	39.5351	3.11773	4	8.05776	0.713395	4	58.446	1.51171	4	7.10206	0.65426	4	7.56878	1.38082	4	4.7318	0.704494	4	4.83139	15.7361	8.45	2	5	142	15.6393	9.12939
Q9UH62	Armadillo repeat-containing X-linked protein 3 OS=Homo sapiens GN=ARMCX3 PE=1 SV=1 - [ARMX3_HUMAN]	8.44	1	3	3	8	1	6	0	0.433832	6	33.4468	0.316456	6	29.0278	1.21345	6	24.2493	0.945966	6	6.92054	1.1438	6	32.3108	0.441585	6	48.1166	2.15198	6	48.4409	25.1002	8.44	5	8	379	42.4739	8.36768
Q9H4G4	Golgi-associated plant pathogenesis-related protein 1 OS=Homo sapiens GN=GLIPR2 PE=1 SV=3 - [GAPR1_HUMAN]	8.44	1	1	1	7	1	5	0	1.22053	5	10.0464	0.992631	5	1.06959	1.34114	5	4.70114	0.931286	5	12.3592	1.68337	5	20.5543	1.3166	5	9.7891	2.51494	5	12.2414	27.2513	8.44	2	7	154	17.2075	9.40771
P39687	Acidic leucine-rich nuclear phosphoprotein 32 family member A OS=Homo sapiens GN=ANP32A PE=1 SV=1 - [AN32A_HUMAN]	8.43	1	1	2	11	1	4	0	1.85453	4	1.61299	0.740888	4	5.68367	0.608178	4	4.60956	0.817904	4	4.21008	2.13098	4	1.58137	0.804193	4	0.754515	0.759563	4	9.11083	35.2684	8.43	4	11	249	28.5683	4.09424
P00338	L-lactate dehydrogenase A chain OS=Homo sapiens GN=LDHA PE=1 SV=2 - [LDHA_HUMAN]	8.43	4	3	3	14	1	9	0	2.13494	9	19.7721	1.44637	9	10.0717	1.31863	9	10.2793	0.716048	9	19.3657	1.02005	9	18.2224	1.11285	9	13.1678	1.34424	9	10.2274	45.4037	8.43	5	14	332	36.6654	8.26514
Q13501-2	Isoform 2 of Sequestosome-1 OS=Homo sapiens GN=SQSTM1 - [SQSTM_HUMAN]	8.43	2	2	2	3	1	2	0	0.538235	2	44.8724	1.57093	2	13.0164	1.89558	2	6.00437	0.735992	2	21.2234	0.849753	2	17.9038	0.980782	2	17.0658	2.34322	2	11.6736	12.0595	8.43	3	3	356	38.6045	5.46533
Q16850-2	Isoform 2 of Lanosterol 14-alpha demethylase OS=Homo sapiens GN=CYP51A1 - [CP51A_HUMAN]	8.42	2	3	3	6	1	4	0	0.223518	4	66.1908	0.76817	4	1.90754	0.86475	4	13.9283	0.591527	4	20.8647	0.125538	4	27.0306	0.733718	4	16.6342	0.204175	4	114.773	17.2682	8.42	4	6	404	46.2828	8.49951
P00367	Glutamate dehydrogenase 1, mitochondrial OS=Homo sapiens GN=GLUD1 PE=1 SV=2 - [DHE3_HUMAN]	8.42	2	5	5	14	1	9	0	0.68957	9	27.2539	1.5155	9	10.8502	0.992064	9	42.7105	1.02506	9	17.7063	0.52586	9	53.5718	1.11992	9	22.2045	4.09694	9	31.311	41.3151	8.42	8	14	558	61.3592	7.79639
Q15006	Tetratricopeptide repeat protein 35 OS=Homo sapiens GN=TTC35 PE=1 SV=1 - [TTC35_HUMAN]	8.42	1	2	2	9	1	7	0	0.650371	7	34.4248	1.49163	7	3.698	1.04806	7	24.5172	1.32605	7	5.38246	0.495184	7	12.9778	1.63785	7	2.78793	1.52524	7	10.4052	34.4947	8.42	4	9	297	34.8114	6.56592
Q15005	Signal peptidase complex subunit 2 OS=Homo sapiens GN=SPCS2 PE=1 SV=3 - [SPCS2_HUMAN]	8.41	1	2	2	22	1	12	0	1.47641	12	12.2618	1.46387	12	30.1969	0.820223	12	27.7835	1.61219	12	22.1792	0.431065	12	28.4966	1.41458	12	22.3946	2.2147	12	14.5842	69.4319	8.41	4	22	226	24.9867	8.47021
Q9H479	Fructosamine-3-kinase OS=Homo sapiens GN=FN3K PE=1 SV=1 - [FN3K_HUMAN]	8.41	1	2	2	4	1	3	0	3.72107	3	35.5993	1.11444	3	12.8557	1.0273	3	40.9585	0.884385	3	73.3527	1.14099	3	26.7096	0.663814	3	8.50001	0.992668	3	9.41274	12.2063	8.41	2	4	309	35.1489	7.54736
P06756-2	Isoform 2 of Integrin alpha-V OS=Homo sapiens GN=ITGAV - [ITAV_HUMAN]	8.4	2	6	6	12	1	7	0	0.928839	7	42.5297	1.16295	7	23.9582	0.581926	7	15.6665	1.00363	7	31.3952	0.880753	7	24.9894	1.72306	7	41.974	1.36775	7	16.3026	49.1763	8.4	9	12	1012	112.187	5.93506
O60256	Phosphoribosyl pyrophosphate synthase-associated protein 2 OS=Homo sapiens GN=PRPSAP2 PE=1 SV=1 - [KPRB_HUMAN]	8.4	1	2	2	3	1	1		6.97751	1		0.575643	1		0.469419	1		0.45907	1		0.628357	1		0.58308	1		0.896375	1		13.1131	8.4	3	3	369	40.8994	7.44482
P07602	Proactivator polypeptide OS=Homo sapiens GN=PSAP PE=1 SV=2 - [SAP_HUMAN]	8.4	3	4	4	25	1	19	0	0.223069	19	104	1.01148	19	14.9024	0.462517	19	27.5401	0.780782	19	18.5387	1.14015	19	12.4269	0.712457	19	19.9338	1.39736	19	44.9623	75.3274	8.4	7	25	524	58.0739	5.17334
P00751	Complement factor B OS=Homo sapiens GN=CFB PE=1 SV=2 - [CFAB_HUMAN]	8.38	2	5	5	11	1	5	0	5.14331	5	10.5358	1.00943	5	0.93259	0.747127	5	37.2231	1.04366	5	8.71085	1.11642	5	13.5223	1.26844	5	25.5283	0.868374	5	14.1258	40.7648	8.38	8	11	764	85.4785	7.06396
Q9UBS4	DnaJ homolog subfamily B member 11 OS=Homo sapiens GN=DNAJB11 PE=1 SV=1 - [DJB11_HUMAN]	8.38	1	3	3	10	1	6	0	0.817498	6	37.0591	1.22621	6	12.3908	0.885466	6	20.5441	1.22081	6	16.4908	1.85321	6	21.0978	0.671643	6	27.3767	0.908952	6	7.09051	33.0021	8.38	6	10	358	40.4886	6.17627
Q9Y3E5	Peptidyl-tRNA hydrolase 2, mitochondrial OS=Homo sapiens GN=PTRH2 PE=1 SV=1 - [PTH2_HUMAN]	8.38	1	1	1	1																									3.72274	8.38	1	1	179	19.181	8.73389
Q9UIJ7	GTP:AMP phosphotransferase, mitochondrial OS=Homo sapiens GN=AK3 PE=1 SV=4 - [KAD3_HUMAN]	8.37	1	2	2	8	1	6	0	0.326132	6	41.0224	0.298278	6	19.9693	0.336798	6	38.9101	1.12731	6	36.5864	2.51272	6	15.6079	1.4352	6	21.3753	2.19323	6	40.8739	17.0163	8.37	4	8	227	25.5495	9.15869
O75431	Metaxin-2 OS=Homo sapiens GN=MTX2 PE=1 SV=1 - [MTX2_HUMAN]	8.37	1	2	2	9	1	8	0	0.252471	8	58.4956	1.18166	8	3.96543	1.07601	8	15.5463	1.07439	8	3.66853	2.45472	8	13.8669	1.39963	8	18.0942	2.26176	8	16.5986	32.5308	8.37	3	9	263	29.7441	6.29053
Q86VR2	Protein FAM134C OS=Homo sapiens GN=FAM134C PE=1 SV=1 - [F134C_HUMAN]	8.37	1	3	3	4	1	4	0	0.55913	4	26.041	2.25456	4	3.07316	1.70214	4	15.1241	1.69428	4	1.62865	0.502937	4	31.2585	1.78591	4	6.54516	1.17209	4	5.20252	15.7783	8.37	3	4	466	51.3637	4.97021
O75521-2	Isoform 2 of Enoyl-CoA delta isomerase 2, mitochondrial OS=Homo sapiens GN=ECI2 - [ECI2_HUMAN]	8.36	2	2	2	4	1	3	0	0.264815	3	33.1673	1.36541	3	11.3342	2.88547	3	7.35555	1.12737	3	21.2717	1.11269	3	3.11651	0.622014	3	6.77319	0.761643	3	2.86913	17.045	8.36	3	4	359	39.5844	8.646
P17152	Transmembrane protein 11, mitochondrial OS=Homo sapiens GN=TMEM11 PE=1 SV=1 - [TMM11_HUMAN]	8.33	1	2	2	5	1	4	0	0.363296	4	14.9665	1.22369	4	8.54454	3.16488	4	3.94462	1.46701	4	10.7581	0.760488	4	10.6953	1.48695	4	19.3703	4.08854	4	24.9116	13.7052	8.33	3	5	192	21.527	7.35693
O75347	Tubulin-specific chaperone A OS=Homo sapiens GN=TBCA PE=1 SV=3 - [TBCA_HUMAN]	8.33	1	1	1	1	1	1		0.478977	1		1.17122	1		0.616526	1		0.63933	1		1.88608	1		0.830869	1		0.747216	1		2.30461	8.33	1	1	108	12.8467	5.2876
P05091	Aldehyde dehydrogenase, mitochondrial OS=Homo sapiens GN=ALDH2 PE=1 SV=2 - [ALDH2_HUMAN]	8.32	1	3	5	17	1	5	0	0.269647	5	27.0587	1.13948	5	5.36772	0.555741	5	40.4006	0.797489	5	9.13415	1.01166	5	6.96332	0.80169	5	12.1282	3.18709	5	8.17842	51.7878	8.32	8	17	517	56.3456	7.04932
Q9UDY4	DnaJ homolog subfamily B member 4 OS=Homo sapiens GN=DNAJB4 PE=1 SV=1 - [DNJB4_HUMAN]	8.31	1	1	2	3	1	1		1.4681	1		0.908286	1		0.697056	1		0.732805	1		0.660099	1		0.899275	1		0.939685	1		11.8239	8.31	3	3	337	37.7831	8.49951
P37837	Transaldolase OS=Homo sapiens GN=TALDO1 PE=1 SV=2 - [TALDO_HUMAN]	8.31	1	3	3	5	1	5	0	8.74514	5	28.6609	0.731949	5	1.78547	0.600832	5	21.6697	0.728704	5	2.46126	0.822132	5	14.8898	0.948358	5	6.35031	0.673874	5	3.25087	16.6612	8.31	3	5	337	37.5165	6.81494
P06748-2	Isoform 2 of Nucleophosmin OS=Homo sapiens GN=NPM1 - [NPM_HUMAN]	8.3	2	2	2	21	1	15	0	1.91932	15	22.2314	0.762433	15	16.2325	0.94141	15	29.1988	0.600917	15	10.9117	2.10322	15	18.6729	0.329557	15	51.1155	0.456404	15	26.0392	92.7749	8.3	4	21	265	29.4462	4.61475
P28066	Proteasome subunit alpha type-5 OS=Homo sapiens GN=PSMA5 PE=1 SV=3 - [PSA5_HUMAN]	8.3	1	2	2	3	1	2	0	1.72455	2	11.4562	1.12782	2	5.53749	1.41842	2	90.6517	0.953515	2	41.9963	1.11669	2	16.3716	0.633619	2	29.6579	0.872331	2	15.197	10.3204	8.3	3	3	241	26.3942	4.79248
P20618	Proteasome subunit beta type-1 OS=Homo sapiens GN=PSMB1 PE=1 SV=2 - [PSB1_HUMAN]	8.3	1	3	3	12	1	10	0	0.784859	10	19.7355	1.58885	10	21.2764	0.499734	10	63.5361	0.70772	10	31.9119	0.66888	10	21.9043	0.905091	10	16.6672	1.30105	10	18.7183	41.6767	8.3	4	12	241	26.4724	8.1333
O14791	Apolipoprotein L1 OS=Homo sapiens GN=APOL1 PE=1 SV=5 - [APOL1_HUMAN]	8.29	2	3	3	6	1	3	0	5.42196	3	50.0028	0.888319	3	14.4601	0.34396	3	50.1587	0.597652	3	17.1846	0.875206	3	25.5545	1.65094	3	46.7495	1.04461	3	5.35711	24.3462	8.29	4	6	398	43.9469	5.80811
P49795	Regulator of G-protein signaling 19 OS=Homo sapiens GN=RGS19 PE=1 SV=1 - [RGS19_HUMAN]	8.29	8	2	2	4	1	2	0	2.69989	2	6.93033	1.17569	2	24.154	0.649859	2	34.6352	1.38378	2	8.97933	0.39739	2	2.86077	1.42249	2	20.6312	0.937729	2	12.4896	11.0234	8.29	3	4	217	24.6196	5.61768
Q9BVC4-4	Isoform 3 of Target of rapamycin complex subunit LST8 OS=Homo sapiens GN=MLST8 - [LST8_HUMAN]	8.29	2	1	1	1	1	1		1.0216	1		1.39975	1		0.990537	1		1.19578	1		1.07406	1		1.19863	1		1.34759	1		6.96013	8.29	1	1	217	23.8345	6.23975
Q6UX65	DNA damage-regulated autophagy modulator protein 2 OS=Homo sapiens GN=DRAM2 PE=1 SV=1 - [DRAM2_HUMAN]	8.27	1	1	1	2	1	2	0	1.12373	2	16.0681	1.77504	2	58.3266	0.733841	2	14.8384	1.63209	2	4.59505	0.428713	2	10.8673	1.24514	2	37.8898	1.5793	2	26.7264	8.23921	8.27	1	2	266	29.7464	8.03076
P18669	Phosphoglycerate mutase 1 OS=Homo sapiens GN=PGAM1 PE=1 SV=2 - [PGAM1_HUMAN]	8.27	2	1	1	1	1	1		3.35472	1		1.1421	1		0.932802	1		0.438439	1		2.80992	1		1.35815	1		0.442096	1		2.33684	8.27	1	1	254	28.7858	7.18115
O75746	Calcium-binding mitochondrial carrier protein Aralar1 OS=Homo sapiens GN=SLC25A12 PE=1 SV=2 - [CMC1_HUMAN]	8.26	1	5	5	17	1	13	0	0.296414	13	40.9202	1.35788	13	9.85658	2.25222	13	74.1947	1.43438	13	8.39857	0.318289	13	29.7896	1.23459	13	19.6171	5.60075	13	20.704	59.6549	8.26	7	17	678	74.7149	8.38232
Q9GZT3	SRA stem-loop-interacting RNA-binding protein, mitochondrial OS=Homo sapiens GN=SLIRP PE=1 SV=1 - [SLIRP_HUMAN]	8.26	1	1	1	3	1	2	0	0.31788	2	36.8945	0.189716	2	65.3864	2.71926	2	2.35857	0.451816	2	18.0874	8.18263	2	4.40417	0.310774	2	7.97126	0.31188	2	6.5111	9.54709	8.26	2	3	109	12.3414	10.2427
P01024	Complement C3 OS=Homo sapiens GN=C3 PE=1 SV=2 - [CO3_HUMAN]	8.24	1	12	12	53	1	31	0	4.8701	31	21.1117	0.741484	31	14.364	0.387217	31	42.2356	0.951283	31	10.1237	0.354593	31	34.3309	1.26513	31	15.0896	0.946459	31	16.8016	180.267	8.24	18	53	1663	187.03	6.40479
Q13813-3	Isoform 3 of Spectrin alpha chain, brain OS=Homo sapiens GN=SPTAN1 - [SPTA2_HUMAN]	8.24	4	21	21	50	1	36	0	0.70907	36	35.2485	1.62863	36	9.89874	0.667405	36	31.3021	2.09778	36	6.46303	0.871137	36	8.62131	1.51046	36	33.2285	0.53248	36	18.1959	170.542	8.24	30	50	2452	282.108	5.33838
Q8IUX1-4	Isoform 4 of Transmembrane protein 126B OS=Homo sapiens GN=TMEM126B - [T126B_HUMAN]	8.24	4	1	1	2	1	1		0.623369	1		2.54569	1		1.09947	1		2.64672	1		0.94331	1		1.45612	1		2.1836	1		7.27604	8.24	2	2	170	18.8777	9.18799
Q2PZI1-2	Isoform 2 of Protein dpy-19 homolog 1 OS=Homo sapiens GN=DPY19L1 - [D19L1_HUMAN]	8.24	2	1	1	1	1	1		0.853164	1		1.59728	1		0.861129	1		1.57175	1		0.115903	1		2.78648	1		1.07264	1		2.95692	8.24	1	1	85	9.87109	8.26514
Q9UNM6	26S proteasome non-ATPase regulatory subunit 13 OS=Homo sapiens GN=PSMD13 PE=1 SV=2 - [PSD13_HUMAN]	8.24	2	3	3	6	1	6	0	7.04305	6	11.9573	0.865516	6	12.8114	0.635779	6	32.0926	0.765975	6	12.9933	1.71138	6	30.2476	0.807262	6	14.8646	0.71911	6	28.327	18.7031	8.24	3	6	376	42.9181	5.80811
P09661	U2 small nuclear ribonucleoprotein A' OS=Homo sapiens GN=SNRPA1 PE=1 SV=2 - [RU2A_HUMAN]	8.24	1	2	2	3	1	3	0	1.27537	3	63.7647	0.662581	3	17.3661	0.625812	3	7.50169	0.462417	3	9.34693	1.8307	3	39.9613	0.389502	3	15.6018	0.529808	3	13.2125	7.6987	8.24	2	3	255	28.3981	8.6167
P61960	Ubiquitin-fold modifier 1 OS=Homo sapiens GN=UFM1 PE=1 SV=1 - [UFM1_HUMAN]	8.24	2	1	1	1	1	1		2.50483	1		0.752667	1		0.756622	1		1.13222	1		1.77016	1		1.12187	1		1.27987	1		2.60985	8.24	1	1	85	9.11187	9.30518
Q14974	Importin subunit beta-1 OS=Homo sapiens GN=KPNB1 PE=1 SV=2 - [IMB1_HUMAN]	8.22	8	5	5	8	1	7	0	4.74635	7	32.1031	0.614953	7	16.2978	1.13137	7	50.2167	0.875162	7	10.5777	0.933695	7	54.7822	1.51789	7	13.1236	0.7272	7	26.6944	29.6567	8.22	5	8	876	97.108	4.77979
P30048	Thioredoxin-dependent peroxide reductase, mitochondrial OS=Homo sapiens GN=PRDX3 PE=1 SV=3 - [PRDX3_HUMAN]	8.2	1	2	2	34	1	28	0	0.36407	28	64.7321	0.511457	28	16.2382	7.56939	28	20.4147	0.705394	28	17.2523	1.94118	28	12.7583	0.389829	28	16.1632	2.38326	28	18.2178	126.368	8.2	3	34	256	27.6752	7.78174
P61225	Ras-related protein Rap-2b OS=Homo sapiens GN=RAP2B PE=1 SV=1 - [RAP2B_HUMAN]	8.2	1	2	2	4	1	4	0	5.2597	4	6.95488	0.748587	4	15.9781	0.706001	4	11.6131	1.15218	4	3.52796	0.436414	4	9.69557	0.993093	4	20.0231	1.12734	4	9.31691	8.71034	8.2	3	4	183	20.4912	4.80518
P23246	Splicing factor, proline- and glutamine-rich OS=Homo sapiens GN=SFPQ PE=1 SV=2 - [SFPQ_HUMAN]	8.2	2	4	5	17	1	7	0	0.178595	7	35.7943	0.648576	7	2.89652	3.48275	7	8.26562	1.55486	7	6.07803	1.36812	7	19.1046	0.38254	7	33.6253	0.389251	7	24.8017	52.8664	8.2	7	17	707	76.1016	9.43701
Q96LW7-2	Isoform 2 of Bcl10-interacting CARD protein OS=Homo sapiens GN=C9orf89 - [BINCA_HUMAN]	8.2	2	2	2	4	1	4	0	0.30178	4	22.1265	0.990366	4	19.957	0.932578	4	18.7709	1.42376	4	12.7556	2.47683	4	6.98323	0.937788	4	33.0158	2.30057	4	5.33748	10.9189	8.2	2	4	183	20.6126	8.104
Q96HA9-2	Isoform 2 of Peroxisomal membrane protein 11C OS=Homo sapiens GN=PEX11G - [PX11C_HUMAN]	8.19	2	1	1	2	1	1		0.413864	1		1.61139	1		1.99636	1		1.16579	1		0.485295	1		1.20553	1		0.577878	1		9.3783	8.19	2	2	171	19.0039	9.56885
O15260-2	Isoform 2 of Surfeit locus protein 4 OS=Homo sapiens GN=SURF4 - [SURF4_HUMAN]	8.18	2	1	1	3	1	3	0	0.609811	3	1.24585	1.70283	3	2.09508	0.865642	3	3.62169	1.81064	3	1.95233	1.79418	3	0.37087	1.26127	3	0.187087	1.12066	3	10.1071	10.2296	8.18	1	3	159	17.9581	6.04932
O00159-2	Isoform 2 of Myosin-Ic OS=Homo sapiens GN=MYO1C - [MYO1C_HUMAN]	8.17	3	7	7	16	1	11	0	1.90289	11	23.5642	2.2342	11	15.8271	0.888436	11	13.4302	1.03891	11	10.4307	0.415884	11	39.6137	2.39006	11	15.4913	1.3583	11	21.1706	59.5517	8.17	10	16	1028	117.834	9.40771
Q9Y4W6	AFG3-like protein 2 OS=Homo sapiens GN=AFG3L2 PE=1 SV=2 - [AFG32_HUMAN]	8.16	1	6	6	20	1	12	0	0.650723	12	253.657	1.12732	12	33.2234	2.62703	12	47.6981	1.99852	12	44.9789	0.556491	12	27.6161	1.00083	12	86.8925	3.86968	12	21.2993	60.7322	8.16	8	20	797	88.5282	8.66064
P41252	Isoleucine--tRNA ligase, cytoplasmic OS=Homo sapiens GN=IARS PE=1 SV=2 - [SYIC_HUMAN]	8.16	1	8	8	11	1	8	0	1.46618	8	17.6396	1.71906	8	26.1654	1.51325	8	55.8036	0.980465	8	10.0949	0.844756	8	17.6229	1.09433	8	24.1701	1.10943	8	33.2934	32.584	8.16	10	11	1262	144.406	6.15088
Q9Y2G5-2	Isoform B of GDP-fucose protein O-fucosyltransferase 2 OS=Homo sapiens GN=POFUT2 - [OFUT2_HUMAN]	8.16	3	2	2	2	1	2	0	1.00749	2	70.0384	1.55617	2	27.7538	1.00478	2	13.1155	1.17158	2	12.3698	1.62485	2	18.7371	0.729991	2	65.2773	0.967588	2	16.5737	8.32436	8.16	2	2	380	44.0554	6.48096
Q9ULZ3-3	Isoform 3 of Apoptosis-associated speck-like protein containing a CARD OS=Homo sapiens GN=PYCARD - [ASC_HUMAN]	8.15	3	1	1	6	1	4	0	1.3518	4	19.2136	0.736203	4	3.12953	0.504174	4	18.2554	0.603225	4	10.6212	5.41577	4	9.65961	0.684626	4	20.7469	0.598233	4	5.10109	20.8679	8.15	2	6	135	15.0208	7.44482
Q14011	Cold-inducible RNA-binding protein OS=Homo sapiens GN=CIRBP PE=1 SV=1 - [CIRBP_HUMAN]	8.14	1	1	1	2	1	1		0.393321	1		0.776657	1		1.27436	1		1.17921	1		1.47519	1		0.807277	1		0.292595	1		9.23881	8.14	2	2	172	18.6367	9.51025
O95721	Synaptosomal-associated protein 29 OS=Homo sapiens GN=SNAP29 PE=1 SV=1 - [SNP29_HUMAN]	8.14	1	2	2	6	1	5	0	0.820507	5	96.7759	1.00351	5	6.56913	0.477512	5	9.52129	1.18717	5	8.8985	2.18923	5	8.98176	1.42742	5	12.5399	0.811829	5	4.08464	13.557	8.14	3	6	258	28.9526	5.80811
Q9UNH7	Sorting nexin-6 OS=Homo sapiens GN=SNX6 PE=1 SV=1 - [SNX6_HUMAN]	8.13	1	4	4	7	1	5	0	1.27279	5	42.9025	0.51997	5	13.0242	0.791311	5	2.85873	0.95684	5	6.61663	2.01493	5	0.301756	1.0384	5	12.9047	0.629398	5	11.2209	17.1987	8.13	6	7	406	46.6198	6.16357
Q9Y6E2	Basic leucine zipper and W2 domain-containing protein 2 OS=Homo sapiens GN=BZW2 PE=1 SV=1 - [BZW2_HUMAN]	8.11	1	3	4	4	1	3	0	3.45471	3	32.9048	0.435402	3	25.9986	1.18745	3	8.79123	0.703432	3	18.2066	1.75397	3	9.9399	1.02547	3	54.5109	0.541555	3	8.63844	9.72637	8.11	4	4	419	48.132	6.68311
P07477	Trypsin-1 OS=Homo sapiens GN=PRSS1 PE=1 SV=1 - [TRY1_HUMAN]	8.1	3	1	1	5	1	4	0	4.09213	4	18.2754	1.71919	4	24.9148	1.23275	4	6.84118	1.35027	4	22.67	1.11666	4	46.7432	1.87282	4	47.1463	1.20823	4	13.5656	6.24802	8.1	1	5	247	26.5411	6.50732
O43678	NADH dehydrogenase [ubiquinone] 1 alpha subcomplex subunit 2 OS=Homo sapiens GN=NDUFA2 PE=1 SV=3 - [NDUA2_HUMAN]	8.08	1	1	1	2	1	2	0	0.189006	2	7.91736	1.30647	2	2.92059	0.768216	2	5.67152	1.19138	2	5.46739	1.51125	2	3.93074	1.23854	2	8.79686	0.329133	2	26.7996	4.83437	8.08	1	2	99	10.9148	9.56885
Q69YL0	Uncharacterized protein DKFZp762I1415 OS=Homo sapiens PE=4 SV=1 - [YC029_HUMAN]	8.08	1	1	1	2	1	2	0	0.181121	2	71.3276	0.488887	2	15.4506	3.41673	2	4.44482	0.456044	2	9.10704	5.63353	2	6.63358	0.41619	2	9.08604	1.59568	2	0.270261	5.53293	8.08	1	2	99	10.884	12.0005
P06396-2	Isoform 2 of Gelsolin OS=Homo sapiens GN=GSN - [GELS_HUMAN]	8.07	2	5	5	17	1	14	0	4.42826	14	38.7505	0.630679	14	25.7591	1.05055	14	17.2732	0.90865	14	11.1257	1.54941	14	33.9188	0.765676	14	19.8536	0.82809	14	31.8683	64.359	8.07	7	17	731	80.5905	5.84619
Q6IAA8	Ragulator complex protein LAMTOR1 OS=Homo sapiens GN=LAMTOR1 PE=1 SV=2 - [LTOR1_HUMAN]	8.07	1	1	1	2	1	2	0	0.793324	2	18.0405	1.5421	2	10.847	1.05825	2	1.44963	1.03012	2	1.12057	1.44441	2	8.12147	1.25801	2	2.83754	1.20273	2	13.6385	7.70277	8.07	1	2	161	17.7338	5.14795
Q9UHA4	Ragulator complex protein LAMTOR3 OS=Homo sapiens GN=LAMTOR3 PE=1 SV=1 - [LTOR3_HUMAN]	8.06	1	1	1	12	1	6	0	0.785989	6	18.3443	2.02126	6	2.86492	0.991797	6	4.00779	1.23975	6	3.8611	1.03561	6	5.25735	1.12162	6	6.5745	1.27517	6	6.48264	38.8841	8.06	2	12	124	13.6143	7.34229
Q9NQC3-3	Isoform 3 of Reticulon-4 OS=Homo sapiens GN=RTN4 - [RTN4_HUMAN]	8.04	6	1	1	15	1	6	0	0.862319	6	15.5349	2.50238	6	14.4264	0.894938	6	10.2943	1.01743	6	1.55564	0.661676	6	5.90298	1.37555	6	13.2713	0.977016	6	5.922	66.6541	8.04	2	15	199	22.3813	9.30518
P46779	60S ribosomal protein L28 OS=Homo sapiens GN=RPL28 PE=1 SV=3 - [RL28_HUMAN]	8.03	1	1	1	10	1	6	0	0.427051	6	21.8137	2.02712	6	8.84972	1.3364	6	13.8169	1.16837	6	4.47805	0.287968	6	54.8165	1.72967	6	17.7052	1.39236	6	23.0036	31.0644	8.03	2	10	137	15.7377	12.0151
P60174-1	Isoform 2 of Triosephosphate isomerase OS=Homo sapiens GN=TPI1 - [TPIS_HUMAN]	8.03	2	2	2	7	1	7	0	2.02791	7	5.97476	1.27861	7	6.99279	0.858312	7	17.5527	0.900939	7	9.13646	1.3662	7	3.51589	1.03921	7	5.1311	0.937872	7	15.0331	17.9204	8.03	2	7	249	26.6527	6.90283
P30042-2	Isoform Short of ES1 protein homolog, mitochondrial OS=Homo sapiens GN=C21orf33 - [ES1_HUMAN]	8.02	2	2	2	9	1	7	0	0.378273	7	10.4495	0.832292	7	7.43478	2.81843	7	2.31328	0.527602	7	13.4448	4.99815	7	6.66525	0.91371	7	6.78375	1.5892	7	10.4094	27.7486	8.02	3	9	237	24.742	8.1333
P02724	Glycophorin-A OS=Homo sapiens GN=GYPA PE=1 SV=2 - [GLPA_HUMAN]	8	1	1	1	8	1	1		8.87828	1		0.825111	1		0.593779	1		0.636518	1		0.476566	1		0.916038	1		0.456357	1		24.5113	8	2	8	150	16.3214	5.46533
P19784	Casein kinase II subunit alpha' OS=Homo sapiens GN=CSNK2A2 PE=1 SV=1 - [CSK22_HUMAN]	8	1	2	2	2	1	2	0	5.43079	2	4.69513	0.842763	2	9.21863	1.12348	2	36.2105	0.858452	2	0.870121	2.05616	2	92.304	0.800917	2	14.6223	0.955607	2	14.3184	10.2697	8	2	2	350	41.1871	8.55811
P17693	HLA class I histocompatibility antigen, alpha chain G OS=Homo sapiens GN=HLA-G PE=1 SV=1 - [HLAG_HUMAN]	7.99	1	1	2	2	1	1		0.695597	1		1.12394	1		1.27899	1		0.664135	1		0.440095	1		0.58764	1		2.19042	1		5.60983	7.99	2	2	338	38.1998	5.69385
O00559	Receptor-binding cancer antigen expressed on SiSo cells OS=Homo sapiens GN=EBAG9 PE=1 SV=1 - [RCAS1_HUMAN]	7.98	1	1	1	2	1	1		1.82358	1		0.622742	1		0.768005	1		0.944652	1		0.825455	1		0.604276	1		0.8121	1		2.41139	7.98	2	2	213	24.3623	6.29053
Q9NUQ2	1-acyl-sn-glycerol-3-phosphate acyltransferase epsilon OS=Homo sapiens GN=AGPAT5 PE=1 SV=3 - [PLCE_HUMAN]	7.97	1	2	2	3	1	2	0	0.864637	2	204.251	1.38358	2	53.7705	2.30631	2	29.5236	1.71825	2	58.7274	0.569222	2	149.757	0.993048	2	46.1079	2.44178	2	26.855	9.00517	7.97	3	3	364	42.0449	9.1001
Q86Y82	Syntaxin-12 OS=Homo sapiens GN=STX12 PE=1 SV=1 - [STX12_HUMAN]	7.97	1	2	2	6	1	4	0	0.386947	4	27.4384	1.30562	4	3.10091	0.57382	4	7.07442	0.909922	4	4.98474	1.48782	4	6.35779	1.04922	4	11.6568	0.774143	4	1.04784	18.1	7.97	4	6	276	31.6223	5.59229
Q16836	Hydroxyacyl-coenzyme A dehydrogenase, mitochondrial OS=Homo sapiens GN=HADH PE=1 SV=3 - [HCDH_HUMAN]	7.96	2	2	3	8	1	6	0	0.368577	6	19.5948	0.773627	6	10.5596	2.27858	6	20.2522	0.6599	6	12.2324	1.78452	6	10.2225	0.52913	6	12.2659	2.35661	6	13.5682	21.4129	7.96	4	8	314	34.2719	8.85107
A6ZKI3	Protein FAM127A OS=Homo sapiens GN=FAM127A PE=1 SV=1 - [F127A_HUMAN]	7.96	2	1	1	1	1	1		0.39182	1		0.938372	1		1.11099	1		0.536396	1		1.7671	1		0.982161	1		1.05206	1		3.71801	7.96	1	1	113	13.1628	5.07178
P08559	Pyruvate dehydrogenase E1 component subunit alpha, somatic form, mitochondrial OS=Homo sapiens GN=PDHA1 PE=1 SV=3 - [ODPA_HUMAN]	7.95	2	4	4	35	1	27	0	0.201406	27	33.9454	0.922971	27	26.5279	1.78894	27	104.85	0.778508	27	14.025	1.49385	27	16.7762	0.552862	27	17.444	3.84411	27	33.1878	115.005	7.95	7	35	390	43.2676	8.06006
Q15084	Protein disulfide-isomerase A6 OS=Homo sapiens GN=PDIA6 PE=1 SV=1 - [PDIA6_HUMAN]	7.95	2	3	3	25	1	20	0	0.748461	20	22.7608	2.26031	20	28.0885	0.679609	20	24.3381	1.50539	20	36.3085	1.27344	20	20.7508	0.858276	20	27.449	0.630777	20	28.678	96.3874	7.95	6	25	440	48.0913	5.08447
P20073-2	Isoform 2 of Annexin A7 OS=Homo sapiens GN=ANXA7 - [ANXA7_HUMAN]	7.94	2	3	3	7	1	5	0	2.94476	5	28.1523	0.743805	5	45.6458	0.799869	5	5.58656	0.904759	5	20.0797	1.0064	5	17.6731	0.866722	5	48.5509	0.917385	5	12.7052	25.9532	7.94	4	7	466	50.2837	6.60986
P38159-2	Isoform 2 of RNA-binding motif protein, X chromosome OS=Homo sapiens GN=RBMX - [RBMX_HUMAN]	7.94	3	3	3	4	1	4	0	0.110991	4	20.6741	0.605992	4	9.26515	2.03748	4	13.3162	1.11787	4	13.1557	0.534846	4	3.2321	0.236259	4	13.7488	0.172534	4	37.583	11.1014	7.94	3	4	378	40.8216	10.0376
Q9H788	SH2 domain-containing protein 4A OS=Homo sapiens GN=SH2D4A PE=1 SV=1 - [SH24A_HUMAN]	7.93	1	3	3	4	1	3	0	0.573246	3	28.3479	0.501951	3	7.04288	0.975559	3	11.4392	0.50126	3	6.20408	5.41982	3	21.5908	0.460021	3	5.09994	0.451757	3	38.8097	14.5966	7.93	4	4	454	52.6942	8.06006
Q5TC12	ATP synthase mitochondrial F1 complex assembly factor 1 OS=Homo sapiens GN=ATPAF1 PE=1 SV=1 - [ATPF1_HUMAN]	7.93	1	2	2	2	1	2	0	0.92547	2	59.5932	0.878253	2	21.301	1.71947	2	30.6566	0.584905	2	3.84172	2.63424	2	24.5309	0.568947	2	5.97968	1.36831	2	29.415	7.86005	7.93	2	2	328	36.4136	7.95752
O43809	Cleavage and polyadenylation specificity factor subunit 5 OS=Homo sapiens GN=NUDT21 PE=1 SV=1 - [CPSF5_HUMAN]	7.93	1	1	1	1	1	1		1.40722	1		1.19254	1		0.521352	1		0.893173	1		1.04075	1		0.896275	1		1.11892	1		3.44695	7.93	1	1	227	26.2107	8.82178
Q9UNF1	Melanoma-associated antigen D2 OS=Homo sapiens GN=MAGED2 PE=1 SV=2 - [MAGD2_HUMAN]	7.92	3	5	5	14	1	10	0	0.482635	10	52.1895	0.678034	10	25.1272	5.65449	10	21.4689	0.486956	10	21.0813	2.21269	10	15.2579	0.63211	10	31.4013	1.92186	10	33.6229	47.3316	7.92	8	14	606	64.9144	9.31982
P11177-2	Isoform 2 of Pyruvate dehydrogenase E1 component subunit beta, mitochondrial OS=Homo sapiens GN=PDHB - [ODPB_HUMAN]	7.92	2	2	2	8	1	6	0	0.336046	6	76.1675	1.27898	6	12.2347	1.07655	6	43.7243	0.671513	6	29.342	1.27202	6	37.764	1.11783	6	19.2582	2.62089	6	25.5714	27.9996	7.92	3	8	341	37.1759	5.89697
P26447	Protein S100-A4 OS=Homo sapiens GN=S100A4 PE=1 SV=1 - [S10A4_HUMAN]	7.92	1	1	1	7	1	3	0	7.26362	3	55.212	1.37175	3	15.5409	0.352785	3	49.4098	0.813689	3	111.817	0.730146	3	28.2634	0.814237	3	62.0975	0.62482	3	45.1118	17.4023	7.92	2	7	101	11.7207	6.11279
P51570	Galactokinase OS=Homo sapiens GN=GALK1 PE=1 SV=1 - [GALK1_HUMAN]	7.91	1	2	2	2	1	2	0	5.14378	2	61.0886	0.909758	2	25.9875	0.791505	2	7.25367	0.672753	2	12.5855	1.26574	2	60.605	1.11745	2	12.6954	1.46695	2	71.8238	9.97804	7.91	2	2	392	42.2456	6.45557
P49585	Choline-phosphate cytidylyltransferase A OS=Homo sapiens GN=PCYT1A PE=1 SV=2 - [PCY1A_HUMAN]	7.9	4	3	3	5	1	4	0	0.978517	4	0.171649	0.680051	4	5.32049	0.86633	4	26.8768	0.787294	4	15.7883	3.26507	4	8.38626	1.24744	4	15.2448	1.16467	4	9.66553	10.9998	7.9	4	5	367	41.7048	7.25439
Q14155-1	Isoform 1 of Rho guanine nucleotide exchange factor 7 OS=Homo sapiens GN=ARHGEF7 - [ARHG7_HUMAN]	7.89	6	3	4	6	1	3	0	1.2135	3	11.2178	0.887284	3	7.30008	1.90857	3	14.0231	1.19473	3	13.32	1.28138	3	57.6987	1.16525	3	30.9895	0.73566	3	2.19539	16.4705	7.89	6	6	646	73.0942	7.21045
Q9UGP8	Translocation protein SEC63 homolog OS=Homo sapiens GN=SEC63 PE=1 SV=2 - [SEC63_HUMAN]	7.89	1	5	5	14	1	12	0	0.644451	12	53.1663	1.37136	12	20.563	0.971669	12	10.7285	1.13064	12	12.5741	0.336383	12	59.44	1.54105	12	40.0256	0.931905	12	21.6015	47.6659	7.89	6	14	760	87.9416	5.31299
Q96AJ9-1	Isoform 1 of Vesicle transport through interaction with t-SNAREs homolog 1A OS=Homo sapiens GN=VTI1A - [VTI1A_HUMAN]	7.88	2	2	2	3	1	3	0	0.583155	3	7.78778	1.33161	3	6.28384	0.816372	3	3.22529	1.09072	3	7.69818	1.73587	3	4.96426	0.763448	3	6.99299	0.682108	3	4.12398	6.76678	7.88	2	3	203	23.4208	6.15088
Q96DZ1	Endoplasmic reticulum lectin 1 OS=Homo sapiens GN=ERLEC1 PE=1 SV=1 - [ERLEC_HUMAN]	7.87	2	4	4	9	1	7	0	0.528647	7	13.805	1.28579	7	9.76288	0.772226	7	11.4257	1.36448	7	8.90281	0.943051	7	10.2891	1.51952	7	6.93641	1.33484	7	12.6284	26.2862	7.87	5	9	483	54.8233	6.27783
P50402	Emerin OS=Homo sapiens GN=EMD PE=1 SV=1 - [EMD_HUMAN]	7.87	1	2	2	8	1	8	0	0.424932	8	14.4422	1.30158	8	10.1326	0.918185	8	9.29104	1.05006	8	10.3534	1.51474	8	11.7378	0.828044	8	6.77173	1.11865	8	8.24583	23.1229	7.87	2	8	254	28.9759	5.50342
Q9H0A8-2	Isoform 2 of COMM domain-containing protein 4 OS=Homo sapiens GN=COMMD4 - [COMD4_HUMAN]	7.86	2	1	1	2	1	1		1.56527	1		0.623938	1		1.20894	1		0.681758	1		2.73556	1		1.04129	1		0.974292	1		8.12647	7.86	2	2	140	15.4481	8.25049
P13987	CD59 glycoprotein OS=Homo sapiens GN=CD59 PE=1 SV=1 - [CD59_HUMAN]	7.81	1	1	1	4	1	3	0	1.45984	3	39.2836	0.580987	3	20.4528	1.27917	3	16.6736	0.732214	3	21.1291	1.7202	3	51.7635	0.674355	3	4.01823	1.19776	3	15.0753	13.5929	7.81	2	4	128	14.1678	6.48096
O75821	Eukaryotic translation initiation factor 3 subunit G OS=Homo sapiens GN=EIF3G PE=1 SV=2 - [EIF3G_HUMAN]	7.81	1	2	2	5	1	4	0	1.01577	4	8.94511	1.04501	4	7.16778	0.911528	4	28.0811	0.668168	4	9.81073	0.910981	4	23.0445	0.715693	4	4.18083	1.03491	4	9.75445	14.9924	7.81	3	5	320	35.5889	6.12549
P08183	Multidrug resistance protein 1 OS=Homo sapiens GN=ABCB1 PE=1 SV=3 - [MDR1_HUMAN]	7.81	3	10	10	29	1	24	0	0.163308	24	85.0964	2.85074	24	7.01433	0.340741	24	35.6028	1.91084	24	7.56745	0.112327	24	76.8741	2.1715	24	15.5454	0.23347	24	29.5147	95.5169	7.81	14	29	1280	141.389	8.99756
Q9BY50	Signal peptidase complex catalytic subunit SEC11C OS=Homo sapiens GN=SEC11C PE=1 SV=3 - [SC11C_HUMAN]	7.81	1	1	1	1	1	1		0.884862	1		1.63138	1		0.351572	1		0.262395	1		0.225001	1		2.73715	1		8.52869	1		3.43284	7.81	1	1	192	21.5285	9.20264
P05107	Integrin beta-2 OS=Homo sapiens GN=ITGB2 PE=1 SV=2 - [ITB2_HUMAN]	7.8	1	5	5	19	1	14	0	5.94888	14	25.6741	0.672582	14	19.6392	0.648751	14	29.1483	1.31032	14	11.6611	0.649841	14	14.9888	1.2583	14	23.2907	0.83784	14	13.289	60.1006	7.8	8	19	769	84.7261	6.94678
P49720	Proteasome subunit beta type-3 OS=Homo sapiens GN=PSMB3 PE=1 SV=2 - [PSB3_HUMAN]	7.8	1	1	1	4	1	3	0	1.17788	3	15.3451	1.57997	3	11.0762	0.82445	3	1.34234	0.899109	3	6.51234	0.958017	3	6.43097	0.974434	3	8.40664	1.26693	3	7.51313	12.2842	7.8	2	4	205	22.9335	6.55127
P28482	Mitogen-activated protein kinase 1 OS=Homo sapiens GN=MAPK1 PE=1 SV=3 - [MK01_HUMAN]	7.78	1	2	2	8	1	4	0	3.06781	4	6.37629	1.04336	4	11.9062	0.659846	4	5.86767	1.17063	4	8.43499	2.06848	4	4.80629	0.705943	4	9.54373	0.682339	4	6.5877	28.9935	7.78	4	8	360	41.3632	6.97607
Q9UKS6	Protein kinase C and casein kinase substrate in neurons protein 3 OS=Homo sapiens GN=PACSIN3 PE=1 SV=2 - [PACN3_HUMAN]	7.78	1	4	4	6	1	5	0	0.41294	5	26.7319	0.897429	5	17.864	1.13097	5	13.3514	1.26939	5	10.2039	0.375885	5	65.5553	1.3163	5	7.97656	1.10172	5	6.65221	17.3384	7.78	5	6	424	48.4568	6.17627
P53801	Pituitary tumor-transforming gene 1 protein-interacting protein OS=Homo sapiens GN=PTTG1IP PE=1 SV=1 - [PTTG_HUMAN]	7.78	1	2	2	7	1	7	0	1.90952	7	46.3523	1.0179	7	6.45406	0.638842	7	8.21653	1.01943	7	3.36316	1.65127	7	9.02989	0.875046	7	10.5705	0.695022	7	9.19332	16.8929	7.78	2	7	180	20.3102	8.79248
P51688	N-sulphoglucosamine sulphohydrolase OS=Homo sapiens GN=SGSH PE=1 SV=1 - [SPHM_HUMAN]	7.77	1	2	2	5	1	3	0	0.470388	3	28.7791	0.776548	3	8.65837	1.69598	3	35.6061	0.749669	3	1.95614	2.08573	3	12.9353	1.30346	3	8.58477	1.04601	3	8.00182	21.6682	7.77	3	5	502	56.6595	6.94678
Q9P0I2-2	Isoform 2 of Transmembrane protein 111 OS=Homo sapiens GN=TMEM111 - [TM111_HUMAN]	7.76	2	1	1	2	1	1		2.80837	1		2.07575	1		1.13218	1		1.51592	1		0.619552	1		1.73047	1		1.41228	1		9.96239	7.76	2	2	219	24.899	9.72998
Q9Y296	Trafficking protein particle complex subunit 4 OS=Homo sapiens GN=TRAPPC4 PE=1 SV=1 - [TPPC4_HUMAN]	7.76	1	1	1	2	1	2	0	1.66161	2	6.14663	0.933989	2	13.0813	1.04815	2	39.4109	0.885897	2	37.1636	0.72244	2	39.867	0.604387	2	13.306	0.723877	2	5.14595	7.83793	7.76	1	2	219	24.3245	6.21436
P48739	Phosphatidylinositol transfer protein beta isoform OS=Homo sapiens GN=PITPNB PE=1 SV=2 - [PIPNB_HUMAN]	7.75	2	2	2	4	1	4	0	1.05704	4	26.6928	0.787377	4	14.6069	0.681499	4	31.6601	1.43928	4	14.394	1.95727	4	13.0728	1.51694	4	19.1234	1.28463	4	23.9333	13.9425	7.75	2	4	271	31.5199	6.87354
Q8N490-2	Isoform 2 of Probable hydrolase PNKD OS=Homo sapiens GN=PNKD - [PNKD_HUMAN]	7.75	1	1	1	3	1	3	0	0.195423	3	76.3295	1.0961	3	11.0328	0.86044	3	4.40778	1.51533	3	5.29757	1.60343	3	14.4816	1.04971	3	8.9618	2.26238	3	8.69993	10.89	7.75	1	3	142	15.3871	10.5796
Q6IBS0	Twinfilin-2 OS=Homo sapiens GN=TWF2 PE=1 SV=2 - [TWF2_HUMAN]	7.74	1	2	2	3	1	2	0	2.98743	2	117.635	0.79889	2	4.04124	1.19914	2	130.011	0.796859	2	35.7802	0.959698	2	51.5006	0.800442	2	65.0302	0.863969	2	26.5675	10.8197	7.74	3	3	349	39.5233	6.84424
P12956	X-ray repair cross-complementing protein 6 OS=Homo sapiens GN=XRCC6 PE=1 SV=2 - [XRCC6_HUMAN]	7.72	3	5	6	11	1	8	0	1.54482	8	38.1039	0.62024	8	6.75851	1.18138	8	14.4715	1.01567	8	11.6591	1.36514	8	17.9532	0.686962	8	10.5217	0.639256	8	13.1966	30.3781	7.72	7	11	609	69.7991	6.63916
Q9NUQ9	Protein FAM49B OS=Homo sapiens GN=FAM49B PE=1 SV=1 - [FA49B_HUMAN]	7.72	1	2	2	6	1	6	0	2.12767	6	45.3026	0.581974	6	12.425	0.472496	6	11.4376	1.11542	6	4.38011	0.910084	6	27.2156	1.19803	6	42.3792	0.744981	6	15.6942	19.705	7.72	2	6	324	36.7246	6.06201
Q6FI81-3	Isoform 3 of Anamorsin OS=Homo sapiens GN=CIAPIN1 - [CPIN1_HUMAN]	7.69	3	2	2	6	1	3	0	2.00021	3	2.03045	0.582517	3	19.0571	1.83992	3	22.1108	0.583607	3	10.6871	3.82727	3	25.3561	0.557431	3	28.0616	0.697928	3	23.0481	20.1744	7.69	4	6	299	32.1924	5.61768
P22307-2	Isoform SCP2 of Non-specific lipid-transfer protein OS=Homo sapiens GN=SCP2 - [NLTP_HUMAN]	7.69	2	2	2	6	1	4	0	1.08359	4	101.514	1.0107	4	26.0137	2.28795	4	99.562	1.08003	4	16.3673	1.30845	4	93.4705	0.78576	4	56.263	0.888231	4	25.1242	19.2	7.69	3	6	143	15.3909	8.92432
Q14344	Guanine nucleotide-binding protein subunit alpha-13 OS=Homo sapiens GN=GNA13 PE=1 SV=2 - [GNA13_HUMAN]	7.69	1	2	2	2	1	2	0	3.31541	2	113.902	1.43004	2	11.6005	0.478375	2	60.5441	1.33384	2	20.4938	0.800443	2	35.5861	1.07809	2	7.36711	0.99468	2	15.7326	8.86791	7.69	2	2	377	44.0217	8.00146
P05783	Keratin, type I cytoskeletal 18 OS=Homo sapiens GN=KRT18 PE=1 SV=2 - [K1C18_HUMAN]	7.67	26	3	5	11	1	5	0	0.120836	5	28.9813	0.0287594	5	32.2671	0.0449489	3	153.139	0.114918	5	19.5619	0.0453153	5	8.58317	0.208396	5	8.49363	2.22437	5	7.39646	26.2666	7.67	5	11	430	48.0285	5.45264
P13861	cAMP-dependent protein kinase type II-alpha regulatory subunit OS=Homo sapiens GN=PRKAR2A PE=1 SV=2 - [KAP2_HUMAN]	7.67	1	3	3	5	1	4	0	0.876505	4	20.9587	2.02082	4	6.24254	1.36125	4	22.7831	1.50836	4	5.41391	0.884129	4	13.6373	1.91169	4	8.41531	0.886562	4	10.9505	16.8548	7.67	4	5	404	45.49	5.07178
Q9UH99	SUN domain-containing protein 2 OS=Homo sapiens GN=SUN2 PE=1 SV=3 - [SUN2_HUMAN]	7.67	1	3	3	3	1	3	0	3.39508	3	36.3676	0.955932	3	5.99359	0.723435	3	29.8128	1.26286	3	5.09114	0.288539	3	8.81795	2.54868	3	37.5056	1.76806	3	11.8966	11.9471	7.67	3	3	717	80.2616	6.72705
Q4V328-4	Isoform 4 of GRIP1-associated protein 1 OS=Homo sapiens GN=GRIPAP1 - [GRAP1_HUMAN]	7.65	5	4	6	10	1	7	0	0.847354	7	33.9319	0.700508	7	13.4964	1.97799	7	46.0573	0.687382	7	18.4361	2.9811	7	33.2155	0.688566	7	6.39947	0.733736	7	3.86973	33.0038	7.65	7	10	810	92.6812	5.17334
Q5W111-2	Isoform 2 of SPRY domain-containing protein 7 OS=Homo sapiens GN=SPRYD7 - [SPRY7_HUMAN]	7.64	2	1	1	1	1	1		0.355608	1		2.52761	1		0.556539	1		1.23272	1		0.514078	1		1.27012	1		1.81392	1		5.34031	7.64	1	1	157	17.4755	5.92236
Q15370	Transcription elongation factor B polypeptide 2 OS=Homo sapiens GN=TCEB2 PE=1 SV=1 - [ELOB_HUMAN]	7.63	1	1	1	2	1	1		2.65616	1		0.438686	1		1.91408	1		0.418793	1		4.66051	1		0.580187	1		1.04653	1		6.60831	7.63	2	2	118	13.1246	4.88135
P58546	Myotrophin OS=Homo sapiens GN=MTPN PE=1 SV=2 - [MTPN_HUMAN]	7.63	1	1	1	1																									3.1811	7.63	1	1	118	12.8866	5.51611
P19404	NADH dehydrogenase [ubiquinone] flavoprotein 2, mitochondrial OS=Homo sapiens GN=NDUFV2 PE=1 SV=2 - [NDUV2_HUMAN]	7.63	1	2	2	3	1	3	0	0.487539	3	34.9779	1.0346	3	12.8081	0.902383	3	0.814769	1.52268	3	7.37099	1.62769	3	4.20437	0.915693	3	3.67962	0.418951	3	20.0245	7.4743	7.63	2	3	249	27.374	8.06006
O75348	V-type proton ATPase subunit G 1 OS=Homo sapiens GN=ATP6V1G1 PE=1 SV=3 - [VATG1_HUMAN]	7.63	1	1	1	3	1	3	0	0.906006	3	9.08622	0.461749	3	0.135093	2.75746	3	0.652338	0.865918	3	3.77115	5.51972	3	8.10667	0.467177	3	1.48408	0.695721	3	22.4772	6.68072	7.63	1	3	118	13.7491	8.79248
Q9BV86	Alpha N-terminal protein methyltransferase 1A OS=Homo sapiens GN=METTL11A PE=1 SV=3 - [NTM1A_HUMAN]	7.62	1	1	1	1	1	1		1.39195	1		1.56418	1		1.05674	1		0.960351	1		1.4331	1		1.20596	1		0.959626	1		4.98355	7.62	1	1	223	25.3708	5.51611
Q9Y4L1	Hypoxia up-regulated protein 1 OS=Homo sapiens GN=HYOU1 PE=1 SV=1 - [HYOU1_HUMAN]	7.61	1	6	6	16	1	12	0	2.6337	12	25.9284	2.17667	12	16.3288	0.637248	12	27.1392	1.1884	12	28.7729	1.45226	12	25.6279	1.06069	12	68.844	0.774804	12	43.8034	60.2279	7.61	8	16	999	111.266	5.22412
P28288	ATP-binding cassette sub-family D member 3 OS=Homo sapiens GN=ABCD3 PE=1 SV=1 - [ABCD3_HUMAN]	7.59	3	4	4	12	1	9	0	0.544574	9	14.5514	2.33681	9	19.8179	1.23861	9	34.8632	1.13863	9	3.46605	0.210602	9	58.0975	1.99088	9	23.112	1.39338	9	22.0706	49.5298	7.59	6	12	659	75.4276	9.36377
Q9BVK8	Transmembrane protein 147 OS=Homo sapiens GN=TMEM147 PE=1 SV=1 - [TM147_HUMAN]	7.59	1	1	1	2	1	1		0.79936	1		1.19399	1		0.628711	1		1.01059	1		0.376109	1		2.27469	1		0.689593	1		9.63245	7.59	2	2	224	25.2439	7.7085
P14209	CD99 antigen OS=Homo sapiens GN=CD99 PE=1 SV=1 - [CD99_HUMAN]	7.57	1	1	1	10	1	2	0	0.514576	2	102.878	1.06864	2	45.4991	0.376619	2	196.949	0.589794	2	73.3865	3.94387	2	130.773	0.77957	2	66.9277	0.51645	2	32.2253	38.2481	7.57	2	10	185	18.8363	4.75439
P63244	Guanine nucleotide-binding protein subunit beta-2-like 1 OS=Homo sapiens GN=GNB2L1 PE=1 SV=3 - [GBLP_HUMAN]	7.57	1	3	3	16	1	14	0	0.820619	14	35.0477	1.93826	14	21.9488	1.57641	14	24.0956	1.3304	14	15.4085	0.272961	14	44.9722	1.29264	14	8.83023	1.54129	14	15.94	47.5876	7.57	4	16	317	35.0546	7.69385
Q9UJS0	Calcium-binding mitochondrial carrier protein Aralar2 OS=Homo sapiens GN=SLC25A13 PE=1 SV=2 - [CMC2_HUMAN]	7.56	1	5	5	25	1	17	0	0.262602	17	96.6866	1.15361	17	13.3859	2.81781	17	37.815	1.74725	17	21.6147	0.475063	17	25.5051	1.34932	17	25.2402	3.3572	17	29.9709	72.0572	7.56	10	25	675	74.1286	8.6167
Q7Z3B4-2	Isoform 2 of Nucleoporin p54 OS=Homo sapiens GN=NUP54 - [NUP54_HUMAN]	7.56	2	2	2	5	1	3	0	1.36436	3	10.3705	0.811542	3	10.103	0.972145	3	6.9064	0.780691	3	2.22559	1.62849	3	42.9006	0.671451	3	118.672	0.799295	3	24.0796	18.6414	7.56	4	5	291	33.1595	6.3667
Q9C0B1-4	Isoform 4 of Alpha-ketoglutarate-dependent dioxygenase FTO OS=Homo sapiens GN=FTO - [FTO_HUMAN]	7.55	3	1	1	1	1	1		2.28086	1		0.861314	1		1.33773	1		0.749143	1		0.972508	1		0.824665	1		1.25523	1		2.95874	7.55	1	1	106	12.2104	7.29834
Q99720-4	Isoform 4 of Sigma non-opioid intracellular receptor 1 OS=Homo sapiens GN=SIGMAR1 - [SGMR1_HUMAN]	7.55	3	1	1	1	1	1		0.45596	1		1.66481	1		0.646519	1		1.3856	1		0.636986	1		1.33547	1		0.779012	1		2.62393	7.55	1	1	106	11.9843	6.50732
P09110	3-ketoacyl-CoA thiolase, peroxisomal OS=Homo sapiens GN=ACAA1 PE=1 SV=2 - [THIK_HUMAN]	7.55	1	2	2	5	1	4	0	0.414453	4	38.0017	1.66552	4	5.46037	1.85303	4	12.4735	1.77186	4	5.19738	0.369143	4	20.29	0.792803	4	8.66952	0.975805	4	12.6216	18.515	7.55	2	5	424	44.2639	8.44092
Q14318	Peptidyl-prolyl cis-trans isomerase FKBP8 OS=Homo sapiens GN=FKBP8 PE=1 SV=2 - [FKBP8_HUMAN]	7.52	2	2	2	5	1	4	0	0.577515	4	7.29192	1.27629	4	1.50501	1.60014	4	4.51003	1.40738	4	3.64235	0.18061	4	37.1858	1.98054	4	6.23182	1.31054	4	14.9931	22.6408	7.52	3	5	412	44.5337	4.84326
Q9Y265-2	Isoform 2 of RuvB-like 1 OS=Homo sapiens GN=RUVBL1 - [RUVB1_HUMAN]	7.51	2	2	2	3	1	2	0	8.17175	2	0.610279	0.87287	2	11.5367	0.824318	2	50.0315	0.752603	2	3.0181	1.31537	2	10.539	0.84258	2	6.40306	0.782945	2	1.77516	12.8857	7.51	3	3	386	42.1	6.37939
Q9H3N1	Thioredoxin-related transmembrane protein 1 OS=Homo sapiens GN=TMX1 PE=1 SV=1 - [TMX1_HUMAN]	7.5	1	2	2	14	1	10	0	1.12394	10	13.5306	1.6193	10	9.09553	0.884235	10	14.0468	1.37532	10	15.101	0.82588	10	7.44314	1.48153	10	19.5472	0.92979	10	36.5429	47.4458	7.5	4	14	280	31.7708	4.98291
P82650	28S ribosomal protein S22, mitochondrial OS=Homo sapiens GN=MRPS22 PE=1 SV=1 - [RT22_HUMAN]	7.5	1	1	1	1	1	1		0.918289	1		1.9298	1		1.27107	1		0.445505	1		1.57834	1		1.21	1		1.45031	1		6.21939	7.5	1	1	360	41.2544	7.89893
P78410	Butyrophilin subfamily 3 member A2 OS=Homo sapiens GN=BTN3A2 PE=1 SV=2 - [BT3A2_HUMAN]	7.49	5	2	2	4	1	3	0	0.584634	3	62.5591	1.60596	3	9.45242	0.593479	3	7.27234	1.21451	3	2.12786	1.06081	3	22.1833	1.64863	3	12.0275	1.36736	3	8.33651	17.1987	7.49	3	4	334	36.4046	5.32568
P16157-10	Isoform Er9 of Ankyrin-1 OS=Homo sapiens GN=ANK1 - [ANK1_HUMAN]	7.48	17	11	11	62	1	7	0	9.63081	7	25.2124	0.554724	7	55.0914	0.593555	7	108.331	0.50516	7	34.5491	0.418014	7	32.9617	0.587498	7	71.9237	0.578411	7	41.8505	211.863	7.48	19	62	1806	197.63	6.22705
Q5SSJ5-3	Isoform 3 of Heterochromatin protein 1-binding protein 3 OS=Homo sapiens GN=HP1BP3 - [HP1B3_HUMAN]	7.48	3	3	3	6	1	5	0	0.625161	5	8.47713	0.593253	5	7.2092	0.619099	5	8.44399	1.02405	5	9.2419	0.76152	5	0.656082	0.772083	5	13.8345	0.850454	5	17.7702	18.3547	7.48	4	6	401	44.4069	10.0962
O00299	Chloride intracellular channel protein 1 OS=Homo sapiens GN=CLIC1 PE=1 SV=4 - [CLIC1_HUMAN]	7.47	1	1	1	1	1	1		5.45898	1		0.672938	1		1.81544	1		0.46842	1		0.823994	1		0.574264	1		1.38807	1		4.52636	7.47	1	1	241	26.9057	5.17334
Q9H0U4	Ras-related protein Rab-1B OS=Homo sapiens GN=RAB1B PE=1 SV=1 - [RAB1B_HUMAN]	7.46	6	1	2	14	1	2	0	2.38177	2	1.80141	1.58375	2	4.70103	0.615785	2	10.4486	0.974918	2	2.05821	0.735814	2	0.582196	1.09516	2	1.46017	1.3353	2	2.14875	34.5521	7.46	3	14	201	22.1572	5.73193
Q13247-3	Isoform SRP55-3 of Serine/arginine-rich splicing factor 6 OS=Homo sapiens GN=SRSF6 - [SRSF6_HUMAN]	7.46	3	2	3	4	1	2	0	0.676581	2	54.7765	0.751789	2	7.53312	1.52378	2	47.1699	1.01081	2	30.2416	1.59266	2	22.5696	0.482655	2	12.2965	0.640563	2	18.8232	12.016	7.46	4	4	335	38.3956	11.0044
P41219	Peripherin OS=Homo sapiens GN=PRPH PE=1 SV=2 - [PERI_HUMAN]	7.45	10	0	4	36																									105.715	7.45	7	36	470	53.6184	5.46533
Q9H553-2	Isoform 2 of Alpha-1,3/1,6-mannosyltransferase ALG2 OS=Homo sapiens GN=ALG2 - [ALG2_HUMAN]	7.43	2	2	2	7	1	7	0	0.680185	7	32.6293	2.49309	7	7.78849	0.812202	7	28.3249	1.89533	7	16.7078	0.341446	7	15.8226	1.86731	7	12.198	0.902276	7	12.7405	33.746	7.43	2	7	323	36.9935	8.45557
P36955	Pigment epithelium-derived factor OS=Homo sapiens GN=SERPINF1 PE=1 SV=4 - [PEDF_HUMAN]	7.42	1	3	3	5	1	3	0	4.49285	3	35.7587	1.11529	3	18.4087	0.673109	3	13.2856	0.760149	3	23.6202	0.713321	3	1.23151	1.17135	3	5.49578	1.38381	3	28.4965	18.7989	7.42	5	5	418	46.2833	6.37939
Q4V9L6	Transmembrane protein 119 OS=Homo sapiens GN=TMEM119 PE=2 SV=1 - [TM119_HUMAN]	7.42	1	2	2	3	1	3	0	0.272742	3	27.7966	0.726962	3	5.12138	0.54275	3	17.1215	1.07563	3	18.4265	0.348505	3	18.4809	1.1675	3	4.00303	0.619625	3	7.68285	8.60221	7.42	2	3	283	29.1847	4.57666
P35813-2	Isoform Alpha-2 of Protein phosphatase 1A OS=Homo sapiens GN=PPM1A - [PPM1A_HUMAN]	7.41	3	2	2	3	1	1		5.72439	1		0.606891	1		0.831522	1		0.802417	1		0.886283	1		0.436166	1		0.577941	1		14.0839	7.41	3	3	324	35.9345	5.78271
P62491	Ras-related protein Rab-11A OS=Homo sapiens GN=RAB11A PE=1 SV=3 - [RB11A_HUMAN]	7.41	2	2	2	18	1	14	0	1.82967	14	12.7249	1.20337	14	5.96844	1.02527	14	23.258	1.01658	14	5.6311	1.05151	14	13.8572	1.08044	14	9.6275	1.01317	14	14.6641	45.7065	7.41	4	18	216	24.3784	6.56592
Q96I45	Transmembrane protein 141 OS=Homo sapiens GN=TMEM141 PE=2 SV=1 - [TM141_HUMAN]	7.41	1	1	1	6	1	4	0	0.203624	4	8.05205	0.797726	4	6.30725	1.80514	4	12.3129	0.909012	4	3.87331	4.51286	4	10.4328	0.819297	4	6.06562	1.82324	4	3.27246	14.5682	7.41	2	6	108	11.867	8.49951
P62910	60S ribosomal protein L32 OS=Homo sapiens GN=RPL32 PE=1 SV=2 - [RL32_HUMAN]	7.41	1	1	1	2	1	2	0	1.41416	2	48.3363	1.20913	2	0.342812	0.461949	2	15.5718	0.888927	2	4.21579	0.435539	2	3.29226	1.78796	2	5.90902	0.492388	2	18.4014	4.87456	7.41	1	2	135	15.8498	11.3267
Q9H446	RWD domain-containing protein 1 OS=Homo sapiens GN=RWDD1 PE=1 SV=1 - [RWDD1_HUMAN]	7.41	1	2	2	2	1	2	0	0.82145	2	21.5869	0.501319	2	0.898865	1.07104	2	37.6801	0.555669	2	28.3718	5.39485	2	0.0955291	0.609518	2	59.5663	0.447952	2	49.3297	6.42031	7.41	2	2	243	27.9224	4.1958
P01023	Alpha-2-macroglobulin OS=Homo sapiens GN=A2M PE=1 SV=3 - [A2MG_HUMAN]	7.39	1	7	8	22	1	14	0	9.61791	14	24.3474	1.29364	14	13.9183	0.443943	14	39.2166	0.664931	14	21.7506	0.773317	14	31.3921	1.25666	14	15.2468	0.913217	14	10.6059	69.601	7.39	12	22	1474	163.188	6.45557
Q13098-5	Isoform 4 of COP9 signalosome complex subunit 1 OS=Homo sapiens GN=GPS1 - [CSN1_HUMAN]	7.39	4	3	3	8	1	6	0	7.98452	6	36.6429	0.795082	6	20.6741	0.633177	6	11.7882	0.821474	6	6.18861	0.684499	6	17.6012	0.64703	6	32.7735	0.723245	6	10.0909	29.787	7.39	4	8	487	55.0579	6.60986
P63092-3	Isoform 3 of Guanine nucleotide-binding protein G(s) subunit alpha isoforms short OS=Homo sapiens GN=GNAS - [GNAS2_HUMAN]	7.39	5	3	4	10	1	5	0	1.87479	5	3.54879	1.15441	5	40.517	0.871287	5	43.351	1.04656	5	25.8744	1.0015	5	7.90985	1.22951	5	47.9919	1.00458	5	24.6821	31.2029	7.39	6	10	379	44.1513	6.29053
Q15771	Ras-related protein Rab-30 OS=Homo sapiens GN=RAB30 PE=1 SV=2 - [RAB30_HUMAN]	7.39	1	1	2	3	1	1		0.555762	1		2.1144	1		0.83587	1		1.95561	1		0.424974	1		1.48039	1		1.00193	1		7.92816	7.39	3	3	203	23.0435	4.97021
Q86WV6	Transmembrane protein 173 OS=Homo sapiens GN=TMEM173 PE=1 SV=1 - [TM173_HUMAN]	7.39	1	2	2	4	1	3	0	1.35778	3	108.125	1.01746	3	4.49613	0.70468	3	3.93069	1.41046	3	36.3671	0.188026	3	19.1294	1.93886	3	26.1737	1.03421	3	31.0887	12.7723	7.39	3	4	379	42.1658	7.04932
P35998	26S protease regulatory subunit 7 OS=Homo sapiens GN=PSMC2 PE=1 SV=3 - [PRS7_HUMAN]	7.39	1	3	3	6	1	5	0	4.11972	5	13.78	1.18505	5	16.5304	0.92706	5	32.5464	1.05794	5	11.008	1.64369	5	7.09149	0.867504	5	8.78333	1.13638	5	2.7291	23.4521	7.39	3	6	433	48.6031	5.94775
Q12931	Heat shock protein 75 kDa, mitochondrial OS=Homo sapiens GN=TRAP1 PE=1 SV=3 - [TRAP1_HUMAN]	7.39	1	4	4	7	1	7	0	0.641605	7	32.8882	0.690686	7	15.098	3.83882	7	39.8616	0.786336	7	19.8615	1.08704	7	22.9829	0.599138	7	26.6972	3.79401	7	25.2519	24.1809	7.39	4	7	704	80.0597	8.20654
O43325	LYR motif-containing protein 1 OS=Homo sapiens GN=LYRM1 PE=2 SV=1 - [LYRM1_HUMAN]	7.38	1	1	1	1	1	1		0.448206	1		0.963971	1		0.879647	1		1.08175	1		1.43864	1		1.54104	1		1.039	1		1.66942	7.38	1	1	122	14.2727	9.93506
P07858	Cathepsin B OS=Homo sapiens GN=CTSB PE=1 SV=3 - [CATB_HUMAN]	7.37	1	2	2	8	1	6	0	1.10336	6	11.7807	1.00502	6	31.592	0.377416	6	28.1464	0.553185	6	12.3471	1.05985	6	13.5843	1.20584	6	5.84115	5.2374	6	37.5139	28.588	7.37	4	8	339	37.7968	6.30322
Q99969	Retinoic acid receptor responder protein 2 OS=Homo sapiens GN=RARRES2 PE=1 SV=1 - [RARR2_HUMAN]	7.36	1	1	1	3	1	3	0	0.336055	3	31.3986	1.66991	3	1.08057	0.463186	3	30.7043	1.19583	3	12.7177	0.672894	3	0.384163	1.57367	3	3.38353	3.65058	3	2.78996	10.5643	7.36	1	3	163	18.6058	9.08545
P12277	Creatine kinase B-type OS=Homo sapiens GN=CKB PE=1 SV=1 - [KCRB_HUMAN]	7.35	1	2	2	6	1	3	0	0.331622	3	99.1097	0.653447	3	23.1909	0.236521	3	70.4119	0.302582	3	58.562	7.70005	3	58.1796	1.93744	3	25.6332	0.227266	3	4.0192	21.6755	7.35	4	6	381	42.6173	5.59229
Q13438-2	Isoform 2 of Protein OS-9 OS=Homo sapiens GN=OS9 - [OS9_HUMAN]	7.35	7	5	5	10	1	7	0	0.563215	7	34.8635	0.623189	7	46.8319	0.682286	7	43.5518	1.03089	7	26.6317	2.11874	7	21.4239	0.656776	7	29.7363	0.993226	7	13.6421	31.6161	7.35	7	10	612	69.2754	4.80518
O43657	Tetraspanin-6 OS=Homo sapiens GN=TSPAN6 PE=1 SV=1 - [TSN6_HUMAN]	7.35	1	2	2	4	1	3	0	0.777758	3	8.36607	1.95554	3	1.71546	0.776116	3	13.1678	1.0849	3	5.82268	0.433858	3	0.893085	1.15601	3	10.4852	1.17476	3	23.3469	9.90348	7.35	3	4	245	27.5451	8.104
P02748	Complement component C9 OS=Homo sapiens GN=C9 PE=1 SV=2 - [CO9_HUMAN]	7.33	1	5	5	26	1	3	0	6.63024	3	3.93071	0.610909	3	24.1312	0.52889	3	44.5864	0.483828	3	24.6347	0.430467	3	107.213	0.747648	3	7.65257	2.75185	3	60.9274	94.9259	7.33	10	26	559	63.1327	5.59229
P05362	Intercellular adhesion molecule 1 OS=Homo sapiens GN=ICAM1 PE=1 SV=2 - [ICAM1_HUMAN]	7.33	1	3	3	10	1	5	0	0.73077	5	4.3551	0.820788	5	4.15603	0.352213	5	27.6812	1.85931	5	4.3892	0.712106	5	6.54808	1.26558	5	10.0977	0.948028	5	7.08227	39.9709	7.33	6	10	532	57.789	7.98682
Q06265-3	Isoform 3 of Exosome complex component RRP45 OS=Homo sapiens GN=EXOSC9 - [EXOS9_HUMAN]	7.32	4	2	2	3	1	2	0	1.82996	2	34.317	1.07036	2	56.982	0.861193	2	54.3842	1.12812	2	2.50981	0.738391	2	5.65607	0.776775	2	77.7323	0.962948	2	164.231	12.5155	7.32	3	3	355	39.2101	5.05908
O43493-2	Isoform TGN46 of Trans-Golgi network integral membrane protein 2 OS=Homo sapiens GN=TGOLN2 - [TGON2_HUMAN]	7.32	6	3	3	14	1	8	0	0.329012	8	43.9978	1.55239	8	12.1927	0.561685	8	37.2841	1.2069	8	5.80638	1.5146	8	13.1262	1.09606	8	12.2733	0.784273	8	10.5589	45.494	7.32	5	14	437	45.8525	5.63037
P13473	Lysosome-associated membrane glycoprotein 2 OS=Homo sapiens GN=LAMP2 PE=1 SV=2 - [LAMP2_HUMAN]	7.32	2	2	2	5	1	3	0	0.486967	3	7.63891	0.851629	3	22.6564	2.50128	3	5.61483	1.18194	3	7.77826	3.15896	3	0.22367	1.01273	3	0.00544379	1.89853	3	5.75583	10.7403	7.32	2	5	410	44.9323	5.63037
O60506-2	Isoform 2 of Heterogeneous nuclear ribonucleoprotein Q OS=Homo sapiens GN=SYNCRIP - [HNRPQ_HUMAN]	7.31	5	2	4	11	1	2	0	1.54189	2	6.87567	0.619985	2	1.05773	1.55549	2	36.9623	0.943879	2	11.0507	1.72761	2	14.6054	0.396721	2	17.8434	0.333136	2	54.425	34.2471	7.31	7	11	588	65.6416	8.60205
P36871	Phosphoglucomutase-1 OS=Homo sapiens GN=PGM1 PE=1 SV=3 - [PGM1_HUMAN]	7.3	2	3	3	7	1	4	0	1.74367	4	24.8515	1.18646	4	4.08752	0.506584	4	30.0919	1.23561	4	25.0983	0.982095	4	20.5511	1.20189	4	54.9788	0.796322	4	23.8961	28.6449	7.3	5	7	562	61.4105	6.75635
Q8IXM3	39S ribosomal protein L41, mitochondrial OS=Homo sapiens GN=MRPL41 PE=1 SV=1 - [RM41_HUMAN]	7.3	1	1	1	3	1	2	0	0.182957	2	85.7081	1.3994	2	3.17382	2.19245	2	3.8881	0.528907	2	9.80362	5.71165	2	5.61753	1.48568	2	4.18312	1.49109	2	4.34606	6.12507	7.3	2	3	137	15.373	9.56885
P17568	NADH dehydrogenase [ubiquinone] 1 beta subcomplex subunit 7 OS=Homo sapiens GN=NDUFB7 PE=1 SV=4 - [NDUB7_HUMAN]	7.3	1	1	1	3	1	3	0	0.390126	3	12.5796	2.16784	3	2.0229	0.47853	3	0.940341	1.30259	3	0.496151	1.09012	3	4.70563	2.9844	3	0.971769	0.378646	3	26.2197	0	7.3	1	3	137	16.3913	8.92432
P15153	Ras-related C3 botulinum toxin substrate 2 OS=Homo sapiens GN=RAC2 PE=1 SV=1 - [RAC2_HUMAN]	7.29	4	2	2	14	1	10	0	6.93697	10	18.4255	0.880149	10	9.54547	0.540474	10	13.5131	0.826655	10	5.32003	0.639734	10	11.1032	0.991203	10	23.8242	1.01409	10	17.8537	42.9318	7.29	3	14	192	21.4151	7.60596
Q15526-2	Isoform 2 of Surfeit locus protein 1 OS=Homo sapiens GN=SURF1 - [SURF1_HUMAN]	7.29	2	2	2	8	1	6	0	0.225274	6	30.8975	1.19669	6	5.99927	2.83935	6	6.70042	1.74941	6	6.22655	1.3506	6	17.9586	1.22461	6	32.4452	3.93106	6	3.02547	24.7739	7.29	3	8	288	31.9586	9.36377
P19367-4	Isoform 4 of Hexokinase-1 OS=Homo sapiens GN=HK1 - [HXK1_HUMAN]	7.29	5	7	7	20	1	16	0	1.7573	16	20.8288	1.00522	16	18.0762	1.04334	16	22.3547	1.15105	16	9.86777	0.621746	16	29.5923	0.427803	16	37.9064	6.14023	16	19.4166	59.7113	7.29	9	20	905	101.02	6.90283
Q9UHY7	Enolase-phosphatase E1 OS=Homo sapiens GN=ENOPH1 PE=1 SV=1 - [ENOPH_HUMAN]	7.28	2	2	2	5	1	3	0	2.09303	3	4.67574	0.834568	3	12.2091	1.11388	3	17.8463	0.575815	3	18.2393	3.01341	3	23.0459	0.840229	3	20.6804	0.638144	3	16.0086	18.6775	7.28	3	5	261	28.9145	4.77979
P11233	Ras-related protein Ral-A OS=Homo sapiens GN=RALA PE=1 SV=1 - [RALA_HUMAN]	7.28	1	2	2	5	1	4	0	2.11405	4	12.3766	1.14992	4	7.93608	1.40276	4	35.7789	0.982112	4	3.50207	1.11408	4	7.50612	1.3516	4	18.0816	1.13614	4	4.80335	13.7779	7.28	3	5	206	23.552	7.10791
P27361-3	Isoform 3 of Mitogen-activated protein kinase 3 OS=Homo sapiens GN=MAPK3 - [MK03_HUMAN]	7.28	5	2	2	5	1	3	0	1.30652	3	1.68775	0.537172	3	1.11487	0.995185	3	6.9634	0.750677	3	7.93257	2.54281	3	7.37173	0.707686	3	0.827875	1.19295	3	2.3029	15.0582	7.28	3	5	357	40.0625	7.53271
P27824	Calnexin OS=Homo sapiens GN=CANX PE=1 SV=2 - [CALX_HUMAN]	7.26	1	4	4	41	1	29	0	1.09002	29	41.8981	1.6634	29	19.8731	0.656922	29	63.9732	0.96593	29	29.0288	1.65962	29	12.4806	1.96251	29	20.1053	1.84553	29	15.0914	136.884	7.26	5	41	592	67.5259	4.60205
P61088	Ubiquitin-conjugating enzyme E2 N OS=Homo sapiens GN=UBE2N PE=1 SV=1 - [UBE2N_HUMAN]	7.24	2	1	1	7	1	5	0	0.862583	5	4.65536	0.570282	5	17.8679	0.560819	5	10.8214	0.575173	5	10.9987	3.5439	5	12.5667	0.87807	5	8.01809	0.936642	5	2.3138	25.205	7.24	2	7	152	17.127	6.56592
Q9Y3D6	Mitochondrial fission 1 protein OS=Homo sapiens GN=FIS1 PE=1 SV=2 - [FIS1_HUMAN]	7.24	1	1	1	4	1	4	0	0.290038	4	30.1133	1.05632	4	14.2132	1.05154	4	12.5759	1.21819	4	5.9155	4.34422	4	6.68907	1.62975	4	5.14638	1.24964	4	5.9592	9.70014	7.24	1	4	152	16.927	8.79248
O95782-2	Isoform B of AP-2 complex subunit alpha-1 OS=Homo sapiens GN=AP2A1 - [AP2A1_HUMAN]	7.23	2	3	6	23	1	5	0	1.32761	5	34.776	0.988703	5	12.1446	1.67638	5	186.882	1.25905	5	50.8927	1.21392	5	21.2433	1.02998	5	14.9584	0.719543	5	11.3387	71.2973	7.23	10	23	955	105.295	7.66455
Q14204	Cytoplasmic dynein 1 heavy chain 1 OS=Homo sapiens GN=DYNC1H1 PE=1 SV=5 - [DYHC1_HUMAN]	7.23	1	29	29	80	1	61	0	1.51874	61	29.7461	1.77764	61	13.8275	0.853908	61	38.6939	1.13974	61	22.5958	0.433428	61	34.4989	1.90644	61	30.646	1.51806	61	17.5408	281.043	7.23	39	80	4646	532.072	6.40479
Q9NX18	Succinate dehydrogenase assembly factor 2, mitochondrial OS=Homo sapiens GN=SDHAF2 PE=1 SV=1 - [SDHF2_HUMAN]	7.23	1	1	1	4	1	3	0	0.429926	3	1.8001	0.464112	3	18.2913	1.52546	3	31.3658	0.27577	3	22.9199	7.03189	3	38.0627	0.580014	3	29.1018	0.955528	3	4.0983	13.1946	7.23	1	4	166	19.587	6.80029
Q13636	Ras-related protein Rab-31 OS=Homo sapiens GN=RAB31 PE=1 SV=1 - [RAB31_HUMAN]	7.22	1	1	1	6	1	6	0	2.07343	6	6.16637	0.995052	6	3.58478	0.477063	6	53.5896	1.33294	6	7.89867	0.580742	6	11.6488	1.9477	6	10.4354	2.40846	6	21.649	26.6054	7.22	1	6	194	21.5549	7.06396
Q9UHQ9	NADH-cytochrome b5 reductase 1 OS=Homo sapiens GN=CYB5R1 PE=1 SV=1 - [NB5R1_HUMAN]	7.21	1	2	2	7	1	5	0	0.244707	5	13.1975	2.10639	5	5.17191	0.856113	5	7.34656	0.987799	5	5.84652	0.0892822	5	14.0691	0.990536	5	4.12052	4.99503	5	0.973505	22.1912	7.21	4	7	305	34.0732	9.37842
Q8WUY1	UPF0670 protein C8orf55 OS=Homo sapiens GN=C8orf55 PE=1 SV=2 - [CH055_HUMAN]	7.21	1	2	2	8	1	7	0	0.5766	7	11.5472	1.81797	7	11.7864	1.46353	7	13.07	1.4097	7	25.3117	0.694611	7	31.9459	1.43362	7	9.498	1.77202	7	12.9332	20.1577	7.21	2	8	208	23.8499	9.5542
P35908	Keratin, type II cytoskeletal 2 epidermal OS=Homo sapiens GN=KRT2 PE=1 SV=2 - [K22E_HUMAN]	7.2	7	2	5	13	1	2	0	8.30427	2	23.974	1.57314	2	1.70543	1.61407	2	2.61197	0.548083	2	1.68967	0.243041	2	6.05088	1.02323	2	13.3669	0.565834	2	45.194	39.6908	7.2	9	13	639	65.3932	8.00146
P53621	Coatomer subunit alpha OS=Homo sapiens GN=COPA PE=1 SV=2 - [COPA_HUMAN]	7.19	2	7	7	12	1	10	0	1.79184	10	22.6261	1.0672	10	13.8391	1.63117	10	31.8685	1.32965	10	23.8358	0.575086	10	18.8703	1.00005	10	22.8022	1.07457	10	24.8773	42.9464	7.19	9	12	1224	138.258	7.66455
Q96DE0	U8 snoRNA-decapping enzyme OS=Homo sapiens GN=NUDT16 PE=1 SV=2 - [NUD16_HUMAN]	7.18	1	1	1	1																									4.28928	7.18	1	1	195	21.2601	6.88818
P50895	Basal cell adhesion molecule OS=Homo sapiens GN=BCAM PE=1 SV=2 - [BCAM_HUMAN]	7.17	1	4	4	14	1	8	0	2.15232	8	21.1193	0.945418	8	13.7463	0.806896	8	16.7825	1.08604	8	16.3236	2.13844	8	8.91201	2.56693	8	30.7402	1.40636	8	5.32448	53.4827	7.17	7	14	628	67.3626	5.80811
P35222	Catenin beta-1 OS=Homo sapiens GN=CTNNB1 PE=1 SV=1 - [CTNB1_HUMAN]	7.17	1	4	4	8	1	6	0	0.713664	6	16.458	1.33405	6	12.5126	0.436373	6	80.4777	1.41359	6	11.6872	1.02569	6	70.6448	1.51388	6	20.2101	0.494474	6	37.2552	26.5455	7.17	6	8	781	85.4422	5.85889
P04062-2	Isoform Short of Glucosylceramidase OS=Homo sapiens GN=GBA - [GLCM_HUMAN]	7.17	3	3	3	12	1	7	0	0.428892	7	66.2809	0.832797	7	4.46336	0.480725	7	19.43	0.743089	7	8.70211	1.95864	7	8.6464	0.871152	7	3.31863	1.46772	7	10.343	42.2896	7.17	5	12	516	57.4181	7.62061
Q8NC56	LEM domain-containing protein 2 OS=Homo sapiens GN=LEMD2 PE=1 SV=1 - [LEMD2_HUMAN]	7.16	1	3	3	7	1	5	0	0.530814	5	29.3363	1.57408	5	2.73291	1.82831	5	6.20119	1.25181	5	16.042	0.70009	5	9.81317	1.54329	5	3.66181	1.05435	5	26.1904	23.3666	7.16	5	7	503	56.9395	8.99756
Q16795	NADH dehydrogenase [ubiquinone] 1 alpha subcomplex subunit 9, mitochondrial OS=Homo sapiens GN=NDUFA9 PE=1 SV=2 - [NDUA9_HUMAN]	7.16	1	2	2	3	1	2	0	0.348598	2	24.9936	1.83098	2	39.8237	1.62649	2	9.7108	2.18927	2	32.3473	0.410919	2	58.6938	1.49148	2	83.4898	1.4679	2	23.9391	8.16046	7.16	3	3	377	42.4826	9.80322
O00116	Alkyldihydroxyacetonephosphate synthase, peroxisomal OS=Homo sapiens GN=AGPS PE=1 SV=1 - [ADAS_HUMAN]	7.14	1	3	3	7	1	4	0	0.570186	4	35.0084	1.67367	4	16.1521	1.73801	4	11.0271	1.73892	4	5.98208	0.269585	4	70.0887	1.33044	4	30.8259	1.11081	4	14.0069	30.5208	7.14	5	7	658	72.8658	7.34229
P21912	Succinate dehydrogenase [ubiquinone] iron-sulfur subunit, mitochondrial OS=Homo sapiens GN=SDHB PE=1 SV=3 - [DHSB_HUMAN]	7.14	1	2	2	10	1	9	0	0.422064	9	142.022	0.929329	9	20.7474	1.12505	9	17.4126	0.987331	9	12.1095	2.61875	9	21.908	1.03741	9	23.4966	1.69546	9	18.9078	32.5494	7.14	3	10	280	31.6088	8.76318
P68366	Tubulin alpha-4A chain OS=Homo sapiens GN=TUBA4A PE=1 SV=1 - [TBA4A_HUMAN]	7.14	6	1	3	54	1	1		0.798181	1		0.663954	1		0.928406	1		0.618587	1		0.436611	1		0.411764	1		0.668048	1		162.366	7.14	5	54	448	49.8924	5.05908
Q9BQE3	Tubulin alpha-1C chain OS=Homo sapiens GN=TUBA1C PE=1 SV=1 - [TBA1C_HUMAN]	7.13	8	1	3	55	1	1		1.31076	1		1.45024	1		1.01973	1		0.995756	1		0.728627	1		0.833538	1		1.3783	1		168.949	7.13	6	55	449	49.8635	5.09717
P62714	Serine/threonine-protein phosphatase 2A catalytic subunit beta isoform OS=Homo sapiens GN=PPP2CB PE=1 SV=1 - [PP2AB_HUMAN]	7.12	3	2	2	10	1	9	0	6.36383	9	25.2645	0.694068	9	5.96778	0.819476	9	11.0556	0.631863	9	9.40779	1.35481	9	8.49195	0.57194	9	14.9942	0.817424	9	8.42496	32.6689	7.12	2	10	309	35.5523	5.42725
Q09666	Neuroblast differentiation-associated protein AHNAK OS=Homo sapiens GN=AHNAK PE=1 SV=2 - [AHNK_HUMAN]	7.11	10	8	10	46	1	18	0	0.997631	18	21.7346	1.12877	18	11.2648	0.591228	18	22.1378	1.04259	18	10.982	0.542927	18	25.1915	1.8877	18	17.1247	1.29394	18	12.1784	86.2745	7.11	16	46	5890	628.699	6.15088
P13639	Elongation factor 2 OS=Homo sapiens GN=EEF2 PE=1 SV=4 - [EF2_HUMAN]	7.11	1	5	5	19	1	13	0	5.31579	13	13.7274	0.812582	13	8.15357	1.2758	13	18.5223	0.683115	13	32.4051	1.95733	13	32.9881	1.02807	13	11.3874	1.11621	13	9.71057	72.4685	7.11	7	19	858	95.277	6.82959
Q15118	[Pyruvate dehydrogenase [lipoamide]] kinase isozyme 1, mitochondrial OS=Homo sapiens GN=PDK1 PE=1 SV=1 - [PDK1_HUMAN]	7.11	1	3	3	6	1	4	0	0.347222	4	10.1275	0.955858	4	3.88127	0.557241	4	29.3762	0.688412	4	11.6999	1.24357	4	13.2882	0.48052	4	7.10782	2.02899	4	1.78004	17.7998	7.11	5	6	436	49.213	8.80713
P26373	60S ribosomal protein L13 OS=Homo sapiens GN=RPL13 PE=1 SV=4 - [RL13_HUMAN]	7.11	1	2	2	10	1	8	0	0.449205	8	35.9291	2.15712	8	5.41574	1.31098	8	11.8877	1.10583	8	18.9802	0.296344	8	7.68706	1.46057	8	19.2235	1.34197	8	5.46127	27.9879	7.11	3	10	211	24.2465	11.6489
P21399	Cytoplasmic aconitate hydratase OS=Homo sapiens GN=ACO1 PE=1 SV=3 - [ACOC_HUMAN]	7.09	1	5	5	9	1	7	0	1.27168	7	11.8233	1.36558	7	7.33091	0.793289	7	33.4123	1.42155	7	14.7138	0.961166	7	14.5853	1.38089	7	21.4156	1.03455	7	19.5802	31.6004	7.09	7	9	889	98.3366	6.68311
P08686	Steroid 21-hydroxylase OS=Homo sapiens GN=CYP21A2 PE=1 SV=1 - [CP21A_HUMAN]	7.09	1	3	3	23	1	18	0	0.291127	18	206.497	2.62136	18	17.3324	0.732024	18	45.7868	1.56504	18	16.0011	0.155929	18	153.545	2.58594	18	28.1314	0.24365	18	160.512	98.7232	7.09	5	23	494	55.8516	7.81104
Q15691	Microtubule-associated protein RP/EB family member 1 OS=Homo sapiens GN=MAPRE1 PE=1 SV=3 - [MARE1_HUMAN]	7.09	3	3	3	6	1	4	0	2.39232	4	6.28505	0.454233	4	29.8973	0.87519	4	62.8093	0.739648	4	15.5047	3.37202	4	22.7007	0.495283	4	19.5348	0.671691	4	8.14393	16.6755	7.09	4	6	268	29.9802	5.13525
Q14980-2	Isoform 2 of Nuclear mitotic apparatus protein 1 OS=Homo sapiens GN=NUMA1 - [NUMA1_HUMAN]	7.09	2	14	14	30	1	24	0	0.764181	24	54.8438	0.744905	24	12.9636	1.72425	24	41.6147	1.66216	24	18.56	1.1856	24	22.2454	0.851616	24	18.0136	0.529417	24	37.2055	98.728	7.09	18	30	2101	236.372	5.79541
P53999	Activated RNA polymerase II transcriptional coactivator p15 OS=Homo sapiens GN=SUB1 PE=1 SV=3 - [TCP4_HUMAN]	7.09	1	1	1	2	1	1		0.59855	1		0.823119	1		1.15264	1		0.819997	1		1.25842	1		0.444736	1		1.04015	1		3.37668	7.09	2	2	127	14.3864	9.59814
P55056	Apolipoprotein C-IV OS=Homo sapiens GN=APOC4 PE=1 SV=1 - [APOC4_HUMAN]	7.09	1	1	1	1	1	1		2.56254	1		0.542684	1		0.330446	1		0.845307	1		0.559309	1		4.39469	1		0.543398	1		1.97356	7.09	1	1	127	14.5435	8.92432
P36543	V-type proton ATPase subunit E 1 OS=Homo sapiens GN=ATP6V1E1 PE=1 SV=1 - [VATE1_HUMAN]	7.08	2	2	2	7	1	5	0	1.3062	5	13.186	0.546634	5	32.8404	1.84157	5	7.37511	1.04965	5	9.39312	3.3863	5	5.27212	0.484725	5	19.1572	0.808518	5	13.7565	20.2095	7.08	4	7	226	26.1288	8.00146
Q9UPT5-4	Isoform 4 of Exocyst complex component 7 OS=Homo sapiens GN=EXOC7 - [EXOC7_HUMAN]	7.07	23	2	3	5	1	3	0	1.54027	3	10.7814	0.854717	3	4.78467	1.39725	3	20.6098	0.968422	3	12.9151	1.9224	3	14.5626	1.13442	3	20.0137	0.821931	3	17.7848	12.7874	7.07	4	5	283	32.4307	6.45557
Q96HR9	Receptor expression-enhancing protein 6 OS=Homo sapiens GN=REEP6 PE=1 SV=1 - [REEP6_HUMAN]	7.07	1	1	1	2	1	2	0	0.340651	2	213.104	1.59097	2	15.271	1.64613	2	12.7969	1.95606	2	2.24909	2.71098	2	2.95097	1.90054	2	16.2773	0.750559	2	28.7218	7.82114	7.07	1	2	184	20.7198	8.55811
P49913	Cathelicidin antimicrobial peptide OS=Homo sapiens GN=CAMP PE=1 SV=1 - [CAMP_HUMAN]	7.06	1	1	1	1																									3.47932	7.06	1	1	170	19.2892	9.40771
P62879	Guanine nucleotide-binding protein G(I)/G(S)/G(T) subunit beta-2 OS=Homo sapiens GN=GNB2 PE=1 SV=3 - [GBB2_HUMAN]	7.06	1	1	1	1	1	1		4.39265	1		1.51918	1		0.813067	1		0.801456	1		1.11809	1		4.92834	1		1.33877	1		5.89686	7.06	1	1	340	37.3071	5.99854
P23141	Liver carboxylesterase 1 OS=Homo sapiens GN=CES1 PE=1 SV=2 - [EST1_HUMAN]	7.05	2	3	3	13	1	6	0	0.176957	6	25.6455	0.222834	6	22.6806	0.120782	6	44.1	0.826152	6	9.16234	0.128594	6	106.943	1.07293	6	11.3464	4.06811	6	7.75326	40.5889	7.05	5	13	567	62.4812	6.59521
P78417	Glutathione S-transferase omega-1 OS=Homo sapiens GN=GSTO1 PE=1 SV=2 - [GSTO1_HUMAN]	7.05	1	2	2	4	1	2	0	9.82543	2	17.9222	0.734153	2	15.034	0.690565	2	28.5823	0.835653	2	25.0384	1.1083	2	63.7199	0.716359	2	14.8256	0.622352	2	69.5882	11.1286	7.05	2	4	241	27.548	6.59521
Q9NPJ6	Mediator of RNA polymerase II transcription subunit 4 OS=Homo sapiens GN=MED4 PE=1 SV=1 - [MED4_HUMAN]	7.04	1	2	2	2																									4.84442	7.04	2	2	270	29.7269	5.09717
P37802	Transgelin-2 OS=Homo sapiens GN=TAGLN2 PE=1 SV=3 - [TAGL2_HUMAN]	7.04	1	1	1	2																									8.16476	7.04	1	2	199	22.3772	8.25049
O60783	28S ribosomal protein S14, mitochondrial OS=Homo sapiens GN=MRPS14 PE=1 SV=1 - [RT14_HUMAN]	7.03	1	1	1	2	1	1		0.839983	1		1.21513	1		1.11174	1		0.942791	1		1.27203	1		1.09111	1		0.796204	1		4.53424	7.03	2	2	128	15.129	11.4146
Q08752	Peptidyl-prolyl cis-trans isomerase D OS=Homo sapiens GN=PPID PE=1 SV=3 - [PPID_HUMAN]	7.03	1	3	3	3	1	3	0	3.31764	3	45.255	0.369583	3	31.8977	1.45048	3	16.6465	0.330245	3	31.952	6.48481	3	8.42174	0.484121	3	65.5839	0.401166	3	12.5521	10.0185	7.03	3	3	370	40.7379	7.21045
Q9NT62	Ubiquitin-like-conjugating enzyme ATG3 OS=Homo sapiens GN=ATG3 PE=1 SV=1 - [ATG3_HUMAN]	7.01	2	2	2	4	1	4	0	1.93372	4	42.848	0.343488	4	72.968	0.621888	4	38.1349	0.423937	4	79.4229	3.91095	4	25.3406	0.456651	4	52.9943	0.45043	4	48.1586	13.2621	7.01	2	4	314	35.8415	4.7417
Q9BTX3-2	Isoform 2 of Transmembrane protein 208 OS=Homo sapiens GN=TMEM208 - [TM208_HUMAN]	7	2	1	1	2	1	2	0	0.753869	2	3.9264	1.14687	2	2.15235	2.34529	2	3.11444	1.92425	2	1.94848	0.758299	2	1.08571	0.858616	2	1.05124	1.45755	2	4.09551	4.9122	7	1	2	100	11.0314	7.18115
Q95604	HLA class I histocompatibility antigen, Cw-17 alpha chain OS=Homo sapiens GN=HLA-C PE=1 SV=1 - [1C17_HUMAN]	6.99	6	0	2	26																									83.6605	6.99	3	26	372	41.2126	6.80029
Q9Y2X3	Nucleolar protein 58 OS=Homo sapiens GN=NOP58 PE=1 SV=1 - [NOP58_HUMAN]	6.99	1	3	3	8	1	5	0	0.843196	5	4.3401	1.55986	5	4.66893	1.08018	5	4.67189	1.51307	5	5.14558	0.143865	5	22.9245	1.41282	5	13.4999	0.772071	5	3.0421	19.394	6.99	5	8	529	59.5405	8.92432
O00151	PDZ and LIM domain protein 1 OS=Homo sapiens GN=PDLIM1 PE=1 SV=4 - [PDLI1_HUMAN]	6.99	1	2	2	3	1	3	0	3.79963	3	0.187237	0.622619	3	11.0233	0.822708	3	1.99842	0.973713	3	2.76392	2.2201	3	0.436587	0.717076	3	24.778	0.858656	3	10.8262	10.905	6.99	2	3	329	36.049	7.02002
Q93062-4	Isoform D of RNA-binding protein with multiple splicing OS=Homo sapiens GN=RBPMS - [RBPMS_HUMAN]	6.99	5	1	1	2	1	2	0	0.92248	2	31.4062	1.66771	2	2.95724	1.3099	2	8.69599	1.16767	2	7.90746	1.00186	2	11.4411	1.16775	2	0.6213	2.49308	2	1.56398	5.81884	6.99	1	2	143	15.7842	8.38232
Q96N66-3	Isoform 3 of Lysophospholipid acyltransferase 7 OS=Homo sapiens GN=MBOAT7 - [MBOA7_HUMAN]	6.98	3	2	2	17	1	9	0	0.480962	9	25.5847	2.50747	9	14.5359	1.25719	9	8.55912	1.78085	9	22.6038	0.212436	9	73.093	1.65762	9	18.5226	1.01169	9	11.1082	66.2758	6.98	4	17	344	38.4449	8.86572
Q6P996	Pyridoxal-dependent decarboxylase domain-containing protein 1 OS=Homo sapiens GN=PDXDC1 PE=1 SV=2 - [PDXD1_HUMAN]	6.98	3	5	5	9	1	6	0	0.968566	6	33.6811	0.721729	6	14.6944	2.74716	6	44.4219	0.739866	6	12.0221	1.33688	6	26.8114	1.01194	6	27.0434	1.24253	6	14.2978	33.354	6.98	7	9	788	86.6523	5.37646
P61106	Ras-related protein Rab-14 OS=Homo sapiens GN=RAB14 PE=1 SV=4 - [RAB14_HUMAN]	6.98	1	2	2	12	1	11	0	1.13998	11	17.5826	1.36655	11	11.2592	1.0472	11	8.02232	1.26634	11	5.07574	1.04544	11	16.2074	1.3024	11	23.8661	1.14408	11	15.9253	31.0928	6.98	3	12	215	23.8819	6.21436
P46060	Ran GTPase-activating protein 1 OS=Homo sapiens GN=RANGAP1 PE=1 SV=1 - [RAGP1_HUMAN]	6.98	1	3	3	4	1	3	0	3.47964	3	10.8309	1.0903	3	1.17029	0.628872	3	1.98645	0.917182	3	18.2194	1.36537	3	40.9609	1.0696	3	18.8838	0.952221	3	10.1178	17.125	6.98	4	4	587	63.5023	4.67822
Q9NZJ9-3	Isoform 3 of Diphosphoinositol polyphosphate phosphohydrolase 2 OS=Homo sapiens GN=NUDT4 - [NUDT4_HUMAN]	6.98	5	1	1	1	1	1		5.95158	1		0.687841	1		1.55929	1		0.753779	1		1.33511	1		0.998064	1		0.996682	1		2.92591	6.98	1	1	129	14.3864	5.5542
Q969Z0	Protein TBRG4 OS=Homo sapiens GN=TBRG4 PE=1 SV=1 - [TBRG4_HUMAN]	6.97	2	3	4	6	1	4	0	0.943079	4	39.7805	0.75487	4	34.7633	4.82502	4	69.218	1.07252	4	18.4769	1.02538	4	40.3817	0.845818	4	10.5787	1.62206	4	3.06454	23.7585	6.97	6	6	631	70.6934	7.41553
Q8NFZ8	Cell adhesion molecule 4 OS=Homo sapiens GN=CADM4 PE=1 SV=1 - [CADM4_HUMAN]	6.96	1	2	2	3	1	1		0.616257	1		0.537217	1		0.773087	1		0.868395	1		1.51235	1		0.76042	1		1.93088	1		14.1637	6.96	3	3	388	42.7588	6.30322
Q6ZWL3-2	Isoform 2 of Cytochrome P450 4V2 OS=Homo sapiens GN=CYP4V2 - [CP4V2_HUMAN]	6.96	2	3	3	4	1	3	0	0.488469	3	67.5004	1.88211	3	10.5265	0.962615	3	0.851569	1.97305	3	23.2917	0.407677	3	10.087	1.46272	3	11.5558	0.586714	3	31.4718	12.4981	6.96	4	4	503	58.1288	6.75635
Q8N5N7	39S ribosomal protein L50, mitochondrial OS=Homo sapiens GN=MRPL50 PE=1 SV=2 - [RM50_HUMAN]	6.96	1	1	1	4	1	3	0	0.189019	3	0.365611	0.861497	3	4.56002	2.63142	3	8.11331	0.474217	3	5.73688	3.60177	3	7.20185	0.543789	3	1.36978	1.07114	3	21.6568	10.9856	6.96	2	4	158	18.3134	7.88428
P56557	Transmembrane protein 50B OS=Homo sapiens GN=TMEM50B PE=1 SV=2 - [TM50B_HUMAN]	6.96	1	1	1	3	1	3	0	2.58231	3	5.17337	1.78557	3	7.05108	0.592783	3	17.0276	0.824742	3	1.7691	0.362123	3	0.965925	1.528	3	5.63187	1.16786	3	0.719484	10.7736	6.96	1	3	158	17.9238	5.38916
Q9BRK5-4	Isoform 4 of 45 kDa calcium-binding protein OS=Homo sapiens GN=SDF4 - [CAB45_HUMAN]	6.93	5	2	2	7	1	4	0	0.329956	4	4.86098	1.49631	4	5.62445	0.939214	4	3.72502	0.823088	4	5.28247	1.77296	4	3.71968	0.810589	4	6.08106	0.911767	4	8.54875	19.4041	6.93	3	7	202	23.0165	6.29053
Q9NPA8	Enhancer of yellow 2 transcription factor homolog OS=Homo sapiens GN=ENY2 PE=1 SV=1 - [ENY2_HUMAN]	6.93	1	1	1	2	1	1		0.505826	1		0.362744	1		1.23993	1		0.61432	1		4.66022	1		0.452669	1		0.852868	1		4.94022	6.93	2	2	101	11.5213	9.33447
P0CB43	Protein FAM203B OS=Homo sapiens GN=FAM203B PE=3 SV=1 - [F203B_HUMAN]	6.92	2	3	3	4	1	3	0	1.58121	3	45.1652	0.494661	3	0.733368	4.41415	3	7.96092	0.642981	3	16.9598	1.80626	3	7.44903	0.972662	3	2.17973	1.02739	3	1.02768	12.8593	6.92	4	4	390	42.1017	4.83057
Q16775-2	Isoform 2 of Hydroxyacylglutathione hydrolase, mitochondrial OS=Homo sapiens GN=HAGH - [GLO2_HUMAN]	6.92	2	2	2	5	1	3	0	6.99088	3	8.40643	0.655983	3	12.519	0.664319	3	4.67983	0.67584	3	2.86757	0.663987	3	11.4687	0.628115	3	76.6947	1.0595	3	21.9167	9.76691	6.92	3	5	260	28.8416	7.32764
P05108	Cholesterol side-chain cleavage enzyme, mitochondrial OS=Homo sapiens GN=CYP11A1 PE=1 SV=2 - [CP11A_HUMAN]	6.91	1	3	3	17	1	13	0	0.107906	13	72.5391	1.29887	13	10.3972	0.565476	13	34.2256	1.9525	13	20.5738	0.559432	13	18.5328	1.27738	13	20.7581	0.597244	13	19.9815	61.8969	6.91	5	17	521	60.0641	8.83643
Q9NX00	Transmembrane protein 160 OS=Homo sapiens GN=TMEM160 PE=2 SV=1 - [TM160_HUMAN]	6.91	1	1	1	4	1	2	0	0.730465	2	7.17455	1.06999	2	1.12656	1.90689	2	12.5328	1.79246	2	13.2408	1.01465	2	8.57591	1.25466	2	16.9172	3.30469	2	20.1846	10.7797	6.91	2	4	188	19.645	8.03076
O75223	Gamma-glutamylcyclotransferase OS=Homo sapiens GN=GGCT PE=1 SV=1 - [GGCT_HUMAN]	6.91	1	1	1	1	1	1		1.22872	1		0.656938	1		0.381759	1		0.924915	1		0.849571	1		1.08856	1		0.396453	1		2.40263	6.91	1	1	188	20.9943	5.13525
P00734	Prothrombin OS=Homo sapiens GN=F2 PE=1 SV=2 - [THRB_HUMAN]	6.91	1	4	4	9	1	4	0	6.90029	4	30.4415	0.900976	4	19.9409	0.773211	4	36.1536	0.749357	4	22.9667	0.686437	4	31.5215	0.933193	4	58.2197	0.819403	4	20.1669	36.6294	6.91	4	9	622	69.9921	5.89697
P09525	Annexin A4 OS=Homo sapiens GN=ANXA4 PE=1 SV=4 - [ANXA4_HUMAN]	6.9	1	2	2	4	1	3	0	1.44471	3	15.772	0.504843	3	39.7367	0.441052	3	19.1908	0.413467	3	7.85765	2.90193	3	16.2119	1.24059	3	0.230366	1.13416	3	12.0648	11.0499	6.9	3	4	319	35.8601	6.12549
P57105	Synaptojanin-2-binding protein OS=Homo sapiens GN=SYNJ2BP PE=1 SV=2 - [SYJ2B_HUMAN]	6.9	1	1	1	5	1	3	0	0.170342	3	41.6121	0.656716	3	0.934257	1.50798	3	3.26536	1.92254	3	0.447911	1.80672	3	0.0986838	0.586595	3	6.22661	0.973819	3	33.5074	15.4122	6.9	2	5	145	15.9182	6.30322
Q96DA6	Mitochondrial import inner membrane translocase subunit TIM14 OS=Homo sapiens GN=DNAJC19 PE=1 SV=3 - [TIM14_HUMAN]	6.9	1	1	1	4	1	3	0	0.161277	3	10.4276	0.69335	3	25.6733	1.82832	3	10.3629	0.86358	3	10.3881	3.12177	3	5.06012	1.12967	3	2.29883	2.50296	3	7.97788	5.70313	6.9	2	4	116	12.4907	10.0962
Q15819	Ubiquitin-conjugating enzyme E2 variant 2 OS=Homo sapiens GN=UBE2V2 PE=1 SV=4 - [UB2V2_HUMAN]	6.9	5	1	1	4	1	2	0	2.30669	2	9.79658	0.494987	2	20.2692	0.736436	2	13.866	0.712921	2	1.20655	2.06756	2	2.17033	0.774822	2	1.61621	0.693808	2	7.21931	14.5399	6.9	2	4	145	16.3522	8.08936
Q9H2U2-3	Isoform 3 of Inorganic pyrophosphatase 2, mitochondrial OS=Homo sapiens GN=PPA2 - [IPYR2_HUMAN]	6.89	3	2	2	2	1	2	0	0.706002	2	42.822	0.603055	2	32.0168	1.45072	2	0.349885	0.479788	2	20.8331	1.56134	2	46.9351	0.585821	2	13.8198	1.58276	2	20.4329	2.08292	6.89	2	2	305	34.6356	8.45557
P49189	4-trimethylaminobutyraldehyde dehydrogenase OS=Homo sapiens GN=ALDH9A1 PE=1 SV=3 - [AL9A1_HUMAN]	6.88	1	3	3	11	1	6	0	1.74595	6	14.5537	0.922428	6	9.62048	1.52673	6	19.343	1.06296	6	12.2672	0.851244	6	13.4459	1.04726	6	19.4413	1.58468	6	16.3779	41.7215	6.88	5	11	494	53.767	5.87158
Q15046	Lysine--tRNA ligase OS=Homo sapiens GN=KARS PE=1 SV=3 - [SYK_HUMAN]	6.87	2	3	3	13	1	7	0	2.2255	7	23.5964	0.811887	7	13.4741	1.21493	7	20.4089	0.629985	7	40.8762	2.26879	7	22.5895	0.646939	7	23.3855	1.48283	7	19.456	52.8253	6.87	6	13	597	68.0046	6.354
Q9Y2T7	Y-box-binding protein 2 OS=Homo sapiens GN=YBX2 PE=1 SV=2 - [YBOX2_HUMAN]	6.87	1	1	1	1																									2.28584	6.87	1	1	364	38.4948	10.7993
Q86VU5	Catechol O-methyltransferase domain-containing protein 1 OS=Homo sapiens GN=COMTD1 PE=1 SV=1 - [CMTD1_HUMAN]	6.87	1	2	2	3	1	3	0	0.509255	3	41.26	1.22994	3	9.90237	2.7071	3	5.70796	2.33717	3	3.7145	1.83886	3	15.8396	1.30594	3	0.0734095	3.16854	3	9.12598	8.80531	6.87	2	3	262	28.7904	8.38232
Q9BQC6	Ribosomal protein 63, mitochondrial OS=Homo sapiens GN=MRP63 PE=2 SV=1 - [RT63_HUMAN]	6.86	1	1	1	3	1	2	0	0.219253	2	3.74022	1.32063	2	2.90877	5.2466	2	3.71612	1.0213	2	1.25881	1.72144	2	2.73361	1.03426	2	7.89939	0.938127	2	6.67742	8.19365	6.86	2	3	102	12.2585	11.4438
O76094	Signal recognition particle 72 kDa protein OS=Homo sapiens GN=SRP72 PE=1 SV=3 - [SRP72_HUMAN]	6.86	1	5	5	9	1	7	0	1.69309	7	106.661	0.821166	7	14.6695	2.03339	7	30.2918	1.10502	7	16.0577	1.35374	7	7.27842	0.711331	7	11.7711	0.706611	7	32.5881	25.6838	6.86	6	9	671	74.56	9.26123
P49207	60S ribosomal protein L34 OS=Homo sapiens GN=RPL34 PE=1 SV=3 - [RL34_HUMAN]	6.84	1	1	1	7	1	6	0	0.474399	6	17.3153	2.24304	6	4.75733	1.76675	6	8.63655	1.37799	6	6.88841	0.187401	6	8.56737	1.44973	6	11.5039	1.22359	6	4.57332	18.1548	6.84	2	7	117	13.2845	11.4731
Q9H0R8	Gamma-aminobutyric acid receptor-associated protein-like 1 OS=Homo sapiens GN=GABARAPL1 PE=1 SV=1 - [GBRL1_HUMAN]	6.84	1	1	1	1	1	1		0.425724	1		1.08204	1		0.85828	1		0.799765	1		2.62236	1		0.55515	1		0.807799	1		3.15365	6.84	1	1	117	14.0352	8.73389
P12821-3	Isoform Testis-specific of Angiotensin-converting enzyme OS=Homo sapiens GN=ACE - [ACE_HUMAN]	6.83	3	5	5	8	1	6	0	4.69168	6	16.942	0.828676	6	30.2622	0.634726	6	26.1544	0.84916	6	35.3062	2.43467	6	37.8059	0.64436	6	13.0384	0.89916	6	17.3827	27.2962	6.83	7	8	732	83.2777	6.60986
Q8N2F6-4	Isoform 4 of Armadillo repeat-containing protein 10 OS=Homo sapiens GN=ARMC10 - [ARM10_HUMAN]	6.83	4	1	1	2	1	2	0	0.613249	2	61.0108	0.491859	2	44.2711	0.778832	2	15.8502	0.861931	2	37.8218	3.50708	2	56.883	1.28328	2	37.4446	1.45442	2	10.874	6.22062	6.83	1	2	249	27.3727	7.45947
Q16853	Membrane primary amine oxidase OS=Homo sapiens GN=AOC3 PE=1 SV=3 - [AOC3_HUMAN]	6.82	1	2	2	7	1	2	0	0.475893	2	66.1864	1.28627	2	23.4486	0.350389	2	142.744	1.62776	2	67.3219	0.536939	2	110.135	2.56164	2	65.6549	0.83478	2	21.3586	33.6787	6.82	3	7	763	84.5683	6.52197
Q10567-3	Isoform C of AP-1 complex subunit beta-1 OS=Homo sapiens GN=AP1B1 - [AP1B1_HUMAN]	6.82	3	2	6	15	1	2	0	2.36254	2	35.1049	1.51677	2	45.8182	1.52639	2	36.9192	2.30091	2	44.1485	0.962093	2	13.4545	0.934581	2	12.7539	0.96756	2	23.7248	40.0298	6.82	6	15	939	103.498	5.16064
P45973	Chromobox protein homolog 5 OS=Homo sapiens GN=CBX5 PE=1 SV=1 - [CBX5_HUMAN]	6.81	1	1	1	2	1	1		1.59827	1		0.544227	1		1.07061	1		0.68457	1		3.3771	1		0.777234	1		0.770247	1		5.65882	6.81	2	2	191	22.2111	5.85889
P00966	Argininosuccinate synthase OS=Homo sapiens GN=ASS1 PE=1 SV=2 - [ASSY_HUMAN]	6.8	1	3	3	11	1	7	0	0.1613	7	47.6705	0.206058	7	51.9998	0.126969	7	70.3479	0.62449	7	5.54609	3.54948	7	14.2548	0.497503	7	48.4178	0.300098	7	68.4294	32.2634	6.8	5	11	412	46.501	8.01611
Q9Y3A5	Ribosome maturation protein SBDS OS=Homo sapiens GN=SBDS PE=1 SV=4 - [SBDS_HUMAN]	6.8	1	2	2	3	1	1		5.31713	1		0.810657	1		0.45279	1		0.427368	1		1.49446	1		1.6511	1		1.02547	1		9.32863	6.8	3	3	250	28.7453	8.74854
Q9BWD1	Acetyl-CoA acetyltransferase, cytosolic OS=Homo sapiens GN=ACAT2 PE=1 SV=2 - [THIC_HUMAN]	6.8	1	1	1	2	1	1		5.79414	1		0.47605	1		0.293779	1		0.237692	1		1.18811	1		0.340952	1		0.20776	1		14.8109	6.8	1	2	397	41.3244	6.91748
O43390	Heterogeneous nuclear ribonucleoprotein R OS=Homo sapiens GN=HNRNPR PE=1 SV=1 - [HNRPR_HUMAN]	6.79	2	2	4	10	1	2	0	1.16213	2	13.0236	0.753529	2	19.2565	1.00155	2	13.2065	1.00072	2	10.9027	1.25499	2	0.910343	0.489813	2	18.5114	0.681773	2	32.112	29.9523	6.79	6	10	633	70.8993	8.1333
P05106-2	Isoform Beta-3B of Integrin beta-3 OS=Homo sapiens GN=ITGB3 - [ITB3_HUMAN]	6.79	3	5	5	12	1	1		11.937	1		0.677565	1		0.9088	1		0.693783	1		0.411635	1		0.713105	1		0.815972	1		39.0913	6.79	7	12	780	86.0561	5.2749
P30046	D-dopachrome decarboxylase OS=Homo sapiens GN=DDT PE=1 SV=3 - [DOPD_HUMAN]	6.78	2	1	1	6	1	4	0	5.30304	4	6.237	1.79397	4	4.87459	0.29369	4	17.2077	0.725631	4	8.06929	0.58468	4	12.0655	1.15582	4	15.0502	0.632838	4	10.6218	16.7642	6.78	2	6	118	12.7037	7.29834
Q99442	Translocation protein SEC62 OS=Homo sapiens GN=SEC62 PE=1 SV=1 - [SEC62_HUMAN]	6.77	1	3	3	14	1	11	0	0.469948	11	12.5271	1.82436	11	3.0675	1.15149	11	13.555	1.43334	11	6.34994	0.891765	11	7.01412	1.64315	11	8.97165	0.940679	11	8.33988	43.4862	6.77	5	14	399	45.8331	7.12256
Q8IYI6	Exocyst complex component 8 OS=Homo sapiens GN=EXOC8 PE=1 SV=2 - [EXOC8_HUMAN]	6.76	1	4	4	5	1	4	0	1.49171	4	38.0266	0.791978	4	8.41173	1.34936	4	9.11282	1.1173	4	12.6035	0.687209	4	10.6686	1.67302	4	34.2421	1.22018	4	7.66308	15.7711	6.76	5	5	725	81.7474	5.49072
P04179	Superoxide dismutase [Mn], mitochondrial OS=Homo sapiens GN=SOD2 PE=1 SV=2 - [SODM_HUMAN]	6.76	1	2	2	5	1	5	0	0.30297	5	10.6072	0.233684	5	14.3201	2.57866	5	2.34806	0.945536	5	0.846763	1.11225	5	4.6018	0.166552	5	26.4438	2.35731	5	3.18766	14.4954	6.76	2	5	222	24.7066	8.25049
Q9H4M9	EH domain-containing protein 1 OS=Homo sapiens GN=EHD1 PE=1 SV=2 - [EHD1_HUMAN]	6.74	2	3	3	8	1	5	0	2.32081	5	20.8605	0.528703	5	9.11369	0.86503	5	35.446	0.538893	5	14.4433	3.94002	5	18.5984	0.777946	5	29.4619	0.738604	5	34.9921	25.7004	6.74	4	8	534	60.5887	6.82959
P35527	Keratin, type I cytoskeletal 9 OS=Homo sapiens GN=KRT9 PE=1 SV=3 - [K1C9_HUMAN]	6.74	1	4	4	11	1	6	0	6.03148	6	34.0055	1.49738	6	29.1192	1.83868	6	10.4644	0.480178	6	35.6885	0.395745	6	27.3789	1.15072	6	39.3722	0.648766	6	19.8615	30.4363	6.74	5	11	623	62.0268	5.23682
Q16527	Cysteine and glycine-rich protein 2 OS=Homo sapiens GN=CSRP2 PE=1 SV=3 - [CSRP2_HUMAN]	6.74	1	1	1	1	1	1		2.35269	1		0.866579	1		0.579033	1		0.99344	1		1.15078	1		1.05907	1		2.13619	1		2.19091	6.74	1	1	193	20.9399	8.6167
P12111-2	Isoform 2 of Collagen alpha-3(VI) chain OS=Homo sapiens GN=COL6A3 - [CO6A3_HUMAN]	6.73	2	16	16	42	1	29	0	0.914152	29	25.2176	1.36542	29	12.1722	1.27154	29	17.3873	1.1754	29	19.9276	0.930194	29	29.2501	1.94522	29	31.3501	3.67503	29	23.3363	119.471	6.73	24	42	2971	321.156	7.29834
Q96PC3-3	Isoform 3 of AP-1 complex subunit sigma-3 OS=Homo sapiens GN=AP1S3 - [AP1S3_HUMAN]	6.73	7	1	1	1	1	1		2.1002	1		0.607763	1		0.757321	1		1.47731	1		1.90902	1		0.49981	1		0.772736	1		2.53189	6.73	1	1	104	12.6468	9.5835
P05556-2	Isoform Beta-1B of Integrin beta-1 OS=Homo sapiens GN=ITGB1 - [ITB1_HUMAN]	6.72	5	4	4	9	1	7	0	2.62367	7	56.3879	1.26307	7	9.44878	0.551006	7	48.3652	1.12271	7	13.1615	2.13863	7	26.9101	1.89429	7	27.5154	0.662538	7	20.1919	27.1322	6.72	5	9	789	87.3886	5.47803
Q93009	Ubiquitin carboxyl-terminal hydrolase 7 OS=Homo sapiens GN=USP7 PE=1 SV=2 - [UBP7_HUMAN]	6.72	1	5	5	7	1	5	0	5.23512	5	13.5862	0.749595	5	23.8104	1.18699	5	40.4779	0.75363	5	4.76082	0.848579	5	44.7718	0.761407	5	16.8095	1.03315	5	15.3167	28.8023	6.72	7	7	1102	128.22	5.5542
Q9NQY0	Bridging integrator 3 OS=Homo sapiens GN=BIN3 PE=1 SV=1 - [BIN3_HUMAN]	6.72	2	2	2	2	1	2	0	1.08118	2	25.6939	0.916331	2	17.2516	1.42446	2	7.55305	0.72767	2	16.8179	2.7656	2	0.885803	0.711873	2	22.0786	0.781459	2	0.2107	5.70985	6.72	2	2	253	29.6463	7.47412
P37268	Squalene synthase OS=Homo sapiens GN=FDFT1 PE=1 SV=1 - [FDFT_HUMAN]	6.71	1	2	2	6	1	4	0	0.728655	4	34.3354	0.573187	4	43.609	0.901662	4	22.0672	0.312669	4	63.8963	2.88073	4	32.3027	0.541997	4	57.6466	0.452783	4	32.5426	20.2343	6.71	3	6	417	48.0842	6.53662
P67812	Signal peptidase complex catalytic subunit SEC11A OS=Homo sapiens GN=SEC11A PE=1 SV=1 - [SC11A_HUMAN]	6.7	1	1	1	1	1	1		1.12531	1		1.41305	1		0.210041	1		0.36505	1		0.324194	1		2.75557	1		0.846165	1		3.71212	6.7	1	1	179	20.6121	9.48096
Q6XQN6	Nicotinate phosphoribosyltransferase OS=Homo sapiens GN=NAPRT1 PE=1 SV=2 - [PNCB_HUMAN]	6.69	3	3	3	6	1	1		7.09495	1		0.863169	1		0.875374	1		0.739724	1		0.805306	1		0.953154	1		0.876975	1		19.7266	6.69	4	6	538	57.542	5.68115
Q7L1Q6	Basic leucine zipper and W2 domain-containing protein 1 OS=Homo sapiens GN=BZW1 PE=1 SV=1 - [BZW1_HUMAN]	6.68	2	2	3	3	1	2	0	3.13446	2	41.4585	0.528773	2	30.4846	0.718361	2	48.5964	0.880552	2	18.3486	1.27573	2	18.3206	1.31439	2	28.9439	0.75951	2	54.6424	9.3198	6.68	3	3	419	48.0127	5.92236
P01906	HLA class II histocompatibility antigen, DQ alpha 2 chain OS=Homo sapiens GN=HLA-DQA2 PE=2 SV=2 - [DQA2_HUMAN]	6.67	1	1	1	2	1	1		1.82855	1		1.10701	1		2.03978	1		1.97453	1		4.31878	1		1.10662	1		1.55684	1		7.99568	6.67	2	2	255	28.015	4.88135
P62341	Selenoprotein T OS=Homo sapiens GN=SELT PE=2 SV=2 - [SELT_HUMAN]	6.67	1	1	1	5	1	4	0	0.5738	4	24.7758	2.10521	4	7.08874	0.839769	4	2.49536	1.51849	4	4.69595	0.832955	4	7.08793	2.02161	4	3.86264	1.05767	4	2.70899	19.6381	6.67	2	5	195	22.3103	8.60205
Q9NPL8	Translocase of inner mitochondrial membrane domain-containing protein 1 OS=Homo sapiens GN=TIMMDC1 PE=1 SV=2 - [TIDC1_HUMAN]	6.67	1	2	2	4	1	3	0	0.649036	3	7.95203	1.33022	3	27.0581	1.42242	3	11.6845	1.81056	3	2.65344	1.6175	3	15.5488	1.79912	3	18.3193	1.72706	3	17.2951	11.4512	6.67	2	4	285	32.1578	8.49951
P49006	MARCKS-related protein OS=Homo sapiens GN=MARCKSL1 PE=1 SV=2 - [MRP_HUMAN]	6.67	1	1	1	2	1	2	0	0.613079	2	85.672	1.17972	2	90.7059	0.605963	2	9.02458	0.675453	2	6.41509	2.41046	2	5.70825	1.22579	2	6.52117	0.26791	2	20.1679	3.42431	6.67	1	2	195	19.5172	4.66553
P08195-2	Isoform 2 of 4F2 cell-surface antigen heavy chain OS=Homo sapiens GN=SLC3A2 - [4F2_HUMAN]	6.62	4	2	2	8	1	5	0	3.14071	5	4.3678	0.883496	5	3.70344	0.743675	5	8.33439	1.23892	5	22.5929	0.687372	5	35.0792	2.08173	5	5.44288	1.13143	5	6.23181	37.9543	6.62	4	8	529	57.9089	5.35107
P61916	Epididymal secretory protein E1 OS=Homo sapiens GN=NPC2 PE=1 SV=1 - [NPC2_HUMAN]	6.62	1	1	1	6	1	3	0	0.156836	3	60.4057	1.78922	3	0.981288	0.787647	3	6.81018	1.07596	3	7.59048	1.04498	3	1.58534	0.799342	3	7.39085	1.49506	3	12.3206	19.1133	6.62	2	6	151	16.5595	7.6499
Q8NE86-3	Isoform 3 of Calcium uniporter protein, mitochondrial OS=Homo sapiens GN=MCU - [MCU_HUMAN]	6.62	3	3	3	11	1	10	0	0.522851	10	20.0001	0.96085	10	33.8882	1.23927	10	79.5561	1.28042	10	46.0599	0.561418	10	43.6201	1.2859	10	102.023	5.33711	10	17.6001	26.0162	6.62	4	11	302	35.1364	7.48877
P53041	Serine/threonine-protein phosphatase 5 OS=Homo sapiens GN=PPP5C PE=1 SV=1 - [PPP5_HUMAN]	6.61	1	3	3	8	1	5	0	4.41577	5	15.6301	1.04364	5	1.92328	0.941496	5	11.1294	0.765355	5	6.54856	0.696932	5	9.35701	0.754593	5	8.50608	0.660565	5	1.95088	32.4925	6.61	5	8	499	56.8423	6.27783
Q9NPQ8-4	Isoform 4 of Synembryn-A OS=Homo sapiens GN=RIC8A - [RIC8A_HUMAN]	6.6	4	2	2	3	1	2	0	4.19818	2	22.7091	0.500549	2	3.75708	1.36007	2	73.4	0.638487	2	21.0649	1.39336	2	3.41643	0.905177	2	22.578	0.825437	2	11.4265	14.5194	6.6	3	3	530	59.5744	5.32568
O14656-2	Isoform 2 of Torsin-1A OS=Homo sapiens GN=TOR1A - [TOR1A_HUMAN]	6.6	2	1	1	1	1	1		0.83531	1		2.65248	1		0.870762	1		1.82719	1		0.775863	1		1.89322	1		0.623896	1		5.2706	6.6	1	1	197	22.1206	8.42627
Q9NVA1-2	Isoform 2 of Ubiquinol-cytochrome c reductase complex chaperone CBP3 homolog OS=Homo sapiens GN=UQCC - [UQCC_HUMAN]	6.59	3	2	2	12	1	6	0	0.187975	6	44.3827	0.89721	6	4.52929	2.52288	6	16.2081	1.18959	6	5.21262	1.39998	6	6.49487	1.16573	6	6.49365	3.96376	6	19.3679	37.6874	6.59	4	12	273	31.5251	8.95361
O00567	Nucleolar protein 56 OS=Homo sapiens GN=NOP56 PE=1 SV=4 - [NOP56_HUMAN]	6.57	1	3	3	8	1	4	0	0.651942	4	70.8935	1.61119	4	3.66129	1.22466	4	9.27497	1.78331	4	10.9612	0.259833	4	8.3813	0.78829	4	123.711	0.471378	4	73.7867	29.1186	6.57	6	8	594	66.0087	9.18799
O43396	Thioredoxin-like protein 1 OS=Homo sapiens GN=TXNL1 PE=1 SV=3 - [TXNL1_HUMAN]	6.57	1	1	1	2																									10.4036	6.57	2	2	289	32.2307	4.95752
Q8WUK0-2	Isoform 2 of Protein-tyrosine phosphatase mitochondrial 1 OS=Homo sapiens GN=PTPMT1 - [PTPM1_HUMAN]	6.57	2	1	1	1	1	1		0.851731	1		1.13682	1		1.55798	1		1.15648	1		0.782121	1		0.874566	1		2.86168	1		2.70864	6.57	1	1	137	15.6794	9.84717
Q13151	Heterogeneous nuclear ribonucleoprotein A0 OS=Homo sapiens GN=HNRNPA0 PE=1 SV=1 - [ROA0_HUMAN]	6.56	1	2	2	6	1	4	0	0.645719	4	15.8231	0.464056	4	2.75524	4.08726	4	7.52279	1.2611	4	6.64114	0.740263	4	9.82252	0.40866	4	25.9439	0.52425	4	13.9596	17.8514	6.56	3	6	305	30.8218	9.29053
Q8N5M9	Protein jagunal homolog 1 OS=Homo sapiens GN=JAGN1 PE=1 SV=1 - [JAGN1_HUMAN]	6.56	1	1	1	1	1	1		0.565038	1		1.43561	1		0.905918	1		1.03044	1		0.773566	1		1.14457	1		0.646885	1		4.39753	6.56	1	1	183	21.1111	9.72998
P14384	Carboxypeptidase M OS=Homo sapiens GN=CPM PE=1 SV=2 - [CBPM_HUMAN]	6.55	1	2	2	5	1	4	0	1.02198	4	56.6906	1.38197	4	18.8218	0.700422	4	28.9647	1.63015	4	19.6082	0.571214	4	28.394	1.81439	4	31.4922	0.823711	4	11.7527	21.1131	6.55	3	5	443	50.4815	7.35693
O60763	General vesicular transport factor p115 OS=Homo sapiens GN=USO1 PE=1 SV=2 - [USO1_HUMAN]	6.55	2	6	6	18	1	11	0	1.32622	11	17.4045	0.533092	11	5.40836	1.13273	11	34.8601	0.879322	11	9.68885	1.33564	11	8.53789	1.24703	11	13.9481	0.944331	11	11.5092	51.1859	6.55	10	18	962	107.828	4.90674
Q9NUJ1	Abhydrolase domain-containing protein 10, mitochondrial OS=Homo sapiens GN=ABHD10 PE=1 SV=1 - [ABHDA_HUMAN]	6.54	1	2	2	5	1	4	0	0.865586	4	11.3513	0.752561	4	9.8268	2.21191	4	17.2717	0.565618	4	11.4261	3.15776	4	8.36673	0.587561	4	13.24	2.44385	4	20.1175	14.4759	6.54	3	5	306	33.9107	8.57275
Q96BQ5	Coiled-coil domain-containing protein 127 OS=Homo sapiens GN=CCDC127 PE=1 SV=1 - [CC127_HUMAN]	6.54	1	2	2	8	1	6	0	0.193817	6	115.726	0.738007	6	7.28353	1.18556	6	21.7924	0.564564	6	12.0924	4.04599	6	25.4456	0.739597	6	4.57186	1.40025	6	10.3239	24.6927	6.54	4	8	260	30.815	9.20264
Q9Y282	Endoplasmic reticulum-Golgi intermediate compartment protein 3 OS=Homo sapiens GN=ERGIC3 PE=1 SV=1 - [ERGI3_HUMAN]	6.53	3	3	3	6	1	6	0	0.507708	6	18.8726	1.64062	6	9.8304	0.627921	6	10.4054	0.722428	6	7.68198	0.693116	6	13.9268	0.842428	6	3.37896	2.06225	6	22.6792	16.2489	6.53	3	6	383	43.1945	6.06201
Q13765	Nascent polypeptide-associated complex subunit alpha OS=Homo sapiens GN=NACA PE=1 SV=1 - [NACA_HUMAN]	6.51	1	1	1	3	1	2	0	3.95886	2	13.5153	0.831727	2	18.1859	1.00086	2	9.86353	0.628357	2	18.048	2.78507	2	19.4456	0.65542	2	6.82481	0.554114	2	42.7588	12.7393	6.51	2	3	215	23.3697	4.56396
Q5EB52-3	Isoform 3 of Mesoderm-specific transcript homolog protein OS=Homo sapiens GN=MEST - [MEST_HUMAN]	6.51	3	1	1	1	1	1		0.875654	1		1.61051	1		0.986461	1		1.67728	1		0.591219	1		2.25726	1		1.30502	1		4.47738	6.51	1	1	292	33.736	9.70068
Q15404	Ras suppressor protein 1 OS=Homo sapiens GN=RSU1 PE=1 SV=3 - [RSU1_HUMAN]	6.5	1	2	2	4	1	3	0	6.30061	3	4.53339	0.540469	3	5.99103	0.4387	3	4.61567	0.687114	3	4.86449	1.62708	3	2.5798	1.04544	3	6.22823	0.494078	3	0.35746	11.0471	6.5	3	4	277	31.5207	8.646
O95299	NADH dehydrogenase [ubiquinone] 1 alpha subcomplex subunit 10, mitochondrial OS=Homo sapiens GN=NDUFA10 PE=1 SV=1 - [NDUAA_HUMAN]	6.48	1	2	2	5	1	3	0	0.569329	3	22.6961	2.83488	3	25.9861	1.15781	3	9.93705	2.16328	3	17.3932	0.268598	3	36.1006	2.59197	3	34.0906	0.846996	3	17.2013	16.8575	6.48	3	5	355	40.7249	8.48486
Q03060-9	Isoform 7 of cAMP-responsive element modulator OS=Homo sapiens GN=CREM - [CREM_HUMAN]	6.48	7	1	1	1	1	1		1.01541	1		0.716153	1		1.21067	1		0.957964	1		3.15438	1		0.835751	1		0.707796	1		2.68255	6.48	1	1	108	12.1163	8.90967
P52566	Rho GDP-dissociation inhibitor 2 OS=Homo sapiens GN=ARHGDIB PE=1 SV=3 - [GDIR2_HUMAN]	6.47	1	1	1	4	1	1		8.53938	1		0.578168	1		0.559001	1		0.959794	1		1.77334	1		0.901951	1		1.0315	1		13.0046	6.47	2	4	201	22.9736	5.21143
Q9BWL3-4	Isoform 4 of Uncharacterized protein C1orf43 OS=Homo sapiens GN=C1orf43 - [CA043_HUMAN]	6.47	3	1	1	1	1	1		1.04571	1		1.46558	1		0.804704	1		0.923996	1		0.966688	1		1.52281	1		0.766308	1		3.01847	6.47	1	1	201	22.6537	9.02686
Q9UL33-2	Isoform 2 of Trafficking protein particle complex subunit 2-like protein OS=Homo sapiens GN=TRAPPC2L - [TPC2L_HUMAN]	6.47	2	1	1	1	1	1		2.35725	1		0.867011	1		1.35724	1		0.791754	1		1.30619	1		1.31507	1		1.18091	1		0	6.47	1	1	139	16.0479	6.771
P11047	Laminin subunit gamma-1 OS=Homo sapiens GN=LAMC1 PE=1 SV=3 - [LAMC1_HUMAN]	6.46	1	10	10	22	1	15	0	0.694008	15	34.6105	1.10514	15	12.1191	1.61616	15	25.7555	0.83696	15	16.3192	1.58259	15	5.51734	1.24592	15	18.4915	1.20616	15	14.1906	84.8628	6.46	14	22	1609	177.489	5.12256
P35052	Glypican-1 OS=Homo sapiens GN=GPC1 PE=1 SV=2 - [GPC1_HUMAN]	6.45	1	3	3	3	1	3	0	0.267807	3	39.8812	0.42732	3	2.68184	0.682738	3	38.279	0.877568	3	10.5625	3.24782	3	30.5534	0.726014	3	23.4959	0.499611	3	15.2753	9.02021	6.45	3	3	558	61.641	7.29834
O75884	Putative hydrolase RBBP9 OS=Homo sapiens GN=RBBP9 PE=1 SV=2 - [RBBP9_HUMAN]	6.45	1	1	1	2	1	2	0	1.06441	2	38.0091	1.07759	2	13.9513	0.949894	2	8.9683	1.11329	2	9.31679	0.597539	2	11.8684	2.48031	2	12.7827	1.27658	2	5.29855	5.78701	6.45	1	2	186	20.9865	6.20166
Q96EY5-2	Isoform 2 of Multivesicular body subunit 12A OS=Homo sapiens GN=FAM125A - [F125A_HUMAN]	6.44	3	1	1	2	1	1		2.47908	1		1.06216	1		1.18878	1		1.09211	1		1.50637	1		1.23367	1		0.799685	1		9.00223	6.44	2	2	233	24.5165	8.30908
Q00013	55 kDa erythrocyte membrane protein OS=Homo sapiens GN=MPP1 PE=1 SV=2 - [EM55_HUMAN]	6.44	1	2	2	5	1	1		11.6425	1		1.26035	1		1.15888	1		1.09802	1		0.959642	1		0.951008	1		0.93858	1		19.275	6.44	2	5	466	52.2636	7.37158
Q96HV5	Transmembrane protein 41A OS=Homo sapiens GN=TMEM41A PE=2 SV=1 - [TM41A_HUMAN]	6.44	1	2	2	6	1	5	0	0.363875	5	29.6864	2.03592	5	5.90636	0.978018	5	0.985053	2.04838	5	5.70977	0.868475	5	5.519	1.31438	5	4.2929	0.681637	5	35.7645	14.3865	6.44	2	6	264	29.6459	9.02686
Q9UKR5	Probable ergosterol biosynthetic protein 28 OS=Homo sapiens GN=C14orf1 PE=1 SV=1 - [ERG28_HUMAN]	6.43	1	1	1	4	1	3	0	0.157753	3	16.2038	1.04468	3	1.78892	0.488278	3	7.29219	0.701268	3	3.28504	0.935273	3	3.92988	1.18455	3	0.368099	0.576398	3	17.387	11.7656	6.43	2	4	140	15.8535	9.83252
P80303	Nucleobindin-2 OS=Homo sapiens GN=NUCB2 PE=1 SV=2 - [NUCB2_HUMAN]	6.43	2	3	3	7	1	5	0	0.200431	5	4.42406	1.64811	5	3.07772	0.687844	5	22.2385	0.696734	5	2.96892	1.66998	5	5.9042	1.14266	5	9.55524	1.02598	5	15.2689	21.9794	6.43	5	7	420	50.1643	5.12256
Q7Z2K6	Endoplasmic reticulum metallopeptidase 1 OS=Homo sapiens GN=ERMP1 PE=1 SV=2 - [ERMP1_HUMAN]	6.42	1	4	4	12	1	8	0	0.325155	8	146.767	2.23738	8	7.09952	0.598476	8	29.8867	1.89421	8	7.58371	0.148128	8	77.5293	1.83873	8	23.5859	0.429101	8	18.5733	34.7162	6.42	7	12	904	100.167	7.51807
Q6UX07-2	Isoform 2 of Dehydrogenase/reductase SDR family member 13 OS=Homo sapiens GN=DHRS13 - [DHR13_HUMAN]	6.42	2	1	1	2	1	2	0	0.648845	2	55.0159	2.88122	2	58.2565	1.2047	2	15.3804	1.25655	2	1.49598	0.480752	2	30.0676	1.94999	2	111.48	1.20323	2	7.25065	5.42915	6.42	1	2	327	35.8235	7.03467
Q16762	Thiosulfate sulfurtransferase OS=Homo sapiens GN=TST PE=1 SV=4 - [THTR_HUMAN]	6.4	1	1	1	3	1	2	0	1.04747	2	39.508	0.850939	2	10.8773	0.786947	2	16.9981	0.816705	2	3.63205	1.26624	2	1.37044	0.91941	2	16.1849	1.53503	2	15.7859	13.6978	6.4	2	3	297	33.4078	7.25439
Q9H6X2-3	Isoform 3 of Anthrax toxin receptor 1 OS=Homo sapiens GN=ANTXR1 - [ANTR1_HUMAN]	6.4	4	2	2	4	1	4	0	0.378617	4	15.8284	1.37779	4	7.94525	0.377944	4	36.3169	1.21212	4	83.8754	0.221021	4	37.9028	2.38715	4	16.6791	0.554966	4	11.3114	10.8566	6.4	2	4	297	33.2587	6.68311
P62899	60S ribosomal protein L31 OS=Homo sapiens GN=RPL31 PE=1 SV=1 - [RL31_HUMAN]	6.4	1	1	1	2	1	2	0	0.920649	2	15.3957	0.668994	2	9.15066	0.425247	2	36.961	0.488277	2	11.5139	1.51337	2	8.19351	0.702179	2	19.5651	0.804836	2	114.038	4.17112	6.4	1	2	125	14.4539	10.5356
Q92598-2	Isoform Beta of Heat shock protein 105 kDa OS=Homo sapiens GN=HSPH1 - [HS105_HUMAN]	6.39	3	4	5	13	1	8	0	2.44149	8	51.5324	0.693672	8	5.3179	0.693526	8	20.8235	0.653715	8	8.31648	1.59751	8	11.986	0.848597	8	16.4827	1.97232	8	11.3423	42.018	6.39	7	13	814	92.0574	5.5542
P29590-14	Isoform PML-14 of Protein PML OS=Homo sapiens GN=PML - [PML_HUMAN]	6.38	14	3	3	5	1	3	0	1.00214	3	28.8475	0.681021	3	24.3337	3.41596	3	8.22046	1.50524	3	5.70011	1.29383	3	20.2976	1.12503	3	3.57286	1.17941	3	1.60819	14.0253	6.38	5	5	423	47.5442	6.02393
P01116-2	Isoform 2B of GTPase KRas OS=Homo sapiens GN=KRAS - [RASK_HUMAN]	6.38	1	1	1	6	1	3	0	2.77928	3	11.6558	0.917776	3	0.774176	0.590934	3	7.51568	1.07073	3	2.12688	0.875725	3	6.67613	1.04694	3	10.6985	0.82864	3	7.69259	22.4756	6.38	2	6	188	21.4109	8.11865
Q9BSH5	Haloacid dehalogenase-like hydrolase domain-containing protein 3 OS=Homo sapiens GN=HDHD3 PE=1 SV=1 - [HDHD3_HUMAN]	6.37	1	1	1	3	1	2	0	0.336668	2	74.624	1.23567	2	1.85254	0.823131	2	9.15795	1.1671	2	12.7036	2.59743	2	33.9534	1.14625	2	16.8398	1.34764	2	16.881	13.0677	6.37	2	3	251	27.9824	6.7124
Q9BYD2	39S ribosomal protein L9, mitochondrial OS=Homo sapiens GN=MRPL9 PE=1 SV=2 - [RM09_HUMAN]	6.37	1	1	1	4	1	2	0	0.698135	2	59.592	0.972168	2	36.9582	2.50868	2	26.6611	0.717063	2	26.8655	1.39359	2	30.616	0.622897	2	20.2757	1.20241	2	0.593159	20.9163	6.37	2	4	267	30.2244	10.0815
P09651-3	Isoform 2 of Heterogeneous nuclear ribonucleoprotein A1 OS=Homo sapiens GN=HNRNPA1 - [ROA1_HUMAN]	6.37	4	1	2	22	1	7	0	1.82	7	3.84218	0.571074	7	12.5432	2.97924	7	3.44402	0.836578	7	11.8736	1.1669	7	10.0963	0.43155	7	16.6894	0.338368	7	14.2009	51.7169	6.37	3	22	267	29.3682	9.14404
Q13425-2	Isoform 2 of Beta-2-syntrophin OS=Homo sapiens GN=SNTB2 - [SNTB2_HUMAN]	6.37	2	1	2	3																									7.2874	6.37	3	3	267	27.6596	9.86182
Q9NZ01-2	Isoform 2 of Trans-2,3-enoyl-CoA reductase OS=Homo sapiens GN=TECR - [TECR_HUMAN]	6.37	2	1	1	7	1	5	0	0.208917	5	9.38558	1.73397	5	3.8899	0.503745	5	9.02215	1.67047	5	7.88736	0.297542	5	8.11212	2.26707	5	7.74787	0.900478	5	21.4625	19.5185	6.37	2	7	157	18.2365	9.45166
P11441	Ubiquitin-like protein 4A OS=Homo sapiens GN=UBL4A PE=1 SV=1 - [UBL4A_HUMAN]	6.37	1	1	1	3	1	2	0	0.349481	2	63.1429	0.717225	2	15.7918	1.23542	2	1.22399	0.56292	2	2.3109	5.99385	2	2.46874	1.01363	2	8.42063	0.777482	2	24.7114	9.23725	6.37	2	3	157	17.7656	8.66064
Q9NV56	MRG-binding protein OS=Homo sapiens GN=MRGBP PE=1 SV=1 - [MRGBP_HUMAN]	6.37	1	1	1	1	1	1		1.59016	1		1.11832	1		1.6517	1		2.12398	1		1.59465	1		0.614455	1		1.70239	1		4.01511	6.37	1	1	204	22.403	5.8335
P98179	Putative RNA-binding protein 3 OS=Homo sapiens GN=RBM3 PE=1 SV=1 - [RBM3_HUMAN]	6.37	1	1	1	1	1	1		0.43929	1		0.663448	1		0.912558	1		0.528818	1		2.85087	1		0.640586	1		0.634926	1		2.44361	6.37	1	1	157	17.16	8.90967
P35610	Sterol O-acyltransferase 1 OS=Homo sapiens GN=SOAT1 PE=1 SV=3 - [SOAT1_HUMAN]	6.36	1	3	3	9	1	8	0	0.209184	8	130.061	1.69192	8	10.336	0.25363	8	35.8619	2.34152	8	10.1676	0.104961	8	58.7656	1.38538	8	13.3664	0.301255	8	37.895	31.9629	6.36	4	9	550	64.6923	8.93896
P15538	Cytochrome P450 11B1, mitochondrial OS=Homo sapiens GN=CYP11B1 PE=1 SV=5 - [C11B1_HUMAN]	6.36	2	2	2	3	1	2	0	0.677538	2	4.51714	2.81111	2	64.1309	1.23598	2	40.2796	3.38784	2	50.5918	0.287788	2	50.9431	1.85101	2	4.34014	0.763815	2	11.6735	13.1916	6.36	2	3	503	57.5361	9.31982
Q7RTV0	PHD finger-like domain-containing protein 5A OS=Homo sapiens GN=PHF5A PE=1 SV=1 - [PHF5A_HUMAN]	6.36	1	1	1	1	1	1		1.78332	1		0.746974	1		1.27139	1		0.63908	1		0.611877	1		0.484221	1		0.396154	1		2.42912	6.36	1	1	110	12.397	8.41162
Q9UKG1	DCC-interacting protein 13-alpha OS=Homo sapiens GN=APPL1 PE=1 SV=1 - [DP13A_HUMAN]	6.35	1	3	3	5	1	4	0	1.45071	4	46.2256	0.84927	4	15.366	0.932545	4	17.205	1.27492	4	8.93156	1.18679	4	23.8264	2.23675	4	14.2065	1.75156	4	7.01334	25.8376	6.35	4	5	709	79.6136	5.41455
P01111	GTPase NRas OS=Homo sapiens GN=NRAS PE=1 SV=1 - [RASN_HUMAN]	6.35	2	1	1	2	1	2	0	3.34433	2	0.119074	1.09217	2	1.31011	0.794008	2	9.08536	0.922283	2	2.10531	1.16801	2	0.627794	1.29963	2	6.11693	1.09534	2	6.5594	7.51388	6.35	1	2	189	21.2155	5.17334
P08603	Complement factor H OS=Homo sapiens GN=CFH PE=1 SV=4 - [CFAH_HUMAN]	6.34	2	6	6	14	1	8	0	7.65381	8	51.9565	0.803565	8	12.2811	0.451724	8	98.1921	0.627534	8	43.2942	0.453863	8	48.141	0.598596	8	30.5863	0.582602	8	36.5648	48.4311	6.34	7	14	1231	139.005	6.60986
P51114-3	Isoform 3 of Fragile X mental retardation syndrome-related protein 1 OS=Homo sapiens GN=FXR1 - [FXR1_HUMAN]	6.34	4	3	4	7	1	5	0	0.896609	5	20.7767	1.31939	5	19.2979	2.95567	5	20.6292	1.32686	5	4.05723	0.849053	5	9.90255	0.70269	5	28.38	0.827071	5	21.0877	13.612	6.34	5	7	536	59.8831	6.771
P19338	Nucleolin OS=Homo sapiens GN=NCL PE=1 SV=3 - [NUCL_HUMAN]	6.34	1	5	5	13	1	8	0	0.84127	8	41.7754	0.744947	8	32.7007	0.897942	8	39.6517	1.13597	8	18.2321	1.45682	8	20.5363	0.444613	8	44.9288	0.379725	8	8.27089	38.3874	6.34	8	13	710	76.5684	4.70361
C9JVW0	Proline-rich protein 24 OS=Homo sapiens GN=PRR24 PE=4 SV=1 - [PRR24_HUMAN]	6.34	1	1	1	2	1	1		0.0877853	1		1.67804	1		0.15843	1		2.48995	1		0.0513195	1		2.10487	1		0.521149	1		4.71931	6.34	2	2	142	14.6586	10.6675
Q9Y696	Chloride intracellular channel protein 4 OS=Homo sapiens GN=CLIC4 PE=1 SV=4 - [CLIC4_HUMAN]	6.32	1	1	1	3	1	2	0	3.93003	2	5.08539	0.670558	2	17.8444	0.421647	2	32.6588	0.548408	2	4.03295	2.96687	2	1.92238	0.756071	2	11.3944	1.04673	2	12.8746	10.4262	6.32	2	3	253	28.7537	5.59229
Q9BY43	Charged multivesicular body protein 4a OS=Homo sapiens GN=CHMP4A PE=1 SV=3 - [CHM4A_HUMAN]	6.31	1	1	1	2	1	1		2.75763	1		0.476444	1		1.06966	1		1.14018	1		2.39201	1		0.548325	1		0.733444	1		8.76124	6.31	2	2	222	25.0828	4.70361
P16219	Short-chain specific acyl-CoA dehydrogenase, mitochondrial OS=Homo sapiens GN=ACADS PE=1 SV=1 - [ACADS_HUMAN]	6.31	1	2	2	4	1	4	0	0.88501	4	41.0358	0.934977	4	8.6859	0.451684	4	37.3858	0.734951	4	6.92897	0.846736	4	7.3154	0.734187	4	16.5248	6.64767	4	5.10007	14.3179	6.31	2	4	412	44.2688	7.98682
P47755	F-actin-capping protein subunit alpha-2 OS=Homo sapiens GN=CAPZA2 PE=1 SV=3 - [CAZA2_HUMAN]	6.29	1	1	1	4	1	4	0	2.61684	4	3.76181	0.910676	4	13.1918	0.526733	4	37.1901	0.820521	4	19.0445	2.74589	4	14.0017	1.31087	4	12.4041	0.842999	4	9.1235	17.4031	6.29	1	4	286	32.9286	5.84619
P78347-2	Isoform 2 of General transcription factor II-I OS=Homo sapiens GN=GTF2I - [GTF2I_HUMAN]	6.27	7	5	5	7	1	5	0	0.987116	5	10.6553	0.5982	5	19.7801	2.41381	5	14.7109	0.664009	5	18.0396	3.00143	5	10.9689	0.782011	5	51.5067	0.926361	5	14.9741	20.2788	6.27	6	7	957	107.902	7.94287
O60313	Dynamin-like 120 kDa protein, mitochondrial OS=Homo sapiens GN=OPA1 PE=1 SV=3 - [OPA1_HUMAN]	6.25	2	5	5	12	1	8	0	0.430156	8	23.916	1.07863	8	36.0159	1.13179	8	52.2669	1.20273	8	17.0642	2.59583	8	33.6791	0.995698	8	31.0214	3.24176	8	17.8098	49.9841	6.25	8	12	960	111.561	7.86963
O75718	Cartilage-associated protein OS=Homo sapiens GN=CRTAP PE=1 SV=1 - [CRTAP_HUMAN]	6.23	1	2	3	4	1	3	0	0.949471	3	9.1804	1.25542	3	11.4376	0.651841	3	14.2126	0.964498	3	11.155	1.01918	3	12.0703	0.831233	3	2.76242	0.584526	3	9.67889	12.0419	6.23	3	4	401	46.5319	5.73193
A5A3E0	POTE ankyrin domain family member F OS=Homo sapiens GN=POTEF PE=1 SV=2 - [POTEF_HUMAN]	6.23	5	1	4	160																									528.842	6.23	7	160	1075	121.367	6.20166
Q9NSE4	Isoleucine--tRNA ligase, mitochondrial OS=Homo sapiens GN=IARS2 PE=1 SV=2 - [SYIM_HUMAN]	6.23	1	5	5	15	1	9	0	0.494824	9	15.7521	1.00792	9	8.54396	1.93929	9	14.5915	0.751202	9	18.1294	1.11343	9	21.3125	0.642902	9	15.4995	4.17468	9	22.9059	56.881	6.23	9	15	1012	113.719	7.1958
P16615-2	Isoform 2 of Sarcoplasmic/endoplasmic reticulum calcium ATPase 2 OS=Homo sapiens GN=ATP2A2 - [AT2A2_HUMAN]	6.22	7	5	6	28	1	18	0	0.903511	18	21.1248	2.00806	18	35.3851	0.760605	18	67.1707	1.31258	18	63.2516	0.254771	18	34.564	1.98233	18	42.8393	1.13073	18	34.5665	83.5091	6.22	9	28	997	109.62	5.36377
O15320-8	Isoform 9 of Cutaneous T-cell lymphoma-associated antigen 5 OS=Homo sapiens GN=CTAGE5 - [CTGE5_HUMAN]	6.22	12	3	5	9	1	5	0	0.32851	5	19.4661	1.80183	5	5.29654	0.953331	5	10.7996	1.27109	5	0.634384	1.41736	5	18.7679	1.12588	5	15.7671	0.868875	5	5.23199	30.4948	6.22	7	9	724	81.7908	5.13525
Q17RY0-3	Isoform 3 of Cytoplasmic polyadenylation element-binding protein 4 OS=Homo sapiens GN=CPEB4 - [CPEB4_HUMAN]	6.21	3	1	1	2	1	1		1.00491	1		0.793	1		1.08876	1		1.1143	1		0.378337	1		0.582662	1		0.568471	1		8.32862	6.21	2	2	322	36.1888	5.98584
P15170	Eukaryotic peptide chain release factor GTP-binding subunit ERF3A OS=Homo sapiens GN=GSPT1 PE=1 SV=1 - [ERF3A_HUMAN]	6.21	2	2	2	3	1	1		5.97999	1		0.649681	1		1.38992	1		0.788357	1		2.02148	1		0.725416	1		0.756015	1		14.8679	6.21	3	3	499	55.7203	5.61768
P39019	40S ribosomal protein S19 OS=Homo sapiens GN=RPS19 PE=1 SV=2 - [RS19_HUMAN]	6.21	1	1	1	5	1	4	0	0.530606	4	9.08298	0.713506	4	9.75579	1.15699	4	9.57901	0.848658	4	5.00224	1.65789	4	15.2158	0.580678	4	20.5969	0.701262	4	30.4323	16.1819	6.21	2	5	145	16.0505	10.3159
Q9UI09	NADH dehydrogenase [ubiquinone] 1 alpha subcomplex subunit 12 OS=Homo sapiens GN=NDUFA12 PE=1 SV=1 - [NDUAC_HUMAN]	6.21	1	1	1	1	1	1		0.388937	1		2.17176	1		0.981135	1		1.49868	1		0.868132	1		1.90142	1		0.632393	1		3.59473	6.21	1	1	145	17.1036	9.62744
P61254	60S ribosomal protein L26 OS=Homo sapiens GN=RPL26 PE=1 SV=1 - [RL26_HUMAN]	6.21	2	1	1	3	1	3	0	1.52569	3	27.8023	1.29307	3	0.853359	2.0745	3	35.1792	1.12813	3	10.9702	0.377696	3	3.64859	0.607901	3	53.1562	1.12194	3	3.01835	7.45285	6.21	1	3	145	17.2475	10.5503
O00182-2	Isoform Short of Galectin-9 OS=Homo sapiens GN=LGALS9 - [LEG9_HUMAN]	6.19	5	2	2	3	1	2	0	1.27702	2	16.4683	0.796313	2	3.42114	0.99492	2	6.90679	2.57438	2	3.51431	0.513901	2	33.7733	2.00744	2	7.92332	1.04683	2	5.72838	9.47112	6.19	3	3	323	35.8649	8.1333
Q12983	BCL2/adenovirus E1B 19 kDa protein-interacting protein 3 OS=Homo sapiens GN=BNIP3 PE=1 SV=2 - [BNIP3_HUMAN]	6.19	1	1	1	1	1	1		0.0639248	1		0.642315	1		0.851899	1		0.379986	1		6.03355	1		0.53495	1		0.314691	1		2.76844	6.19	1	1	194	21.5277	6.80029
P13674	Prolyl 4-hydroxylase subunit alpha-1 OS=Homo sapiens GN=P4HA1 PE=1 SV=2 - [P4HA1_HUMAN]	6.18	2	3	3	5	1	3	0	0.670161	3	30.9285	0.956231	3	4.17942	0.605589	3	30.8803	0.668301	3	6.10234	2.58436	3	27.1917	0.819448	3	3.2028	0.697717	3	26.3667	17.9246	6.18	4	5	534	61.011	6.01123
O60831	PRA1 family protein 2 OS=Homo sapiens GN=PRAF2 PE=1 SV=1 - [PRAF2_HUMAN]	6.18	1	1	1	11	1	6	0	0.379267	6	11.1488	1.71152	6	6.03965	1.01122	6	12.571	1.21998	6	12.03	0.53393	6	7.07715	1.05263	6	13.7678	1.08647	6	4.05634	37.1476	6.18	2	11	178	19.2455	9.18799
P22695	Cytochrome b-c1 complex subunit 2, mitochondrial OS=Homo sapiens GN=UQCRC2 PE=1 SV=3 - [QCR2_HUMAN]	6.18	1	2	2	10	1	8	0	0.634106	8	92.7277	1.67964	8	3.22389	0.655205	8	26.6309	0.825713	8	10.9356	2.49848	8	28.7615	2.41446	8	38.6217	1.94389	8	19.2118	31.3905	6.18	3	10	453	48.4129	8.63135
Q14247	Src substrate cortactin OS=Homo sapiens GN=CTTN PE=1 SV=2 - [SRC8_HUMAN]	6.18	1	3	3	10	1	7	0	0.410177	7	26.977	1.15289	7	28.3087	1.08035	7	14.4286	0.751313	7	21.162	3.72445	7	31.6754	0.885629	7	19.8932	0.782357	7	11.5482	36.039	6.18	4	10	550	61.5485	5.40186
Q92973-2	Isoform 2 of Transportin-1 OS=Homo sapiens GN=TNPO1 - [TNPO1_HUMAN]	6.18	5	5	5	23	1	16	0	1.32299	16	19.0848	0.618358	16	7.80257	2.12687	16	32.7276	1.12251	16	13.2453	0.80965	16	9.03885	0.934754	16	25.6971	2.65942	16	14.1886	74.2103	6.18	7	23	890	101.244	4.95752
P62333	26S protease regulatory subunit 10B OS=Homo sapiens GN=PSMC6 PE=1 SV=1 - [PRS10_HUMAN]	6.17	1	2	2	12	1	8	0	3.93433	8	14.2626	1.29757	8	8.36987	0.698193	8	21.4265	0.931491	8	13.4529	1.23609	8	14.5957	0.943425	8	7.70893	1.11722	8	13.0482	48.8666	6.17	3	12	389	44.1451	7.48877
Q15120	[Pyruvate dehydrogenase [lipoamide]] kinase isozyme 3, mitochondrial OS=Homo sapiens GN=PDK3 PE=1 SV=1 - [PDK3_HUMAN]	6.16	1	3	3	6	1	4	0	0.3403	4	4.55326	0.745654	4	12.3887	0.723923	4	22.029	0.304503	4	17.9247	2.00961	4	25.9962	0.350714	4	17.1015	3.49099	4	7.36674	16.1657	6.16	5	6	406	46.9091	8.36768
Q16401	26S proteasome non-ATPase regulatory subunit 5 OS=Homo sapiens GN=PSMD5 PE=1 SV=3 - [PSMD5_HUMAN]	6.15	1	3	3	10	1	5	0	6.36679	5	31.1491	0.711192	5	7.31368	1.55584	5	6.57145	1.04208	5	9.45924	1.1817	5	16.4956	1.06419	5	8.34484	0.735188	5	21.2898	29.6021	6.15	4	10	504	56.1604	5.47803
P0C0L4	Complement C4-A OS=Homo sapiens GN=C4A PE=1 SV=1 - [CO4A_HUMAN]	6.14	2	8	9	23	1	16	0	3.8717	16	26.9541	0.605793	16	20.5827	0.971428	16	22.5136	1.6658	16	11.9525	0.560272	16	24.3418	1.10857	16	13.7338	0.564742	16	23.9525	72.2724	6.14	12	23	1744	192.65	7.07861
P13929-3	Isoform 3 of Beta-enolase OS=Homo sapiens GN=ENO3 - [ENOB_HUMAN]	6.14	5	0	2	7																									22.0387	6.14	3	7	391	42.2218	7.97217
Q8NBJ4-2	Isoform 2 of Golgi membrane protein 1 OS=Homo sapiens GN=GOLM1 - [GOLM1_HUMAN]	6.14	2	2	2	4	1	3	0	0.15582	3	6.80529	1.92529	3	8.7261	0.749461	3	21.5038	1.85861	3	16.8705	1.13766	3	10.5761	1.26138	3	8.3002	0.851551	3	0.740758	13.5217	6.14	3	4	391	44.2463	4.90674
Q9Y2P4	Long-chain fatty acid transport protein 6 OS=Homo sapiens GN=SLC27A6 PE=1 SV=1 - [S27A6_HUMAN]	6.14	1	3	3	9	1	3	0	0.642823	3	12.2657	0.599976	3	6.40757	0.382688	3	61.2119	0.540764	3	1.60761	0.229834	3	1.13321	4.3764	3	6.88602	1.995	3	17.1266	31.2225	6.14	6	9	619	70.0666	8.51416
P52294	Importin subunit alpha-1 OS=Homo sapiens GN=KPNA1 PE=1 SV=3 - [IMA1_HUMAN]	6.13	3	3	3	5	1	2	0	2.95701	2	65.9275	1.32522	2	25.6765	1.28302	2	29.715	0.892085	2	2.97723	1.28376	2	15.3926	0.855807	2	6.78054	0.935254	2	19.6835	13.829	6.13	5	5	538	60.1836	5.0083
P18827	Syndecan-1 OS=Homo sapiens GN=SDC1 PE=1 SV=3 - [SDC1_HUMAN]	6.13	1	1	1	2	1	1		0.0512817	1		0.211675	1		0.180583	1					4.40168	1		0.186711	1		0.980316	1		7.45133	6.13	2	2	310	32.4419	4.62744
Q04446	1,4-alpha-glucan-branching enzyme OS=Homo sapiens GN=GBE1 PE=1 SV=3 - [GLGB_HUMAN]	6.13	1	3	3	8	1	5	0	1.69811	5	29.2799	1.51449	5	17.6941	5.97583	5	10.9501	0.658701	5	11.0651	0.981084	5	25.4757	1.38679	5	23.4329	1.34481	5	13.9239	30.8544	6.13	4	8	702	80.4226	6.31592
Q8NBJ5	Procollagen galactosyltransferase 1 OS=Homo sapiens GN=GLT25D1 PE=1 SV=1 - [GT251_HUMAN]	6.11	2	4	4	9	1	6	0	2.47239	6	10.4344	0.846071	6	15.991	0.706236	6	42.4377	1.16166	6	8.63259	0.610663	6	37.0631	0.67407	6	21.7295	0.783999	6	20.6148	28.3725	6.11	6	9	622	71.5905	7.31299
P05186	Alkaline phosphatase, tissue-nonspecific isozyme OS=Homo sapiens GN=ALPL PE=1 SV=4 - [PPBT_HUMAN]	6.11	1	3	3	8	1	7	0	0.168031	7	24.4808	0.461729	7	5.29673	0.115591	7	48.4311	1.39201	7	5.77833	1.06946	7	30.6669	0.84753	7	12.1743	0.223531	7	69.4338	26.308	6.11	4	8	524	57.2686	6.66846
Q9H2W6	39S ribosomal protein L46, mitochondrial OS=Homo sapiens GN=MRPL46 PE=1 SV=1 - [RM46_HUMAN]	6.09	1	3	3	3	1	3	0	0.309131	3	39.7286	0.61699	3	10.5479	2.69227	3	95.1734	0.612	3	27.1758	2.62791	3	57.9057	0.350574	3	21.4703	1.00074	3	5.32576	7.36549	6.09	3	3	279	31.6854	7.04932
O95831-3	Isoform 3 of Apoptosis-inducing factor 1, mitochondrial OS=Homo sapiens GN=AIFM1 - [AIFM1_HUMAN]	6.08	3	3	3	13	1	11	0	0.177931	11	88.0771	1.2893	11	9.92864	1.93269	11	15.5759	1.83101	11	21.3568	0.931825	11	17.8075	1.64803	11	16.773	2.74837	11	19.0553	48.4273	6.08	5	13	609	66.2536	8.93896
Q9H300-2	Isoform 2 of Presenilins-associated rhomboid-like protein, mitochondrial OS=Homo sapiens GN=PARL - [PARL_HUMAN]	6.08	2	1	1	3	1	3	0	1.07336	3	0.0212407	1.05582	3	13.078	1.42889	3	28.4449	1.37684	3	11.926	1.27003	3	96.6312	1.08118	3	98.1256	1.18162	3	63.939	6.44216	6.08	1	3	329	36.566	9.92041
O95479	GDH/6PGL endoplasmic bifunctional protein OS=Homo sapiens GN=H6PD PE=1 SV=2 - [G6PE_HUMAN]	6.07	1	4	4	7	1	6	0	1.01069	6	8.21603	1.12565	6	10.9037	0.468449	6	9.53146	1.66012	6	51.7833	0.430894	6	29.3351	1.88316	6	49.4273	1.05638	6	25.5681	23.1168	6.07	5	7	791	88.8364	7.29834
O14980	Exportin-1 OS=Homo sapiens GN=XPO1 PE=1 SV=1 - [XPO1_HUMAN]	6.07	1	5	5	9	1	8	0	4.40687	8	34.9307	0.647076	8	12.8994	1.24713	8	25.3969	0.947268	8	18.6277	0.856486	8	38.9518	1.20805	8	39.7469	1.04879	8	10.5026	38.6036	6.07	5	9	1071	123.306	6.06201
P25398	40S ribosomal protein S12 OS=Homo sapiens GN=RPS12 PE=1 SV=3 - [RS12_HUMAN]	6.06	1	1	1	10	1	5	0	2.42622	5	4.12179	0.814339	5	3.2229	1.23274	5	3.2685	0.883971	5	6.2715	1.58005	5	19.6449	0.633045	5	3.2766	0.846373	5	14.8745	28.5357	6.06	2	10	132	14.5055	7.21045
P30626	Sorcin OS=Homo sapiens GN=SRI PE=1 SV=1 - [SORCN_HUMAN]	6.06	1	1	1	2	1	2	0	5.95267	2	42.6326	0.943491	2	23.2745	0.566491	2	40.9049	0.80688	2	3.23162	1.12617	2	22.8261	1.42399	2	14.1142	0.840855	2	8.24845	6.21319	6.06	1	2	198	21.6624	5.59229
P35555	Fibrillin-1 OS=Homo sapiens GN=FBN1 PE=1 SV=3 - [FBN1_HUMAN]	6.03	1	12	13	60	1	41	0	0.492246	41	48.89	1.32067	41	15.3333	1.805	41	78.0075	1.42709	41	12.8214	0.281518	41	45.1515	2.53658	41	50.8384	1.43202	41	27.5802	208.666	6.03	22	60	2871	312.022	4.93213
O75369-6	Isoform 6 of Filamin-B OS=Homo sapiens GN=FLNB - [FLNB_HUMAN]	6.03	7	10	11	26	1	16	0	3.88113	16	26.7715	0.856373	16	13.403	0.677037	16	29.2778	1.77691	16	49.9483	0.969339	16	24.68	1.05945	16	29.0003	0.618482	16	44.4361	97.89	6.03	15	26	2537	271.244	5.71924
Q13576	Ras GTPase-activating-like protein IQGAP2 OS=Homo sapiens GN=IQGAP2 PE=1 SV=4 - [IQGA2_HUMAN]	6.03	2	9	9	18	1	13	0	1.10638	13	30.0018	0.730043	13	32.8034	2.85524	13	39.4952	0.996337	13	9.59788	1.11731	13	13.1162	1.08618	13	42.0569	0.992173	13	25.8905	65.6148	6.03	13	18	1575	180.465	5.64307
P83111	Serine beta-lactamase-like protein LACTB, mitochondrial OS=Homo sapiens GN=LACTB PE=1 SV=2 - [LACTB_HUMAN]	6.03	2	4	4	9	1	7	0	0.261148	7	56.8795	0.879225	7	12.0908	2.83905	7	14.9541	2.93385	7	17.3701	0.451108	7	18.3743	1.20392	7	51.6217	2.67676	7	41.6197	32.0926	6.03	5	9	547	60.655	8.52881
Q15366	Poly(rC)-binding protein 2 OS=Homo sapiens GN=PCBP2 PE=1 SV=1 - [PCBP2_HUMAN]	6.03	7	2	2	20	1	14	0	1.74083	14	41.3396	0.705684	14	22.2303	1.00442	14	37.8697	0.811066	14	17.2443	1.45943	14	14.6967	0.917367	14	72.2336	1.01228	14	30.0959	64.6723	6.03	4	20	365	38.5556	6.78564
Q86VX2-2	Isoform 2 of COMM domain-containing protein 7 OS=Homo sapiens GN=COMMD7 - [COMD7_HUMAN]	6.03	2	1	1	1	1	1		2.14939	1		0.672726	1		0.834909	1		0.605936	1		3.26097	1		1.13992	1		1.10873	1		2.10346	6.03	1	1	199	22.3975	5.92236
Q9Y570-2	Isoform 2 of Protein phosphatase methylesterase 1 OS=Homo sapiens GN=PPME1 - [PPME1_HUMAN]	6.03	2	1	1	1	1	1		6.90313	1		0.588701	1		0.731226	1		0.398308	1		4.30829	1		0.593739	1		0.504737	1		2.34007	6.03	1	1	199	22.4472	5.50342
Q9NQ48	Leucine zipper transcription factor-like protein 1 OS=Homo sapiens GN=LZTFL1 PE=1 SV=1 - [LZTL1_HUMAN]	6.02	1	2	2	3	1	2	0	0.385701	2	76.5467	0.432768	2	3.09493	0.875662	2	3.51324	0.440494	2	23.7235	7.63358	2	29.7205	0.69616	2	37.9414	0.512822	2	36.1654	10.0723	6.02	3	3	299	34.5711	5.36377
O00400	Acetyl-coenzyme A transporter 1 OS=Homo sapiens GN=SLC33A1 PE=1 SV=1 - [ACATN_HUMAN]	6.01	1	4	4	8	1	6	0	0.694249	6	26.0125	2.08691	6	20.7034	1.12963	6	6.42775	1.77734	6	23.1808	0.279792	6	16.6346	1.87706	6	40.9077	1.06626	6	14.6671	19.0091	6.01	6	8	549	60.8698	7.32764
Q8N1F7	Nuclear pore complex protein Nup93 OS=Homo sapiens GN=NUP93 PE=1 SV=2 - [NUP93_HUMAN]	5.98	1	5	5	7	1	6	0	1.41991	6	29.4198	0.760334	6	7.31071	1.54839	6	29.3442	0.97223	6	5.44394	0.842584	6	8.22015	1.14048	6	9.7711	1.21568	6	15.8019	20.097	5.98	6	7	819	93.4296	5.71924
O95166	Gamma-aminobutyric acid receptor-associated protein OS=Homo sapiens GN=GABARAP PE=1 SV=1 - [GBRAP_HUMAN]	5.98	1	1	1	1	1	1		0.92097	1		0.643134	1		1.9644	1		1.24278	1		2.06422	1		0.50131	1		0.758603	1		2.39188	5.98	1	1	117	13.9093	8.79248
O75131	Copine-3 OS=Homo sapiens GN=CPNE3 PE=1 SV=1 - [CPNE3_HUMAN]	5.96	1	3	3	4	1	4	0	3.41629	4	22.1582	0.791303	4	24.9961	0.983933	4	30.74	0.822971	4	21.5995	1.64451	4	22.8555	0.967782	4	10.1958	1.44775	4	15.0652	11.6218	5.96	3	4	537	60.0921	5.84619
P17252	Protein kinase C alpha type OS=Homo sapiens GN=PRKCA PE=1 SV=4 - [KPCA_HUMAN]	5.95	2	4	5	11	1	8	0	0.989797	8	26.2265	0.77583	8	7.13877	4.47971	8	3.89061	1.82002	8	2.92748	0.259498	8	15.7181	1.5447	8	16.3847	1.61985	8	3.67708	28.7025	5.95	6	11	672	76.7001	7.04932
P11310	Medium-chain specific acyl-CoA dehydrogenase, mitochondrial OS=Homo sapiens GN=ACADM PE=1 SV=1 - [ACADM_HUMAN]	5.94	2	2	2	5	1	4	0	0.512515	4	78.1484	0.988348	4	16.7406	0.380522	4	85.4978	1.24468	4	28.042	0.356543	4	63.647	0.956885	4	12.0656	3.19965	4	48.1765	16.8394	5.94	3	5	421	46.5586	8.36768
Q03518	Antigen peptide transporter 1 OS=Homo sapiens GN=TAP1 PE=1 SV=2 - [TAP1_HUMAN]	5.94	1	3	3	7	1	6	0	0.999956	6	12.3287	1.99012	6	27.4207	1.2356	6	23.7492	2.12618	6	24.8691	0.221174	6	69.1232	1.16738	6	14.6177	1.94463	6	43.2288	25.6231	5.94	3	7	808	87.1627	8.01611
O60645-2	Isoform 2 of Exocyst complex component 3 OS=Homo sapiens GN=EXOC3 - [EXOC3_HUMAN]	5.93	2	3	3	5	1	4	0	1.17747	4	10.0463	0.925247	4	29.3875	1.04964	4	52.3802	0.991925	4	13.5488	0.999148	4	11.035	1.57638	4	20.7974	1.10733	4	7.78309	16.9888	5.93	4	5	641	73.7502	7.15186
Q5XKP0	Protein QIL1 OS=Homo sapiens GN=QIL1 PE=1 SV=1 - [QIL1_HUMAN]	5.93	1	1	1	1	1	1		0.314332	1		1.07121	1		1.30937	1		1.01269	1		1.81176	1		1.22625	1		2.58226	1		2.15524	5.93	1	1	118	13.0788	9.42236
Q96EC8	Protein YIPF6 OS=Homo sapiens GN=YIPF6 PE=2 SV=2 - [YIPF6_HUMAN]	5.93	1	1	1	2	1	2	0	0.587952	2	3.59765	2.36185	2	3.96076	0.749573	2	0.181563	0.453786	2	35.4415	0.420041	2	96.2583	2.2492	2	13.6716	1.10878	2	3.36341	8.75127	5.93	1	2	236	26.2387	5.64307
Q9Y2Y0-2	Isoform 2 of ADP-ribosylation factor-like protein 2-binding protein OS=Homo sapiens GN=ARL2BP - [AR2BP_HUMAN]	5.92	2	1	1	2	1	1		0.9132	1		0.47238	1		1.06524	1		0.282109	1		5.60987	1		0.648624	1		0.529765	1		5.48146	5.92	2	2	152	17.6996	4.50049
Q8ND76-3	Isoform 3 of Cyclin-Y OS=Homo sapiens GN=CCNY - [CCNY_HUMAN]	5.92	3	1	1	1	1	1		1.72109	1		1.04702	1		0.785225	1		0.828623	1		1.25808	1		1.73811	1		0.767153	1		3.10214	5.92	1	1	287	33.2241	7.73779
O00231	26S proteasome non-ATPase regulatory subunit 11 OS=Homo sapiens GN=PSMD11 PE=1 SV=3 - [PSD11_HUMAN]	5.92	1	2	2	4	1	4	0	4.89109	4	14.3372	0.820891	4	3.58395	0.556056	4	13.891	0.731053	4	5.22663	1.28086	4	11.8807	0.685239	4	18.6227	0.651856	4	14.2449	16.8761	5.92	2	4	422	47.434	6.48096
Q7Z7H5-3	Isoform 3 of Transmembrane emp24 domain-containing protein 4 OS=Homo sapiens GN=TMED4 - [TMED4_HUMAN]	5.91	3	1	1	4	1	2	0	0.630157	2	49.3189	1.53875	2	10.4041	0.955678	2	6.55186	0.791245	2	0.226508	1.77399	2	13.543	1.33462	2	10.8521	0.897984	2	4.47188	14.4623	5.91	2	4	186	20.7676	6.87354
P50213-2	Isoform 2 of Isocitrate dehydrogenase [NAD] subunit alpha, mitochondrial OS=Homo sapiens GN=IDH3A - [IDH3A_HUMAN]	5.9	2	2	2	15	1	14	0	0.196691	14	72.0661	0.869121	14	5.98007	1.14654	14	13.838	0.791162	14	8.59273	2.18894	14	4.64409	0.817911	14	11.6143	1.49471	14	22.6503	46.1576	5.9	3	15	288	31.3607	6.23975
Q9Y5Y7	Lymphatic vessel endothelial hyaluronic acid receptor 1 OS=Homo sapiens GN=LYVE1 PE=1 SV=2 - [LYVE1_HUMAN]	5.9	1	2	2	3	1	2	0	0.115817	2	176.933	0.312918	2	1.5172	0.1211	2	46.6196	1.08184	2	11.5783	0.231671	2	26.3536	0.698107	2	3.08384	0.23872	2	64.646	8.30192	5.9	3	3	322	35.191	8.27979
Q96QK1	Vacuolar protein sorting-associated protein 35 OS=Homo sapiens GN=VPS35 PE=1 SV=2 - [VPS35_HUMAN]	5.9	1	5	5	6	1	6	0	2.94268	6	33.4835	0.882731	6	27.1635	1.47483	6	61.5382	0.912589	6	18.2326	1.84432	6	17.9243	0.750028	6	58.4949	0.967671	6	28.1582	19.3809	5.9	5	6	796	91.6489	5.49072
P26038	Moesin OS=Homo sapiens GN=MSN PE=1 SV=3 - [MOES_HUMAN]	5.89	1	4	4	14	1	10	0	1.81278	10	37.1801	0.893646	10	31.1439	0.855183	10	36.542	1.21455	10	9.17662	0.951013	10	15.0767	0.837408	10	34.9464	1.23324	10	23.2025	45.187	5.89	7	14	577	67.7778	6.40479
P36873	Serine/threonine-protein phosphatase PP1-gamma catalytic subunit OS=Homo sapiens GN=PPP1CC PE=1 SV=1 - [PP1G_HUMAN]	5.88	3	1	2	4	1	1		3.09243	1		0.791335	1		0.960025	1		0.85989	1		1.06346	1		0.717199	1		0.889312	1		12.1279	5.88	4	4	323	36.9597	6.53662
Q07817-2	Isoform Bcl-X(S) of Bcl-2-like protein 1 OS=Homo sapiens GN=BCL2L1 - [B2CL1_HUMAN]	5.88	3	1	1	2	1	2	0	0.922062	2	1.01563	0.752863	2	9.84893	1.05759	2	1.70537	0.759153	2	3.02723	3.46996	2	6.7744	0.978539	2	5.14058	2.58051	2	3.4881	5.49338	5.88	1	2	170	18.8822	5.07178
P36969-2	Isoform Cytoplasmic of Phospholipid hydroperoxide glutathione peroxidase, mitochondrial OS=Homo sapiens GN=GPX4 - [GPX4_HUMAN]	5.88	2	1	1	1	1	1		1.93867	1		1.04007	1		1.48802	1		2.34864	1		0.993403	1		0.793191	1		3.00027	1		2.43624	5.88	1	1	170	19.5135	7.94287
P10515	Dihydrolipoyllysine-residue acetyltransferase component of pyruvate dehydrogenase complex, mitochondrial OS=Homo sapiens GN=DLAT PE=1 SV=3 - [ODP2_HUMAN]	5.87	1	3	3	20	1	16	0	0.48	16	94.3888	1.33373	16	9.71285	2.17294	16	15.0615	0.855422	16	11.8693	1.88622	16	14.9984	0.779701	16	17.1633	3.93932	16	16.1438	69.2446	5.87	5	20	647	68.9531	7.84033
Q8NBN3-3	Isoform 3 of Transmembrane protein 87A OS=Homo sapiens GN=TMEM87A - [TM87A_HUMAN]	5.87	3	3	3	4	1	3	0	0.838682	3	64.0839	1.77066	3	5.58856	1.50359	3	2.88158	1.75139	3	5.88692	0.20144	3	7.92021	1.63799	3	12.1098	0.894136	3	15.1304	14.0079	5.87	4	4	494	56.7372	5.69385
O14920-3	Isoform 3 of Inhibitor of nuclear factor kappa-B kinase subunit beta OS=Homo sapiens GN=IKBKB - [IKKB_HUMAN]	5.86	3	1	1	1	1	1		1.48464	1		0.882872	1		2.59994	1		0.827377	1		0.73047	1		1.14849	1		1.23586	1		3.88651	5.86	1	1	256	29.2166	7.31299
P48059	LIM and senescent cell antigen-like-containing domain protein 1 OS=Homo sapiens GN=LIMS1 PE=1 SV=4 - [LIMS1_HUMAN]	5.85	1	2	2	12	1	9	0	4.46524	9	9.0771	0.630113	9	11.9284	0.802562	9	17.3556	0.908401	9	11.1129	0.84264	9	13.5289	1.73785	9	21.3666	0.888885	9	15.6169	33.3944	5.85	3	12	325	37.2258	8.04541
Q9NZJ7-3	Isoform 3 of Mitochondrial carrier homolog 1 OS=Homo sapiens GN=MTCH1 - [MTCH1_HUMAN]	5.85	3	1	1	2	1	1		0.553729	1		1.96842	1		1.77594	1		1.63326	1		0.476586	1		1.58694	1		1.93917	1		5.06714	5.85	2	2	171	19.0447	8.68994
O00712-2	Isoform 3 of Nuclear factor 1 B-type OS=Homo sapiens GN=NFIB - [NFIB_HUMAN]	5.85	14	1	1	2	1	1		0.905657	1		1.21591	1		0.657914	1		0.947094	1		0.870924	1		1.32345	1		0.803049	1		5.12343	5.85	2	2	188	22.2367	9.24658
P53992	Protein transport protein Sec24C OS=Homo sapiens GN=SEC24C PE=1 SV=3 - [SC24C_HUMAN]	5.85	1	4	5	14	1	6	0	0.8643	6	5.36542	1.66255	6	9.25801	1.13559	6	18.4223	1.14512	6	9.39932	0.706372	6	24.9136	0.750266	6	8.15679	0.963635	6	11.0349	47.7308	5.85	7	14	1094	118.249	7.06396
Q9H019-2	Isoform 2 of Protein FAM54B OS=Homo sapiens GN=FAM54B - [FA54B_HUMAN]	5.85	3	1	1	3	1	3	0	0.856517	3	41.8105	0.829439	3	3.84251	1.47671	3	17.9751	1.05723	3	4.63392	2.63957	3	18.3754	1.08457	3	6.12828	1.774	3	3.20957	13.5177	5.85	1	3	205	22.7582	10.6089
Q86UE4	Protein LYRIC OS=Homo sapiens GN=MTDH PE=1 SV=2 - [LYRIC_HUMAN]	5.84	1	3	3	14	1	8	0	0.206905	8	65.3147	1.19984	8	12.3744	0.990389	8	8.24545	1.18484	8	11.283	1.63072	8	14.7791	1.09454	8	12.9985	1.33878	8	7.23853	50.9248	5.84	5	14	582	63.7988	9.31982
P49591	Serine--tRNA ligase, cytoplasmic OS=Homo sapiens GN=SARS PE=1 SV=3 - [SYSC_HUMAN]	5.84	1	3	3	6	1	4	0	3.75424	4	78.5782	0.982692	4	8.59172	0.828628	4	45.0479	0.909133	4	14.1247	0.951076	4	28.9675	0.864178	4	17.5286	1.02317	4	15.3526	21.7032	5.84	4	6	514	58.7401	6.43018
Q14197	Peptidyl-tRNA hydrolase ICT1, mitochondrial OS=Homo sapiens GN=ICT1 PE=1 SV=1 - [ICT1_HUMAN]	5.83	1	1	1	2	1	1		0.555707	1		0.658707	1		5.31939	1		0.687808	1		2.22123	1		0.450077	1		1.60087	1		7.39043	5.83	2	2	206	23.6154	10.0669
C4AMC7	Putative WAS protein family homolog 3 OS=Homo sapiens GN=WASH3P PE=2 SV=2 - [WASH3_HUMAN]	5.83	4	2	2	4	1	3	0	0.45495	3	91.0956	0.752016	3	10.298	1.41654	3	32.3796	0.677184	3	23.533	3.00377	3	25.9924	0.710724	3	27.5759	0.979781	3	3.141	9.34308	5.83	3	4	463	49.9638	5.49072
Q7L592-2	Isoform 2 of Protein midA homolog, mitochondrial OS=Homo sapiens GN=C2orf56 - [MIDA_HUMAN]	5.83	2	1	1	1	1	1		0.788445	1		1.51351	1		1.21517	1		0.668958	1		1.37568	1		1.67038	1		1.34121	1		5.80689	5.83	1	1	343	37.9977	8.60205
P16070-12	Isoform 12 of CD44 antigen OS=Homo sapiens GN=CD44 - [CD44_HUMAN]	5.82	16	2	2	7	1	5	0	0.8736	5	68.9895	0.614056	5	4.29772	2.53317	5	22.3842	0.939297	5	16.9288	1.12395	5	12.1548	1.01303	5	2.55182	2.21014	5	13.7327	22.3168	5.82	3	7	361	39.3911	5.41455
P50416-2	Isoform 2 of Carnitine O-palmitoyltransferase 1, liver isoform OS=Homo sapiens GN=CPT1A - [CPT1A_HUMAN]	5.82	2	4	4	10	1	7	0	0.96201	7	44.4679	2.05085	7	34.2833	0.457831	7	32.1699	2.18233	7	53.5119	0.548967	7	161.258	3.31997	7	30.4044	0.696319	7	22.2057	32.2426	5.82	6	10	756	86.1836	8.44092
Q6NUM9-2	Isoform 2 of All-trans-retinol 13,14-reductase OS=Homo sapiens GN=RETSAT - [RETST_HUMAN]	5.82	2	2	2	4	1	3	0	0.818683	3	3.14432	2.21511	3	7.5231	0.349673	3	1.39621	1.90994	3	6.82271	0.172501	3	12.436	4.17523	3	15.55	0.568544	3	0.63844	13.7217	5.82	3	4	481	52.4052	7.94287
P13598	Intercellular adhesion molecule 2 OS=Homo sapiens GN=ICAM2 PE=1 SV=2 - [ICAM2_HUMAN]	5.82	1	1	1	1																									3.63391	5.82	1	1	275	30.6346	7.43018
Q9UHQ4	B-cell receptor-associated protein 29 OS=Homo sapiens GN=BCAP29 PE=1 SV=2 - [BAP29_HUMAN]	5.81	1	2	2	5	1	3	0	0.573922	3	7.3612	1.9789	3	5.52467	0.815528	3	3.48137	1.32642	3	1.12428	0.317744	3	13.3505	1.65191	3	3.24958	0.908098	3	59.9955	12.9618	5.81	4	5	241	28.3022	9.53955
O96000	NADH dehydrogenase [ubiquinone] 1 beta subcomplex subunit 10 OS=Homo sapiens GN=NDUFB10 PE=1 SV=3 - [NDUBA_HUMAN]	5.81	1	1	1	6	1	4	0	0.32753	4	27.6422	1.49793	4	11.973	0.970087	4	6.0481	1.47473	4	2.6211	1.73789	4	5.3101	1.75493	4	9.61587	0.843443	4	13.4019	19.4127	5.81	2	6	172	20.7632	8.48486
P01033	Metalloproteinase inhibitor 1 OS=Homo sapiens GN=TIMP1 PE=1 SV=1 - [TIMP1_HUMAN]	5.8	1	1	1	4																									14.8666	5.8	2	4	207	23.1555	8.104
Q9UQ90	Paraplegin OS=Homo sapiens GN=SPG7 PE=1 SV=2 - [SPG7_HUMAN]	5.79	2	3	3	4	1	2	0	0.60295	2	89.8562	1.51634	2	6.93002	1.77185	2	68.8401	1.41504	2	2.83621	0.761294	2	45.4475	1.69987	2	24.8145	2.79549	2	29.5495	16.8269	5.79	4	4	795	88.1789	8.68994
Q8NBS9	Thioredoxin domain-containing protein 5 OS=Homo sapiens GN=TXNDC5 PE=1 SV=2 - [TXND5_HUMAN]	5.79	1	2	3	14	1	5	0	0.426583	5	28.8568	2.59619	5	31.8731	1.13027	5	47.9415	1.0931	5	9.12719	0.821056	5	10.1018	1.02299	5	12.2797	0.906667	5	8.68012	39.2955	5.79	5	14	432	47.5987	5.97314
P62166	Neuronal calcium sensor 1 OS=Homo sapiens GN=NCS1 PE=1 SV=2 - [NCS1_HUMAN]	5.79	1	1	1	1	1	1		0.546592	1		0.829635	1		1.07571	1		0.931699	1		2.19814	1		1.13878	1		1.10115	1		3.61818	5.79	1	1	190	21.8649	4.83057
O75934	Pre-mRNA-splicing factor SPF27 OS=Homo sapiens GN=BCAS2 PE=1 SV=1 - [SPF27_HUMAN]	5.78	1	1	1	1	1	1		0.636369	1		0.498233	1		0.371802	1		0.519561	1		2.96326	1		0.393074	1		0.484063	1		5.59947	5.78	1	1	225	26.115	5.65576
Q9BSF4	Uncharacterized protein C19orf52 OS=Homo sapiens GN=C19orf52 PE=1 SV=2 - [CS052_HUMAN]	5.77	1	2	2	6	1	5	0	0.204534	5	18.1083	1.55755	5	0.954567	2.81277	5	9.17047	1.64352	5	1.65105	0.530152	5	5.66668	1.23051	5	4.54075	2.77985	5	6.88775	16.9257	5.77	3	6	260	29.2151	8.08936
P17858	6-phosphofructokinase, liver type OS=Homo sapiens GN=PFKL PE=1 SV=6 - [K6PL_HUMAN]	5.77	2	4	4	8	1	7	0	8.01365	7	30.6015	0.922546	7	11.4163	0.844762	7	24.0874	0.702357	7	28.6921	0.778437	7	6.34947	0.757092	7	18.8132	1.22638	7	23.4506	27.7285	5.77	5	8	780	84.9642	7.50342
Q8N511	Transmembrane protein 199 OS=Homo sapiens GN=TMEM199 PE=1 SV=1 - [TM199_HUMAN]	5.77	1	1	1	2	1	1		1.44775	1		1.42962	1		1.00609	1		1.09256	1		1.34952	1		0.819549	1		1.42686	1		5.9852	5.77	2	2	208	23.1155	9.01221
O94875-6	Isoform 6 of Sorbin and SH3 domain-containing protein 2 OS=Homo sapiens GN=SORBS2 - [SRBS2_HUMAN]	5.77	6	1	1	2	1	2	0	0.152134	2	77.4426	0.763878	2	2.40421	0.197177	2	44.6777	2.05011	2	8.30925	0.107815	2	38.231	0.898947	2	11.6086	0.150332	2	29.8179	5.93737	5.77	1	2	156	17.9649	9.59814
P62136	Serine/threonine-protein phosphatase PP1-alpha catalytic subunit OS=Homo sapiens GN=PPP1CA PE=1 SV=1 - [PP1A_HUMAN]	5.76	2	1	2	5	1	2	0	3.5189	2	76.6976	1.25352	2	100.241	0.686855	2	13.0267	0.963975	2	45.246	0.656013	2	35.4635	1.05558	2	88.1804	0.854508	2	24.1402	14.7452	5.76	4	5	330	37.4878	6.32861
P54920	Alpha-soluble NSF attachment protein OS=Homo sapiens GN=NAPA PE=1 SV=3 - [SNAA_HUMAN]	5.76	1	2	2	12	1	10	0	2.47774	10	9.04356	0.760814	10	2.36363	1.00514	10	13.2361	1.0713	10	11.8447	1.04246	10	8.01368	0.613872	10	28.4327	1.03199	10	17.6091	37.0931	5.76	3	12	295	33.2113	5.36377
O43866	CD5 antigen-like OS=Homo sapiens GN=CD5L PE=1 SV=1 - [CD5L_HUMAN]	5.76	1	1	2	6	1	6	0	5.85793	6	20.3455	1.48207	6	6.87453	0.34333	6	56.1925	0.547724	6	26.1266	2.61975	6	13.7975	1.26778	6	14.3003	1.63561	6	11.1788	21.7498	5.76	2	6	347	38.0629	5.46533
Q9NZD2	Glycolipid transfer protein OS=Homo sapiens GN=GLTP PE=1 SV=3 - [GLTP_HUMAN]	5.74	1	1	1	2	1	1		1.47355	1		0.857243	1		1.03253	1		0.908258	1		1.54791	1		0.650605	1		0.768542	1		7.73108	5.74	2	2	209	23.8344	7.38623
P43686	26S protease regulatory subunit 6B OS=Homo sapiens GN=PSMC4 PE=1 SV=2 - [PRS6B_HUMAN]	5.74	2	2	2	4	1	3	0	4.47854	3	1.40506	1.2885	3	2.37372	0.856331	3	1.82742	0.955135	3	10.9674	1.95168	3	27.6065	1.27424	3	17.3122	0.823676	3	9.11228	16.6529	5.74	3	4	418	47.3365	5.21143
Q96TC7	Regulator of microtubule dynamics protein 3 OS=Homo sapiens GN=FAM82A2 PE=1 SV=2 - [RMD3_HUMAN]	5.74	5	4	4	6	1	4	0	0.444185	4	85.7542	0.861382	4	3.56538	1.43011	4	33.5265	1.01907	4	8.69955	1.33162	4	31.913	1.24823	4	56.427	1.34336	4	18.4854	18.4346	5.74	6	6	470	52.086	5.09717
Q9HB40-2	Isoform 2 of Retinoid-inducible serine carboxypeptidase OS=Homo sapiens GN=SCPEP1 - [RISC_HUMAN]	5.74	2	1	1	4	1	4	0	0.389674	4	28.2082	0.964924	4	15.258	1.5956	4	2.30352	1.9048	4	6.822	0.706347	4	23.6662	1.31249	4	3.1284	0.843152	4	9.61354	14.0419	5.74	1	4	296	32.9355	5.021
Q9Y678	Coatomer subunit gamma OS=Homo sapiens GN=COPG PE=1 SV=1 - [COPG_HUMAN]	5.72	1	4	4	12	1	9	0	4.09113	9	38.2963	0.740333	9	6.7236	0.707946	9	30.4589	0.927542	9	13.8743	0.666488	9	12.8617	1.89204	9	44.7369	1.14112	9	22.4648	44.2258	5.72	6	12	874	97.6555	5.46533
P02765	Alpha-2-HS-glycoprotein OS=Homo sapiens GN=AHSG PE=1 SV=1 - [FETUA_HUMAN]	5.72	1	2	2	2	1	1		11.1152	1		0.663206	1		0.212171	1		0.623444	1		0.914881	1		0.802639	1		0.949173	1		7.13842	5.72	2	2	367	39.2997	5.71924
Q96GZ6-6	Isoform 6 of Solute carrier family 41 member 3 OS=Homo sapiens GN=SLC41A3 - [S41A3_HUMAN]	5.71	7	2	2	5	1	3	0	0.247276	3	17.0108	3.86687	3	3.69978	1.80241	3	7.06356	1.92637	3	2.97063	0.534267	3	12.5845	1.63266	3	5.95563	1.3477	3	1.05753	14.3834	5.71	3	5	438	47.1692	6.85889
P56537	Eukaryotic translation initiation factor 6 OS=Homo sapiens GN=EIF6 PE=1 SV=1 - [IF6_HUMAN]	5.71	1	1	1	1	1	1		3.38981	1		1.0717	1		1.55958	1		0.84047	1		1.01859	1		0.890524	1		1.16104	1		4.33996	5.71	1	1	245	26.5822	4.67822
Q9Y2S7	Polymerase delta-interacting protein 2 OS=Homo sapiens GN=POLDIP2 PE=1 SV=1 - [PDIP2_HUMAN]	5.71	1	2	2	2	1	2	0	0.669219	2	94.8329	0.933455	2	39.831	2.86954	2	12.7697	1.23349	2	7.134	1.50276	2	7.03736	0.653737	2	6.53368	1.17248	2	1.07893	5.27052	5.71	2	2	368	42.0072	8.63135
Q8WXA3-4	Isoform 4 of RUN and FYVE domain-containing protein 2 OS=Homo sapiens GN=RUFY2 - [RUFY2_HUMAN]	5.71	4	1	3	5	1	1		0.383069	1		0.415348	1		1.17845	1		0.991253	1		1.10845	1		0.396488	1		0.913898	1		11.0901	5.71	3	5	403	46.1068	5.14795
P63279	SUMO-conjugating enzyme UBC9 OS=Homo sapiens GN=UBE2I PE=1 SV=1 - [UBC9_HUMAN]	5.7	1	1	1	3	1	2	0	3.86365	2	19.489	0.469485	2	17.6465	1.56267	2	13.1749	0.834058	2	18.1572	2.91674	2	21.1219	0.353986	2	12.9626	0.827428	2	1.59086	7.859	5.7	2	3	158	17.9952	8.66064
Q14697-2	Isoform 2 of Neutral alpha-glucosidase AB OS=Homo sapiens GN=GANAB - [GANAB_HUMAN]	5.69	3	6	6	30	1	24	0	1.25672	24	15.2592	2.50835	24	13.128	0.657331	24	48.5694	2.0005	24	20.9747	0.646601	24	14.5655	1.78595	24	25.7419	1.16788	24	20.1367	83.1065	5.69	10	30	966	109.369	6.23975
Q9H832-2	Isoform 2 of Ubiquitin-conjugating enzyme E2 Z OS=Homo sapiens GN=UBE2Z - [UBE2Z_HUMAN]	5.69	2	1	1	2	1	1		1.8926	1		0.832999	1		0.913774	1		0.857418	1		1.29913	1		1.682	1		1.99885	1		8.63097	5.69	2	2	246	28.0566	6.1001
Q13596-2	Isoform 1A of Sorting nexin-1 OS=Homo sapiens GN=SNX1 - [SNX1_HUMAN]	5.69	2	2	2	3	1	3	0	1.12289	3	53.8891	0.380271	3	31.6066	0.86102	3	108.45	0.509098	3	23.7694	6.06673	3	11.0287	0.726202	3	19.5688	0.613091	3	1.06511	8.64253	5.69	2	3	457	51.7805	5.64307
Q96KP4	Cytosolic non-specific dipeptidase OS=Homo sapiens GN=CNDP2 PE=1 SV=2 - [CNDP2_HUMAN]	5.68	2	2	2	3	1	2	0	3.24507	2	6.16483	0.829543	2	8.44379	1.00203	2	64.4617	1.09302	2	38.8587	2.36872	2	2.15519	1.0003	2	13.6927	1.00176	2	24.3366	10.7153	5.68	3	3	475	52.8449	5.97314
Q5ZPR3-3	Isoform 3 of CD276 antigen OS=Homo sapiens GN=CD276 - [CD276_HUMAN]	5.68	4	1	1	1	1	1		2.38193	1		1.18154	1		0.915267	1		0.916121	1		1.16758	1		1.12743	1		1.14259	1		4.11601	5.68	1	1	493	52.7282	5.51611
O75781	Paralemmin-1 OS=Homo sapiens GN=PALM PE=1 SV=2 - [PALM_HUMAN]	5.68	2	3	3	5	1	5	0	0.408972	5	29.9728	0.421409	5	25.2893	3.67794	5	8.11642	0.605233	5	12.7422	2.95686	5	15.3891	0.628868	5	25.7486	0.672497	5	8.75886	12.0424	5.68	3	5	387	42.0502	4.99561
Q96A49	Synapse-associated protein 1 OS=Homo sapiens GN=SYAP1 PE=1 SV=1 - [SYAP1_HUMAN]	5.68	1	2	2	4	1	4	0	0.204091	4	8.20574	0.606619	4	11.2719	1.17897	4	1.49289	0.69128	4	3.55058	3.7496	4	1.45679	0.428446	4	31.8745	0.462873	4	4.82074	12.7838	5.68	2	4	352	39.9089	4.52588
P47897	Glutamine--tRNA ligase OS=Homo sapiens GN=QARS PE=1 SV=1 - [SYQ_HUMAN]	5.68	1	4	4	5	1	5	0	1.42816	5	16.7675	1.79368	5	14.7717	1.46367	5	27.6743	1.18259	5	15.2459	1.15797	5	15.9213	0.97122	5	4.22267	1.1844	5	29.024	18.0116	5.68	4	5	775	87.7429	7.15186
P52789	Hexokinase-2 OS=Homo sapiens GN=HK2 PE=1 SV=2 - [HXK2_HUMAN]	5.67	1	3	3	5	1	3	0	2.67851	3	10.7621	0.342035	3	10.2066	1.74497	3	9.74482	0.435778	3	338.89	6.27955	3	52.9021	0.435263	3	2.78748	0.769897	3	30.9905	21.035	5.67	5	5	917	102.313	6.04932
Q96BI3-2	Isoform 2 of Gamma-secretase subunit APH-1A OS=Homo sapiens GN=APH1A - [APH1A_HUMAN]	5.67	2	1	1	1	1	1		1.06008	1		1.67079	1		0.780556	1		1.12772	1		1.11623	1		1.5933	1		1.41381	1		3.92366	5.67	1	1	247	26.8223	7.89893
Q16270	Insulin-like growth factor-binding protein 7 OS=Homo sapiens GN=IGFBP7 PE=1 SV=1 - [IBP7_HUMAN]	5.67	1	1	1	1	1	1		0.719207	1		0.935309	1		0.598377	1		0.675885	1		2.41563	1		0.732786	1		1.2873	1		4.09027	5.67	1	1	282	29.1114	7.89893
Q9UHD8-4	Isoform 4 of Septin-9 OS=Homo sapiens GN=SEPT9 - [SEPT9_HUMAN]	5.67	8	2	2	2	1	2	0	3.93203	2	0.498741	0.727466	2	28.9087	1.12386	2	20.2935	0.914112	2	9.40743	1.19862	2	10.0197	0.882149	2	34.5552	0.903503	2	20.5161	6.18844	5.67	2	2	335	38.4937	7.54736
Q04637-6	Isoform E of Eukaryotic translation initiation factor 4 gamma 1 OS=Homo sapiens GN=EIF4G1 - [IF4G1_HUMAN]	5.63	6	7	7	12	1	8	0	2.19918	8	74.4915	0.540074	8	17.0911	0.977642	8	40.3912	0.803768	8	11.6505	2.57819	8	103.55	0.845718	8	29.4499	0.631134	8	29.4083	37.0833	5.63	9	12	1403	154.709	5.16064
P45974-2	Isoform Short of Ubiquitin carboxyl-terminal hydrolase 5 OS=Homo sapiens GN=USP5 - [UBP5_HUMAN]	5.63	2	4	4	16	1	14	0	4.93665	14	13.299	0.5238	14	21.0662	3.22652	14	22.2629	0.527263	14	33.1036	1.56921	14	27.0322	0.489007	14	17.3785	0.89977	14	30.0184	53.0655	5.63	6	16	835	93.2484	5.08447
Q9H5X1	MIP18 family protein FAM96A OS=Homo sapiens GN=FAM96A PE=1 SV=1 - [FA96A_HUMAN]	5.63	1	1	1	2	1	2	0	2.43925	2	2.70006	0.298845	2	19.439	1.05395	2	10.8998	0.568102	2	15.6571	4.07267	2	7.18338	0.620641	2	4.27147	0.80851	2	5.59704	6.29905	5.63	1	2	160	18.3435	4.88135
Q9H1K1-2	Isoform 2 of Iron-sulfur cluster assembly enzyme ISCU, mitochondrial OS=Homo sapiens GN=ISCU - [ISCU_HUMAN]	5.63	2	1	1	1	1	1		0.645962	1		1.03671	1		1.17719	1		0.674339	1		1.8495	1		0.610444	1		1.65806	1		2.60858	5.63	1	1	142	15.2529	7.21045
P14678-2	Isoform SM-B of Small nuclear ribonucleoprotein-associated proteins B and B' OS=Homo sapiens GN=SNRPB - [RSMB_HUMAN]	5.63	4	1	1	1	1	1		1.44509	1		0.973576	1		0.862884	1		0.937706	1		1.57085	1		1.03437	1		0.822845	1		4.45415	5.63	1	1	231	23.6402	10.9019
Q9BSJ8	Extended synaptotagmin-1 OS=Homo sapiens GN=ESYT1 PE=1 SV=1 - [ESYT1_HUMAN]	5.62	2	5	5	16	1	11	0	0.742706	11	62.4371	1.73044	11	26.2449	0.934999	11	45.2671	1.06095	11	11.1982	0.295834	11	40.3833	1.37431	11	28.7772	2.3284	11	12.5412	48.5471	5.62	7	16	1104	122.78	5.8335
O43242	26S proteasome non-ATPase regulatory subunit 3 OS=Homo sapiens GN=PSMD3 PE=1 SV=2 - [PSMD3_HUMAN]	5.62	1	3	3	4	1	3	0	6.4875	3	12.9965	0.897826	3	15.6636	0.780466	3	7.91064	0.891912	3	4.03902	0.898185	3	41.2664	0.682003	3	27.0043	0.669023	3	25.2322	13.6224	5.62	4	4	534	60.9395	8.44092
Q9Y6W5	Wiskott-Aldrich syndrome protein family member 2 OS=Homo sapiens GN=WASF2 PE=1 SV=3 - [WASF2_HUMAN]	5.62	1	2	2	4	1	3	0	2.10282	3	122.265	0.863673	3	29.1461	1.05567	3	22.4441	1.4032	3	19.373	1.30008	3	8.90824	0.895245	3	111.621	1.13925	3	9.82612	16.4206	5.62	3	4	498	54.2504	5.52881
O00148	ATP-dependent RNA helicase DDX39A OS=Homo sapiens GN=DDX39A PE=1 SV=2 - [DX39A_HUMAN]	5.62	1	1	3	4	1	2	0	5.98798	2	32.2998	0.78108	2	19.8297	0.789979	2	4.98541	0.731582	2	4.11845	0.747286	2	24.2404	0.793286	2	10.2426	0.966804	2	11.4373	11.9176	5.62	3	4	427	49.098	5.68115
Q17RN3-2	Isoform 2 of Protein FAM98C OS=Homo sapiens GN=FAM98C - [FA98C_HUMAN]	5.62	2	1	1	1	1	1		1.90832	1		0.991482	1		2.05458	1		1.4166	1		1.27612	1		1.51394	1		1.37385	1		3.22308	5.62	1	1	267	28.6828	7.18115
Q9P0L0	Vesicle-associated membrane protein-associated protein A OS=Homo sapiens GN=VAPA PE=1 SV=3 - [VAPA_HUMAN]	5.62	2	1	1	2	1	2	0	1.72108	2	32.3861	1.72796	2	10.3245	0.764571	2	10.402	1.08561	2	35.7426	1.13123	2	2.30761	1.69494	2	22.584	0.929839	2	17.9432	8.03285	5.62	1	2	249	27.8752	8.6167
Q13838	Spliceosome RNA helicase DDX39B OS=Homo sapiens GN=DDX39B PE=1 SV=1 - [DX39B_HUMAN]	5.61	2	1	3	4	1	1		4.9487	1		0.440944	1		1.02323	1		0.966523	1		2.13557	1		1.02651	1		0.907208	1		10.196	5.61	4	4	428	48.9599	5.66846
P46109	Crk-like protein OS=Homo sapiens GN=CRKL PE=1 SV=1 - [CRKL_HUMAN]	5.61	1	1	1	1	1	1		8.7292	1		0.791126	1		0.455725	1		0.573771	1		2.69156	1		1.21875	1		0.560245	1		4.57122	5.61	1	1	303	33.7559	6.7417
P34932	Heat shock 70 kDa protein 4 OS=Homo sapiens GN=HSPA4 PE=1 SV=4 - [HSP74_HUMAN]	5.6	1	4	4	17	1	10	0	6.26782	10	4.69851	0.796595	10	12.8175	0.74657	10	11.9604	0.558958	10	16.0122	0.610921	10	18.0909	0.633338	10	13.424	0.815397	10	12.8306	67.8943	5.6	6	17	840	94.2712	5.18604
Q99733	Nucleosome assembly protein 1-like 4 OS=Homo sapiens GN=NAP1L4 PE=1 SV=1 - [NP1L4_HUMAN]	5.6	2	2	2	9	1	7	0	3.92891	7	23.823	0.635927	7	20.233	0.426901	7	26.0625	0.491279	7	11.4094	4.10962	7	21.7089	0.683633	7	2.41958	0.787059	7	12.5219	32.6281	5.6	3	9	375	42.7969	4.69092
Q8WXF1-2	Isoform 2 of Paraspeckle component 1 OS=Homo sapiens GN=PSPC1 - [PSPC1_HUMAN]	5.6	2	2	2	5	1	3	0	1.53128	3	10.8355	0.615601	3	1.8333	1.34691	3	6.13294	0.616129	3	10.3816	1.0971	3	14.7918	0.561444	3	9.63676	0.613611	3	0.207297	15.5954	5.6	3	5	393	45.5423	6.58057
Q15011-3	Isoform 3 of Homocysteine-responsive endoplasmic reticulum-resident ubiquitin-like domain member 1 protein OS=Homo sapiens GN=HERPUD1 - [HERP1_HUMAN]	5.6	3	1	1	2	1	2	0	0.117706	2	16.0409	1.49633	2	1.85651	1.66203	2	3.11839	1.49359	2	0.919189	1.15343	2	4.80268	1.80343	2	6.30508	2.35094	2	5.14409	6.17602	5.6	1	2	232	26.2041	5.77002
P53396-2	Isoform 2 of ATP-citrate synthase OS=Homo sapiens GN=ACLY - [ACLY_HUMAN]	5.59	2	6	6	22	1	4	0	5.88197	4	5.71671	0.56955	4	11.3383	1.28513	4	104.892	0.67163	4	10.3931	0.914661	4	17.8189	0.376085	4	22.8313	0.380261	4	32.1209	76.2124	5.59	9	22	1091	119.695	7.32764
Q9NSC5-2	Isoform 2 of Homer protein homolog 3 OS=Homo sapiens GN=HOMER3 - [HOME3_HUMAN]	5.59	2	2	2	2	1	2	0	0.637688	2	0.575118	0.478353	2	50.4363	0.838638	2	58.5527	0.467504	2	14.1383	5.46912	2	10.5148	0.429267	2	50.1765	0.469734	2	59.6851	5.04052	5.59	2	2	358	39.4551	5.66846
Q9NVA2	Septin-11 OS=Homo sapiens GN=SEPT11 PE=1 SV=3 - [SEP11_HUMAN]	5.59	2	2	2	3	1	3	0	4.99762	3	15.3122	1.05297	3	5.58766	0.453082	3	21.6591	0.824183	3	7.72873	1.05398	3	6.65254	1.98114	3	21.315	0.79559	3	19.5572	10.1828	5.59	2	3	429	49.3672	6.81494
P50914	60S ribosomal protein L14 OS=Homo sapiens GN=RPL14 PE=1 SV=4 - [RL14_HUMAN]	5.58	1	1	1	27	1	12	0	0.755839	12	11.4202	1.75468	12	2.74715	1.37791	12	7.40775	1.11793	12	9.16146	0.24899	12	24.1412	1.20532	12	3.47378	1.85297	12	8.60665	113.84	5.58	2	27	215	23.417	10.9312
P13796	Plastin-2 OS=Homo sapiens GN=LCP1 PE=1 SV=6 - [PLSL_HUMAN]	5.58	2	2	3	5	1	3	0	2.6946	3	45.0871	1.6157	3	30.0036	0.944561	3	18.9173	1.05728	3	1.13494	0.592395	3	58.2516	1.37857	3	21.7292	1.16338	3	39.5969	18.4476	5.58	3	5	627	70.2439	5.42725
P17174	Aspartate aminotransferase, cytoplasmic OS=Homo sapiens GN=GOT1 PE=1 SV=3 - [AATC_HUMAN]	5.57	1	2	2	3	1	2	0	0.995468	2	46.0253	1.21899	2	54.3581	0.601725	2	166.53	0.503241	2	76.171	0.776162	2	33.5632	1.56708	2	50.2536	0.917511	2	16.497	8.15377	5.57	3	3	413	46.2185	7.00537
P04114	Apolipoprotein B-100 OS=Homo sapiens GN=APOB PE=1 SV=2 - [APOB_HUMAN]	5.57	1	23	23	54	1	37	0	3.68886	37	17.923	0.791268	37	24.5813	0.36263	37	67.4064	0.710295	37	24.089	0.23976	37	107.284	4.49484	37	23.5311	0.504405	37	31.0372	164.071	5.57	29	54	4563	515.283	7.04932
P84085	ADP-ribosylation factor 5 OS=Homo sapiens GN=ARF5 PE=1 SV=2 - [ARF5_HUMAN]	5.56	1	1	1	2	1	1		3.13693	1		0.884213	1		1.49115	1		1.2168	1		1.44837	1		1.23538	1		1.30212	1		7.28669	5.56	2	2	180	20.5166	6.78564
Q9Y6B6	GTP-binding protein SAR1b OS=Homo sapiens GN=SAR1B PE=1 SV=1 - [SAR1B_HUMAN]	5.56	1	1	1	11	1	8	0	0.519647	8	2.46033	0.830008	8	3.50572	0.581105	8	5.16379	0.851685	8	5.16981	1.17961	8	3.94043	1.20116	8	9.51815	1.24297	8	10.4115	38.3697	5.56	2	11	198	22.3955	6.11279
Q9Y4F1	FERM, RhoGEF and pleckstrin domain-containing protein 1 OS=Homo sapiens GN=FARP1 PE=1 SV=1 - [FARP1_HUMAN]	5.55	3	4	4	6	1	4	0	0.672986	4	5.07325	2.41206	4	11.9117	0.574545	4	36.537	1.25613	4	33.3265	0.323279	4	20.2208	1.826	4	4.20131	0.748016	4	36.2976	22.0285	5.55	6	6	1045	118.559	8.14795
Q7L099	Protein RUFY3 OS=Homo sapiens GN=RUFY3 PE=1 SV=1 - [RUFY3_HUMAN]	5.54	4	2	3	6	1	2	0	0.613765	2	171.07	0.946343	2	7.3364	1.92932	2	4.85281	0.870605	2	1.26493	2.56828	2	27.262	1.02375	2	3.28151	0.776171	2	15.8402	18.3094	5.54	4	6	469	52.9311	5.49072
P02746	Complement C1q subcomponent subunit B OS=Homo sapiens GN=C1QB PE=1 SV=3 - [C1QB_HUMAN]	5.53	1	1	1	4	1	2	0	3.91062	2	20.9512	1.36743	2	4.68679	0.734024	2	8.08088	1.70223	2	4.53253	0.387691	2	59.7903	0.948133	2	2.18073	1.48843	2	18.9586	18.671	5.53	2	4	253	26.7045	8.63135
Q9P2E9-3	Isoform 2 of Ribosome-binding protein 1 OS=Homo sapiens GN=RRBP1 - [RRBP1_HUMAN]	5.53	3	6	6	14	1	11	0	0.381277	11	41.3895	0.683211	11	17.1092	0.70571	11	21.6446	0.673851	11	23.3272	1.23086	11	30.7655	0.692018	11	15.0892	0.887919	11	22.0082	44.0337	5.53	7	14	977	108.565	5.50342
P27797	Calreticulin OS=Homo sapiens GN=CALR PE=1 SV=1 - [CALR_HUMAN]	5.52	1	3	3	23	1	17	0	0.35947	17	7.82615	1.35466	17	10.6318	0.827915	17	6.27833	1.03255	17	4.73353	2.3073	17	7.13803	0.886336	17	23.0734	0.554425	17	15.6269	60.2693	5.52	5	23	417	48.1118	4.43701
Q9BX68	Histidine triad nucleotide-binding protein 2, mitochondrial OS=Homo sapiens GN=HINT2 PE=1 SV=1 - [HINT2_HUMAN]	5.52	1	1	1	3	1	3	0	0.516273	3	5.90581	0.743081	3	19.0102	1.52178	3	3.82721	0.58568	3	9.97811	3.31369	3	4.68241	0.57406	3	20.8602	1.82478	3	17.5766	7.41187	5.52	1	3	163	17.1512	9.15869
Q9NTG7	NAD-dependent deacetylase sirtuin-3, mitochondrial OS=Homo sapiens GN=SIRT3 PE=1 SV=2 - [SIRT3_HUMAN]	5.51	1	2	2	2	1	2	0	0.478134	2	30.7218	0.59561	2	3.12883	0.77876	2	27.2634	0.483564	2	27.0004	3.25759	2	8.42537	0.623869	2	10.7776	2.27232	2	20.5657	7.59966	5.51	2	2	399	43.5457	8.70459
P33897	ATP-binding cassette sub-family D member 1 OS=Homo sapiens GN=ABCD1 PE=1 SV=2 - [ABCD1_HUMAN]	5.5	2	4	4	21	1	13	0	0.204524	13	108.564	1.13456	13	8.86563	4.38003	13	17.7497	1.51246	13	10.1881	0.180229	13	67.8744	1.19747	13	15.6613	2.95857	13	24.3373	68.6849	5.5	7	21	745	82.8845	8.95361
Q1KMD3	Heterogeneous nuclear ribonucleoprotein U-like protein 2 OS=Homo sapiens GN=HNRNPUL2 PE=1 SV=1 - [HNRL2_HUMAN]	5.49	1	3	3	7	1	4	0	1.571	4	31.4155	1.6182	4	9.57586	2.27043	4	69.3894	1.61892	4	15.2667	0.685279	4	11.709	0.926829	4	30.4418	0.308814	4	24.314	29.7315	5.49	4	7	747	85.0522	4.90674
Q9Y3Z3-2	Isoform 2 of SAM domain and HD domain-containing protein 1 OS=Homo sapiens GN=SAMHD1 - [SAMH1_HUMAN]	5.48	2	3	3	9	1	5	0	2.78587	5	26.5823	1.06828	5	11.1185	1.35635	5	14.0177	1.40255	5	4.50107	0.575153	5	35.5678	2.05925	5	13.7464	1.73423	5	20.0507	29.9857	5.48	6	9	602	69.4002	7.1958
Q9BYF1	Angiotensin-converting enzyme 2 OS=Homo sapiens GN=ACE2 PE=1 SV=2 - [ACE2_HUMAN]	5.47	2	2	2	5	1	1		0.228381	1		0.126097	1		0.290106	1		0.121565	1		0.320897	1		0.094881	1		0.187109	1		24.6612	5.47	4	5	805	92.4039	5.5415
Q9NUV9	GTPase IMAP family member 4 OS=Homo sapiens GN=GIMAP4 PE=1 SV=1 - [GIMA4_HUMAN]	5.47	1	2	2	3	1	2	0	4.95411	2	14.9175	0.818844	2	4.35066	1.66401	2	13.2894	1.5625	2	15.3096	1.31481	2	14.863	1.46971	2	6.10352	1.27068	2	5.18747	10.6511	5.47	3	3	329	37.5104	7.81104
Q02218	2-oxoglutarate dehydrogenase, mitochondrial OS=Homo sapiens GN=OGDH PE=1 SV=3 - [ODO1_HUMAN]	5.47	1	4	5	15	1	6	0	0.301028	6	23.5927	1.08682	6	5.44943	3.36777	6	21.6924	1.06157	6	10.6703	0.706364	6	24.7189	0.802774	6	18.2934	2.80975	6	7.34168	45.2011	5.47	7	15	1023	115.861	6.85889
P54578	Ubiquitin carboxyl-terminal hydrolase 14 OS=Homo sapiens GN=USP14 PE=1 SV=3 - [UBP14_HUMAN]	5.47	1	2	2	5	1	1		1.87491	1		0.602052	1		0.988479	1		0.789602	1		2.34806	1		0.449743	1		1.509	1		10.272	5.47	3	5	494	56.033	5.30029
P55290	Cadherin-13 OS=Homo sapiens GN=CDH13 PE=1 SV=1 - [CAD13_HUMAN]	5.47	1	3	3	9	1	8	0	0.468982	8	16.224	1.06951	8	7.06558	0.768677	8	19.7131	0.618116	8	12.0887	4.04166	8	24.5371	1.06911	8	19.3824	0.664717	8	36.1834	35.6244	5.47	3	9	713	78.2379	4.98291
Q9UNN8	Endothelial protein C receptor OS=Homo sapiens GN=PROCR PE=1 SV=1 - [EPCR_HUMAN]	5.46	1	1	1	2	1	1		3.46267	1		2.51937	1		0.558998	1		0.83931	1		0.81748	1		1.65438	1		0.78776	1		9.02538	5.46	2	2	238	26.6546	7.18115
Q6NUK1	Calcium-binding mitochondrial carrier protein SCaMC-1 OS=Homo sapiens GN=SLC25A24 PE=1 SV=2 - [SCMC1_HUMAN]	5.45	2	3	3	15	1	13	0	0.319513	13	20.8324	0.696851	13	18.9404	1.99002	13	7.28732	2.52612	13	20.4453	1.30358	13	13.8998	0.743388	13	19.3056	4.74538	13	14.4942	50.6979	5.45	5	15	477	53.3203	6.32861
Q96TA2-2	Isoform 2 of ATP-dependent zinc metalloprotease YME1L1 OS=Homo sapiens GN=YME1L1 - [YMEL1_HUMAN]	5.45	2	3	3	7	1	4	0	0.895027	4	38.342	1.27331	4	11.2465	1.21744	4	13.3632	1.3014	4	17.1975	0.864829	4	35.9101	1.27041	4	20.1205	1.30641	4	7.75832	27.996	5.45	5	7	716	79.7826	8.55811
Q9P2X3-2	Isoform 2 of Protein IMPACT OS=Homo sapiens GN=IMPACT - [IMPCT_HUMAN]	5.45	2	1	1	1	1	1		1.04239	1		0.58549	1		2.82206	1		0.904724	1		2.37667	1		0.968863	1		0.619644	1		2.42692	5.45	1	1	202	22.9847	6.0874
P01011	Alpha-1-antichymotrypsin OS=Homo sapiens GN=SERPINA3 PE=1 SV=2 - [AACT_HUMAN]	5.44	2	3	3	10	1	8	0	3.62945	8	11.8668	0.527616	8	5.52917	0.423741	8	10.9881	0.520283	8	9.10775	0.731658	8	10.2365	0.531182	8	15.4319	0.64376	8	7.60827	28.2369	5.44	5	10	423	47.6205	5.51611
Q13620-3	Isoform 3 of Cullin-4B OS=Homo sapiens GN=CUL4B - [CUL4B_HUMAN]	5.44	5	4	4	5	1	4	0	4.39723	4	48.5713	0.57601	4	18.1618	0.622559	4	53.1256	0.835979	4	11.3078	0.840852	4	48.9858	1.1067	4	38.8568	1.17746	4	16.3507	14.5969	5.44	4	5	717	83.9636	6.78564
Q9UL46	Proteasome activator complex subunit 2 OS=Homo sapiens GN=PSME2 PE=1 SV=4 - [PSME2_HUMAN]	5.44	1	1	1	3	1	3	0	1.49011	3	12.2209	0.612125	3	17.5702	0.245615	3	83.1758	1.2609	3	7.07318	0.66217	3	0.123042	1.64859	3	14.3442	1.1262	3	12.7126	13.7642	5.44	1	3	239	27.3843	5.73193
Q9BX97	Plasmalemma vesicle-associated protein OS=Homo sapiens GN=PLVAP PE=2 SV=1 - [PLVAP_HUMAN]	5.43	1	3	3	8	1	6	0	0.23376	6	26.9666	1.4841	6	4.69785	0.664488	6	3.95356	0.99333	6	8.70489	1.51441	6	13.411	1.02773	6	28.9013	1.19598	6	18.2782	20.2174	5.43	4	8	442	50.5621	8.79248
Q9GZM5	Protein YIPF3 OS=Homo sapiens GN=YIPF3 PE=1 SV=1 - [YIPF3_HUMAN]	5.43	1	1	1	2	1	1		1.22033	1		1.88714	1		1.41971	1		1.67014	1		0.643653	1		0.958209	1		1.50727	1		8.44529	5.43	2	2	350	38.2226	5.75732
Q8NEZ5-3	Isoform 3 of F-box only protein 22 OS=Homo sapiens GN=FBXO22 - [FBX22_HUMAN]	5.43	2	1	1	1	1	1		2.32285	1		1.00008	1		0.962563	1		0.832176	1		0.7957	1		1.35827	1		1.13219	1		4.98854	5.43	1	1	276	30.5687	6.82959
Q8NB37-3	Isoform 3 of Parkinson disease 7 domain-containing protein 1 OS=Homo sapiens GN=PDDC1 - [PDDC1_HUMAN]	5.43	3	1	1	1	1	1		3.06208	1		0.591535	1		1.48933	1		0.688661	1		2.23962	1		1.4416	1		0.672058	1		3.06017	5.43	1	1	184	19.5266	5.51611
O75569	Interferon-inducible double stranded RNA-dependent protein kinase activator A OS=Homo sapiens GN=PRKRA PE=1 SV=1 - [PRKRA_HUMAN]	5.43	3	2	2	2	1	2	0	0.412725	2	20.1635	0.63168	2	47.9924	0.870769	2	121.615	1.22542	2	58.2902	1.22689	2	43.3779	0.442057	2	56.2571	0.429471	2	32.2401	5.1947	5.43	2	2	313	34.3825	8.41162
P43121	Cell surface glycoprotein MUC18 OS=Homo sapiens GN=MCAM PE=1 SV=2 - [MUC18_HUMAN]	5.42	2	3	3	19	1	11	0	4.56993	11	26.3461	0.602247	11	10.3058	0.461777	11	34.8036	0.729666	11	20.082	2.18378	11	39.2494	1.48337	11	39.2411	0.678609	11	24.6528	66.9875	5.42	6	19	646	71.5626	5.75732
P31939	Bifunctional purine biosynthesis protein PURH OS=Homo sapiens GN=ATIC PE=1 SV=3 - [PUR9_HUMAN]	5.41	1	3	3	9	1	5	0	8.22137	5	1.51141	0.770941	5	2.01179	0.581245	5	16.8718	0.561238	5	5.6937	1.21716	5	1.35036	0.770707	5	14.4958	0.629829	5	7.13194	35.4258	5.41	5	9	592	64.5753	6.7124
P51811	Membrane transport protein XK OS=Homo sapiens GN=XK PE=1 SV=5 - [XK_HUMAN]	5.41	1	3	3	4	1	1		8.21572	1		0.506023	1		0.73524	1		0.609043	1		0.39432	1		0.741882	1		0.686394	1		10.4796	5.41	3	4	444	50.8686	8.25049
Q99829	Copine-1 OS=Homo sapiens GN=CPNE1 PE=1 SV=1 - [CPNE1_HUMAN]	5.4	1	2	2	5	1	2	0	10.3033	2	11.7543	0.540454	2	19.6906	0.840348	2	11.8431	0.433972	2	25.2437	1.19337	2	9.37056	0.730941	2	12.1909	1.20515	2	3.05625	13.0129	5.4	2	5	537	59.0215	5.8335
P55268	Laminin subunit beta-2 OS=Homo sapiens GN=LAMB2 PE=1 SV=2 - [LAMB2_HUMAN]	5.39	1	8	8	19	1	12	0	0.593177	12	53.2529	1.76455	12	10.1552	1.98061	12	26.5471	0.962281	12	7.03905	1.07287	12	16.463	1.39985	12	30.7419	1.52923	12	10.4507	65.8166	5.39	12	19	1798	195.854	6.52197
Q9UGQ2-2	Isoform 2 of Calcium channel flower homolog OS=Homo sapiens GN=C9orf7 - [FLOWR_HUMAN]	5.38	2	1	1	1	1	1		0.120047	1		1.73774	1		1.93849	1		1.69457	1		2.29028	1		0.580598	1		0.839775	1		1.99782	5.38	1	1	130	13.6209	5.2876
O76003	Glutaredoxin-3 OS=Homo sapiens GN=GLRX3 PE=1 SV=2 - [GLRX3_HUMAN]	5.37	1	2	2	3	1	2	0	4.70687	2	13.4825	0.550957	2	15.3803	1.21423	2	42.426	0.682004	2	49.5795	1.29032	2	28.3392	0.844839	2	11.0821	1.00052	2	5.53528	9.76202	5.37	3	3	335	37.4082	5.38916
O95340	Bifunctional 3'-phosphoadenosine 5'-phosphosulfate synthase 2 OS=Homo sapiens GN=PAPSS2 PE=1 SV=2 - [PAPS2_HUMAN]	5.37	2	3	3	5	1	5	0	0.889178	5	14.4275	0.404274	5	27.1476	0.119327	5	49.2866	0.698781	5	3.97211	0.303523	5	27.3183	0.749301	5	19.0788	0.149352	5	60.6062	16.4668	5.37	3	5	614	69.4566	8.03076
P30049	ATP synthase subunit delta, mitochondrial OS=Homo sapiens GN=ATP5D PE=1 SV=2 - [ATPD_HUMAN]	5.36	1	1	1	12	1	9	0	0.223712	9	34.5987	0.591497	9	21.8135	1.51156	9	17.448	0.680767	9	11.3644	2.74619	9	2.79346	0.576844	9	11.2215	2.28399	9	7.84595	38.5258	5.36	2	12	168	17.4792	5.49072
Q8NBX0	Saccharopine dehydrogenase-like oxidoreductase OS=Homo sapiens GN=SCCPDH PE=1 SV=1 - [SCPDL_HUMAN]	5.36	1	1	1	2	1	1		0.90578	1		1.13226	1		1.46812	1		1.00692	1		0.460175	1		1.30294	1		2.02979	1		7.24302	5.36	2	2	429	47.1215	9.14404
O15270	Serine palmitoyltransferase 2 OS=Homo sapiens GN=SPTLC2 PE=1 SV=1 - [SPTC2_HUMAN]	5.34	1	2	2	5	1	3	0	1.65209	3	36.9481	1.66022	3	3.56544	0.731232	3	16.8672	1.37529	3	13.3036	0.195233	3	0.124468	1.936	3	11.2008	0.835122	3	37.7246	21.5675	5.34	4	5	562	62.8839	7.78174
O14832	Phytanoyl-CoA dioxygenase, peroxisomal OS=Homo sapiens GN=PHYH PE=1 SV=1 - [PAHX_HUMAN]	5.33	1	2	2	3	1	2	0	0.241901	2	20.7603	2.22341	2	21.359	2.06954	2	0.953871	1.46673	2	19.485	0.837668	2	7.99829	0.975201	2	10.7894	1.13709	2	27.1871	8.0472	5.33	3	3	338	38.5136	8.47021
O94925-2	Isoform 2 of Glutaminase kidney isoform, mitochondrial OS=Homo sapiens GN=GLS - [GLSK_HUMAN]	5.33	3	1	1	2	1	2	0	0.461407	2	22.1693	1.12064	2	7.16099	7.01799	2	0.851633	0.687819	2	7.87179	0.558283	2	2.35019	0.478783	2	3.21462	4.3501	2	7.59159	7.23014	5.33	1	2	169	17.7273	9.70068
P21266	Glutathione S-transferase Mu 3 OS=Homo sapiens GN=GSTM3 PE=1 SV=3 - [GSTM3_HUMAN]	5.33	1	1	1	1	1	1		2.80983	1		1.97141	1		0.247467	1		0.766105	1		0.602317	1		1.42555	1		0.473344	1		4.80558	5.33	1	1	225	26.5421	5.5415
Q9UM00-2	Isoform 2 of Transmembrane and coiled-coil domain-containing protein 1 OS=Homo sapiens GN=TMCO1 - [TMCO1_HUMAN]	5.33	2	1	1	3	1	3	0	0.520576	3	20.06	1.14843	3	5.24139	0.989738	3	3.05309	1.17757	3	1.2909	0.798939	3	31.4455	0.790471	3	8.44517	1.12579	3	1.18321	9.46501	5.33	1	3	169	18.7539	9.61279
O75880	Protein SCO1 homolog, mitochondrial OS=Homo sapiens GN=SCO1 PE=1 SV=1 - [SCO1_HUMAN]	5.32	1	1	1	3	1	3	0	0.296175	3	109.797	1.33995	3	3.20466	0.852514	3	40.0748	0.391111	3	63.5501	0.424516	3	0.13815	1.51184	3	4.09732	3.23906	3	42.4175	9.63255	5.32	1	3	301	33.7925	8.88037
P13591-1	Isoform 2 of Neural cell adhesion molecule 1 OS=Homo sapiens GN=NCAM1 - [NCAM1_HUMAN]	5.31	6	4	4	11	1	10	0	0.278588	10	191.567	0.96198	10	9.45414	2.16192	10	10.6575	2.55108	10	29.7085	1.1288	10	20.7468	1.84562	10	38.5802	0.981303	10	16.8813	31.9342	5.31	5	11	848	93.3026	4.86865
P22492	Histone H1t OS=Homo sapiens GN=HIST1H1T PE=1 SV=4 - [H1T_HUMAN]	5.31	5	1	1	2	1	2	0	0.32004	2	48.8839	0.591177	2	18.3909	1.7613	2	5.24628	1.11765	2	5.3006	0.974518	2	7.5242	0.882519	2	8.57013	0.223515	2	71.1395	5.49085	5.31	1	2	207	22.0057	11.7075
Q15080	Neutrophil cytosol factor 4 OS=Homo sapiens GN=NCF4 PE=1 SV=2 - [NCF4_HUMAN]	5.31	2	1	1	2	1	1		3.32516	1		1.10481	1		1.0354	1		0.9136	1		0.918983	1		0.889341	1		1.27322	1		6.99456	5.31	1	2	339	39.0073	6.82959
Q5NDL2-2	Isoform 2 of Uncharacterized glycosyltransferase AER61 OS=Homo sapiens GN=AER61 - [AER61_HUMAN]	5.29	3	1	1	5	1	3	0	1.71987	3	19.7215	2.41713	3	2.5558	1.07029	3	55.3052	1.57898	3	9.7362	0.697801	3	22.1023	1.08999	3	12.9394	1.02611	3	3.94721	16.4301	5.29	2	5	208	24.3869	7.18115
Q8TDF6-3	Isoform 3 of RAS guanyl-releasing protein 4 OS=Homo sapiens GN=RASGRP4 - [GRP4_HUMAN]	5.29	3	1	1	2																									1.69067	5.29	1	2	170	19.3126	8.49951
Q6P1M0	Long-chain fatty acid transport protein 4 OS=Homo sapiens GN=SLC27A4 PE=1 SV=1 - [S27A4_HUMAN]	5.29	1	3	3	3	1	3	0	0.811203	3	30.0446	1.46805	3	0.798431	1.15454	3	67.9137	1.66708	3	9.30588	0.508627	3	11.2904	1.57747	3	24.628	1.05842	3	15.891	10.5552	5.29	3	3	643	72.0181	8.47021
O95258-2	Isoform 2 of Brain mitochondrial carrier protein 1 OS=Homo sapiens GN=SLC25A14 - [UCP5_HUMAN]	5.28	3	1	1	1	1	1		1.93817	1		1.66037	1		1.54007	1		1.21104	1		1.16944	1		1.14973	1		3.8925	1		4.35374	5.28	1	1	322	35.9351	9.64209
Q9NTZ6	RNA-binding protein 12 OS=Homo sapiens GN=RBM12 PE=1 SV=1 - [RBM12_HUMAN]	5.26	1	4	4	6	1	4	0	1.54777	4	21.9037	0.747806	4	34.2899	1.29036	4	8.411	0.860393	4	2.65933	1.33679	4	10.419	0.962109	4	18.6982	1.16689	4	11.1744	20.6897	5.26	6	6	932	97.3334	8.63135
Q96AG3	Solute carrier family 25 member 46 OS=Homo sapiens GN=SLC25A46 PE=1 SV=1 - [S2546_HUMAN]	5.26	1	2	2	4	1	3	0	0.369736	3	30.2471	1.05429	3	0.835008	1.85289	3	16.5469	1.21204	3	1.34805	0.515751	3	12.1666	1.2483	3	7.94455	4.62918	3	10.0286	12.2781	5.26	3	4	418	46.1448	7.43018
Q13586	Stromal interaction molecule 1 OS=Homo sapiens GN=STIM1 PE=1 SV=3 - [STIM1_HUMAN]	5.26	1	3	3	4	1	4	0	1.28659	4	52.5665	2.27855	4	18.4674	0.585967	4	50.352	1.39311	4	12.3494	0.600046	4	112.641	1.8115	4	18.1366	0.621517	4	58.8956	14.4554	5.26	3	4	685	77.3753	6.66846
Q9UMX5	Neudesin OS=Homo sapiens GN=NENF PE=1 SV=1 - [NENF_HUMAN]	5.23	1	1	1	3	1	2	0	0.154846	2	37.3731	2.72778	2	0.305065	0.360182	2	12.7422	1.03518	2	2.03832	0.654279	2	12.129	1.09569	2	10.0432	0.637322	2	15.943	9.11019	5.23	2	3	172	18.8448	5.69385
P35249	Replication factor C subunit 4 OS=Homo sapiens GN=RFC4 PE=1 SV=2 - [RFC4_HUMAN]	5.23	1	2	2	4	1	3	0	1.46772	3	0.389609	0.514665	3	12.2366	0.925497	3	1.56228	0.591849	3	19.9557	2.70497	3	6.05923	0.635984	3	11.2773	0.713182	3	0.19308	12.3023	5.23	3	4	363	39.6569	8.01611
Q16851-2	Isoform 2 of UTP--glucose-1-phosphate uridylyltransferase OS=Homo sapiens GN=UGP2 - [UGPA_HUMAN]	5.23	2	2	2	2	1	2	0	1.46616	2	78.5056	1.22918	2	17.7838	0.643109	2	14.5128	0.83558	2	22.4548	0.748153	2	32.8185	0.74578	2	59.9009	1.21111	2	22.6103	8.73331	5.23	2	2	497	55.6421	7.88428
Q9BX95	Sphingosine-1-phosphate phosphatase 1 OS=Homo sapiens GN=SGPP1 PE=1 SV=2 - [SGPP1_HUMAN]	5.22	1	2	2	3	1	3	0	0.346319	3	8.39229	1.58927	3	3.78963	1.11739	3	30.1009	1.37343	3	65.5337	0.460793	3	413.023	1.12991	3	36.2271	0.88664	3	15.5368	7.14033	5.22	2	3	441	49.0757	8.82178
Q16611	Bcl-2 homologous antagonist/killer OS=Homo sapiens GN=BAK1 PE=1 SV=1 - [BAK_HUMAN]	5.21	1	1	1	4	1	2	0	0.430428	2	18.6966	0.637604	2	9.59911	1.6787	2	4.25882	2.17107	2	6.47685	0.56892	2	0.732645	1.10321	2	7.98296	1.19175	2	16.8992	14.4551	5.21	2	4	211	23.3939	6.01123
Q9H8Y8-2	Isoform 2 of Golgi reassembly-stacking protein 2 OS=Homo sapiens GN=GORASP2 - [GORS2_HUMAN]	5.21	2	2	2	13	1	8	0	0.982835	8	48.3366	1.12601	8	3.95003	0.61803	8	28.959	0.819428	8	14.6625	1.77381	8	53.3456	0.763031	8	5.63803	0.718011	8	22.3232	43.4489	5.21	3	13	384	39.7432	4.62744
P01859	Ig gamma-2 chain C region OS=Homo sapiens GN=IGHG2 PE=1 SV=2 - [IGHG2_HUMAN]	5.21	1	1	1	2	1	1		5.62784	1		0.699807	1		0.418735	1		0.737094	1		2.46332	1		1.08453	1		1.20828	1		7.87733	5.21	2	2	326	35.8778	7.59131
P32969	60S ribosomal protein L9 OS=Homo sapiens GN=RPL9 PE=1 SV=1 - [RL9_HUMAN]	5.21	1	1	1	6	1	5	0	0.631344	5	12.9464	1.58992	5	13.1711	1.74948	5	8.88375	1.3844	5	10.1701	0.472382	5	12.3555	0.924241	5	7.24411	1.39258	5	5.38247	17.9403	5.21	2	6	192	21.8498	9.94971
Q15126	Phosphomevalonate kinase OS=Homo sapiens GN=PMVK PE=1 SV=3 - [PMVK_HUMAN]	5.21	1	1	1	3	1	3	0	0.865557	3	10.9437	0.816253	3	11.4379	1.66815	3	2.72762	0.943937	3	14.4388	2.87031	3	5.25082	1.04354	3	5.09139	2.71624	3	3.08345	8.96419	5.21	1	3	192	21.9812	5.73193
Q9BRJ7	Protein syndesmos OS=Homo sapiens GN=NUDT16L1 PE=1 SV=1 - [SDOS_HUMAN]	5.21	1	1	1	1	1	1		0.791133	1		1.27579	1		1.1407	1		0.882971	1		1.12339	1		0.884079	1		1.10254	1		3.98927	5.21	1	1	211	23.3232	8.90967
Q03519-2	Isoform 2 of Antigen peptide transporter 2 OS=Homo sapiens GN=TAP2 - [TAP2_HUMAN]	5.21	2	4	4	9	1	9	0	1.09289	9	32.9766	1.79834	9	22.2441	0.99104	9	79.1835	2.44665	9	25.5533	0.149441	9	13.1763	1.18043	9	66.9667	2.1046	9	39.2388	26.9713	5.21	4	9	653	71.9567	7.84033
A4D1P6-3	Isoform 3 of WD repeat-containing protein 91 OS=Homo sapiens GN=WDR91 - [WDR91_HUMAN]	5.21	3	1	2	3	1	2	0	1.6922	2	43.4841	0.869764	2	0.190706	1.47114	2	23.0526	0.991816	2	6.25521	0.839052	2	28.994	0.85976	2	14.287	1.15674	2	3.90201	8.96645	5.21	2	3	365	42.0853	7.81104
Q15555	Microtubule-associated protein RP/EB family member 2 OS=Homo sapiens GN=MAPRE2 PE=1 SV=1 - [MARE2_HUMAN]	5.2	2	2	2	5	1	4	0	1.83974	4	79.0713	0.365424	4	23.29	3.11215	4	9.3635	0.856729	4	16.7299	1.70895	4	42.7408	1.40035	4	28.5617	1.08407	4	41.1089	14.0454	5.2	3	5	327	37.0082	5.56689
Q8IY17-2	Isoform 2 of Neuropathy target esterase OS=Homo sapiens GN=PNPLA6 - [PLPL6_HUMAN]	5.2	3	5	5	9	1	6	0	0.902666	6	47.202	2.31141	6	15.836	1.04479	6	7.54304	1.83466	6	15.2798	0.268352	6	62.2993	1.71651	6	17.1849	1.58605	6	12.1179	32.7246	5.2	7	9	1327	146.123	7.82568
Q7L576	Cytoplasmic FMR1-interacting protein 1 OS=Homo sapiens GN=CYFIP1 PE=1 SV=1 - [CYFP1_HUMAN]	5.19	3	4	6	12	1	5	0	2.42957	5	30.997	0.982194	5	27.9957	0.84879	5	14.7244	1.66257	5	18.2653	0.51135	5	37.5142	1.58704	5	53.1672	0.83587	5	53.6182	38.0088	5.19	9	12	1253	145.089	6.90283
P63241	Eukaryotic translation initiation factor 5A-1 OS=Homo sapiens GN=EIF5A PE=1 SV=2 - [IF5A1_HUMAN]	5.19	3	1	1	3																									5.04165	5.19	2	3	154	16.8214	5.23682
P09917	Arachidonate 5-lipoxygenase OS=Homo sapiens GN=ALOX5 PE=1 SV=2 - [LOX5_HUMAN]	5.19	1	3	3	5	1	4	0	5.3298	4	6.58405	0.82572	4	20.9256	0.854885	4	14.9785	1.73704	4	9.51118	0.271846	4	90.002	1.47993	4	8.6834	1.18004	4	21.282	18.0015	5.19	3	5	674	77.9333	5.77002
Q969M1	Mitochondrial import receptor subunit TOM40B OS=Homo sapiens GN=TOMM40L PE=2 SV=1 - [TM40L_HUMAN]	5.19	1	1	1	1	1	1		0.989537	1		1.29479	1		1.2422	1		1.14548	1		0.774079	1		0.910228	1		2.36887	1		5.21914	5.19	1	1	308	33.8953	7.23975
P61586	Transforming protein RhoA OS=Homo sapiens GN=RHOA PE=1 SV=1 - [RHOA_HUMAN]	5.18	1	1	1	1	1	1		1.8585	1		0.83449	1		1.34285	1		1.38029	1		2.06123	1		0.633075	1		0.956588	1		0	5.18	1	1	193	21.7541	6.1001
P05496	ATP synthase lipid-binding protein, mitochondrial OS=Homo sapiens GN=ATP5G1 PE=2 SV=2 - [AT5G1_HUMAN]	5.15	5	1	1	25	1	20	0	0.28805	20	72.6506	1.28344	20	10.2096	1.58747	20	10.1785	1.35136	20	6.93565	0.319146	20	19.2505	1.14108	20	6.38132	3.1754	20	14.1713	59.7149	5.15	2	25	136	14.2675	9.74463
Q9UL15	BAG family molecular chaperone regulator 5 OS=Homo sapiens GN=BAG5 PE=1 SV=1 - [BAG5_HUMAN]	5.15	2	2	2	3	1	2	0	2.12122	2	63.1092	0.966843	2	16.0985	0.977339	2	18.9468	1.22625	2	7.61327	0.880559	2	6.85066	0.754997	2	128.026	0.918954	2	72.8306	7.67105	5.15	3	3	447	51.1677	6.04932
O00429-4	Isoform 3 of Dynamin-1-like protein OS=Homo sapiens GN=DNM1L - [DNM1L_HUMAN]	5.15	6	4	4	8	1	5	0	1.49393	5	106.748	0.611035	5	12.3311	1.30388	5	49.8708	0.719995	5	15.9506	1.07769	5	67.8032	1.32157	5	38.2483	2.07719	5	15.269	26.0655	5.15	6	8	699	78.0512	6.81494
O75367-2	Isoform 1 of Core histone macro-H2A.1 OS=Homo sapiens GN=H2AFY - [H2AY_HUMAN]	5.15	3	2	2	11	1	6	0	1.34972	6	9.23293	0.312054	6	13.4494	0.877278	6	5.7648	0.802483	6	3.30982	1.28658	6	5.93397	0.335115	6	8.25766	0.666029	6	2.71949	40.3078	5.15	4	11	369	39.1592	9.83252
P68431	Histone H3.1 OS=Homo sapiens GN=HIST1H3A PE=1 SV=2 - [H31_HUMAN]	5.15	4	1	1	16	1	12	0	0.514805	12	8.58041	0.39677	12	9.90106	1.78817	12	4.578	1.13545	12	3.15716	0.507372	12	5.88775	0.661341	12	8.92932	0.938669	12	11.962	43.0239	5.15	2	16	136	15.3945	11.1216
Q86UP2-2	Isoform 2 of Kinectin OS=Homo sapiens GN=KTN1 - [KTN1_HUMAN]	5.15	2	7	7	14	1	9	0	0.456028	9	59.6899	2.29307	9	25.5743	2.16274	9	21.5403	1.41658	9	22.5049	1.21315	9	19.5523	0.515309	9	53.5877	0.580763	9	34.7297	42.8884	5.15	10	14	1300	149.519	5.70654
Q8N1G4	Leucine-rich repeat-containing protein 47 OS=Homo sapiens GN=LRRC47 PE=1 SV=1 - [LRC47_HUMAN]	5.15	1	3	3	6	1	4	0	0.880552	4	30.0931	1.08788	4	8.77911	1.08044	4	9.53515	0.941661	4	8.35222	1.6939	4	13.7619	0.720284	4	14.1824	0.84793	4	10.2514	21.2037	5.15	4	6	583	63.4337	8.27979
P28062-2	Isoform 2 of Proteasome subunit beta type-8 OS=Homo sapiens GN=PSMB8 - [PSB8_HUMAN]	5.15	2	1	1	5	1	4	0	0.960838	4	17.4482	1.38444	4	7.65781	0.993114	4	25.815	1.06913	4	11.6749	0.99127	4	3.58175	0.940983	4	5.23978	2.15225	4	14.7276	20.6955	5.15	2	5	272	29.7503	5.8208
P30038	Delta-1-pyrroline-5-carboxylate dehydrogenase, mitochondrial OS=Homo sapiens GN=ALDH4A1 PE=1 SV=3 - [AL4A1_HUMAN]	5.15	1	2	2	2	1	2	0	0.413319	2	14.7016	0.697679	2	56.9577	8.60557	2	27.61	0.500913	2	53.465	0.763697	2	20.1167	0.978603	2	10.6318	1.25415	2	5.8091	8.4173	5.15	2	2	563	61.6806	8.07471
O95295	SNARE-associated protein Snapin OS=Homo sapiens GN=SNAPIN PE=1 SV=1 - [SNAPN_HUMAN]	5.15	1	1	1	2	1	2	0	0.491782	2	7.42018	0.796567	2	1.23827	0.85187	2	5.49751	0.889098	2	0.757095	1.81213	2	3.36132	0.703338	2	5.41713	0.725866	2	0.0721379	4.97424	5.15	1	2	136	14.8649	9.30518
O43181	NADH dehydrogenase [ubiquinone] iron-sulfur protein 4, mitochondrial OS=Homo sapiens GN=NDUFS4 PE=1 SV=1 - [NDUS4_HUMAN]	5.14	1	1	1	4	1	2	0	0.134754	2	10.9113	1.22372	2	4.01889	0.637266	2	7.11114	1.2637	2	3.02967	0.695299	2	10.6702	1.26934	2	4.77003	0.284534	2	5.70792	12.5438	5.14	2	4	175	20.0954	10.3013
Q9P253	Vacuolar protein sorting-associated protein 18 homolog OS=Homo sapiens GN=VPS18 PE=1 SV=2 - [VPS18_HUMAN]	5.14	1	4	4	7	1	4	0	2.14667	4	39.7842	1.3355	4	20.6268	2.68761	4	25.0751	1.37048	4	19.7926	0.553939	4	23.4884	1.22904	4	19.1165	1.18956	4	11.9256	24.3956	5.14	5	7	973	110.116	6.07471
Q6P1A2	Lysophospholipid acyltransferase 5 OS=Homo sapiens GN=LPCAT3 PE=1 SV=1 - [MBOA5_HUMAN]	5.13	1	2	2	4	1	3	0	0.621938	3	11.6083	1.49989	3	4.52496	1.62953	3	2.3481	2.97333	3	3.63188	0.243688	3	1.8099	1.91097	3	7.7479	1.44121	3	17.32	12.8642	5.13	3	4	487	55.9981	8.68994
P62750	60S ribosomal protein L23a OS=Homo sapiens GN=RPL23A PE=1 SV=1 - [RL23A_HUMAN]	5.13	1	1	1	3	1	2	0	0.701065	2	28.1438	0.675963	2	7.06061	1.57668	2	11.8569	0.978833	2	7.8346	1.36668	2	10.2481	0.694393	2	19.1104	1.05517	2	21.8978	6.77616	5.13	2	3	156	17.6841	10.4478
Q86UX7-2	Isoform 2 of Fermitin family homolog 3 OS=Homo sapiens GN=FERMT3 - [URP2_HUMAN]	5.13	2	3	3	9																									28.6678	5.13	4	9	663	75.3827	6.771
Q9NWB6	Arginine and glutamate-rich protein 1 OS=Homo sapiens GN=ARGLU1 PE=1 SV=1 - [ARGL1_HUMAN]	5.13	1	2	2	2	1	2	0	1.00977	2	27.3576	0.516293	2	10.9739	0.588331	2	36.7111	0.637456	2	13.8919	1.22718	2	2.01318	2.1216	2	14.721	0.816478	2	19.3105	4.84529	5.13	2	2	273	33.1968	10.3452
P28838-2	Isoform 2 of Cytosol aminopeptidase OS=Homo sapiens GN=LAP3 - [AMPL_HUMAN]	5.12	2	3	3	10	1	6	0	3.16215	6	22.5523	0.884112	6	19.9472	0.958788	6	20.6917	1.34564	6	4.61423	0.932415	6	8.67949	0.891744	6	69.8211	1.13689	6	28.0613	28.3161	5.12	5	10	488	52.7379	6.7417
P43155-2	Isoform 2 of Carnitine O-acetyltransferase OS=Homo sapiens GN=CRAT - [CACP_HUMAN]	5.12	3	3	3	7	1	5	0	0.476341	5	26.4881	0.940581	5	4.99533	1.00486	5	2.94602	0.911633	5	0.527283	3.5165	5	19.9932	0.709447	5	3.2284	1.44326	5	12.4402	23.4098	5.12	4	7	605	68.525	8.08936
Q14677	Clathrin interactor 1 OS=Homo sapiens GN=CLINT1 PE=1 SV=1 - [EPN4_HUMAN]	5.12	2	3	3	5	1	4	0	0.507797	4	26.8482	1.43694	4	7.96949	1.60284	4	49.9443	1.22028	4	36.5663	0.658311	4	15.4173	0.547317	4	14.2559	0.911914	4	10.7499	16.9636	5.12	4	5	625	68.2158	6.41748
O75427	Leucine-rich repeat and calponin homology domain-containing protein 4 OS=Homo sapiens GN=LRCH4 PE=1 SV=2 - [LRCH4_HUMAN]	5.12	1	2	2	3	1	2	0	0.949878	2	121.708	1.38177	2	3.50217	2.42814	2	36.0465	1.04352	2	4.52396	1.766	2	26.2668	0.892452	2	8.5858	0.966364	2	12.3883	12.4555	5.12	3	3	683	73.405	8.22119
Q9Y512	Sorting and assembly machinery component 50 homolog OS=Homo sapiens GN=SAMM50 PE=1 SV=3 - [SAM50_HUMAN]	5.12	1	2	2	3	1	2	0	0.566688	2	78.5969	1.15445	2	26.5039	1.55778	2	47.6624	1.66835	2	34.9089	0.832594	2	3.46958	1.03183	2	114.374	1.63752	2	51.3729	9.24863	5.12	3	3	469	51.9433	6.90283
Q9H9J2	39S ribosomal protein L44, mitochondrial OS=Homo sapiens GN=MRPL44 PE=1 SV=1 - [RM44_HUMAN]	5.12	1	1	1	1	1	1		0.682297	1		1.30027	1		1.30061	1		0.734656	1		1.61036	1		1.22674	1		1.91507	1		6.26823	5.12	1	1	332	37.5117	8.39697
Q8N8Q8	Mitochondrial inner membrane protein COX18 OS=Homo sapiens GN=COX18 PE=2 SV=1 - [COX18_HUMAN]	5.11	1	2	2	2	1	2	0	0.283316	2	125.901	1.11293	2	30.0301	5.43197	2	0.745786	1.41523	2	6.52139	0.750119	2	1.14064	0.939381	2	64.9442	2.84576	2	24.167	4.54979	5.11	2	2	333	37.0388	9.83252
Q9H0E2	Toll-interacting protein OS=Homo sapiens GN=TOLLIP PE=1 SV=1 - [TOLIP_HUMAN]	5.11	1	1	1	1	1	1		1.75903	1		1.44627	1		0.650021	1		0.912889	1		2.82624	1		2.618	1		1.21483	1		3.1626	5.11	1	1	274	30.2622	5.97314
P83731	60S ribosomal protein L24 OS=Homo sapiens GN=RPL24 PE=1 SV=1 - [RL24_HUMAN]	5.1	1	1	1	7	1	7	0	0.518916	7	7.56435	1.89033	7	14.3298	2.33051	7	8.38097	1.33594	7	8.54541	0.345195	7	5.55342	1.28005	7	7.90006	0.98622	7	8.0718	14.1071	5.1	1	7	157	17.7679	11.2534
Q8NBM4-4	Isoform 4 of Ubiquitin-associated domain-containing protein 2 OS=Homo sapiens GN=UBAC2 - [UBAC2_HUMAN]	5.1	4	1	1	1	1	1		0.525666	1		1.84847	1		0.82576	1		1.63914	1		0.391093	1		2.25234	1		1.87682	1		2.61115	5.1	1	1	157	18.0429	8.03076
Q5JRA6	Melanoma inhibitory activity protein 3 OS=Homo sapiens GN=MIA3 PE=1 SV=1 - [MIA3_HUMAN]	5.09	3	10	10	17	1	14	0	0.407859	14	40.4998	1.82695	14	11.7	0.895296	14	35.6306	1.19102	14	6.3078	0.976408	14	8.06844	1.23756	14	18.8938	0.958798	14	11.1	55.8702	5.09	12	17	1907	213.57	4.84326
P21281	V-type proton ATPase subunit B, brain isoform OS=Homo sapiens GN=ATP6V1B2 PE=1 SV=3 - [VATB2_HUMAN]	5.09	2	2	2	2	1	2	0	2.80787	2	68.5394	1.04459	2	0.32951	1.97326	2	15.4623	1.17992	2	25.854	1.93595	2	6.09043	0.953122	2	14.3899	1.10085	2	1.46622	9.13589	5.09	2	2	511	56.4649	5.80811
P22059	Oxysterol-binding protein 1 OS=Homo sapiens GN=OSBP PE=1 SV=1 - [OSBP1_HUMAN]	5.08	1	4	4	4	1	4	0	0.690783	4	99.3714	1.01419	4	26.7817	1.5418	4	26.0701	1.80617	4	30.4519	0.800227	4	6.0092	1.47371	4	18.4147	0.626628	4	15.9509	13.6453	5.08	4	4	807	89.3646	7.29834
Q96MW5	Conserved oligomeric Golgi complex subunit 8 OS=Homo sapiens GN=COG8 PE=1 SV=2 - [COG8_HUMAN]	5.07	1	3	3	6	1	4	0	0.654765	4	48.1222	0.744849	4	14.6542	1.19548	4	20.5055	0.947891	4	16.5514	1.12636	4	15.0085	1.0243	4	26.1484	1.09681	4	19.6356	16.3395	5.07	4	6	612	68.3803	5.19873
P04844	Dolichyl-diphosphooligosaccharide--protein glycosyltransferase subunit 2 OS=Homo sapiens GN=RPN2 PE=1 SV=3 - [RPN2_HUMAN]	5.07	1	2	2	9	1	6	0	1.11104	6	33.3779	1.83944	6	14.5611	0.622065	6	21.5561	1.08219	6	21.1055	0.208468	6	59.37	3.48599	6	62.0001	1.23702	6	17.9834	38.7352	5.07	3	9	631	69.241	5.69385
Q14152	Eukaryotic translation initiation factor 3 subunit A OS=Homo sapiens GN=EIF3A PE=1 SV=1 - [EIF3A_HUMAN]	5.07	3	7	8	14	1	14	0	0.66329	14	110.334	1.4061	14	18.3272	1.22036	14	26.95	0.950264	14	31.573	0.980585	14	23.4712	0.740381	14	16.6688	0.861017	14	24.1356	42.5322	5.07	8	14	1382	166.468	6.78564
P11717	Cation-independent mannose-6-phosphate receptor OS=Homo sapiens GN=IGF2R PE=1 SV=3 - [MPRI_HUMAN]	5.06	1	11	11	25	1	20	0	0.553203	20	64.3972	1.4037	20	11.2508	1.34517	20	37.1074	0.634642	20	18.6181	0.904509	20	21.551	0.770827	20	15.9124	0.753053	20	19.2604	81.1593	5.06	14	25	2491	274.199	5.93506
O75935-3	Isoform 3 of Dynactin subunit 3 OS=Homo sapiens GN=DCTN3 - [DCTN3_HUMAN]	5.06	2	1	1	1	1	1		1.72239	1		0.697725	1		0.737571	1		0.755383	1		3.18291	1		0.94627	1		0.528566	1		3.05367	5.06	1	1	158	17.9896	6.04932
Q5SXM8	DNL-type zinc finger protein OS=Homo sapiens GN=DNLZ PE=2 SV=1 - [DNLZ_HUMAN]	5.06	1	1	1	1	1	1		0.623116	1		1.05118	1		1.9222	1		0.590909	1		2.54572	1		0.481014	1		1.66888	1		3.58616	5.06	1	1	178	19.1919	9.80322
O00194	Ras-related protein Rab-27B OS=Homo sapiens GN=RAB27B PE=1 SV=4 - [RB27B_HUMAN]	5.05	1	1	1	1	1	1		11.234	1		0.695559	1		1.01337	1		0.890175	1		0.405701	1		0.965766	1		1.77432	1		3.82207	5.05	1	1	218	24.5922	5.51611
P52815	39S ribosomal protein L12, mitochondrial OS=Homo sapiens GN=MRPL12 PE=1 SV=2 - [RM12_HUMAN]	5.05	1	1	1	3	1	3	0	0.488566	3	23.1908	0.477776	3	22.7372	7.95017	3	0.664194	0.731708	3	3.56622	2.93254	3	7.65985	0.38304	3	4.44853	0.985219	3	5.17997	9.18035	5.05	1	3	198	21.3346	8.86572
P07225	Vitamin K-dependent protein S OS=Homo sapiens GN=PROS1 PE=1 SV=1 - [PROS_HUMAN]	5.03	1	3	3	6	1	3	0	4.52088	3	3.52904	1.10293	3	0.0308597	1.15567	3	15.6185	0.909409	3	7.38462	0.755085	3	2.02668	0.88111	3	4.99984	1.05533	3	21.5092	25.8854	5.03	3	6	676	75.0739	5.66846
O14734	Acyl-coenzyme A thioesterase 8 OS=Homo sapiens GN=ACOT8 PE=1 SV=1 - [ACOT8_HUMAN]	5.02	1	1	1	1	1	1		0.554244	1		1.70564	1		3.77722	1		1.05999	1		0.502086	1		0.530502	1		1.90594	1		3.63317	5.02	1	1	319	35.891	7.56201
O43813	LanC-like protein 1 OS=Homo sapiens GN=LANCL1 PE=1 SV=1 - [LANC1_HUMAN]	5.01	1	2	2	8	1	7	0	5.99436	7	13.1204	0.878676	7	9.51682	1.00776	7	17.9321	0.873489	7	3.68562	0.650449	7	4.18403	0.7929	7	10.8249	0.973509	7	9.31234	23.1144	5.01	3	8	399	45.2536	7.75244
P05166	Propionyl-CoA carboxylase beta chain, mitochondrial OS=Homo sapiens GN=PCCB PE=1 SV=3 - [PCCB_HUMAN]	5.01	1	2	2	6	1	3	0	0.21836	3	4.00832	1.63144	3	14.997	1.04212	3	8.69603	1.42576	3	9.01072	0.26071	3	15.7176	1.11965	3	13.4295	3.67283	3	12.2955	22.9396	5.01	4	6	539	58.1788	7.63525
P01344	Insulin-like growth factor II OS=Homo sapiens GN=IGF2 PE=1 SV=1 - [IGF2_HUMAN]	5	2	1	1	6	1	4	0	0.874112	4	72.9115	0.326341	4	104.284	1.57184	4	12.3322	0.275067	4	42.7129	4.96201	4	23.871	0.347207	4	41.4043	1.09174	4	5.11835	16.7034	5	2	6	180	20.1273	9.31982
P00352	Retinal dehydrogenase 1 OS=Homo sapiens GN=ALDH1A1 PE=1 SV=2 - [AL1A1_HUMAN]	4.99	1	2	4	13	1	5	0	5.06457	5	28.2507	0.659596	5	18.3861	0.485551	5	28.0195	2.29852	5	4.73651	0.110281	5	16.2345	0.477212	5	24.903	0.671584	5	11.7754	28.4675	4.99	5	13	501	54.827	6.72705
Q6UW02	Cytochrome P450 20A1 OS=Homo sapiens GN=CYP20A1 PE=1 SV=1 - [CP20A_HUMAN]	4.98	1	2	2	8	1	5	0	0.364968	5	57.6076	2.1149	5	9.83199	0.73098	5	12.1428	2.17363	5	28.2392	0.367083	5	20.9642	2.55794	5	27.9005	0.74108	5	7.43503	19.3697	4.98	3	8	462	52.399	6.21436
P78527-2	Isoform 2 of DNA-dependent protein kinase catalytic subunit OS=Homo sapiens GN=PRKDC - [PRKDC_HUMAN]	4.98	2	20	20	48	1	38	0	1.17149	38	22.7287	1.70113	38	7.4683	1.30401	38	21.583	1.24001	38	12.8943	0.256009	38	22.572	1.36498	38	19.1646	1.80833	38	11.8349	152.054	4.98	25	48	4097	465.202	7.1665
Q5JU69	Torsin-2A OS=Homo sapiens GN=TOR2A PE=2 SV=1 - [TOR2A_HUMAN]	4.98	1	1	1	4	1	2	0	1.0665	2	6.73792	1.58205	2	0.885808	1.8053	2	36.6949	1.51656	2	41.7268	1.69122	2	49.884	1.29048	2	42.5039	0.754	2	23.9672	23.9154	4.98	2	4	321	35.6915	7.97217
P05937	Calbindin OS=Homo sapiens GN=CALB1 PE=1 SV=2 - [CALB1_HUMAN]	4.98	1	1	1	1																									5.11942	4.98	1	1	261	30.006	4.83057
Q14847	LIM and SH3 domain protein 1 OS=Homo sapiens GN=LASP1 PE=1 SV=2 - [LASP1_HUMAN]	4.98	2	1	1	1	1	1		1.93465	1		1.11265	1		2.77032	1		1.07297	1		1.8412	1		1.05545	1		0.972123	1		3.42688	4.98	1	1	261	29.6982	7.04932
P11216	Glycogen phosphorylase, brain form OS=Homo sapiens GN=PYGB PE=1 SV=5 - [PYGB_HUMAN]	4.98	2	2	3	7	1	6	0	1.19639	6	8.66162	0.759199	6	26.5889	4.23159	6	13.9256	0.696011	6	31.4149	1.13763	6	4.35523	0.634187	6	19.4176	1.78984	6	16.1905	26.2545	4.98	3	7	843	96.6345	6.85889
Q86TW2-2	Isoform 2 of Uncharacterized aarF domain-containing protein kinase 1 OS=Homo sapiens GN=ADCK1 - [ADCK1_HUMAN]	4.97	2	2	2	7	1	4	0	0.371708	4	56.3679	1.45508	4	20.014	1.4987	4	18.0299	1.52409	4	13.7344	0.437867	4	14.5417	1.29709	4	23.5461	4.567	4	22.1637	27.8112	4.97	3	7	523	59.681	8.60205
Q13884-2	Isoform 2 of Beta-1-syntrophin OS=Homo sapiens GN=SNTB1 - [SNTB1_HUMAN]	4.97	2	1	2	4	1	1		0.370751	1		0.893477	1		2.02306	1		1.94788	1		0.756043	1		1.54084	1		0.594887	1		10.4664	4.97	4	4	382	40.7803	9.08545
Q96A33	Coiled-coil domain-containing protein 47 OS=Homo sapiens GN=CCDC47 PE=1 SV=1 - [CCD47_HUMAN]	4.97	2	3	3	5	1	5	0	0.535076	5	200.161	1.32921	5	2.08159	1.60396	5	39.6544	1.64707	5	2.09349	1.1882	5	87.5179	1.55975	5	20.4397	0.893341	5	10.4599	13.2786	4.97	3	5	483	55.8383	4.86865
Q96B96	Promethin OS=Homo sapiens GN=TMEM159 PE=2 SV=2 - [TM159_HUMAN]	4.97	1	1	1	2	1	2	0	0.33116	2	8.6606	0.396548	2	4.77069	0.419757	2	8.25302	0.702263	2	2.79176	0.699787	2	5.90994	1.09683	2	8.53818	4.38595	2	10.13	4.27964	4.97	1	2	161	17.5102	5.05908
Q07021	Complement component 1 Q subcomponent-binding protein, mitochondrial OS=Homo sapiens GN=C1QBP PE=1 SV=1 - [C1QBP_HUMAN]	4.96	1	1	1	3	1	1		0.642	1		0.69722	1		1.08549	1		0.455979	1		3.96526	1		0.518521	1		1.6303	1		13.5144	4.96	2	3	282	31.3426	4.84326
Q00839-2	Isoform Short of Heterogeneous nuclear ribonucleoprotein U OS=Homo sapiens GN=HNRNPU - [HNRPU_HUMAN]	4.96	2	3	3	17	1	13	0	2.17384	13	20.9506	1.06203	13	26.121	1.10173	13	24.0173	1.1808	13	8.23505	0.695741	13	15.7467	1.03737	13	16.287	0.332383	13	61.1941	49.3191	4.96	4	17	806	88.9242	5.78271
P07814	Bifunctional glutamate/proline--tRNA ligase OS=Homo sapiens GN=EPRS PE=1 SV=5 - [SYEP_HUMAN]	4.96	1	4	4	8	1	6	0	0.826821	6	702.727	1.78351	6	19.7244	1.45586	6	23.336	0.955439	6	17.4527	0.605031	6	34.7782	0.913874	6	23.6341	0.854289	6	9.32025	31.5799	4.96	5	8	1512	170.483	7.32764
Q9NWZ8	Gem-associated protein 8 OS=Homo sapiens GN=GEMIN8 PE=1 SV=1 - [GEMI8_HUMAN]	4.96	1	1	1	3	1	3	0	0.329035	3	5.57112	1.16182	3	2.55574	1.20319	3	9.75802	0.604395	3	22.1341	2.42922	3	0.638949	0.533373	3	12.7555	2.50601	3	8.75335	9.0061	4.96	1	3	242	28.6186	6.80029
Q86X55-2	Isoform 2 of Histone-arginine methyltransferase CARM1 OS=Homo sapiens GN=CARM1 - [CARM1_HUMAN]	4.95	3	2	2	7	1	1		9.16333	1		0.891357	1		0.843247	1		0.820894	1		0.601206	1		0.994787	1		0.85299	1		21.4282	4.95	4	7	384	41.8578	5.96045
P04196	Histidine-rich glycoprotein OS=Homo sapiens GN=HRG PE=1 SV=1 - [HRG_HUMAN]	4.95	1	2	2	5	1	2	0	5.93841	2	4.34195	0.885111	2	16.3489	0.515924	2	99.1816	0.68858	2	6.91316	0.655026	2	11.3044	2.48776	2	4.76007	1.26214	2	20.7171	19.1111	4.95	3	5	525	59.5409	7.50342
Q687X5-2	Isoform 2 of Metalloreductase STEAP4 OS=Homo sapiens GN=STEAP4 - [STEA4_HUMAN]	4.95	2	1	1	4	1	2	0	0.893387	2	50.4001	1.45579	2	11.2059	0.365482	2	67.0104	1.52175	2	15.9296	0.112502	2	84.626	2.5341	2	20.0089	1.22731	2	17.4533	15.9784	4.95	2	4	283	31.2905	8.74854
Q9BVC6	Transmembrane protein 109 OS=Homo sapiens GN=TMEM109 PE=1 SV=1 - [TM109_HUMAN]	4.94	1	1	1	12	1	8	0	0.902696	8	8.72551	1.4313	8	4.82468	0.96523	8	8.52126	1.37201	8	15.8167	0.982124	8	4.83684	1.57257	8	10.3711	1.32461	8	14.8098	40.1189	4.94	2	12	243	26.1936	10.4771
Q8N6T3	ADP-ribosylation factor GTPase-activating protein 1 OS=Homo sapiens GN=ARFGAP1 PE=1 SV=2 - [ARFG1_HUMAN]	4.93	5	2	2	3	1	1		0.0438174	1		0.397157	1		4.57285	1		0.713573	1		4.0338	1		0.409731	1		0.866074	1		5.55175	4.93	3	3	406	44.6403	5.65576
Q14019	Coactosin-like protein OS=Homo sapiens GN=COTL1 PE=1 SV=3 - [COTL1_HUMAN]	4.93	1	1	1	4	1	3	0	6.4084	3	3.101	0.706697	3	8.20667	0.467968	3	9.59294	1.05973	3	0.685379	0.90045	3	6.65158	0.885097	3	8.71859	0.805609	3	19.856	10.0571	4.93	2	4	142	15.935	5.66846
Q93050-1	Isoform 2 of V-type proton ATPase 116 kDa subunit a isoform 1 OS=Homo sapiens GN=ATP6V0A1 - [VPP1_HUMAN]	4.93	2	3	3	8	1	5	0	0.817351	5	33.2267	1.52574	5	9.46617	1.36657	5	44.8771	1.27801	5	1.14948	0.343588	5	36.2409	1.68555	5	23.5876	2.32077	5	5.5169	30.833	4.93	5	8	831	95.6938	6.65381
Q6NVY1	3-hydroxyisobutyryl-CoA hydrolase, mitochondrial OS=Homo sapiens GN=HIBCH PE=1 SV=2 - [HIBCH_HUMAN]	4.92	2	2	2	4	1	3	0	0.827591	3	54.0779	1.51077	3	0.489957	0.81482	3	12.494	1.14065	3	1.10441	0.824316	3	2.20354	2.17791	3	14.8343	2.01118	3	6.12167	13.1693	4.92	3	4	386	43.4544	8.19189
Q99973-2	Isoform 2 of Telomerase protein component 1 OS=Homo sapiens GN=TEP1 - [TEP1_HUMAN]	4.92	2	11	11	22	1	17	0	0.376042	17	61.0121	1.89202	17	10.483	0.730297	17	52.9195	1.06714	17	13.0159	0.455455	17	25.6969	1.81533	17	33.3597	3.79039	17	18.3456	71.3686	4.92	15	22	2620	289.396	8.104
P01042-2	Isoform LMW of Kininogen-1 OS=Homo sapiens GN=KNG1 - [KNG1_HUMAN]	4.92	2	2	2	8	1	6	0	8.04199	6	27.6812	0.719893	6	6.28559	0.491276	6	30.3999	0.72117	6	15.717	0.712964	6	6.28148	0.77907	6	17.1962	0.629038	6	18.7525	19.7837	4.92	2	8	427	47.8527	6.65381
Q6KCM7-6	Isoform 6 of Calcium-binding mitochondrial carrier protein SCaMC-2 OS=Homo sapiens GN=SLC25A25 - [SCMC2_HUMAN]	4.92	6	2	2	4	1	4	0	0.46994	4	111.608	1.24214	4	0.471939	0.94867	4	13.9946	2.0048	4	1.44061	0.594163	4	20.0877	1.84726	4	27.6587	2.69495	4	5.77475	10.5406	4.92	2	4	366	40.5629	9.0415
Q9UIV1	CCR4-NOT transcription complex subunit 7 OS=Homo sapiens GN=CNOT7 PE=1 SV=3 - [CNOT7_HUMAN]	4.91	1	1	1	2	1	1		1.35266	1		0.973938	1		1.18924	1		0.799907	1		1.74211	1		1.32964	1		0.945803	1		9.69868	4.91	2	2	285	32.7239	4.84326
Q9Y2Z9	Ubiquinone biosynthesis monooxygenase COQ6 OS=Homo sapiens GN=COQ6 PE=1 SV=2 - [COQ6_HUMAN]	4.91	1	2	2	5	1	4	0	0.265225	4	139.308	1.99979	4	37.1867	1.19101	4	66.9069	1.43213	4	9.87307	0.447272	4	23.1871	0.863967	4	73.7975	1.77061	4	150.626	13.9111	4.91	3	5	468	50.8378	7.29834
O00602	Ficolin-1 OS=Homo sapiens GN=FCN1 PE=1 SV=2 - [FCN1_HUMAN]	4.91	3	2	2	7	1	4	0	7.43017	4	43.9242	0.62904	4	32.6223	1.15526	4	86.5948	0.860938	4	31.0031	0.465132	4	28.5275	1.10263	4	16.3823	1.0421	4	84.7664	18.686	4.91	3	7	326	35.0561	6.85889
O75410-5	Isoform 5 of Transforming acidic coiled-coil-containing protein 1 OS=Homo sapiens GN=TACC1 - [TACC1_HUMAN]	4.9	8	2	2	2	1	2	0	0.591547	2	128.162	0.763729	2	39.6879	0.778453	2	20.2489	0.748783	2	5.48681	2.76907	2	10.9896	0.614267	2	33.897	0.928059	2	5.99974	4.97816	4.9	2	2	367	40.8774	5.08447
P22570	NADPH:adrenodoxin oxidoreductase, mitochondrial OS=Homo sapiens GN=FDXR PE=1 SV=3 - [ADRO_HUMAN]	4.89	2	2	2	13	1	8	0	0.0900458	8	68.3152	1.35543	8	26.4413	2.0443	8	13.5492	1.13278	8	17.7203	0.849464	8	5.44024	1.04453	8	14.9565	4.61956	8	12.9685	41.7119	4.89	4	13	491	53.803	8.44092
P14543	Nidogen-1 OS=Homo sapiens GN=NID1 PE=1 SV=3 - [NID1_HUMAN]	4.89	2	6	6	11	1	8	0	1.56447	8	16.5716	0.84608	8	29.4187	1.03691	8	15.9481	0.732613	8	22.3759	2.37873	8	10.9095	1.18211	8	35.6967	1.17555	8	33.4116	43.7052	4.89	8	11	1247	136.291	5.2876
P18621	60S ribosomal protein L17 OS=Homo sapiens GN=RPL17 PE=1 SV=3 - [RL17_HUMAN]	4.89	1	1	1	3	1	3	0	0.654506	3	27.2206	1.37932	3	8.20768	1.37074	3	7.96988	1.27412	3	3.28162	0.60292	3	7.10375	1.04217	3	18.7393	1.10136	3	14.2326	7.85979	4.89	1	3	184	21.3833	10.1694
Q96ET8-2	Isoform 2 of Protein FAM18B2 OS=Homo sapiens GN=FAM18B2 - [F18B2_HUMAN]	4.88	4	1	1	2	1	2	0	0.640172	2	34.6861	2.27303	2	1.14306	1.07194	2	10.7391	1.40235	2	1.728	0.504719	2	18.62	1.53453	2	4.11187	1.368	2	1.92008	1.85903	4.88	1	2	164	19.0026	5.5415
P04156-2	Isoform 2 of Major prion protein OS=Homo sapiens GN=PRNP - [PRIO_HUMAN]	4.88	2	1	1	1	1	1		2.48977	1		0.721195	1		0.38888	1		0.652438	1		1.92828	1		1.43937	1		0.909283	1		1.9986	4.88	1	1	246	26.8679	9.11475
P48556	26S proteasome non-ATPase regulatory subunit 8 OS=Homo sapiens GN=PSMD8 PE=1 SV=2 - [PSMD8_HUMAN]	4.86	1	2	2	5	1	5	0	7.20067	5	22.9294	0.952423	5	15.6878	0.577414	5	10.0943	0.830428	5	5.94143	1.76365	5	11.6107	0.973266	5	5.4057	0.755278	5	13.7167	16.5725	4.86	2	5	350	39.5868	9.70068
Q9NZB2-4	Isoform D of Constitutive coactivator of PPAR-gamma-like protein 1 OS=Homo sapiens GN=FAM120A - [F120A_HUMAN]	4.85	4	4	4	7	1	5	0	1.1222	5	44.7685	1.7612	5	6.19354	2.06354	5	13.8744	1.32938	5	9.58099	1.07323	5	19.3912	1.1477	5	50.4829	0.709378	5	81.5248	26.6943	4.85	6	7	1072	117.332	8.86572
Q3SXM5	Inactive hydroxysteroid dehydrogenase-like protein 1 OS=Homo sapiens GN=HSDL1 PE=1 SV=3 - [HSDL1_HUMAN]	4.85	1	2	2	4	1	3	0	0.158691	3	4.68571	1.18835	3	13.6188	1.4312	3	33.8609	1.85522	3	27.4655	0.227772	3	18.2469	0.93848	3	7.00392	2.70792	3	19.0459	11.7158	4.85	3	4	330	36.9781	8.71924
Q15785	Mitochondrial import receptor subunit TOM34 OS=Homo sapiens GN=TOMM34 PE=1 SV=2 - [TOM34_HUMAN]	4.85	1	1	1	1	1	1		0.906857	1		0.586014	1		0.429902	1		0.494555	1		2.25177	1		0.567528	1		1.07303	1		3.29336	4.85	1	1	309	34.5378	8.98291
P60604	Ubiquitin-conjugating enzyme E2 G2 OS=Homo sapiens GN=UBE2G2 PE=1 SV=1 - [UB2G2_HUMAN]	4.85	1	1	1	1	1	1		0.833759	1		1.82007	1		0.30021	1		1.26326	1		1.8821	1		1.62923	1		0.768813	1		3.08321	4.85	1	1	165	18.5541	4.70361
Q13618-3	Isoform 3 of Cullin-3 OS=Homo sapiens GN=CUL3 - [CUL3_HUMAN]	4.84	3	3	4	6	1	3	0	6.59131	3	30.7033	0.966392	3	12.1172	0.419605	3	34.0826	0.602528	3	3.83469	0.417363	3	21.8111	0.914796	3	24.1079	1.15689	3	13.5832	14.1993	4.84	5	6	702	81.0415	8.51416
O43399-2	Isoform 2 of Tumor protein D54 OS=Homo sapiens GN=TPD52L2 - [TPD54_HUMAN]	4.84	4	1	1	6	1	4	0	0.413976	4	27.3451	0.553664	4	5.14874	1.56935	4	3.94292	1.41953	4	3.86478	4.05181	4	11.3847	0.4929	4	8.85118	1.03583	4	7.04093	20.6925	4.84	2	6	186	19.8891	5.47803
Q8N129	Protein canopy homolog 4 OS=Homo sapiens GN=CNPY4 PE=2 SV=1 - [CNPY4_HUMAN]	4.84	1	1	1	1	1	1		0.335693	1		2.66168	1		0.642674	1		1.25468	1		1.38835	1		1.2207	1		0.767834	1		4.23742	4.84	1	1	248	28.2919	4.64014
Q15773	Myeloid leukemia factor 2 OS=Homo sapiens GN=MLF2 PE=1 SV=1 - [MLF2_HUMAN]	4.84	1	1	1	2	1	2	0	0.205167	2	17.8147	0.515804	2	6.07858	1.01796	2	1.38632	0.401468	2	6.43177	1.13114	2	6.24799	0.365723	2	13.6453	1.18356	2	16.2391	7.30956	4.84	1	2	248	28.1292	6.90283
Q92544	Transmembrane 9 superfamily member 4 OS=Homo sapiens GN=TM9SF4 PE=1 SV=2 - [TM9S4_HUMAN]	4.83	1	3	3	9	1	7	0	1.04017	7	92.518	1.81865	7	15.4808	0.992802	7	125.372	1.40905	7	25.5891	0.314656	7	23.5324	1.27843	7	50.8647	1.83516	7	25.7454	32.0688	4.83	4	9	642	74.4697	6.53662
Q15388	Mitochondrial import receptor subunit TOM20 homolog OS=Homo sapiens GN=TOMM20 PE=1 SV=1 - [TOM20_HUMAN]	4.83	1	1	1	17	1	16	0	0.424886	16	62.7207	0.953067	16	18.269	1.13247	16	11.9073	1.23238	16	7.61707	2.9793	16	23.7455	1.03301	16	16.486	1.21027	16	12.925	43.2476	4.83	2	17	145	16.2877	8.60205
O76024	Wolframin OS=Homo sapiens GN=WFS1 PE=1 SV=2 - [WFS1_HUMAN]	4.83	1	4	4	9	1	6	0	0.282107	6	17.9797	6.45967	6	8.31189	0.869233	6	15.9526	0.78088	6	11.321	0.418702	6	11.0104	1.60993	6	9.32136	0.881813	6	11.4679	30.5845	4.83	6	9	890	100.227	8.04541
Q8IXI2-4	Isoform 4 of Mitochondrial Rho GTPase 1 OS=Homo sapiens GN=RHOT1 - [MIRO1_HUMAN]	4.83	5	2	2	2	1	2	0	0.318899	2	51.426	1.35541	2	12.7645	2.51822	2	24.2191	2.02387	2	1.38972	0.321949	2	22.4207	2.06848	2	46.7216	3.12307	2	8.06692	5.75771	4.83	2	2	580	66.4986	5.84619
Q92552	28S ribosomal protein S27, mitochondrial OS=Homo sapiens GN=MRPS27 PE=1 SV=3 - [RT27_HUMAN]	4.83	1	2	2	2	1	2	0	0.645112	2	3.5603	1.94238	2	13.3438	1.37532	2	413.504	1.04155	2	21.4668	2.2924	2	34.9637	1.08977	2	11.9743	2.72277	2	19.4105	5.51506	4.83	2	2	414	47.5814	6.17627
A0FGR8-2	Isoform 2 of Extended synaptotagmin-2 OS=Homo sapiens GN=ESYT2 - [ESYT2_HUMAN]	4.82	5	4	4	14	1	12	0	0.891753	12	14.6515	2.35696	12	14.3236	0.771387	12	14.5807	1.58644	12	22.99	0.232416	12	61.1425	1.9992	12	41.8046	0.68858	12	11.0089	48.8745	4.82	6	14	893	98.84	8.67529
Q13405	39S ribosomal protein L49, mitochondrial OS=Homo sapiens GN=MRPL49 PE=1 SV=1 - [RM49_HUMAN]	4.82	1	1	1	2	1	1		0.38675	1		0.712195	1		3.01664	1		0.713388	1		3.78637	1		0.839355	1		1.63977	1		4.80604	4.82	2	2	166	19.1859	9.45166
Q9Y2Z4	Tyrosine--tRNA ligase, mitochondrial OS=Homo sapiens GN=YARS2 PE=1 SV=2 - [SYYM_HUMAN]	4.82	1	3	3	5	1	4	0	0.339106	4	60.5819	0.33704	4	23.9513	5.71663	4	20.1821	0.569501	4	24.2739	1.05523	4	13.4669	0.437504	4	7.91117	2.63038	4	14.806	15.4585	4.82	4	5	477	53.1657	8.98291
Q96AE4	Far upstream element-binding protein 1 OS=Homo sapiens GN=FUBP1 PE=1 SV=3 - [FUBP1_HUMAN]	4.81	7	2	3	5	1	3	0	0.831857	3	48.8339	0.959126	3	6.72663	1.37307	3	0.264353	1.12668	3	15.4569	2.0663	3	23.4503	0.828757	3	27.181	0.981159	3	61.5256	16.9819	4.81	4	5	644	67.5185	7.60596
Q9NRW1	Ras-related protein Rab-6B OS=Homo sapiens GN=RAB6B PE=1 SV=1 - [RAB6B_HUMAN]	4.81	1	1	1	3	1	2	0	8.69397	2	0.41725	0.960553	2	19.3369	0.701999	2	20.7996	0.313103	2	1.04343	1.09826	2	11.5256	0.845695	2	11.4508	0.778939	2	5.37525	9.84906	4.81	2	3	208	23.4469	5.52881
P31941-2	Isoform 2 of Probable DNA dC->dU-editing enzyme APOBEC-3A OS=Homo sapiens GN=APOBEC3A - [ABC3A_HUMAN]	4.81	2	1	1	1	1	1		8.07219	1		0.810316	1		0.746434	1		0.725977	1		0.627635	1		0.498262	1		1.35488	1		3.16072	4.81	1	1	187	21.7636	6.78564
P05155	Plasma protease C1 inhibitor OS=Homo sapiens GN=SERPING1 PE=1 SV=2 - [IC1_HUMAN]	4.8	1	2	2	4	1	1		9.03017	1		0.512681	1		0.390271	1		0.688743	1		0.688766	1		0.482859	1		0.49739	1		14.1739	4.8	4	4	500	55.1194	6.55127
P04259	Keratin, type II cytoskeletal 6B OS=Homo sapiens GN=KRT6B PE=1 SV=5 - [K2C6B_HUMAN]	4.79	7	0	3	8																									27.0293	4.79	5	8	564	60.0303	8.00146
Q9H3Z4-2	Isoform 2 of DnaJ homolog subfamily C member 5 OS=Homo sapiens GN=DNAJC5 - [DNJC5_HUMAN]	4.79	2	1	1	3	1	3	0	1.40559	3	6.4478	0.815116	3	11.6271	2.10948	3	11.5836	1.02938	3	1.70544	1.9407	3	8.78535	0.735607	3	9.05914	0.96473	3	10.276	7.04811	4.79	1	3	167	18.7888	5.59229
Q96EL2	28S ribosomal protein S24, mitochondrial OS=Homo sapiens GN=MRPS24 PE=1 SV=1 - [RT24_HUMAN]	4.79	1	1	1	2	1	2	0	0.362249	2	3.07972	1.31834	2	8.43839	2.13612	2	10.741	0.940886	2	8.80402	0.541682	2	1.42165	0.627909	2	7.01699	1.31371	2	0.743005	5.2603	4.79	1	2	167	19.0029	9.37842
P49327	Fatty acid synthase OS=Homo sapiens GN=FASN PE=1 SV=3 - [FAS_HUMAN]	4.78	1	8	8	15	1	10	0	4.63737	10	9.43452	0.861185	10	14.3824	0.851309	10	6.60656	0.563625	10	25.6963	0.904552	10	9.31264	0.85805	10	30.2576	0.523276	10	18.7404	67.4143	4.78	12	15	2511	273.254	6.44287
Q969Z3	MOSC domain-containing protein 2, mitochondrial OS=Homo sapiens GN=MARC2 PE=1 SV=1 - [MOSC2_HUMAN]	4.78	1	1	1	1	1	1		0.424684	1		1.73241	1		0.646944	1		0.705044	1		0.655134	1		2.52495	1		0.877367	1		4.01131	4.78	1	1	335	37.9987	9.15869
Q9HD33-2	Isoform 2 of 39S ribosomal protein L47, mitochondrial OS=Homo sapiens GN=MRPL47 - [RM47_HUMAN]	4.78	2	1	1	2	1	2	0	0.528103	2	62.3283	1.11085	2	2.8255	1.13937	2	14.2122	0.562698	2	9.48688	4.50284	2	12.6477	1.20392	2	2.53345	0.914449	2	4.8948	3.88327	4.78	1	2	230	27.0687	10.3452
Q9P2W9	Syntaxin-18 OS=Homo sapiens GN=STX18 PE=1 SV=1 - [STX18_HUMAN]	4.78	1	2	2	3	1	3	0	0.406265	3	10.6063	1.77484	3	4.54187	0.95409	3	27.0969	1.52311	3	2.07901	0.551956	3	4.80656	1.74054	3	4.36734	0.703629	3	1.90672	7.25718	4.78	2	3	335	38.6496	5.49072
P29083	General transcription factor IIE subunit 1 OS=Homo sapiens GN=GTF2E1 PE=1 SV=2 - [T2EA_HUMAN]	4.78	1	2	2	2	1	2	0	1.79373	2	7.15677	0.505584	2	6.32606	1.85858	2	41.9858	0.835263	2	4.68877	2.57176	2	5.93295	0.832952	2	36.0297	1.05803	2	19.9206	5.43203	4.78	2	2	439	49.421	4.81787
P61978-3	Isoform 3 of Heterogeneous nuclear ribonucleoprotein K OS=Homo sapiens GN=HNRNPK - [HNRPK_HUMAN]	4.77	3	2	2	10	1	9	0	9.66809	9	42.8991	0.765735	9	26.5728	3.39217	9	8.1414	1.48577	9	16.1338	8.62624	9	39.9651	1.40964	9	24.7947	0.794949	9	87.1153	27.0567	4.77	3	10	440	48.5322	5.5415
Q9BXP5-5	Isoform 5 of Serrate RNA effector molecule homolog OS=Homo sapiens GN=SRRT - [SRRT_HUMAN]	4.77	5	4	4	7	1	6	0	1.15183	6	56.6703	0.727575	6	9.43107	1.9763	6	6.6753	0.892275	6	9.74375	1.56971	6	9.55818	0.477262	6	11.3632	0.374449	6	10.9733	22.8208	4.77	5	7	839	96.163	5.75732
O94826	Mitochondrial import receptor subunit TOM70 OS=Homo sapiens GN=TOMM70A PE=1 SV=1 - [TOM70_HUMAN]	4.77	1	4	4	16	1	12	0	0.358131	12	22.9875	0.92394	12	15.1006	3.07798	12	15.1352	1.40848	12	9.25341	2.30313	12	11.9607	1.0751	12	13.9807	1.90774	12	8.7598	37.4472	4.77	6	16	608	67.412	7.12256
P11182	Lipoamide acyltransferase component of branched-chain alpha-keto acid dehydrogenase complex, mitochondrial OS=Homo sapiens GN=DBT PE=1 SV=3 - [ODB2_HUMAN]	4.77	1	2	2	4	1	4	0	0.179057	4	53.7014	0.960392	4	34.4125	0.629642	4	149.976	0.927797	4	67.0617	1.93441	4	77.2302	0.815418	4	31.8729	1.43021	4	55.6941	10.9474	4.77	2	4	482	53.4529	8.51416
O43402	Neighbor of COX4 OS=Homo sapiens GN=COX4NB PE=1 SV=1 - [CX4NB_HUMAN]	4.76	1	1	1	2	1	2	0	0.52285	2	14.4302	1.16781	2	1.54402	1.90767	2	5.54989	2.2011	2	4.28811	0.729379	2	21.1667	1.19315	2	11.547	1.01255	2	3.82339	5.79184	4.76	1	2	210	23.7577	6.40479
Q9NRF9	DNA polymerase epsilon subunit 3 OS=Homo sapiens GN=POLE3 PE=1 SV=1 - [DPOE3_HUMAN]	4.76	1	1	1	1	1	1		0.781322	1		0.864972	1		0.573201	1		1.10648	1		4.27858	1		0.378176	1		0.574103	1		2.15795	4.76	1	1	147	16.8493	4.7417
P51668	Ubiquitin-conjugating enzyme E2 D1 OS=Homo sapiens GN=UBE2D1 PE=1 SV=1 - [UB2D1_HUMAN]	4.76	1	1	1	1	1	1		1.12333	1		0.51365	1		1.50765	1		1.16178	1		0.958668	1		1.51289	1		2.60746	1		1.72507	4.76	1	1	147	16.5913	7.41553
P62837	Ubiquitin-conjugating enzyme E2 D2 OS=Homo sapiens GN=UBE2D2 PE=1 SV=1 - [UB2D2_HUMAN]	4.76	1	1	1	2	1	2	0	2.18109	2	1.52247	0.254609	2	20.9202	0.72278	2	14.3984	0.764952	2	1.18494	1.4956	2	1.34236	1.30301	2	4.51255	1.04271	2	8.85698	5.08971	4.76	1	2	147	16.7244	7.82568
Q9H5N1	Rab GTPase-binding effector protein 2 OS=Homo sapiens GN=RABEP2 PE=1 SV=2 - [RABE2_HUMAN]	4.75	2	3	3	4	1	3	0	0.480131	3	21.4678	0.502499	3	6.6372	0.806663	3	12.9987	0.616619	3	22.9058	3.1358	3	23.822	0.433306	3	16.7315	0.70582	3	30.5035	13.2027	4.75	4	4	569	63.5041	4.77979
Q8IUI8	Cytokine receptor-like factor 3 OS=Homo sapiens GN=CRLF3 PE=1 SV=2 - [CRLF3_HUMAN]	4.75	1	2	2	3																									10.5996	4.75	2	3	442	49.7349	5.13525
O14745	Na(+)/H(+) exchange regulatory cofactor NHE-RF1 OS=Homo sapiens GN=SLC9A3R1 PE=1 SV=4 - [NHRF1_HUMAN]	4.75	1	1	1	1	1	1		1.36652	1		1.97457	1		0.860273	1		0.902781	1		0.828875	1		1.31142	1		0.736799	1		4.01797	4.75	1	1	358	38.8446	5.77002
P0CAP2-2	Isoform 2 of DNA-directed RNA polymerase II subunit GRINL1A OS=Homo sapiens GN=POLR2M - [GRL1A_HUMAN]	4.74	4	1	1	1	1	1		1.44903	1		0.51481	1		1.058	1		0.860902	1		4.04194	1		0.647771	1		0.751834	1		2.18887	4.74	1	1	211	24.5173	7.04932
Q9HBH0	Rho-related GTP-binding protein RhoF OS=Homo sapiens GN=RHOF PE=2 SV=1 - [RHOF_HUMAN]	4.74	1	1	1	1	1	1		3.3938	1		0.962094	1		0.695963	1		0.833617	1		0.984007	1		0.786733	1		0.436417	1		3.73348	4.74	1	1	211	23.6102	8.646
P53004	Biliverdin reductase A OS=Homo sapiens GN=BLVRA PE=1 SV=2 - [BIEA_HUMAN]	4.73	1	1	1	5																									22.4938	4.73	2	5	296	33.4073	6.44287
P06865	Beta-hexosaminidase subunit alpha OS=Homo sapiens GN=HEXA PE=1 SV=2 - [HEXA_HUMAN]	4.73	1	3	3	7	1	6	0	0.427617	6	28.8618	2.22098	6	5.53606	0.68786	6	15.3581	1.01413	6	6.55988	0.489377	6	8.6861	0.709812	6	17.7593	2.99587	6	6.54438	17.9433	4.73	4	7	529	60.6643	5.16064
Q8WVV9-3	Isoform 3 of Heterogeneous nuclear ribonucleoprotein L-like OS=Homo sapiens GN=HNRPLL - [HNRLL_HUMAN]	4.73	4	1	1	2	1	1		1.39166	1		0.831637	1		1.88009	1		0.977522	1		0.73719	1		1.20064	1		1.09717	1		9.0186	4.73	2	2	275	30.7343	6.25244
Q9ULC4-2	Isoform 2 of Malignant T cell-amplified sequence 1 OS=Homo sapiens GN=MCTS1 - [MCTS1_HUMAN]	4.73	3	1	1	2	1	1		5.23634	1		0.924334	1		0.382547	1		0.636571	1		1.92357	1		1.14475	1		0.566092	1		4.67958	4.73	2	2	169	19.216	8.25049
P30536	Translocator protein OS=Homo sapiens GN=TSPO PE=1 SV=3 - [TSPOA_HUMAN]	4.73	1	1	1	6	1	5	0	1.77054	5	20.7599	0.829461	5	12.494	0.547955	5	31.6054	1.91333	5	4.56912	0.213498	5	62.548	2.42581	5	7.03216	4.29914	5	2.8809	14.0418	4.73	2	6	169	18.8156	9.36377
P13073	Cytochrome c oxidase subunit 4 isoform 1, mitochondrial OS=Homo sapiens GN=COX4I1 PE=1 SV=1 - [COX41_HUMAN]	4.73	1	1	1	1	1	1		0.419186	1		0.910781	1		0.228127	1		0.761168	1		4.37985	1		1.32743	1		1.07405	1		2.07283	4.73	1	1	169	19.564	9.51025
Q96CS3	FAS-associated factor 2 OS=Homo sapiens GN=FAF2 PE=1 SV=2 - [FAF2_HUMAN]	4.72	1	2	2	8	1	5	0	0.226344	5	40.2665	1.50733	5	9.90403	1.53078	5	21.0531	1.28096	5	7.93921	0.619398	5	20.9236	1.61952	5	4.86896	1.55143	5	27.737	26.1903	4.72	4	8	445	52.5905	5.61768
P04066	Tissue alpha-L-fucosidase OS=Homo sapiens GN=FUCA1 PE=1 SV=4 - [FUCO_HUMAN]	4.72	1	2	2	2	1	2	0	0.477679	2	64.6339	1.54654	2	5.53665	0.926382	2	2.98252	1.01674	2	35.991	0.564816	2	5.12876	0.566813	2	3.5585	1.57051	2	19.5767	6.29969	4.72	2	2	466	53.6547	6.84424
Q07866-8	Isoform S of Kinesin light chain 1 OS=Homo sapiens GN=KLC1 - [KLC1_HUMAN]	4.72	10	3	3	3	1	3	0	4.40688	3	6.36378	0.826393	3	62.3988	0.726388	3	0.504155	0.973722	3	4.83865	2.07731	3	25.929	0.856547	3	8.90311	0.635639	3	16.0511	8.52848	4.72	3	3	551	62.7868	5.93506
Q9Y385	Ubiquitin-conjugating enzyme E2 J1 OS=Homo sapiens GN=UBE2J1 PE=1 SV=2 - [UB2J1_HUMAN]	4.72	1	1	1	1	1	1		1.49572	1		1.0737	1		0.678163	1		0.742858	1		0.644617	1		2.6393	1		0.813929	1		5.69964	4.72	1	1	318	35.1767	6.7417
P35580	Myosin-10 OS=Homo sapiens GN=MYH10 PE=1 SV=3 - [MYH10_HUMAN]	4.71	9	5	9	19	1	10	0	1.07818	10	10.2705	1.90264	10	18.7451	1.0509	10	15.7064	0.997762	10	17.5331	1.24365	10	8.76806	1.49603	10	41.5771	0.730917	10	17.2251	62.0391	4.71	12	19	1976	228.858	5.5415
P39023	60S ribosomal protein L3 OS=Homo sapiens GN=RPL3 PE=1 SV=2 - [RL3_HUMAN]	4.71	1	2	2	3	1	2	0	1.47462	2	53.8991	1.67665	2	38.6123	0.889825	2	112.165	1.165	2	73.7462	0.491234	2	25.1121	1.79461	2	6.20162	1.17599	2	44.8498	10.2983	4.71	3	3	403	46.0798	10.1841
Q11201	CMP-N-acetylneuraminate-beta-galactosamide-alpha-2,3-sialyltransferase 1 OS=Homo sapiens GN=ST3GAL1 PE=2 SV=1 - [SIA4A_HUMAN]	4.71	1	1	1	4	1	2	0	0.791359	2	48.1462	1.39648	2	17.9167	0.696132	2	11.2802	0.881141	2	9.78339	1.57338	2	7.74537	0.878582	2	15.372	0.894146	2	1.39103	23.3728	4.71	2	4	340	39.0501	9.08545
P21283	V-type proton ATPase subunit C 1 OS=Homo sapiens GN=ATP6V1C1 PE=1 SV=4 - [VATC1_HUMAN]	4.71	1	1	1	1	1	1		1.4421	1		0.686935	1		1.68688	1		0.815606	1		1.87115	1		0.814306	1		0.642048	1		5.71582	4.71	1	1	382	43.914	7.45947
Q96GQ5	UPF0420 protein C16orf58 OS=Homo sapiens GN=C16orf58 PE=1 SV=2 - [CP058_HUMAN]	4.7	1	2	2	9	1	5	0	0.64469	5	13.8865	2.03187	5	18.4342	1.55674	5	26.2163	1.16014	5	13.8815	0.833942	5	8.31789	2.07181	5	16.7357	2.13086	5	26.8245	26.3484	4.7	3	9	468	50.9852	6.93213
Q96FE7-2	Isoform 2 of Phosphoinositide-3-kinase-interacting protein 1 OS=Homo sapiens GN=PIK3IP1 - [P3IP1_HUMAN]	4.7	2	1	1	2	1	1		0.61083	1		1.4814	1		0.943281	1		0.750448	1		2.48451	1		0.922201	1		1.4399	1		6.69823	4.7	2	2	234	25.3038	7.6499
P29218	Inositol monophosphatase 1 OS=Homo sapiens GN=IMPA1 PE=1 SV=1 - [IMPA1_HUMAN]	4.69	1	1	1	2	1	1		3.26187	1		1.1808	1		0.801758	1		0.910426	1		1.25452	1		0.830256	1		1.29278	1		8.12162	4.69	2	2	277	30.1692	5.26221
O75828	Carbonyl reductase [NADPH] 3 OS=Homo sapiens GN=CBR3 PE=1 SV=3 - [CBR3_HUMAN]	4.69	2	1	1	4	1	3	0	4.54282	3	3.12091	1.15596	3	4.28307	0.618755	3	22.3895	0.685427	3	5.22959	1.66776	3	1.73064	0.789757	3	11.6998	0.770518	3	9.99243	17.0815	4.69	1	4	277	30.8307	6.17627
Q8N128	Protein FAM177A1 OS=Homo sapiens GN=FAM177A1 PE=1 SV=1 - [F177A_HUMAN]	4.69	2	1	1	1	1	1		2.13314	1		1.26146	1		0.533381	1		0.840649	1		0.781115	1		1.05593	1		0.811534	1		4.10709	4.69	1	1	213	23.7424	4.44971
Q9Y5P4-2	Isoform 2 of Collagen type IV alpha-3-binding protein OS=Homo sapiens GN=COL4A3BP - [C43BP_HUMAN]	4.68	3	2	2	4	1	3	0	1.27158	3	12.581	0.7294	3	3.33691	1.28125	3	4.75539	1.21553	3	1.60433	1.11933	3	6.1763	0.678056	3	0.615975	0.630721	3	16.7221	18.4498	4.68	3	4	598	67.9644	5.46533
O75023-2	Isoform 2 of Leukocyte immunoglobulin-like receptor subfamily B member 5 OS=Homo sapiens GN=LILRB5 - [LIRB5_HUMAN]	4.68	3	2	2	3	1	1		0.0768462	1		0.0978954	1		9.97133	1		0.696353	1		0.260908	1		0.0784611	1		0.244535	1		9.99749	4.68	3	3	491	52.936	7.1665
Q15165-3	Isoform 3 of Serum paraoxonase/arylesterase 2 OS=Homo sapiens GN=PON2 - [PON2_HUMAN]	4.68	3	1	1	10	1	5	0	0.213044	5	44.9258	1.78973	5	4.82594	0.405782	5	28.6656	1.49793	5	8.6717	0.124077	5	21.6933	1.61188	5	9.02417	0.375434	5	17.4324	40.0365	4.68	2	10	342	37.9726	5.71924
Q9BVK6	Transmembrane emp24 domain-containing protein 9 OS=Homo sapiens GN=TMED9 PE=1 SV=2 - [TMED9_HUMAN]	4.68	1	1	1	6	1	3	0	0.659172	3	0.91451	1.57035	3	2.88101	0.790682	3	7.40899	1.03347	3	0.114921	1.2952	3	3.88576	1.62043	3	6.97865	1.41492	3	2.72494	20.234	4.68	2	6	235	27.2602	8.01611
Q9NX47	E3 ubiquitin-protein ligase MARCH5 OS=Homo sapiens GN=MARCH5 PE=1 SV=1 - [MARH5_HUMAN]	4.68	1	1	1	1	1	1		0.267128	1		1.3975	1		1.72861	1		1.44355	1		0.421519	1		1.46568	1		3.54153	1		3.40758	4.68	1	1	278	31.2112	8.70459
Q9UHL4	Dipeptidyl peptidase 2 OS=Homo sapiens GN=DPP7 PE=1 SV=3 - [DPP2_HUMAN]	4.67	1	2	2	7	1	6	0	0.144185	6	20.9903	3.3241	6	5.28126	1.12598	6	17.2125	1.51108	6	9.55439	0.438446	6	17.6043	1.07923	6	14.2476	0.143753	6	33.671	21.5544	4.67	3	7	492	54.3072	6.31592
P11166	Solute carrier family 2, facilitated glucose transporter member 1 OS=Homo sapiens GN=SLC2A1 PE=1 SV=2 - [GTR1_HUMAN]	4.67	1	2	2	24	1	5	0	7.85511	5	29.5686	0.666208	5	15.1599	0.337173	5	28.0311	0.51335	5	9.89134	0.318804	5	43.108	0.674548	5	68.4884	0.523759	5	18.0856	79.3318	4.67	4	24	492	54.0485	8.71924
P22033	Methylmalonyl-CoA mutase, mitochondrial OS=Homo sapiens GN=MUT PE=1 SV=4 - [MUTA_HUMAN]	4.67	1	4	4	5	1	4	0	0.382251	4	40.3874	0.969656	4	20.5447	0.981166	4	9.87384	0.68074	4	10.2782	2.07426	4	9.85725	0.649152	4	6.02418	1.26496	4	14.7909	14.4539	4.67	5	5	750	83.0818	6.93213
P12955	Xaa-Pro dipeptidase OS=Homo sapiens GN=PEPD PE=1 SV=3 - [PEPD_HUMAN]	4.67	1	2	2	2	1	2	0	1.40763	2	33.7345	1.33275	2	1.31942	1.15916	2	9.67427	1.15789	2	9.58576	0.900914	2	44.6023	1.1908	2	14.8794	1.25518	2	10.2072	7.33812	4.67	2	2	493	54.5129	5.99854
P49427	Ubiquitin-conjugating enzyme E2 R1 OS=Homo sapiens GN=CDC34 PE=1 SV=2 - [UB2R1_HUMAN]	4.66	1	1	1	1	1	1		3.45506	1		0.691658	1		1.79523	1		0.615279	1		2.75936	1		0.91856	1		0.780586	1		4.16427	4.66	1	1	236	26.72	4.53857
Q92945-2	Isoform 2 of Far upstream element-binding protein 2 OS=Homo sapiens GN=KHSRP - [FUBP2_HUMAN]	4.65	7	2	3	5	1	3	0	0.718031	3	36.9195	0.814695	3	3.77398	1.15943	3	0.226526	0.768755	3	9.41508	1.07194	3	4.2301	0.833546	3	7.12168	0.495124	3	3.76406	15.0945	4.65	4	5	710	72.8513	7.89893
P42566-2	Isoform 2 of Epidermal growth factor receptor substrate 15 OS=Homo sapiens GN=EPS15 - [EPS15_HUMAN]	4.64	2	3	3	4	1	3	0	0.373777	3	2.0809	1.43165	3	5.78096	1.23373	3	11.0896	1.34855	3	14.1404	1.5191	3	14.0944	0.76492	3	15.3346	1.01998	3	5.46362	12.0599	4.64	4	4	582	64.3368	4.4624
Q92542-2	Isoform 2 of Nicastrin OS=Homo sapiens GN=NCSTN - [NICA_HUMAN]	4.64	2	2	2	4	1	2	0	1.23021	2	6.20521	1.27948	2	26.7802	0.969938	2	27.3085	1.16754	2	0.909802	0.951367	2	20.5985	1.16205	2	1.60098	1.1459	2	33.8399	17.6551	4.64	4	4	689	76.6956	5.68115
Q9UKV3-3	Isoform 3 of Apoptotic chromatin condensation inducer in the nucleus OS=Homo sapiens GN=ACIN1 - [ACINU_HUMAN]	4.63	4	3	3	7	1	4	0	0.31291	4	26.4552	0.510759	4	14.0787	1.54628	4	16.1335	0.607415	4	8.28855	2.38588	4	3.24937	0.442495	4	5.53015	0.540427	4	4.00166	18.9585	4.63	5	7	583	67.5255	7.59131
P67809	Nuclease-sensitive element-binding protein 1 OS=Homo sapiens GN=YBX1 PE=1 SV=3 - [YBOX1_HUMAN]	4.63	1	1	1	2	1	1		0.071558	1		0.695073	1		0.715077	1		1.07921	1		1.88955	1		0.118014	1		0.375761	1		8.43578	4.63	2	2	324	35.9027	9.87646
Q9H3G5	Probable serine carboxypeptidase CPVL OS=Homo sapiens GN=CPVL PE=1 SV=2 - [CPVL_HUMAN]	4.62	1	2	2	8	1	4	0	0.247741	4	29.8347	2.25324	4	13.3974	3.79267	4	10.5868	0.444285	4	20.9319	1.39549	4	26.0906	0.783068	4	23.0113	2.92763	4	2.73782	25.0425	4.62	4	8	476	54.1291	5.61768
Q92466-2	Isoform D1 of DNA damage-binding protein 2 OS=Homo sapiens GN=DDB2 - [DDB2_HUMAN]	4.62	3	1	1	2	1	1		0.960107	1		0.863299	1		1.6305	1		1.13398	1		1.17749	1		0.711051	1		1.5597	1		5.53795	4.62	2	2	238	26.7266	9.61279
Q9H8M1	Coenzyme Q-binding protein COQ10 homolog B, mitochondrial OS=Homo sapiens GN=COQ10B PE=2 SV=1 - [CQ10B_HUMAN]	4.62	1	1	1	1	1	1		0.941553	1		0.685219	1		1.7455	1		0.721488	1		0.973667	1		0.697597	1		1.63406	1		2.53048	4.62	1	1	238	27.053	9.59814
Q9Y6C9	Mitochondrial carrier homolog 2 OS=Homo sapiens GN=MTCH2 PE=1 SV=1 - [MTCH2_HUMAN]	4.62	1	1	1	1	1	1		0.837183	1		0.979974	1		3.1016	1		1.31202	1		0.818036	1		0.499385	1		2.25458	1		5.22679	4.62	1	1	303	33.3089	7.97217
P02786	Transferrin receptor protein 1 OS=Homo sapiens GN=TFRC PE=1 SV=2 - [TFR1_HUMAN]	4.61	1	3	3	4	1	3	0	1.46125	3	47.8916	2.18452	3	8.05339	0.739898	3	5.71577	0.857143	3	2.86944	1.0411	3	9.74478	1.12235	3	1.06186	0.716346	3	24.195	14.9683	4.61	4	4	760	84.8179	6.60986
O14662-2	Isoform A of Syntaxin-16 OS=Homo sapiens GN=STX16 - [STX16_HUMAN]	4.61	3	1	1	2	1	2	0	1.21934	2	67.1842	1.09529	2	3.83593	0.790778	2	0.544009	0.623157	2	3.42938	1.30977	2	28.1129	0.788433	2	4.05271	0.940918	2	3.47386	8.6034	4.61	1	2	304	34.7911	6.20166
Q8NFH4	Nucleoporin Nup37 OS=Homo sapiens GN=NUP37 PE=1 SV=1 - [NUP37_HUMAN]	4.6	1	1	1	2	1	1		2.16145	1		0.845439	1		1.56025	1		0.514468	1		1.66921	1		0.807024	1		0.912842	1		11.6581	4.6	2	2	326	36.684	5.92236
P28072	Proteasome subunit beta type-6 OS=Homo sapiens GN=PSMB6 PE=1 SV=4 - [PSB6_HUMAN]	4.6	1	1	1	5	1	3	0	1.00799	3	1.8881	1.41877	3	16.6647	0.848984	3	21.9785	0.792177	3	2.74463	0.695697	3	15.6721	0.851408	3	0.91325	1.01191	3	12.3523	17.7581	4.6	2	5	239	25.3414	4.91943
[truncated: 1,499 more rows]

## Sheet: Peptides
									IS			1151			1105			1739			2302			3072			2414			3353
[truncated: 6,847 more rows]
