# Supplementary material for: Differentially Expressed Proteins in Malignant and Benign Adrenocortical Tumors
Source: PLoS One. 2014 Feb 3;9(2):e87951. doi: 10.1371/journal.pone.0087951 (PMC3912167; doi:10.1371/journal.pone.0087951)
Supplement: Table S6 — Protein and peptide identification statistics for iTRAQ experiment 2. (XLSX) [file pone.0087951.s007.xlsx]

## Sheet: Proteins
							3410			3669			372			2915			2931			4539			882			IS
Accession	Description	ΣCoverage	Σ# Proteins	Σ# Unique Peptides	Σ# Peptides	Σ# PSMs	A8: 113/121	A8: 113/121 Count	A8: 113/121 Variability [%]	A8: 114/121	A8: 114/121 Count	A8: 114/121 Variability [%]	A8: 115/121	A8: 115/121 Count	A8: 115/121 Variability [%]	A8: 116/121	A8: 116/121 Count	A8: 116/121 Variability [%]	A8: 117/121	A8: 117/121 Count	A8: 117/121 Variability [%]	A8: 118/121	A8: 118/121 Count	A8: 118/121 Variability [%]	A8: 119/121	A8: 119/121 Count	A8: 119/121 Variability [%]	A8: 121/121	A8: 121/121 Count	A8: 121/121 Variability [%]	Score A(3,7)	Coverage A(3,7)	# Peptides A(3,7)	# PSM A(3,7)	# AAs	MW [kDa]	calc. pI
P08670	Vimentin OS=Homo sapiens GN=VIM PE=1 SV=4 - [VIME_HUMAN]	44.64	11	19	22	345	1.19296	187	27.9447	0.606855	187	21.275	0.905048	187	17.4292	1.33389	187	13.5137	1.8056	187	21.7678	0.931438	187	17.0991	1.97909	187	19.5163	1	187	0	1092.68	44.64	37	345	466	53.6191	5.12256
P04792	Heat shock protein beta-1 OS=Homo sapiens GN=HSPB1 PE=1 SV=2 - [HSPB1_HUMAN]	42.93	1	8	8	82	0.760077	72	26.5734	0.62257	72	31.0514	0.682572	72	45.4613	0.976343	72	11.2856	0.572541	72	83.8713	0.535345	72	25.5678	0.277322	72	94.6959	1	72	0	280.081	42.93	11	82	205	22.7685	6.40479
O75947	ATP synthase subunit d, mitochondrial OS=Homo sapiens GN=ATP5H PE=1 SV=3 - [ATP5H_HUMAN]	39.13	2	5	5	23	0.947991	15	42.6749	0.475533	15	22.4276	1.99584	15	9.1576	1.70473	15	14.0929	0.873147	15	23.1033	0.909098	15	28.2478	0.576354	15	29.2686	1	15	0	76.1281	39.13	7	23	161	18.4795	5.30029
P07919	Cytochrome b-c1 complex subunit 6, mitochondrial OS=Homo sapiens GN=UQCRH PE=1 SV=2 - [QCR6_HUMAN]	38.46	1	4	4	36	0.671643	26	26.6602	0.376622	26	24.259	0.274666	26	33.1455	1.0674	26	7.07395	0.662917	26	14.8166	0.531648	26	16.3832	0.496848	26	13.0188	1	26	0	134.596	38.46	7	36	91	10.7319	4.43701
Q16718	NADH dehydrogenase [ubiquinone] 1 alpha subcomplex subunit 5 OS=Homo sapiens GN=NDUFA5 PE=1 SV=3 - [NDUA5_HUMAN]	37.93	1	3	3	12	0.96312	6	3.53071	0.993256	6	9.83781	0.928694	6	13.7883	1.72983	6	8.08418	0.722371	6	8.32171	0.929468	6	13.2685	0.509283	6	6.02602	1	6	0	35.477	37.93	5	12	116	13.4502	5.98584
O75368	SH3 domain-binding glutamic acid-rich-like protein OS=Homo sapiens GN=SH3BGRL PE=1 SV=1 - [SH3L1_HUMAN]	37.72	1	3	3	9	2.43194	6	1.4538	0.877818	6	2.0299	0.891735	6	25.9856	2.55697	6	14.408	1.41356	6	7.50723	0.700614	6	7.79138	0.331702	6	16.5576	1	6	0	30.2234	37.72	4	9	114	12.7664	5.24951
Q969F0	Fetal and adult testis-expressed transcript protein OS=Homo sapiens GN=FATE1 PE=2 SV=1 - [FATE1_HUMAN]	37.7	1	4	4	11	0.528683	7	13.4464	0.584474	7	60.2105	2.74579	7	43.7477	0.653565	7	36.5775	0.728676	7	20.6976	0.454775	7	96.6482	4.6327	7	44.2358	1	7	0	42.7816	37.7	7	11	183	20.6984	9.5249
O76070	Gamma-synuclein OS=Homo sapiens GN=SNCG PE=1 SV=2 - [SYUG_HUMAN]	37.01	2	4	4	19	5.34484	16	23.6927	0.561633	16	20.6336	1.6106	16	15.1637	1.05443	16	2.95967	0.433121	16	22.2182	0.378642	16	34.7086	0.26483	16	55.368	1	16	0	65.7496	37.01	6	19	127	13.3228	4.85596
O60739	Eukaryotic translation initiation factor 1b OS=Homo sapiens GN=EIF1B PE=1 SV=2 - [EIF1B_HUMAN]	35.4	2	2	2	2	1.26892	2	48.5924	0.878643	2	28.7115	1.30656	2	35.0808	1.37729	2	13.8655	0.902532	2	14.958	1.16469	2	3.98072	0.674504	2	16.729	1	2	0	10.8762	35.4	2	2	113	12.8157	7.37158
P02545-2	Isoform C of Prelamin-A/C OS=Homo sapiens GN=LMNA - [LMNA_HUMAN]	34.27	3	19	21	95	1.41124	66	23.4345	0.924185	66	17.8951	1.79668	66	28.6119	0.988676	66	12.1521	0.992754	66	20.6257	0.974839	66	24.069	2.68893	66	14.9814	1	66	0	301.235	34.27	35	95	572	65.0956	6.84424
P25713	Metallothionein-3 OS=Homo sapiens GN=MT3 PE=1 SV=1 - [MT3_HUMAN]	33.82	1	2	2	8	2.08931	5	5.45514	0.209806	5	173.472	5.59753	5	10.1979	0.324268	5	197.587	0.226273	5	270.323	0.10998	5	190.693	1.441	5	38.4632	1	5	0	23.4839	33.82	3	8	68	6.92149	4.84326
P21796	Voltage-dependent anion-selective channel protein 1 OS=Homo sapiens GN=VDAC1 PE=1 SV=2 - [VDAC1_HUMAN]	31.45	1	6	6	74	1.30502	41	18.5239	0.503264	41	79.6143	1.50691	41	18.7724	0.933854	41	22.9211	0.784002	41	77.3566	0.730996	41	34.2935	0.865888	41	15.4724	1	41	0	283.083	31.45	10	74	283	30.7536	8.54346
Q9NNX6-12	Isoform 12 of CD209 antigen OS=Homo sapiens GN=CD209 - [CD209_HUMAN]	31.31	22	4	4	9	0.116266	7	91.4382	0.4177	7	23.0135	0.2867	7	28.5268	1.51355	7	12.5102	8.91206	7	19.6834	0.605636	7	45.1173	0.130174	7	24.6321	1	7	0	29.5452	31.31	6	9	297	33.8526	7.26904
P09382	Galectin-1 OS=Homo sapiens GN=LGALS1 PE=1 SV=2 - [LEG1_HUMAN]	31.11	1	4	4	35	4.45508	27	21.3402	0.676863	27	16.2974	0.514308	27	22.6957	2.94046	27	14.9621	1.52175	27	17.679	0.454307	27	30.639	0.582524	27	18.5644	1	27	0	98.3889	31.11	8	35	135	14.7062	5.50342
P02792	Ferritin light chain OS=Homo sapiens GN=FTL PE=1 SV=2 - [FRIL_HUMAN]	30.86	1	5	5	75	0.544256	54	46.9758	0.408693	54	78.3906	4.50645	54	47.4422	1.25534	54	12.0048	4.21041	54	27.2958	0.25341	54	101.235	0.637973	54	23.9629	1	54	0	309.075	30.86	7	75	175	20.0071	5.78271
Q8N4H5	Mitochondrial import receptor subunit TOM5 homolog OS=Homo sapiens GN=TOMM5 PE=1 SV=1 - [TOM5_HUMAN]	29.41	1	2	2	2	0.773064	2	18.3226	0.605126	2	47.479	1.30358	2	311.838	2.02729	2	39.1087	1.04159	2	81.2108	0.292835	2	293.391	0.583173	2	274.373	1	2	0	5.86053	29.41	2	2	51	6.03137	9.70068
P02768	Serum albumin OS=Homo sapiens GN=ALB PE=1 SV=2 - [ALBU_HUMAN]	29.39	2	16	16	176	0.492778	130	25.4442	0.84241	130	16.9773	1.02752	130	16.3058	2.4461	130	14.8204	1.01535	130	18.6181	0.64969	130	12.7711	0.258552	130	32.167	1	130	0	535.299	29.39	29	176	609	69.3215	6.27783
O75494-4	Isoform 4 of Serine/arginine-rich splicing factor 10 OS=Homo sapiens GN=SRSF10 - [SRS10_HUMAN]	28.9	5	4	4	13	0.64148	7	87.5485	1.31997	7	18.7086	2.25001	7	47.6088	1.64954	7	48.7091	0.602036	7	36.9689	1.37393	7	48.4385	1.5122	7	13.1986	1	7	0	49.6545	28.9	7	13	173	20.9875	10.4771
Q9NX40	OCIA domain-containing protein 1 OS=Homo sapiens GN=OCIAD1 PE=1 SV=1 - [OCAD1_HUMAN]	28.57	3	5	5	20	1.13707	16	11.2225	0.618245	16	10.3617	0.944141	16	21.8062	1.56719	16	8.96587	0.845137	16	10.9723	0.8903	16	21.4522	0.634606	16	26.3964	1	16	0	72.7127	28.57	7	20	245	27.6088	7.48877
P62937	Peptidyl-prolyl cis-trans isomerase A OS=Homo sapiens GN=PPIA PE=1 SV=2 - [PPIA_HUMAN]	28.48	3	5	5	30	1.16394	19	30.0789	0.380214	19	16.9783	1.52619	19	22.5371	1.80555	19	12.6985	0.658137	19	16.1985	0.621002	19	23.8895	0.405424	19	23.3221	1	19	0	86.4631	28.48	9	30	165	18.0009	7.81104
P10809	60 kDa heat shock protein, mitochondrial OS=Homo sapiens GN=HSPD1 PE=1 SV=2 - [CH60_HUMAN]	28.45	1	13	13	97	0.884735	56	28.0536	0.696061	56	30.0656	5.15751	56	30.9053	0.931806	56	18.1532	0.707119	56	46.2353	0.940707	56	19.5302	0.966429	56	14.6329	1	56	0	353.065	28.45	19	97	573	61.0164	5.87158
P67936	Tropomyosin alpha-4 chain OS=Homo sapiens GN=TPM4 PE=1 SV=3 - [TPM4_HUMAN]	27.82	7	6	9	25	1.51157	13	24.0831	0.462384	13	12.4018	1.06906	13	23.4133	2.42765	13	25.5526	1.38314	13	15.6006	0.674103	13	15.3509	0.502053	13	15.7723	1	13	0	70.6822	27.82	11	25	248	28.5045	4.69092
Q9UDW1	Cytochrome b-c1 complex subunit 9 OS=Homo sapiens GN=UQCR10 PE=1 SV=3 - [QCR9_HUMAN]	26.98	1	1	1	2	0.870162	1		0.590653	1		0.255472	1		1.29449	1		1.08937	1		0.114334	1		0.74001	1		1	1		11.9075	26.98	2	2	63	7.30383	9.46631
P35232	Prohibitin OS=Homo sapiens GN=PHB PE=1 SV=1 - [PHB_HUMAN]	26.84	1	6	6	52	0.653774	39	19.4714	0.734829	39	10.2066	0.924687	39	16.1951	1.06882	39	8.78876	1.04485	39	8.81216	1.04497	39	11.443	0.786858	39	8.2117	1	39	0	161.101	26.84	10	52	272	29.7859	5.75732
P51149	Ras-related protein Rab-7a OS=Homo sapiens GN=RAB7A PE=1 SV=1 - [RAB7A_HUMAN]	26.57	1	4	4	20	1.55054	16	32.3758	1.02743	16	18.253	0.982754	16	27.1192	1.20991	16	15.1277	1.48847	16	38.3826	0.917552	16	61.4601	1.09964	16	25.325	1	16	0	72.4178	26.57	7	20	207	23.4748	6.69775
Q14764	Major vault protein OS=Homo sapiens GN=MVP PE=1 SV=4 - [MVP_HUMAN]	26.54	5	21	21	249	0.975769	164	12.9981	0.53383	164	16.4943	0.450591	164	27.8257	0.654858	164	18.3436	0.758317	164	20.3037	0.850575	164	21.0491	0.417615	164	19.5881	1	164	0	898.919	26.54	40	249	893	99.2659	5.47803
P62241	40S ribosomal protein S8 OS=Homo sapiens GN=RPS8 PE=1 SV=2 - [RS8_HUMAN]	26.44	1	5	5	46	0.783656	35	16.9949	1.252	35	15.2689	2.44642	35	9.75051	0.684236	35	14.7917	0.982123	35	36.6864	1.79174	35	15.0148	1.07619	35	6.98663	1	35	0	136.196	26.44	9	46	208	24.1902	10.3159
Q07065	Cytoskeleton-associated protein 4 OS=Homo sapiens GN=CKAP4 PE=1 SV=2 - [CKAP4_HUMAN]	26.41	1	15	16	82	1.61528	55	41.3764	0.550177	55	32.88	0.943387	55	14.9826	0.839136	55	18.5664	0.663827	55	26.1454	0.841803	55	29.0145	3.10734	55	30.924	1	55	0	295.755	26.41	24	82	602	65.9827	5.92236
P06753-3	Isoform 3 of Tropomyosin alpha-3 chain OS=Homo sapiens GN=TPM3 - [TPM3_HUMAN]	26.32	4	3	7	26	1.12693	9	22.2155	0.731612	9	16.1083	1.21841	9	12.525	2.15805	9	10.4435	1.49237	9	9.33298	0.665264	9	27.5526	0.659721	9	12.4452	1	9	0	83.0394	26.32	11	26	247	28.9378	4.80518
P01765	Ig heavy chain V-III region TIL OS=Homo sapiens PE=1 SV=1 - [HV304_HUMAN]	26.09	5	2	2	6	0.396759	5	46.0813	1.44074	5	9.60979	1.27044	5	20.2223	1.15482	5	1.48123	0.893902	5	46.8141	1.23643	5	14.9949	0.281817	5	44.7359	1	5	0	23.1139	26.09	3	6	115	12.3481	9.12939
Q9NZ45	CDGSH iron-sulfur domain-containing protein 1 OS=Homo sapiens GN=CISD1 PE=1 SV=1 - [CISD1_HUMAN]	25.93	1	2	2	3	1.07157	3	4.53985	0.631122	3	52.092	1.30399	3	22.2284	1.01391	3	16.6863	0.89519	3	52.634	1.30804	3	44.0695	1.10916	3	34.5658	1	3	0	13.6428	25.93	2	3	108	12.1912	9.08545
P06727	Apolipoprotein A-IV OS=Homo sapiens GN=APOA4 PE=1 SV=3 - [APOA4_HUMAN]	25.76	11	9	10	27	0.232973	16	36.7839	0.531425	16	14.848	0.415731	16	12.7131	0.959156	16	10.8446	0.697865	16	16.3746	0.518701	16	16.9694	0.683023	16	10.4116	1	16	0	98.0017	25.76	17	27	396	45.3715	5.37646
P30050	60S ribosomal protein L12 OS=Homo sapiens GN=RPL12 PE=1 SV=1 - [RL12_HUMAN]	25.45	2	3	3	17	1.1865	8	17.1489	1.23675	8	15.8433	1.77745	8	23.1442	1.86403	8	17.2239	1.0967	8	24.2324	1.0862	8	37.1075	1.15368	8	14.9925	1	8	0	61.3281	25.45	6	17	165	17.8075	9.42236
P08133	Annexin A6 OS=Homo sapiens GN=ANXA6 PE=1 SV=3 - [ANXA6_HUMAN]	25.41	1	16	16	108	1.12165	74	20.057	0.65178	74	21.2631	0.444525	74	37.6322	2.33349	74	15.4977	1.68764	74	27.8894	0.770648	74	51.7332	0.325775	74	29.9045	1	74	0	388.235	25.41	28	108	673	75.8256	5.60498
P07355	Annexin A2 OS=Homo sapiens GN=ANXA2 PE=1 SV=2 - [ANXA2_HUMAN]	25.37	3	8	8	79	1.15507	52	23.9337	0.967051	52	22.1678	0.46308	52	29.7312	3.25692	52	19.1673	1.97886	52	19.3396	1.16264	52	24.5648	0.461072	52	26.4846	1	52	0	268.35	25.37	15	79	339	38.5798	7.75244
P01766	Ig heavy chain V-III region BRO OS=Homo sapiens PE=1 SV=1 - [HV305_HUMAN]	25	4	2	2	13	0.563082	8	20.7315	1.723	8	16.1293	1.14279	8	12.6823	1.48324	8	8.20166	0.809474	8	7.18745	1.15456	8	8.42168	0.333622	8	22.3735	1	8	0	54.8597	25	4	13	120	13.2184	6.56592
Q7RTV0	PHD finger-like domain-containing protein 5A OS=Homo sapiens GN=PHF5A PE=1 SV=1 - [PHF5A_HUMAN]	24.55	1	3	3	4	0.842646	3	68.3557	1.52793	3	6.90637	1.81369	3	27.9348	1.38937	3	9.44651	0.79502	3	20.974	1.59593	3	7.37862	1.11587	3	9.56687	1	3	0	12.5897	24.55	4	4	110	12.397	8.41162
P60709	Actin, cytoplasmic 1 OS=Homo sapiens GN=ACTB PE=1 SV=1 - [ACTB_HUMAN]	24.53	9	4	8	139	1.18418	35	11.8761	0.837328	35	29.0676	1.10284	35	5.57376	1.11448	35	14.4693	0.84655	35	24.4863	0.877869	35	18.1529	0.507094	35	38.3239	1	35	0	461.372	24.53	15	139	375	41.7097	5.47803
Q99653	Calcium-binding protein p22 OS=Homo sapiens GN=CHP PE=1 SV=3 - [CHP1_HUMAN]	24.1	1	4	4	15	2.79838	9	57.0296	0.76126	9	14.8943	0.822299	9	37.8494	1.2461	9	12.1763	1.37064	9	23.5789	0.416835	9	24.8312	0.611245	9	36.1776	1	9	0	53.4747	24.1	7	15	195	22.4423	5.09717
P25705	ATP synthase subunit alpha, mitochondrial OS=Homo sapiens GN=ATP5A1 PE=1 SV=1 - [ATPA_HUMAN]	24.05	1	12	13	136	1.09509	85	28.2012	0.604945	85	21.69	3.48999	85	23.3511	0.52621	85	22.5824	0.777049	85	25.2098	1.2441	85	18.1962	0.59381	85	13.1612	1	85	0	433.249	24.05	21	136	553	59.7136	9.12939
Q9P2X0	Dolichol-phosphate mannosyltransferase subunit 3 OS=Homo sapiens GN=DPM3 PE=1 SV=2 - [DPM3_HUMAN]	23.91	2	2	2	13	0.52981	9	29.9232	1.47503	9	29.9204	0.943036	9	22.1906	1.07396	9	4.02374	1.02715	9	37.9108	0.826058	9	25.4385	1.53288	9	17.2357	1	9	0	52.109	23.91	4	13	92	10.0872	5.93506
O75489	NADH dehydrogenase [ubiquinone] iron-sulfur protein 3, mitochondrial OS=Homo sapiens GN=NDUFS3 PE=1 SV=1 - [NDUS3_HUMAN]	23.86	1	5	5	27	1.02817	18	19.6922	1.26866	18	14.2975	0.938229	18	11.1321	1.70896	18	11.4244	0.912151	18	9.19705	1.37869	18	19.7203	0.749116	18	8.09774	1	18	0	95.6237	23.86	8	27	264	30.2227	7.50342
P68871	Hemoglobin subunit beta OS=Homo sapiens GN=HBB PE=1 SV=2 - [HBB_HUMAN]	23.81	1	2	3	68	0.221873	30	56.157	0.841187	30	13.2058	0.454173	30	33.9922	0.47925	30	13.9877	3.43651	30	12.2121	0.31038	30	15.0446	0.27097	30	29.4045	1	30	0	257.289	23.81	5	68	147	15.9883	7.28369
P62316	Small nuclear ribonucleoprotein Sm D2 OS=Homo sapiens GN=SNRPD2 PE=1 SV=1 - [SMD2_HUMAN]	23.73	1	2	2	7	0.53565	4	23.3555	0.463867	4	10.2684	3.13297	4	34.6595	1.30872	4	17.2959	0.800735	4	16.1635	1.60445	4	23.698	1.46946	4	17.0021	1	4	0	22.092	23.73	4	7	118	13.5182	9.90576
P09493-2	Isoform 2 of Tropomyosin alpha-1 chain OS=Homo sapiens GN=TPM1 - [TPM1_HUMAN]	23.68	6	4	6	12	0.924326	7	26.052	0.632598	7	7.49882	1.97894	7	45.4975	2.38382	7	28.1029	2.1103	7	15.9572	0.564276	7	28.2828	0.290595	7	27.4973	1	7	0	36.2748	23.68	7	12	228	26.6635	4.81787
Q9Y2B0	Protein canopy homolog 2 OS=Homo sapiens GN=CNPY2 PE=1 SV=1 - [CNPY2_HUMAN]	23.63	1	3	3	14	0.886437	9	24.9463	0.844887	9	7.0734	1.49265	9	45.721	2.15566	9	19.8119	0.846991	9	8.23558	0.786674	9	28.0173	0.680315	9	31.5713	1	9	0	53.5306	23.63	6	14	182	20.6392	4.91943
P62158	Calmodulin OS=Homo sapiens GN=CALM1 PE=1 SV=2 - [CALM_HUMAN]	23.49	2	4	4	13	2.12815	8	30.2663	0.497632	8	17.3299	0.574815	8	27.4566	1.55881	8	21.9523	1.08284	8	37.8136	0.104915	8	58.1479	0.199838	8	44.6855	1	8	0	46.7977	23.49	6	13	149	16.8268	4.22119
P61981	14-3-3 protein gamma OS=Homo sapiens GN=YWHAG PE=1 SV=2 - [1433G_HUMAN]	23.48	5	5	6	32	1.73521	16	13.1489	0.499213	16	18.6124	1.2977	16	14.0956	1.11189	16	10.7919	0.669723	16	17.5365	0.863307	16	3.42985	0.475181	16	13.3868	1	16	0	98.5549	23.48	9	32	247	28.2849	4.89404
O00161-2	Isoform SNAP-23b of Synaptosomal-associated protein 23 OS=Homo sapiens GN=SNAP23 - [SNP23_HUMAN]	23.42	2	3	3	15	1.27437	10	6.23863	0.93682	10	14.8619	0.512383	10	30.9598	1.60953	10	7.18652	1.84088	10	9.1831	0.631506	10	35.4048	0.408822	10	15.0834	1	10	0	59.1427	23.42	5	15	158	17.7778	4.69092
Q9HDC9	Adipocyte plasma membrane-associated protein OS=Homo sapiens GN=APMAP PE=1 SV=2 - [APMAP_HUMAN]	23.32	2	7	7	27	1.0507	18	16.6375	0.867472	18	20.6609	1.4673	18	20.5899	0.965614	18	14.2648	1.37865	18	29.7621	1.00412	18	9.74219	1.61414	18	15.9913	1	18	0	95.9187	23.32	12	27	416	46.4509	6.16357
P11142	Heat shock cognate 71 kDa protein OS=Homo sapiens GN=HSPA8 PE=1 SV=1 - [HSP7C_HUMAN]	23.22	3	9	12	116	1.33573	46	146.871	0.669279	46	46.7028	1.92228	46	59.6296	1.12005	46	41.0523	0.753817	46	81.5545	1.59781	46	57.4614	1.21248	46	57.9346	1	46	0	408.181	23.22	21	116	646	70.8542	5.51611
P53680-2	Isoform 2 of AP-2 complex subunit sigma OS=Homo sapiens GN=AP2S1 - [AP2S1_HUMAN]	23.08	2	2	2	10	0.829248	5	28.0835	0.893332	5	54.049	2.88843	5	53.8877	1.27648	5	5.5544	1.57681	5	25.7585	1.59319	5	34.3266	0.990477	5	6.23754	1	5	0	37.5705	23.08	4	10	104	12.4094	5.84619
Q9P0J0	NADH dehydrogenase [ubiquinone] 1 alpha subcomplex subunit 13 OS=Homo sapiens GN=NDUFA13 PE=1 SV=3 - [NDUAD_HUMAN]	22.92	1	3	3	16	0.671275	10	20.0319	1.28457	10	11.5198	0.701866	10	35.3188	2.23208	10	13.5003	1.28393	10	54.44	1.37554	10	26.1877	0.7714	10	48.199	1	10	0	62.6834	22.92	5	16	144	16.6876	8.42627
Q06323	Proteasome activator complex subunit 1 OS=Homo sapiens GN=PSME1 PE=1 SV=1 - [PSME1_HUMAN]	22.89	1	6	6	22	1.26252	18	94.3398	1.14613	18	48.9163	0.707521	18	20.6625	1.5438	18	61.7768	1.12877	18	53.183	0.906976	18	95.0288	1.11669	18	49.9907	1	18	0	69.5128	22.89	8	22	249	28.705	6.02393
P10599	Thioredoxin OS=Homo sapiens GN=TXN PE=1 SV=3 - [THIO_HUMAN]	22.86	1	2	2	5	1.9557	4	18.4995	0.589302	4	22.2063	1.27508	4	23.4564	1.5919	4	19.4734	0.786834	4	8.98984	0.67857	4	11.0447	0.505661	4	20.8707	1	4	0	17.6079	22.86	3	5	105	11.7297	4.91943
Q03252	Lamin-B2 OS=Homo sapiens GN=LMNB2 PE=1 SV=3 - [LMNB2_HUMAN]	22.83	1	15	17	55	1.79593	35	12.1347	0.970192	35	13.201	1.45685	35	11.1977	0.964351	35	10.9895	1.01123	35	14.0049	0.813416	35	8.20026	2.65729	35	11.3824	1	35	0	167.362	22.83	28	55	600	67.6475	5.35107
P11021	78 kDa glucose-regulated protein OS=Homo sapiens GN=HSPA5 PE=1 SV=2 - [GRP78_HUMAN]	22.78	3	11	13	94	0.867478	43	50.7806	1.04723	43	29.5016	1.81519	43	26.1878	1.51709	43	19.4608	1.25237	43	34.9682	0.765673	43	33.5518	1.27477	43	29.7653	1	43	0	302.811	22.78	22	94	654	72.2884	5.16064
P62906	60S ribosomal protein L10a OS=Homo sapiens GN=RPL10A PE=1 SV=2 - [RL10A_HUMAN]	22.58	1	4	4	16	0.885853	12	17.3815	1.11176	12	17.1427	1.73526	12	26.5294	1.23521	12	14.7185	0.943166	12	19.8811	1.57933	12	48.1894	1.04851	12	33.2529	1	12	0	49.4672	22.58	8	16	217	24.8155	9.93506
P20962	Parathymosin OS=Homo sapiens GN=PTMS PE=1 SV=2 - [PTMS_HUMAN]	22.55	1	2	2	10	0.440839	7	7.44583	0.404144	7	16.9581	0.861189	7	6.43894	1.51086	7	9.51204	1.17323	7	9.4698	0.266156	7	14.3581	0.592923	7	14.1362	1	7	0	32.6717	22.55	4	10	102	11.5232	4.15771
P00167-2	Isoform 2 of Cytochrome b5 OS=Homo sapiens GN=CYB5A - [CYB5_HUMAN]	22.45	2	2	2	10	0.707229	8	8.9634	0.399987	8	14.1331	0.339894	8	31.2757	3.22506	8	7.35129	1.21001	8	7.56661	1.71729	8	19.6387	1.05852	8	4.9829	1	8	0	35.5306	22.45	4	10	98	11.2615	5.13525
P14618	Pyruvate kinase isozymes M1/M2 OS=Homo sapiens GN=PKM2 PE=1 SV=4 - [KPYM_HUMAN]	22.41	3	1	9	52	1.49761	2	8.38988	0.805226	2	18.7395	1.45438	2	44.381	1.63247	2	0.253087	1.00785	2	13.4607	0.641654	2	3.65433	1.04023	2	9.69189	1	2	0	183.684	22.41	15	52	531	57.9	7.84033
P30519	Heme oxygenase 2 OS=Homo sapiens GN=HMOX2 PE=1 SV=2 - [HMOX2_HUMAN]	22.15	1	5	5	11	1.19087	6	4.29934	0.872778	6	11.2646	0.885903	6	26.6494	1.09969	6	15.2379	1.13087	6	6.69971	1.1359	6	12.6892	1.689	6	9.95646	1	6	0	40.8535	22.15	8	11	316	36.0098	5.41455
P49411	Elongation factor Tu, mitochondrial OS=Homo sapiens GN=TUFM PE=1 SV=2 - [EFTU_HUMAN]	22.12	1	8	8	45	1.14972	28	25.464	1.08446	28	9.85842	0.907585	28	21.208	0.344416	28	30.2692	0.426921	28	35.1001	0.591125	28	28.4584	0.279911	28	52.1595	1	28	0	170.794	22.12	13	45	452	49.5102	7.60596
P49458	Signal recognition particle 9 kDa protein OS=Homo sapiens GN=SRP9 PE=1 SV=2 - [SRP09_HUMAN]	22.09	1	2	2	5	0.937251	3	13.7224	1.32391	3	9.08605	1.10861	3	9.60791	1.57587	3	9.35965	0.839602	3	6.5268	1.39317	3	2.95086	0.822035	3	9.20067	1	3	0	15.4564	22.09	4	5	86	10.1051	7.97217
P61353	60S ribosomal protein L27 OS=Homo sapiens GN=RPL27 PE=1 SV=2 - [RL27_HUMAN]	22.06	1	2	2	14	0.684669	8	20.0976	1.27373	8	10.9408	3.01041	8	11.9061	0.972306	8	6.76327	0.733378	8	16.7307	2.57432	8	5.15161	1.84828	8	6.98855	1	8	0	41.5401	22.06	4	14	136	15.7877	10.5649
Q5RI15	Protein FAM36A OS=Homo sapiens GN=FAM36A PE=1 SV=2 - [FA36A_HUMAN]	22.03	2	2	2	12	0.298911	9	30.4427	0.66882	9	22.0108	0.779926	9	32.6281	1.21119	9	26.2818	0.879683	9	32.7097	0.845467	9	23.7617	3.0233	9	16.2859	1	9	0	48.0822	22.03	4	12	118	13.2828	8.76318
P30086	Phosphatidylethanolamine-binding protein 1 OS=Homo sapiens GN=PEBP1 PE=1 SV=3 - [PEBP1_HUMAN]	21.93	1	3	3	31	1.07088	19	10.9767	0.62814	19	11.282	1.30664	19	13.1169	2.88542	19	15.1017	0.846735	19	8.65127	0.642944	19	9.21931	0.455291	19	15.1146	1	19	0	108.687	21.93	6	31	187	21.0437	7.53271
P08758	Annexin A5 OS=Homo sapiens GN=ANXA5 PE=1 SV=2 - [ANXA5_HUMAN]	21.88	1	7	7	59	1.30948	45	31.5689	0.966178	45	17.9386	1.53118	45	36.2674	2.65691	45	20.6692	1.58087	45	29.6353	0.703055	45	43.2444	1.09861	45	35.2724	1	45	0	170.395	21.88	12	59	320	35.9144	5.04639
Q6NVV1	Putative 60S ribosomal protein L13a-like MGC87657 OS=Homo sapiens PE=5 SV=1 - [R13AX_HUMAN]	21.57	2	2	2	15	0.694085	11	21.726	1.29778	11	15.9073	1.72247	11	11.54	0.651768	11	7.43067	1.05036	11	21.4458	2.1311	11	34.3077	1.63583	11	17.781	1	11	0	42.397	21.57	4	15	102	12.1269	10.7554
Q9NRP2	Uncharacterized protein C16orf61 OS=Homo sapiens GN=C16orf61 PE=1 SV=1 - [CP061_HUMAN]	21.52	1	2	2	11	0.759606	7	15.1993	0.352454	7	24.9057	1.41366	7	10.5971	0.913031	7	19.0815	0.480026	7	14.7273	0.426643	7	9.46381	0.75025	7	9.08331	1	7	0	24.1739	21.52	3	11	79	9.45372	7.86963
P61081	NEDD8-conjugating enzyme Ubc12 OS=Homo sapiens GN=UBE2M PE=1 SV=1 - [UBC12_HUMAN]	21.31	1	4	4	8	4.10513	6	22.5346	1.23468	6	9.9122	0.715636	6	5.26515	0.752147	6	6.05651	0.756031	6	16.3546	0.764707	6	39.5973	1.54628	6	16.9084	1	6	0	22.4018	21.31	6	8	183	20.8866	7.69385
O43678	NADH dehydrogenase [ubiquinone] 1 alpha subcomplex subunit 2 OS=Homo sapiens GN=NDUFA2 PE=1 SV=3 - [NDUA2_HUMAN]	21.21	1	1	1	3	0.853237	2	39.0402	0.963874	2	22.4026	1.50574	2	5.35833	1.9044	2	30.3571	0.944853	2	59.4227	1.11968	2	27.7018	0.80066	2	28.5577	1	2	0	15.297	21.21	2	3	99	10.9148	9.56885
P82930	28S ribosomal protein S34, mitochondrial OS=Homo sapiens GN=MRPS34 PE=1 SV=2 - [RT34_HUMAN]	21.1	1	2	2	2	0.342574	1		0.687265	1		1.94738	1		0.57483	1		0.484584	1		2.09021	1		1.08465	1		1	1		6.89056	21.1	2	2	218	25.6345	9.979
P61421	V-type proton ATPase subunit d 1 OS=Homo sapiens GN=ATP6V0D1 PE=1 SV=1 - [VA0D1_HUMAN]	21.08	1	4	4	22	1.16528	15	5.5001	0.950494	15	10.1228	0.471377	15	18.642	0.910715	15	14.4768	1.23328	15	14.3282	2.33751	15	17.2794	0.732555	15	6.7526	1	15	0	77.7274	21.08	7	22	351	40.3032	4.99561
P38646	Stress-70 protein, mitochondrial OS=Homo sapiens GN=HSPA9 PE=1 SV=2 - [GRP75_HUMAN]	20.91	1	12	12	145	2.61403	114	15.9102	0.56206	114	30.457	1.89403	114	11.8735	0.563354	114	19.599	0.454032	114	55.3403	0.595314	114	20.2509	0.510735	114	20.1986	1	114	0	506.621	20.91	21	145	679	73.6348	6.16357
Q8N5G0-2	Isoform 2 of Uncharacterized protein C4orf52 OS=Homo sapiens GN=C4orf52 - [CD052_HUMAN]	20.9	2	1	1	3	1.7559	2	6.10975	0.887531	2	7.5277	0.712804	2	29.1378	1.37547	2	1.4401	1.40013	2	17.5052	1.04441	2	8.03155	0.79667	2	3.10761	1	2	0	8.87468	20.9	2	3	67	7.69711	9.86182
P63241	Eukaryotic translation initiation factor 5A-1 OS=Homo sapiens GN=EIF5A PE=1 SV=2 - [IF5A1_HUMAN]	20.78	3	2	2	6	0.862896	2	5.07726	0.740313	2	51.8541	1.18591	2	123.364	1.38439	2	46.5136	0.937378	2	2.88984	0.518378	2	102.149	0.486882	2	90.9066	1	2	0	28.9165	20.78	4	6	154	16.8214	5.23682
P14618-2	Isoform M1 of Pyruvate kinase isozymes M1/M2 OS=Homo sapiens GN=PKM2 - [KPYM_HUMAN]	20.72	3	1	9	51	2.14678	1		0.462128	1		0.709836	1		1.28551	1		1.40533	1		0.291784	1		0.220663	1		1	1		174.269	20.72	15	51	531	58.0249	7.7085
P32119	Peroxiredoxin-2 OS=Homo sapiens GN=PRDX2 PE=1 SV=5 - [PRDX2_HUMAN]	20.71	1	4	4	38	1.7057	29	11.6854	0.651393	29	18.373	1.52157	29	18.9428	1.14873	29	10.4108	1.73232	29	10.5121	1.01629	29	12.9792	0.793704	29	10.6811	1	29	0	114.802	20.71	8	38	198	21.8782	5.97314
Q9H6K4	Optic atrophy 3 protein OS=Homo sapiens GN=OPA3 PE=1 SV=1 - [OPA3_HUMAN]	20.67	1	2	2	6	0.939717	4	0.570779	0.834498	4	1.85909	1.32827	4	2.07838	0.902014	4	1.0366	0.885453	4	4.48331	1.1969	4	3.51418	0.698949	4	11.3313	1	4	0	18.3116	20.67	3	6	179	19.9835	8.90967
P04075	Fructose-bisphosphate aldolase A OS=Homo sapiens GN=ALDOA PE=1 SV=2 - [ALDOA_HUMAN]	20.6	1	6	7	39	2.99062	21	17.456	0.541282	21	19.3021	1.02402	21	29.3225	1.02161	21	12.5111	0.984939	21	14.3889	0.453673	21	33.7767	0.621688	21	37.2769	1	21	0	123.117	20.6	13	39	364	39.3953	8.08936
P62979	Ubiquitin-40S ribosomal protein S27a OS=Homo sapiens GN=RPS27A PE=1 SV=2 - [RS27A_HUMAN]	20.51	4	3	3	70	2.01257	37	11.2389	1.64813	37	13.2014	1.48231	37	11.535	1.08512	37	11.4383	1.23129	37	17.8184	0.972742	37	11.8932	1.42057	37	7.81187	1	37	0	192.424	20.51	6	70	156	17.9535	9.64209
Q14011	Cold-inducible RNA-binding protein OS=Homo sapiens GN=CIRBP PE=1 SV=1 - [CIRBP_HUMAN]	20.35	1	2	2	4	1.50056	1		1.44753	1		1.93962	1		2.55871	1		0.510051	1		1.43469	1		2.67777	1		1	1		18.7047	20.35	4	4	172	18.6367	9.51025
Q9NX63	Coiled-coil-helix-coiled-coil-helix domain-containing protein 3, mitochondrial OS=Homo sapiens GN=CHCHD3 PE=1 SV=1 - [CHCH3_HUMAN]	20.26	1	6	6	25	1.52461	18	17.2598	0.511198	18	13.9175	0.689872	18	26.5116	1.30588	18	11.0518	0.896517	18	16.3552	0.553753	18	16.782	0.67989	18	14.3544	1	18	0	78.3007	20.26	9	25	227	26.1362	8.27979
P02647	Apolipoprotein A-I OS=Homo sapiens GN=APOA1 PE=1 SV=1 - [APOA1_HUMAN]	20.22	1	6	6	65	0.375898	53	49.133	1.26955	53	11	0.420669	53	42.1583	1.61585	53	12.7915	1.03841	53	26.2836	0.449179	53	8.34134	0.282616	53	44.725	1	53	0	176.238	20.22	11	65	267	30.7589	5.75732
P49755	Transmembrane emp24 domain-containing protein 10 OS=Homo sapiens GN=TMED10 PE=1 SV=2 - [TMEDA_HUMAN]	20.09	1	4	4	26	1.20485	19	14.3419	0.964943	19	15.5468	1.43537	19	19.1056	0.890333	19	13.3277	1.02157	19	29.7688	1.77314	19	15.3351	1.28953	19	8.64458	1	19	0	70.2524	20.09	6	26	219	24.96	7.44482
Q9Y3U8	60S ribosomal protein L36 OS=Homo sapiens GN=RPL36 PE=1 SV=3 - [RL36_HUMAN]	20	1	2	2	14	1.25946	8	9.169	1.49476	8	5.40479	2.45968	8	11.6225	0.912777	8	9.41181	0.77222	8	15.591	1.52849	8	10.1775	1.45656	8	11.4017	1	8	0	43.5104	20	4	14	105	12.2459	11.5903
Q15149-7	Isoform 7 of Plectin OS=Homo sapiens GN=PLEC - [PLEC_HUMAN]	19.93	11	89	89	322	1.44561	212	21.3402	1.24467	212	14.4781	0.408728	212	31.6546	0.724176	212	16.4699	1.6066	212	20.5351	1.08714	212	24.2854	1.10616	212	18.1076	1	212	0	1139.25	19.93	143	322	4515	512.292	5.77002
P40926	Malate dehydrogenase, mitochondrial OS=Homo sapiens GN=MDH2 PE=1 SV=3 - [MDHM_HUMAN]	19.82	1	6	6	17	2.20148	14	16.9088	0.409924	14	30.1241	3.00552	14	17.5508	1.35297	14	9.42476	0.535777	14	28.9683	0.794436	14	12.5691	0.308292	14	26.6326	1	14	0	44.5573	19.82	9	17	338	35.4807	8.67529
P14927	Cytochrome b-c1 complex subunit 7 OS=Homo sapiens GN=UQCRB PE=1 SV=2 - [QCR7_HUMAN]	19.82	1	2	2	8	1.52314	5	24.2117	0.516703	5	19.8141	0.170537	5	15.6554	2.02015	5	9.60731	1.2059	5	12.4962	0.54316	5	33.4189	0.379488	5	45.2981	1	5	0	28.1477	19.82	4	8	111	13.522	8.77783
P42167-2	Isoform Gamma of Lamina-associated polypeptide 2, isoforms beta/gamma OS=Homo sapiens GN=TMPO - [LAP2B_HUMAN]	19.71	2	2	4	8	0.536146	2	6.87145	0.25978	2	3.57464	3.18883	2	43.6485	0.524679	2	5.10016	0.459138	2	15.0833	0.481813	2	0.171395	3.92595	2	33.3898	1	2	0	26.457	19.71	7	8	345	38.7143	9.15869
Q9P0I2-2	Isoform 2 of Transmembrane protein 111 OS=Homo sapiens GN=TMEM111 - [TM111_HUMAN]	19.63	2	3	3	5	0.994655	4	21.2632	1.24954	4	6.15863	2.10306	4	7.27565	1.09365	4	8.03346	1.28029	4	17.6256	1.66536	4	10.1531	1.19365	4	10.0374	1	4	0	19.1005	19.63	4	5	219	24.899	9.72998
O00422	Histone deacetylase complex subunit SAP18 OS=Homo sapiens GN=SAP18 PE=1 SV=1 - [SAP18_HUMAN]	19.61	1	3	3	5	0.566084	4	10.4007	0.946666	4	1.71788	3.39081	4	1.41093	1.04801	4	5.93685	0.699903	4	5.48651	1.179	4	16.3918	1.03061	4	6.17436	1	4	0	16.7121	19.61	4	5	153	17.55	9.34912
O14828	Secretory carrier-associated membrane protein 3 OS=Homo sapiens GN=SCAMP3 PE=1 SV=3 - [SCAM3_HUMAN]	19.6	1	3	3	7	0.881119	4	6.15332	1.00074	4	1.49845	1.14745	4	6.38223	0.679346	4	1.29478	0.927374	4	3.1701	1.33608	4	6.94964	1.92592	4	4.88608	1	4	0	23.5502	19.6	4	7	347	38.2623	7.63525
P20339	Ras-related protein Rab-5A OS=Homo sapiens GN=RAB5A PE=1 SV=2 - [RAB5A_HUMAN]	19.53	1	2	3	10	1.15995	3	48.7331	0.855169	3	13.1664	1.2728	3	36.0911	1.26133	3	58.8974	0.911361	3	20.4572	0.984421	3	31.1031	0.914172	3	16.1132	1	3	0	45.6091	19.53	6	10	215	23.6438	8.14795
P61803	Dolichyl-diphosphooligosaccharide--protein glycosyltransferase subunit DAD1 OS=Homo sapiens GN=DAD1 PE=1 SV=3 - [DAD1_HUMAN]	19.47	1	2	2	21	0.81864	15	21.9261	1.03181	15	9.43633	1.52509	15	10.628	1.13088	15	12.5543	1.20467	15	3.51922	1.11	15	7.92304	1.21865	15	3.65031	1	15	0	71.5348	19.47	4	21	113	12.4886	7.07861
P51148	Ras-related protein Rab-5C OS=Homo sapiens GN=RAB5C PE=1 SV=2 - [RAB5C_HUMAN]	19.44	1	2	3	17	0.789195	8	38.7988	0.89791	8	22.8027	0.941864	8	16.3991	1.91007	8	7.50425	1.12937	8	11.55	2.03876	8	13.4392	1.10527	8	12.4406	1	8	0	71.1184	19.44	6	17	216	23.4678	8.41162
P60981	Destrin OS=Homo sapiens GN=DSTN PE=1 SV=3 - [DEST_HUMAN]	19.39	1	3	3	6	2.05364	5	14.1422	0.729457	5	12.1499	0.430531	5	16.3683	1.51879	5	16.2366	0.618583	5	8.4585	0.631841	5	11.652	0.738209	5	17.7486	1	5	0	19.6694	19.39	4	6	165	18.4935	7.85498
O95298	NADH dehydrogenase [ubiquinone] 1 subunit C2 OS=Homo sapiens GN=NDUFC2 PE=1 SV=1 - [NDUC2_HUMAN]	19.33	1	3	3	12	0.287787	9	6.43699	1.24454	9	10.6326	0.599777	9	24.5288	2.01751	9	24.0031	1.21148	9	3.88136	1.31265	9	10.8261	0.684863	9	4.57927	1	9	0	33.5679	19.33	5	12	119	14.1784	8.98291
P22626	Heterogeneous nuclear ribonucleoproteins A2/B1 OS=Homo sapiens GN=HNRNPA2B1 PE=1 SV=2 - [ROA2_HUMAN]	19.26	2	6	7	44	1.14644	21	23.468	1.42839	21	35.9392	2.39165	21	26.1583	1.63734	21	24.9443	0.698266	21	45.0824	1.32674	21	72.6684	0.909812	21	32.1476	1	21	0	154.981	19.26	12	44	353	37.4067	8.95361
P55145	Mesencephalic astrocyte-derived neurotrophic factor OS=Homo sapiens GN=MANF PE=1 SV=3 - [MANF_HUMAN]	19.23	1	3	3	7	1.28042	5	17.6261	0.783723	5	8.66869	0.754707	5	13.0961	2.4332	5	7.76003	1.34528	5	15.9938	0.489493	5	56.3945	0.542951	5	27.402	1	5	0	23.0482	19.23	4	7	182	20.6868	8.68994
P18124	60S ribosomal protein L7 OS=Homo sapiens GN=RPL7 PE=1 SV=1 - [RL7_HUMAN]	18.95	1	3	3	20	0.732106	19	58.3979	1.08697	19	21.094	1.90381	19	10.2375	0.651934	19	20.7373	1.07469	19	39.726	2.07761	19	27.3853	1.38567	19	11.3271	1	19	0	89.1524	18.95	4	20	248	29.2072	10.6528
P02735	Serum amyloid A protein OS=Homo sapiens GN=SAA1 PE=1 SV=2 - [SAA_HUMAN]	18.85	1	2	2	4	0.188577	3	72.5659	0.159146	3	154.889	0.170623	3	4.37674	0.43182	3	30.8866	15.0554	3	6.14477	0.171625	3	32.0559	0.0776653	3	14.2549	1	3	0	13.8124	18.85	2	4	122	13.5235	6.78564
Q9UJZ1	Stomatin-like protein 2 OS=Homo sapiens GN=STOML2 PE=1 SV=1 - [STML2_HUMAN]	18.82	1	5	5	21	0.252824	16	28.2859	0.80081	16	9.68559	0.948906	16	20.4128	1.28062	16	9.35573	1.04709	16	15.3781	0.414597	16	19.3734	0.996032	16	12.3327	1	16	0	77.9487	18.82	9	21	356	38.5102	7.38623
P08107	Heat shock 70 kDa protein 1A/1B OS=Homo sapiens GN=HSPA1A PE=1 SV=5 - [HSP71_HUMAN]	18.72	3	5	9	101	0.892413	25	30.6589	0.813634	25	32.9303	1.23782	25	16.3191	1.4952	25	19.6231	0.929315	25	36.9013	2.34924	25	26.362	1.30969	25	14.4333	1	25	0	379.665	18.72	18	101	641	70.009	5.65576
Q9C0E8-2	Isoform 2 of Protein lunapark OS=Homo sapiens GN=LNP - [LNP_HUMAN]	18.68	3	7	7	16	1.79458	11	34.0183	1.07861	11	28.0024	1.57294	11	25.445	1.07311	11	21.5588	0.903128	11	61.8967	1.54774	11	74.1565	1.77617	11	58.712	1	11	0	52.6695	18.68	11	16	423	47.0649	5.021
P61604	10 kDa heat shock protein, mitochondrial OS=Homo sapiens GN=HSPE1 PE=1 SV=2 - [CH10_HUMAN]	18.63	1	2	2	40	1.68085	38	12.7575	0.298245	38	27.2199	5.73606	38	8.54561	1.46355	38	8.51291	0.469219	38	32.125	0.764127	38	11.5606	0.690409	38	8.70116	1	38	0	120.658	18.63	2	40	102	10.9249	8.92432
P02649	Apolipoprotein E OS=Homo sapiens GN=APOE PE=1 SV=1 - [APOE_HUMAN]	18.61	1	6	6	32	0.192537	23	86.8222	0.766711	23	21.0778	1.90601	23	17.9953	2.17383	23	24.487	1.31899	23	26.5884	0.757091	23	11.2235	0.382412	23	23.0449	1	23	0	101.521	18.61	10	32	317	36.1318	5.73193
P30101	Protein disulfide-isomerase A3 OS=Homo sapiens GN=PDIA3 PE=1 SV=4 - [PDIA3_HUMAN]	18.61	1	7	7	95	1.01529	61	16.6397	1.0127	61	14.7875	1.61388	61	14.1635	1.8708	61	14.3996	1.23407	61	12.0105	0.811521	61	11.4367	0.521265	61	16.7576	1	61	0	338.599	18.61	12	95	505	56.7468	6.354
P80723-2	Isoform 2 of Brain acid soluble protein 1 OS=Homo sapiens GN=BASP1 - [BASP1_HUMAN]	18.5	2	3	3	3	0.356761	3	12.1708	0.460674	3	54.7835	0.573166	3	73.0493	0.803461	3	0.599103	2.84251	3	39.8417	0.212384	3	181.701	0.165043	3	15.1049	1	3	0	7.69374	18.5	3	3	173	17.6536	4.76709
P20645	Cation-dependent mannose-6-phosphate receptor OS=Homo sapiens GN=M6PR PE=1 SV=1 - [MPRD_HUMAN]	18.41	1	4	4	39	0.413486	34	49.6951	0.665774	34	40.0559	1.76581	34	10.9558	0.923316	34	13.9637	1.22893	34	27.0213	1.06755	34	28.191	0.699024	34	11.7226	1	34	0	128.71	18.41	7	39	277	30.9734	5.8335
O43676	NADH dehydrogenase [ubiquinone] 1 beta subcomplex subunit 3 OS=Homo sapiens GN=NDUFB3 PE=1 SV=3 - [NDUB3_HUMAN]	18.37	1	2	2	5	0.56971	4	8.17292	1.10027	4	14.8256	0.699375	4	15.308	2.21586	4	7.43859	1.13002	4	11.4711	1.61212	4	4.97792	0.916886	4	1.78099	1	4	0	13.9135	18.37	3	5	98	11.3947	9.20264
P07237	Protein disulfide-isomerase OS=Homo sapiens GN=P4HB PE=1 SV=3 - [PDIA1_HUMAN]	18.31	1	10	10	87	0.534537	66	22.369	1.22234	66	25.5296	0.731992	66	19.3775	2.48837	66	14.4049	1.36273	66	23.3186	1.33541	66	40.421	1.10486	66	37.0655	1	66	0	259.005	18.31	18	87	508	57.0807	4.86865
P51572	B-cell receptor-associated protein 31 OS=Homo sapiens GN=BCAP31 PE=1 SV=3 - [BAP31_HUMAN]	18.29	1	5	5	28	1.50208	17	15.6559	0.975712	17	29.5555	1.29784	17	24.4703	1.49691	17	23.9917	1.13181	17	18.7879	1.0555	17	18.25	0.66823	17	9.13809	1	17	0	81.0911	18.29	8	28	246	27.974	8.44092
P84103	Serine/arginine-rich splicing factor 3 OS=Homo sapiens GN=SRSF3 PE=1 SV=1 - [SRSF3_HUMAN]	18.29	1	2	3	12	1.12754	5	21.1366	1.4465	5	12.9363	2.05574	5	4.61709	1.77114	5	5.5011	0.589125	5	18.2635	1.35872	5	34.4863	1.77963	5	26.3253	1	5	0	36.1543	18.29	6	12	164	19.3179	11.6489
P35613-2	Isoform 2 of Basigin OS=Homo sapiens GN=BSG - [BASI_HUMAN]	18.22	2	4	4	6	2.01367	5	64.6595	0.929899	5	22.4596	0.926302	5	35.0771	1.6583	5	24.391	1.34822	5	12.0031	0.576864	5	45.5614	1.04689	5	28.6618	1	5	0	18.9411	18.22	5	6	269	29.2027	5.64307
P23396	40S ribosomal protein S3 OS=Homo sapiens GN=RPS3 PE=1 SV=2 - [RS3_HUMAN]	18.11	1	3	3	19	0.951749	11	19.9982	1.35694	11	13.9303	2.45391	11	14.7401	0.792572	11	9.45461	0.980275	11	11.3338	1.83201	11	12.9855	1.10231	11	7.6888	1	11	0	67.3902	18.11	6	19	243	26.6714	9.65674
P23284	Peptidyl-prolyl cis-trans isomerase B OS=Homo sapiens GN=PPIB PE=1 SV=2 - [PPIB_HUMAN]	18.06	1	4	4	38	0.798091	25	26.1784	0.959673	25	21.7021	2.42106	25	15.3735	2.15975	25	21.6898	1.22528	25	30.7291	1.07077	25	20.2276	0.587096	25	17.7402	1	25	0	121.844	18.06	8	38	216	23.7275	9.40771
P27105	Erythrocyte band 7 integral membrane protein OS=Homo sapiens GN=STOM PE=1 SV=3 - [STOM_HUMAN]	18.06	1	4	4	12	0.251026	8	17.5843	0.299636	8	16.9811	1.23206	8	18.0413	0.542581	8	8.21975	1.30089	8	13.1184	0.428958	8	5.84261	0.457126	8	6.09073	1	8	0	31.5727	18.06	7	12	288	31.7107	7.88428
P06753	Tropomyosin alpha-3 chain OS=Homo sapiens GN=TPM3 PE=1 SV=1 - [TPM3_HUMAN]	17.96	1	0	5	14																									43.2089	17.96	6	14	284	32.7987	4.71631
P61019	Ras-related protein Rab-2A OS=Homo sapiens GN=RAB2A PE=1 SV=1 - [RAB2A_HUMAN]	17.92	1	2	3	8	1.46129	4	18.0041	0.775529	4	30.786	1.18074	4	4.56234	0.99735	4	9.08785	1.25485	4	24.9058	2.2803	4	9.23077	1.50552	4	8.07298	1	4	0	31.225	17.92	6	8	212	23.5308	6.53662
A0M8Q6	Ig lambda-7 chain C region OS=Homo sapiens GN=IGLC7 PE=1 SV=2 - [LAC7_HUMAN]	17.92	4	1	1	1	1.08533	1		1.29823	1		1.2178	1		1.86138	1		1.44716	1		0.865235	1		0.62139	1		1	1		4.89636	17.92	1	1	106	11.2956	8.27979
O75874	Isocitrate dehydrogenase [NADP] cytoplasmic OS=Homo sapiens GN=IDH1 PE=1 SV=2 - [IDHC_HUMAN]	17.87	1	6	6	22	1.05072	12	13.2097	0.934724	12	13.2484	2.46034	12	11.8514	3.09582	12	19.5975	1.03542	12	11.3821	1.21266	12	29.7221	0.961457	12	16.7483	1	12	0	75.7936	17.87	11	22	414	46.6295	7.00537
Q15369	Transcription elongation factor B polypeptide 1 OS=Homo sapiens GN=TCEB1 PE=1 SV=1 - [ELOC_HUMAN]	17.86	1	1	1	1	0.442888	1		0.28524	1		1.2993	1		0.621602	1		0.386061	1		0.820097	1		0.726194	1		1	1		2.91732	17.86	1	1	112	12.465	4.77979
P07099	Epoxide hydrolase 1 OS=Homo sapiens GN=EPHX1 PE=1 SV=1 - [HYEP_HUMAN]	17.8	1	9	10	226	0.669739	122	29.8491	1.3422	122	30.8388	0.325151	122	145.424	1.02348	122	16.2139	1.11626	121	35.2938	1.90957	122	37.7364	1.03229	122	28.3929	1	122	0	858.234	17.8	16	226	455	52.915	7.25439
P62280	40S ribosomal protein S11 OS=Homo sapiens GN=RPS11 PE=1 SV=3 - [RS11_HUMAN]	17.72	1	2	2	8	1.55958	5	10.4828	1.21832	5	13.5427	1.49015	5	3.71866	0.651379	5	17.63	1.32777	5	57.5688	1.28494	5	18.386	0.879144	5	35.8368	1	5	0	26.3228	17.72	3	8	158	18.419	10.3013
Q13162	Peroxiredoxin-4 OS=Homo sapiens GN=PRDX4 PE=1 SV=1 - [PRDX4_HUMAN]	17.71	1	2	4	30	1.36342	8	12.1625	0.548908	8	22.2018	1.63382	8	14.6765	0.787185	8	15.0248	0.603721	8	48.5104	1.30407	8	12.4615	2.0498	8	11.2591	1	8	0	89.4762	17.71	8	30	271	30.5208	6.29053
P08865	40S ribosomal protein SA OS=Homo sapiens GN=RPSA PE=1 SV=4 - [RSSA_HUMAN]	17.63	1	3	3	15	1.19884	8	47.001	1.19672	8	8.28967	1.76866	8	28.9467	1.2655	8	8.56662	0.914063	8	19.6797	1.02575	8	53.1115	0.824763	8	26.4793	1	8	0	55.6158	17.63	5	15	295	32.8334	4.86865
Q96HY6-2	Isoform 2 of DDRGK domain-containing protein 1 OS=Homo sapiens GN=DDRGK1 - [DDRGK_HUMAN]	17.57	6	4	5	31	0.881226	18	21.8597	1.19265	18	16.0077	0.894147	18	18.0779	1.12356	18	23.8886	1.01883	18	14.4432	1.48316	18	19.5059	1.53101	18	5.30047	1	18	0	108.22	17.57	9	31	313	35.4534	5.85889
P60903	Protein S100-A10 OS=Homo sapiens GN=S100A10 PE=1 SV=2 - [S10AA_HUMAN]	17.53	1	2	2	7	1.79878	6	4.77821	1.18723	6	4.96261	0.250233	6	57.8276	5.45524	6	12.5077	2.74252	6	14.3033	0.431052	6	13.5052	0.22015	6	48.8679	1	6	0	17.1912	17.53	3	7	97	11.1955	7.37158
O60814	Histone H2B type 1-K OS=Homo sapiens GN=HIST1H2BK PE=1 SV=3 - [H2B1K_HUMAN]	17.46	15	2	2	26	0.782356	23	54.177	0.960701	23	31.8971	5.17408	23	30.1736	1.03671	23	12.1951	1.12024	23	71.2238	2.09109	23	32.5702	2.23907	23	21.3831	1	23	0	96.3238	17.46	3	26	126	13.8816	10.3159
P04899-2	Isoform 2 of Guanine nucleotide-binding protein G(i) subunit alpha-2 OS=Homo sapiens GN=GNAI2 - [GNAI2_HUMAN]	17.4	4	4	5	19	1.14599	9	14.3924	0.964019	9	28.2073	0.39334	9	71.9529	1.06195	9	8.83482	1.82579	9	32.2716	0.830812	9	26.3654	0.402149	9	69.8034	1	9	0	68.0038	17.4	8	19	339	38.4479	5.47803
P51571	Translocon-associated protein subunit delta OS=Homo sapiens GN=SSR4 PE=1 SV=1 - [SSRD_HUMAN]	17.34	1	2	2	15	0.808251	9	11.3335	0.843654	9	8.36639	1.67488	9	15.424	1.02159	9	8.23479	1.36408	9	8.17986	1.17468	9	21.921	1.69409	9	7.05146	1	9	0	62.6349	17.34	4	15	173	18.9866	6.15088
Q99747	Gamma-soluble NSF attachment protein OS=Homo sapiens GN=NAPG PE=1 SV=1 - [SNAG_HUMAN]	17.31	1	5	5	10	1.37692	7	15.333	1.13486	7	2.41048	0.845083	7	25.5503	2.02922	7	14.3989	0.975515	7	1.82581	0.918798	7	18.5518	0.712431	7	5.36713	1	7	0	28.7411	17.31	8	10	312	34.7243	5.41455
P05787	Keratin, type II cytoskeletal 8 OS=Homo sapiens GN=KRT8 PE=1 SV=7 - [K2C8_HUMAN]	17.18	9	7	10	72	9.45964	27	14.664	0.764418	27	23.2086	0.252052	27	100.535	0.488941	27	16.6453	0.373887	27	51.4174	0.243712	27	76.3495	0.166585	27	73.853	1	27	0	209.696	17.18	18	72	483	53.6711	5.59229
Q16891-2	Isoform 2 of Mitochondrial inner membrane protein OS=Homo sapiens GN=IMMT - [IMMT_HUMAN]	17.14	3	13	13	72	1.73482	58	19.453	0.762973	58	15.0266	0.383209	58	38.3701	0.653678	58	8.5003	1.12445	58	15.0023	0.774392	58	14.1016	1.03048	58	11.0837	1	58	0	237.289	17.14	23	72	747	82.5738	6.56592
Q02818	Nucleobindin-1 OS=Homo sapiens GN=NUCB1 PE=1 SV=4 - [NUCB1_HUMAN]	17.14	1	8	8	33	1.38998	22	26.8395	1.04717	22	13.1363	0.643452	22	17.4506	1.59686	22	15.4298	1.08878	22	18.4006	1.8369	22	18.6072	0.542437	22	23.3336	1	22	0	96.954	17.14	14	33	461	53.8463	5.24951
P62269	40S ribosomal protein S18 OS=Homo sapiens GN=RPS18 PE=1 SV=3 - [RS18_HUMAN]	17.11	1	3	3	17	0.345802	11	1139.02	0.89526	11	25.2872	3.17161	11	50.3214	0.574854	11	20.7763	0.54107	11	77.5267	1.89925	11	57.4115	1.58784	11	38.6889	1	11	0	57.9587	17.11	5	17	152	17.7079	10.9897
P46781	40S ribosomal protein S9 OS=Homo sapiens GN=RPS9 PE=1 SV=3 - [RS9_HUMAN]	17.01	11	6	6	32	0.826037	19	7.82776	1.1614	19	18.9086	2.17409	19	18.8903	0.626192	19	25.5793	1.11186	19	40.5914	2.1485	19	66.291	1.46994	19	34.0748	1	19	0	83.3687	17.01	10	32	194	22.5776	10.6528
P01834	Ig kappa chain C region OS=Homo sapiens GN=IGKC PE=1 SV=1 - [IGKC_HUMAN]	16.98	1	1	1	8	0.655152	8	44.7751	1.1655	8	13.757	1.05565	8	14.5791	2.43924	8	7.1224	1.0022	8	23.1389	1.2466	8	8.78932	0.357924	8	54.5844	1	8	0	35.5347	16.98	1	8	106	11.6017	5.87158
Q96AG4	Leucine-rich repeat-containing protein 59 OS=Homo sapiens GN=LRRC59 PE=1 SV=1 - [LRC59_HUMAN]	16.94	1	4	4	15	0.395975	7	29.9638	1.08002	7	10.3939	0.450464	7	3.58386	2.35989	7	4.76698	1.20213	7	15.7213	1.31471	7	11.9353	1.13329	7	26.0538	1	7	0	49.7844	16.94	6	15	307	34.9089	9.56885
O75955	Flotillin-1 OS=Homo sapiens GN=FLOT1 PE=1 SV=3 - [FLOT1_HUMAN]	16.86	3	7	7	22	0.721392	14	22.703	1.06352	14	11.8313	0.407701	14	17.0915	0.574368	14	11.356	2.26332	14	15.2471	0.825747	14	13.2157	0.707311	14	5.75154	1	14	0	80.0508	16.86	10	22	427	47.3256	7.48877
O43852	Calumenin OS=Homo sapiens GN=CALU PE=1 SV=2 - [CALU_HUMAN]	16.83	2	6	6	16	0.981319	10	67.357	0.548421	10	39.6568	1.47174	10	56.0654	0.990311	10	24.6293	0.632774	10	39.7601	0.903216	10	41.0945	0.71228	10	39.9623	1	10	0	48.0966	16.83	10	16	315	37.0835	4.64014
O94905	Erlin-2 OS=Homo sapiens GN=ERLIN2 PE=1 SV=1 - [ERLN2_HUMAN]	16.81	1	5	7	29	0.444379	12	37.3174	0.924201	12	38.5806	0.822192	12	31.2904	0.492136	12	32.3277	0.832497	12	83.1951	2.67924	12	35.2382	1.30806	12	28.4545	1	12	0	89.9705	16.81	13	29	339	37.8155	5.61768
Q15005	Signal peptidase complex subunit 2 OS=Homo sapiens GN=SPCS2 PE=1 SV=3 - [SPCS2_HUMAN]	16.81	1	3	3	21	0.929268	14	17.6583	1.10094	14	7.6735	0.848386	14	24.1956	1.08736	14	10.7488	1.74004	14	31.6521	0.690122	14	25.4269	0.764799	14	13.9223	1	14	0	64.3445	16.81	5	21	226	24.9867	8.47021
Q86SK9-2	Isoform 2 of Stearoyl-CoA desaturase 5 OS=Homo sapiens GN=SCD5 - [SCD5_HUMAN]	16.8	2	3	3	8	1.29284	6	10.4711	1.76922	6	8.99373	0.492709	6	20.1905	0.652459	6	6.93544	0.736859	6	38.8832	1.13447	6	11.0433	0.975426	6	8.2804	1	6	0	28.5686	16.8	5	8	256	28.9641	9.31982
Q7Z5G4	Golgin subfamily A member 7 OS=Homo sapiens GN=GOLGA7 PE=1 SV=2 - [GOGA7_HUMAN]	16.79	1	2	2	2	1.2416	2	16.7997	0.996838	2	7.45988	1.06335	2	7.92493	1.3238	2	2.42827	1.53438	2	18.1851	0.83779	2	10.5964	0.716559	2	2.83926	1	2	0	6.86445	16.79	2	2	137	15.814	7.04932
P05783	Keratin, type I cytoskeletal 18 OS=Homo sapiens GN=KRT18 PE=1 SV=2 - [K1C18_HUMAN]	16.74	30	7	9	35	10.2033	16	14.7362	0.689516	16	10.0699	0.115178	16	241.019	0.546532	16	17.9391	0.295288	16	50.5496	0.109401	16	97.0008	0.0903429	16	133.76	1	16	0	99.3778	16.74	13	35	430	48.0285	5.45264
O75396	Vesicle-trafficking protein SEC22b OS=Homo sapiens GN=SEC22B PE=1 SV=4 - [SC22B_HUMAN]	16.74	1	3	3	32	0.939091	23	21.2952	0.852918	23	27.1901	1.00203	23	24.619	1.50343	23	13.2354	0.888874	23	36.1962	3.29312	23	26.9094	1.93364	23	20.4662	1	23	0	110.352	16.74	6	32	215	24.5775	6.91748
O95777	N-alpha-acetyltransferase 38, NatC auxiliary subunit OS=Homo sapiens GN=NAA38 PE=1 SV=3 - [NAA38_HUMAN]	16.67	1	1	1	2	1.03456	1		1.10271	1		1.81547	1		1.1962	1		0.879904	1		1.77743	1		1.12217	1		1	1		11.6563	16.67	2	2	96	10.3963	4.4751
O95816	BAG family molecular chaperone regulator 2 OS=Homo sapiens GN=BAG2 PE=1 SV=1 - [BAG2_HUMAN]	16.59	1	4	4	13	0.737738	8	6.1752	1.23599	8	8.95836	0.5816	8	17.8066	2.40385	8	10.5233	1.29261	8	18.6187	1.02249	8	15.0768	0.83925	8	5.06138	1	8	0	44.2809	16.59	7	13	211	23.7572	6.69775
Q9Y3A3-2	Isoform 2 of MOB-like protein phocein OS=Homo sapiens GN=MOB4 - [PHOCN_HUMAN]	16.58	3	3	3	8	0.643433	5	21.4089	0.598352	5	11.1993	1.12773	5	6.33736	0.718303	5	7.51665	0.461857	5	23.0997	0.784182	5	27.4137	2.93143	5	10.374	1	5	0	20.1951	16.58	4	8	193	22.3039	6.13818
P01620	Ig kappa chain V-III region SIE OS=Homo sapiens PE=1 SV=1 - [KV302_HUMAN]	16.51	4	1	1	7	0.568591	5	17.4126	1.32586	5	11.66	0.984027	5	17.5289	2.29172	5	5.94864	1.09513	5	2.81445	1.06715	5	18.9545	0.25239	5	48.713	1	5	0	26.0405	16.51	2	7	109	11.7678	8.48486
P24310	Cytochrome c oxidase subunit 7A1, mitochondrial OS=Homo sapiens GN=COX7A1 PE=1 SV=2 - [CX7A1_HUMAN]	16.46	1	1	1	2																									8.55298	16.46	2	2	79	9.11177	10.1108
Q8N5N7	39S ribosomal protein L50, mitochondrial OS=Homo sapiens GN=MRPL50 PE=1 SV=2 - [RM50_HUMAN]	16.46	1	2	2	4	0.382686	3	4.14401	0.646542	3	3.67458	1.3888	3	34.4273	1.16126	3	39.3911	0.580476	3	24.2951	0.625431	3	7.8418	0.7388	3	5.66208	1	3	0	14.6527	16.46	3	4	158	18.3134	7.88428
Q9NUM4	Transmembrane protein 106B OS=Homo sapiens GN=TMEM106B PE=1 SV=2 - [T106B_HUMAN]	16.42	1	3	3	14	1.29387	8	23.2993	1.01362	8	26.7038	1.49805	8	20.2479	1.03275	8	11.0452	1.28912	8	29.0519	1.08099	8	31.4962	0.758993	8	26.6834	1	8	0	50.8023	16.42	5	14	274	31.1076	6.99072
Q70UQ0-2	Isoform 2 of Inhibitor of nuclear factor kappa-B kinase-interacting protein OS=Homo sapiens GN=IKBIP - [IKIP_HUMAN]	16.39	2	4	4	10	0.96504	6	21.6614	0.339842	6	29.5274	1.82223	6	22.0465	0.739793	6	42.0905	1.60262	6	18.3985	0.171687	6	58.937	2.5886	6	51.5724	1	6	0	31.4533	16.39	8	10	244	27.752	8.646
P61923	Coatomer subunit zeta-1 OS=Homo sapiens GN=COPZ1 PE=1 SV=1 - [COPZ1_HUMAN]	16.38	1	2	2	3	0.82336	2	16.2029	0.594615	2	13.9475	0.977673	2	83.6593	0.7499	2	4.58714	0.748514	2	69.9782	0.778407	2	7.24615	0.830762	2	9.29061	1	2	0	6.35968	16.38	3	3	177	20.1855	4.80518
P20700	Lamin-B1 OS=Homo sapiens GN=LMNB1 PE=1 SV=2 - [LMNB1_HUMAN]	16.38	1	10	12	43	1.00662	24	18.627	0.418622	24	36.5247	1.74013	24	16.512	0.375264	24	33.8005	0.754179	24	26.4349	0.492498	24	28.8169	4.67235	24	20.3446	1	24	0	130.195	16.38	20	43	586	66.3676	5.16064
O15400-2	Isoform 2 of Syntaxin-7 OS=Homo sapiens GN=STX7 - [STX7_HUMAN]	16.32	2	3	3	12	1.12361	8	10.5486	0.815063	8	10.579	0.918051	8	8.45835	1.55519	8	9.34967	1.75093	8	19.2636	1.43191	8	17.0106	0.750589	8	9.87269	1	8	0	45.3246	16.32	6	12	239	27.3837	5.12256
P23528	Cofilin-1 OS=Homo sapiens GN=CFL1 PE=1 SV=3 - [COF1_HUMAN]	16.27	2	3	3	12	1.20756	9	29.6769	0.410609	9	16.8818	0.409641	9	52.9611	1.51257	9	20.2325	0.88902	9	8.08593	0.282733	9	90.8524	0.344896	9	54.2358	1	9	0	36.3324	16.27	5	12	166	18.4907	8.08936
P02656	Apolipoprotein C-III OS=Homo sapiens GN=APOC3 PE=1 SV=1 - [APOC3_HUMAN]	16.16	1	1	1	7	0.1539	4	23.7663	1.28661	4	9.58601	0.265813	4	24.2462	1.61206	4	10.9273	0.875303	4	10.1714	1.74274	4	10.5996	0.447741	4	14.0455	1	4	0	31.243	16.16	2	7	99	10.8455	5.41455
Q9Y5S9	RNA-binding protein 8A OS=Homo sapiens GN=RBM8A PE=1 SV=1 - [RBM8A_HUMAN]	16.09	2	3	3	5	0.727028	5	14.2236	0.790846	5	13.3407	1.91081	5	46.4898	1.31153	5	15.4318	0.428105	5	39.0168	1.34312	5	5.76295	1.72685	5	18.9644	1	5	0	14.7012	16.09	3	5	174	19.8767	5.71924
Q9H772	Gremlin-2 OS=Homo sapiens GN=GREM2 PE=1 SV=1 - [GREM2_HUMAN]	16.07	1	2	2	8	0.430902	3	21.5163	0.395254	3	42.0946	9.40992	3	31.6382	0.527875	3	11.9082	0.580594	3	22.5731	0.243373	3	38.6156	2.19933	3	1.54542	1	3	0	27.8856	16.07	4	8	168	19.3079	9.17334
Q15019	Septin-2 OS=Homo sapiens GN=SEPT2 PE=1 SV=1 - [SEPT2_HUMAN]	16.07	2	4	4	19	1.60091	12	7.35319	0.907352	12	16.6619	0.873454	12	14.2191	1.60585	12	9.71862	1.11615	12	23.9063	0.987011	12	10.4243	0.681602	12	13.2071	1	12	0	79.9129	16.07	7	19	361	41.4613	6.59521
P07910-2	Isoform C1 of Heterogeneous nuclear ribonucleoproteins C1/C2 OS=Homo sapiens GN=HNRNPC - [HNRPC_HUMAN]	16.04	5	5	5	30	0.993907	21	23.2719	1.61295	21	11.2994	2.67395	21	28.3479	1.04064	21	13.5568	0.535145	21	23.3475	1.29834	21	25.1791	1.68698	21	19.2356	1	21	0	85.9701	16.04	9	30	293	32.3179	5.08447
Q14103-3	Isoform 3 of Heterogeneous nuclear ribonucleoprotein D0 OS=Homo sapiens GN=HNRNPD - [HNRPD_HUMAN]	16.01	4	3	4	28	0.736184	12	16.4875	1.39097	12	13.7162	2.3724	12	8.31326	1.06156	12	5.83655	0.595624	12	14.4031	1.04626	12	10.1462	1.25738	12	9.85546	1	12	0	86.5899	16.01	6	28	306	32.8141	8.1626
P25786	Proteasome subunit alpha type-1 OS=Homo sapiens GN=PSMA1 PE=1 SV=1 - [PSA1_HUMAN]	15.97	2	3	3	12	0.848509	7	4.98589	0.980327	7	9.15343	3.12148	7	8.19066	1.31859	7	6.64128	0.998174	7	9.07962	1.29153	7	3.97991	0.72155	7	6.33524	1	7	0	25.5182	15.97	5	12	263	29.5369	6.60986
Q9NUL5-3	Isoform 3 of UPF0515 protein C19orf66 OS=Homo sapiens GN=C19orf66 - [CS066_HUMAN]	15.95	4	2	2	3	0.957195	2	5.56102	1.24383	2	21.3499	1.09121	2	37.1558	1.23362	2	2.60702	1.16527	2	124.862	0.991616	2	38.7134	1.72754	2	58.2929	1	2	0	10.5898	15.95	3	3	163	18.8585	9.31982
Q92930	Ras-related protein Rab-8B OS=Homo sapiens GN=RAB8B PE=1 SV=2 - [RAB8B_HUMAN]	15.94	3	2	3	9	0.745422	7	9.99706	0.878544	7	14.2408	0.854799	7	18.0831	0.957077	7	9.72793	1.29203	7	16.3637	1.27148	7	20.5249	0.617793	7	2.1159	1	7	0	33.5471	15.94	3	9	207	23.5691	9.0708
Q16629-3	Isoform 3 of Serine/arginine-rich splicing factor 7 OS=Homo sapiens GN=SRSF7 - [SRSF7_HUMAN]	15.91	3	1	2	6	1.20413	2	20.4305	1.64805	2	4.74552	2.01659	2	7.08165	1.23632	2	8.31853	0.739072	2	8.3294	1.36948	2	7.2336	1.85327	2	2.88074	1	2	0	15.9987	15.91	3	6	132	15.2475	9.62744
A8MW06	Thymosin beta-4-like protein 3 OS=Homo sapiens GN=TMSL3 PE=2 SV=1 - [TMSL3_HUMAN]	15.91	3	1	1	2	1.05961	2	5.60846	0.45688	2	7.61164	1.17588	2	14.215	2.48968	2	4.56321	1.72891	2	2.46745	0.325863	2	11.0685	0.238361	2	13.3247	1	2	0	5.62682	15.91	1	2	44	5.05954	5.05908
Q16850	Lanosterol 14-alpha demethylase OS=Homo sapiens GN=CYP51A1 PE=1 SV=3 - [CP51A_HUMAN]	15.9	2	7	7	15	1.68524	12	43.6268	0.720709	12	25.8338	0.396052	12	44.1583	0.338962	12	41.2462	0.497398	12	56.8548	1.43607	12	24.0468	6.12651	12	39.6974	1	12	0	51.0759	15.9	11	15	503	56.7695	8.52881
P60660	Myosin light polypeptide 6 OS=Homo sapiens GN=MYL6 PE=1 SV=2 - [MYL6_HUMAN]	15.89	5	3	3	9	0.709048	8	24.0857	0.77803	8	32.1127	0.965521	8	7.69186	1.57299	8	15.5333	0.756743	8	6.91132	0.775307	8	9.81888	0.448111	8	9.47476	1	8	0	25.6087	15.89	4	9	151	16.9191	4.65283
P11177-2	Isoform 2 of Pyruvate dehydrogenase E1 component subunit beta, mitochondrial OS=Homo sapiens GN=PDHB - [ODPB_HUMAN]	15.84	2	4	4	15	0.663173	11	17.9177	0.539018	11	54.094	3.9309	11	27.2634	0.696639	11	14.4996	0.609119	11	66.0716	1.1303	11	19.1208	0.609984	11	34.3485	1	11	0	54.0347	15.84	6	15	341	37.1759	5.89697
Q9UHG3	Prenylcysteine oxidase 1 OS=Homo sapiens GN=PCYOX1 PE=1 SV=3 - [PCYOX_HUMAN]	15.84	1	5	5	21	0.853364	13	24.2949	0.651739	13	83.8089	1.82266	13	30.198	0.897455	13	16.2855	0.712964	13	39.348	1.27129	13	26.8123	2.16082	13	28.2888	1	13	0	78.1178	15.84	7	21	505	56.6037	6.17627
A8MWD9	Small nuclear ribonucleoprotein G-like protein OS=Homo sapiens PE=3 SV=2 - [RUXGL_HUMAN]	15.79	2	1	1	3	0.715875	2	32.66	0.460618	2	8.86483	3.68799	2	12.9928	1.58387	2	9.08662	0.538522	2	3.92863	1.51692	2	7.24204	2.06133	2	2.0947	1	2	0	8.48448	15.79	2	3	76	8.53845	8.83643
P04350	Tubulin beta-4A chain OS=Homo sapiens GN=TUBB4A PE=1 SV=2 - [TBB4A_HUMAN]	15.77	1	1	5	20	1.47801	2	10.2834	0.520006	2	14.1252	1.47542	2	32.7636	0.733004	2	1.3057	0.502085	2	25.0759	1.6068	2	10.2715	2.13992	2	0.144125	1	2	0	72.5044	15.77	7	20	444	49.5539	4.88135
P07437	Tubulin beta chain OS=Homo sapiens GN=TUBB PE=1 SV=2 - [TBB5_HUMAN]	15.77	7	1	5	31	1.42139	4	6.73801	0.770068	4	11.3163	0.524758	4	18.1335	0.62936	4	7.90503	1.47395	4	7.60462	0.785375	4	3.56933	0.792097	4	3.01221	1	4	0	126.196	15.77	8	31	444	49.639	4.89404
P01857	Ig gamma-1 chain C region OS=Homo sapiens GN=IGHG1 PE=1 SV=1 - [IGHG1_HUMAN]	15.76	1	3	3	8	0.461859	4	21.3714	0.836879	4	9.56458	0.906611	4	54.7933	2.71997	4	27.2759	0.864248	4	56.2487	1.17518	4	23.1679	0.232178	4	37.4656	1	4	0	34.6937	15.76	5	8	330	36.0832	8.19189
O14818	Proteasome subunit alpha type-7 OS=Homo sapiens GN=PSMA7 PE=1 SV=1 - [PSA7_HUMAN]	15.73	5	4	4	11	0.966923	7	37.997	0.870919	7	21.1086	2.8918	7	11.7377	1.53972	7	14.2027	0.831621	7	36.3536	1.85594	7	12.8263	0.840095	7	3.90399	1	7	0	37.2066	15.73	8	11	248	27.8696	8.45557
P68371	Tubulin beta-4B chain OS=Homo sapiens GN=TUBB4B PE=1 SV=1 - [TBB4B_HUMAN]	15.73	7	0	5	27																									113.007	15.73	7	27	445	49.799	4.89404
Q8WVI0	UPF0640 protein C3orf78 OS=Homo sapiens GN=C3orf78 PE=2 SV=2 - [CC078_HUMAN]	15.71	1	1	1	4	0.836183	3	2.93631	0.670663	3	7.21841	3.32102	3	16.4583	1.13507	3	6.4256	0.810563	3	17.2555	0.91746	3	0.279241	0.598441	3	0.466905	1	3	0	15.6923	15.71	2	4	70	8.69061	10.8726
Q9UMX5	Neudesin OS=Homo sapiens GN=NENF PE=1 SV=1 - [NENF_HUMAN]	15.7	1	2	2	9	0.785043	5	4.16087	1.06996	5	2.06468	0.741984	5	11.3105	2.05344	5	5.37522	1.04804	5	20.2017	1.37708	5	1.2251	1.88344	5	3.11462	1	5	0	25.8978	15.7	3	9	172	18.8448	5.69385
Q9NR31	GTP-binding protein SAR1a OS=Homo sapiens GN=SAR1A PE=1 SV=1 - [SAR1A_HUMAN]	15.66	1	2	2	10	1.29839	4	8.8068	1.09563	4	1.36805	1.0362	4	11.6215	1.44464	4	7.43841	1.22303	4	6.71106	1.69971	4	4.51069	1.31442	4	7.69879	1	4	0	36.167	15.66	4	10	198	22.3525	6.68311
Q9Y6B6	GTP-binding protein SAR1b OS=Homo sapiens GN=SAR1B PE=1 SV=1 - [SAR1B_HUMAN]	15.66	1	2	2	12	1.59658	10	12.911	0.670699	10	21.5896	1.72084	10	15.1248	1.11001	10	7.13426	0.812262	10	20.9227	1.99895	10	3.50678	1.32361	10	9.75116	1	10	0	49.2397	15.66	3	12	198	22.3955	6.11279
P09497-2	Isoform Non-brain of Clathrin light chain B OS=Homo sapiens GN=CLTB - [CLCB_HUMAN]	15.64	2	4	4	23	1.38525	17	9.47773	0.886293	17	4.76138	2.03284	17	9.41351	0.988338	17	11.3642	0.459521	17	13.1676	1.77332	17	18.2069	0.51088	17	20.5785	1	17	0	62.5813	15.64	7	23	211	23.1671	4.69092
Q15323	Keratin, type I cuticular Ha1 OS=Homo sapiens GN=KRT31 PE=2 SV=3 - [K1H1_HUMAN]	15.63	14	0	7	26																									76.1424	15.63	12	26	416	47.2071	4.88135
P46778	60S ribosomal protein L21 OS=Homo sapiens GN=RPL21 PE=1 SV=2 - [RL21_HUMAN]	15.63	1	2	2	7	0.993976	3	3.13561	0.916245	3	9.27832	1.74802	3	15.2501	0.572807	3	7.70997	0.881166	3	6.67373	2.60808	3	12.6257	1.80914	3	5.34005	1	3	0	17.6082	15.63	3	7	160	18.5531	10.4917
Q15185	Prostaglandin E synthase 3 OS=Homo sapiens GN=PTGES3 PE=1 SV=1 - [TEBP_HUMAN]	15.63	1	2	2	5	1.64581	4	34.6739	0.682949	4	10.8326	0.656555	4	32.1463	0.972766	4	27.1981	0.617084	4	28.4173	0.450088	4	107.339	0.385766	4	9.55606	1	4	0	18.2268	15.63	3	5	160	18.6854	4.53857
Q06830	Peroxiredoxin-1 OS=Homo sapiens GN=PRDX1 PE=1 SV=1 - [PRDX1_HUMAN]	15.58	1	2	4	28	1.30679	7	8.25249	0.760966	7	4.34571	0.959452	7	8.31836	1.54418	7	7.21105	1.38025	7	3.96406	1.02512	7	14.3463	0.529088	7	3.83822	1	7	0	72.5297	15.58	7	28	199	22.0963	8.1333
P07741	Adenine phosphoribosyltransferase OS=Homo sapiens GN=APRT PE=1 SV=2 - [APT_HUMAN]	15.56	1	3	3	8	1.43724	6	2.11404	0.567148	6	9.49131	0.690967	6	11.9944	0.98342	6	6.45994	0.814115	6	5.48917	0.5787	6	5.40891	1.11775	6	3.01373	1	6	0	22.3494	15.56	3	8	180	19.5954	6.02393
P69905	Hemoglobin subunit alpha OS=Homo sapiens GN=HBA1 PE=1 SV=2 - [HBA_HUMAN]	15.49	2	2	2	16	0.164656	8	45.0836	0.612475	8	11.0155	0.514643	8	45.3091	0.422866	8	9.20531	2.26238	8	6.69928	0.48361	8	10.9709	0.372554	8	25.6395	1	8	0	59.8705	15.49	3	16	142	15.2479	8.67529
Q9P0B6	Coiled-coil domain-containing protein 167 OS=Homo sapiens GN=CCDC167 PE=2 SV=2 - [CC167_HUMAN]	15.46	1	2	2	5	1.3748	3	2.16658	0.676053	3	6.49006	1.13473	3	4.21634	1.24493	3	4.77849	0.990859	3	1.50749	0.972889	3	1.32102	1.06741	3	6.61591	1	3	0	13.6377	15.46	3	5	97	11.4521	9.49561
Q9H0U4	Ras-related protein Rab-1B OS=Homo sapiens GN=RAB1B PE=1 SV=1 - [RAB1B_HUMAN]	15.42	6	2	3	6	1.05914	3	1.7896	0.90014	3	0.861146	0.89565	3	8.61102	0.982303	3	7.1013	1.35806	3	1.15525	1.08678	3	3.75594	1.09317	3	2.11758	1	3	0	15.9856	15.42	4	6	201	22.1572	5.73193
P62736	Actin, aortic smooth muscle OS=Homo sapiens GN=ACTA2 PE=1 SV=1 - [ACTA_HUMAN]	15.38	4	1	5	99	0.352786	4	31.5916	0.415041	4	15.4348	0.691339	4	17.4843	0.961635	4	0.625272	1.70853	4	4.03659	1.14219	4	6.61206	0.298058	4	29.718	1	4	0	307.732	15.38	10	99	377	41.9818	5.38916
P31943	Heterogeneous nuclear ribonucleoprotein H OS=Homo sapiens GN=HNRNPH1 PE=1 SV=4 - [HNRH1_HUMAN]	15.37	2	2	4	22	0.62422	9	27.5021	1.33923	9	8.46472	2.88624	9	6.72154	0.839932	9	4.86777	0.797418	9	63.9649	1.56247	9	21.4612	2.04784	9	13.606	1	9	0	79.935	15.37	6	22	449	49.1984	6.30322
P55795	Heterogeneous nuclear ribonucleoprotein H2 OS=Homo sapiens GN=HNRNPH2 PE=1 SV=1 - [HNRH2_HUMAN]	15.37	1	2	4	15	0.756372	6	16.5694	0.890648	6	46.4063	3.80954	6	49.4666	0.953913	6	13.1581	0.68949	6	75.0684	1.71186	6	27.5607	0.913293	6	5.50588	1	6	0	48.6168	15.37	5	15	449	49.2323	6.30322
P31040	Succinate dehydrogenase [ubiquinone] flavoprotein subunit, mitochondrial OS=Homo sapiens GN=SDHA PE=1 SV=2 - [DHSA_HUMAN]	15.36	1	5	5	21	1.49398	14	12.0305	0.82446	14	30.2357	0.513809	14	25.6268	0.984398	14	11.8628	0.742386	14	53.1061	0.935075	14	13.4673	0.663273	14	12.3299	1	14	0	92.5718	15.36	8	21	664	72.6453	7.38623
P38117	Electron transfer flavoprotein subunit beta OS=Homo sapiens GN=ETFB PE=1 SV=3 - [ETFB_HUMAN]	15.29	2	3	3	12	2.6902	8	27.7414	0.590374	8	17.437	2.05353	8	11.0303	1.64844	8	9.45282	0.685084	8	22.5848	0.683402	8	16.9418	0.535631	8	53.4425	1	8	0	41.2001	15.29	6	12	255	27.8262	8.104
Q9Y6H1	Coiled-coil-helix-coiled-coil-helix domain-containing protein 2, mitochondrial OS=Homo sapiens GN=CHCHD2 PE=1 SV=1 - [CHCH2_HUMAN]	15.23	2	2	2	9	1.40215	9	6.53486	0.207702	9	20.8946	4.67942	9	13.0661	0.874364	9	8.78152	0.277167	9	43.8697	0.175366	9	23.7729	0.324395	9	10.7036	1	9	0	24.8138	15.23	2	9	151	15.5027	9.21729
P06733	Alpha-enolase OS=Homo sapiens GN=ENO1 PE=1 SV=2 - [ENOA_HUMAN]	15.21	2	5	6	18	1.85472	11	21.0499	0.474743	11	10.8502	0.996735	11	14.7651	1.50064	11	10.9266	0.752103	11	27.5537	0.934219	11	48.9846	1.09184	11	7.98359	1	11	0	59.0226	15.21	9	18	434	47.1393	7.38623
P55084	Trifunctional enzyme subunit beta, mitochondrial OS=Homo sapiens GN=HADHB PE=1 SV=3 - [ECHB_HUMAN]	15.19	1	5	5	15	0.902133	8	25.4478	0.875488	8	58.9199	1.28023	8	29.8267	1.53732	8	8.16772	0.90426	8	33.1918	2.30513	8	30.1231	1.04776	8	19.4117	1	8	0	55.9978	15.19	8	15	474	51.2615	9.40771
Q16762	Thiosulfate sulfurtransferase OS=Homo sapiens GN=TST PE=1 SV=4 - [THTR_HUMAN]	15.15	1	3	3	6	1.26771	5	10.6203	0.82379	5	4.58804	1.00615	5	16.5881	2.21462	5	7.6883	1.03222	5	33.6781	0.704758	5	24.5275	0.882763	5	31.8254	1	5	0	25.5531	15.15	4	6	297	33.4078	7.25439
P09496-2	Isoform Non-brain of Clathrin light chain A OS=Homo sapiens GN=CLTA - [CLCA_HUMAN]	15.14	3	4	4	21	0.314667	16	15.3551	1.73641	16	9.42774	1.61901	16	13.3314	1.69545	16	17.7125	1.00606	16	8.50214	1.06827	16	16.7509	0.810544	16	10.4745	1	16	0	60.5733	15.14	7	21	218	23.6474	4.52588
P02042	Hemoglobin subunit delta OS=Homo sapiens GN=HBD PE=1 SV=2 - [HBD_HUMAN]	14.97	1	1	2	17	0.165435	4	20.4328	0.88316	4	5.19671	0.472193	4	7.49341	0.536376	4	1.93242	4.08976	4	3.14097	0.250541	4	5.41974	0.242927	4	5.52686	1	4	0	54.0388	14.97	4	17	147	16.0453	8.04541
P25789	Proteasome subunit alpha type-4 OS=Homo sapiens GN=PSMA4 PE=1 SV=1 - [PSA4_HUMAN]	14.94	1	3	3	15	0.899627	7	16.9039	0.891018	7	10.975	2.98024	7	6.74608	1.40502	7	0.819315	0.743056	7	17.2884	1.91124	7	18.501	0.769991	7	3.69387	1	7	0	56.3162	14.94	6	15	261	29.4652	7.72314
P68036	Ubiquitin-conjugating enzyme E2 L3 OS=Homo sapiens GN=UBE2L3 PE=1 SV=1 - [UB2L3_HUMAN]	14.94	12	3	4	8	0.952381	2	26.5088	0.853446	2	6.7642	0.48126	2	23.7978	2.07447	2	5.0888	1.12024	2	2.93121	0.52636	2	34.1627	1.01018	2	20.1428	1	2	0	22.3672	14.94	5	8	154	17.8502	8.51416
Q9Y394-2	Isoform 2 of Dehydrogenase/reductase SDR family member 7 OS=Homo sapiens GN=DHRS7 - [DHRS7_HUMAN]	14.88	2	3	3	10	0.695649	4	9.69082	0.922442	4	42.8807	0.815025	4	6.58946	0.770514	4	14.0063	1.00088	4	11.5378	0.509763	4	11.7773	2.75647	4	16.5603	1	4	0	32.3842	14.88	6	10	289	32.2468	8.86572
P45880-2	Isoform 2 of Voltage-dependent anion-selective channel protein 2 OS=Homo sapiens GN=VDAC2 - [VDAC2_HUMAN]	14.84	3	2	2	14	1.49949	8	6.944	0.648174	8	42.2935	0.848621	8	18.5232	0.747363	8	22.3899	0.927901	8	36.1582	1.06843	8	17.5784	1.16053	8	9.81745	1	8	0	52.6984	14.84	2	14	283	30.393	7.1958
P18859	ATP synthase-coupling factor 6, mitochondrial OS=Homo sapiens GN=ATP5J PE=1 SV=1 - [ATP5J_HUMAN]	14.81	1	2	2	6	0.59487	5	0.899145	0.299239	5	8.08447	2.07577	5	1.37429	1.69395	5	30.1304	0.608838	5	3.06865	0.519121	5	2.77546	0.79919	5	6.18363	1	5	0	11.285	14.81	3	6	108	12.5796	9.5249
O00483	NADH dehydrogenase [ubiquinone] 1 alpha subcomplex subunit 4 OS=Homo sapiens GN=NDUFA4 PE=1 SV=1 - [NDUA4_HUMAN]	14.81	1	1	1	4	0.547088	2	14.6487	0.933675	2	5.59612	0.510982	2	2.57287	1.69477	2	3.43782	1.17567	2	1.58772	1.39338	2	0.518737	0.56011	2	0.137923	1	2	0	16.0364	14.81	2	4	81	9.36391	9.37842
P62195	26S protease regulatory subunit 8 OS=Homo sapiens GN=PSMC5 PE=1 SV=1 - [PRS8_HUMAN]	14.78	1	4	4	9	0.770757	5	37.3698	1.03566	5	24.4551	1.53085	5	30.6458	0.94365	5	13.3712	0.794222	5	43.879	1.27558	5	77.7403	0.823802	5	14.2402	1	5	0	40.3344	14.78	7	9	406	45.5971	7.54736
P61225	Ras-related protein Rap-2b OS=Homo sapiens GN=RAP2B PE=1 SV=1 - [RAP2B_HUMAN]	14.75	1	3	3	7	0.602147	4	4.7001	1.21575	4	5.25375	0.4624	4	17.4509	1.82781	4	5.57109	3.37152	4	27.9279	0.758725	4	26.9532	0.335399	4	33.0646	1	4	0	24.3642	14.75	5	7	183	20.4912	4.80518
P68431	Histone H3.1 OS=Homo sapiens GN=HIST1H3A PE=1 SV=2 - [H31_HUMAN]	14.71	5	2	3	28	1.27169	21	16.6129	1.78369	21	10.0832	2.45638	21	13.1798	0.825716	21	12.3438	0.967941	21	12.6327	1.28053	21	12.56	2.09334	21	14.7814	1	21	0	62.2097	14.71	4	28	136	15.3945	11.1216
P49748-2	Isoform 2 of Very long-chain specific acyl-CoA dehydrogenase, mitochondrial OS=Homo sapiens GN=ACADVL - [ACADV_HUMAN]	14.69	2	7	7	40	0.493246	27	33.0446	1.32028	27	9.36477	0.943639	27	8.72734	1.60085	27	9.53109	0.76946	27	16.4571	1.71099	27	30.7755	1.10809	27	10.2874	1	27	0	146.095	14.69	12	40	633	68.0152	8.55811
P10301	Ras-related protein R-Ras OS=Homo sapiens GN=RRAS PE=1 SV=1 - [RRAS_HUMAN]	14.68	1	3	3	13	1.25677	8	8.22556	0.766518	8	5.94399	0.389352	8	24.9609	1.52947	8	10.727	2.28241	8	11.7907	0.939145	8	15.9397	0.454231	8	7.50889	1	8	0	50.7503	14.68	5	13	218	23.4659	6.93213
P23141	Liver carboxylesterase 1 OS=Homo sapiens GN=CES1 PE=1 SV=2 - [EST1_HUMAN]	14.64	2	7	7	20	6.63237	11	22.9739	0.610749	11	10.7978	0.2659	11	138.952	0.364552	11	30.5613	0.769791	11	16.8275	0.535041	11	14.3156	0.190969	11	122.936	1	11	0	59.0389	14.64	11	20	567	62.4812	6.59521
O96000	NADH dehydrogenase [ubiquinone] 1 beta subcomplex subunit 10 OS=Homo sapiens GN=NDUFB10 PE=1 SV=3 - [NDUBA_HUMAN]	14.53	1	2	2	12	0.512286	7	21.8902	0.893583	7	17.8938	0.699849	7	16.6513	2.2208	7	11.8491	1.02734	7	6.32695	1.09261	7	5.71386	0.544796	7	5.37378	1	7	0	42.1131	14.53	4	12	172	20.7632	8.48486
P62258	14-3-3 protein epsilon OS=Homo sapiens GN=YWHAE PE=1 SV=1 - [1433E_HUMAN]	14.51	6	3	4	19	0.629921	7	24.4359	0.412158	7	42.7512	0.992546	7	19.0502	1.11227	7	4.97085	0.621754	7	43.2964	0.395659	7	23.4891	0.351634	7	12.7428	1	7	0	51.3064	14.51	6	19	255	29.1554	4.7417
P16435	NADPH--cytochrome P450 reductase OS=Homo sapiens GN=POR PE=1 SV=2 - [NCPR_HUMAN]	14.48	1	8	8	93	1.13755	62	37.2997	0.982237	62	18.5952	2.2638	62	18.6851	0.563683	62	30.9599	0.915813	62	35.5127	1.37006	62	22.0102	1.89207	62	18.1762	1	62	0	334.968	14.48	15	93	677	76.6413	5.57959
O14880	Microsomal glutathione S-transferase 3 OS=Homo sapiens GN=MGST3 PE=1 SV=1 - [MGST3_HUMAN]	14.47	1	1	1	1																									4.63795	14.47	1	1	152	16.5056	9.37842
Q9UDX5	Mitochondrial fission process protein 1 OS=Homo sapiens GN=MTFP1 PE=1 SV=1 - [MTFP1_HUMAN]	14.46	2	2	2	5	0.408488	4	36.298	0.592406	4	26.8836	0.544138	4	8.83892	0.877297	4	2.82469	0.778474	4	24.7725	0.802533	4	7.31007	1.71939	4	3.90934	1	4	0	17.3935	14.46	3	5	166	17.9986	9.30518
P0CG01	Gastrokine-3 OS=Homo sapiens GN=GKN3P PE=3 SV=1 - [GKN3_HUMAN]	14.36	1	1	1	1	1.92852	1		1.0372	1		1.16149	1		1.04361	1		1.46864	1		0.404909	1		0.807454	1		1	1		0	14.36	1	1	181	20.2073	8.42627
Q8WY22	BRI3-binding protein OS=Homo sapiens GN=BRI3BP PE=1 SV=1 - [BRI3B_HUMAN]	14.34	1	2	2	6	0.819375	5	27.3674	0.513725	5	84.4707	1.06531	5	26.6912	0.805751	5	33.0834	0.936088	5	58.2009	0.711135	5	19.4047	2.07854	5	52.7607	1	5	0	27.503	14.34	3	6	251	27.8178	9.43701
P05090	Apolipoprotein D OS=Homo sapiens GN=APOD PE=1 SV=1 - [APOD_HUMAN]	14.29	1	2	2	7	0.143082	5	55.9467	0.577046	5	36.7226	0.27814	5	1.81557	4.38642	5	7.83207	1.14696	5	3.12625	1.86077	5	5.45523	0.511049	5	11.0711	1	5	0	18.8573	14.29	3	7	189	21.2618	5.14795
P62273	40S ribosomal protein S29 OS=Homo sapiens GN=RPS29 PE=1 SV=2 - [RS29_HUMAN]	14.29	1	1	1	4	0.172344	4	19.9464	0.528102	4	6.0379	2.59524	4	5.39242	0.273434	4	0.809692	0.14661	4	10.1058	3.4639	4	3.31986	2.76701	4	1.95717	1	4	0	8.66334	14.29	1	4	56	6.6723	10.1255
P26439	3 beta-hydroxysteroid dehydrogenase/Delta 5-->4-isomerase type 2 OS=Homo sapiens GN=HSD3B2 PE=1 SV=2 - [3BHS2_HUMAN]	14.25	5	3	4	19	0.173643	8	102.277	0.943702	8	46.874	0.492973	8	44.8862	0.469556	8	100.824	0.806594	8	126.395	2.19148	8	21.5024	3.79367	8	18.2913	1	8	0	71.5723	14.25	4	19	372	42.0258	8.03076
P04843	Dolichyl-diphosphooligosaccharide--protein glycosyltransferase subunit 1 OS=Homo sapiens GN=RPN1 PE=1 SV=1 - [RPN1_HUMAN]	14.17	1	9	9	45	0.920517	32	42.8916	1.29126	32	18.2021	0.715096	32	15.9871	0.463038	32	26.4047	1.28862	32	27.5057	1.54652	32	16.9242	1.5468	32	20.8813	1	32	0	160.144	14.17	15	45	607	68.5268	6.37939
Q96HS1-2	Isoform 2 of Serine/threonine-protein phosphatase PGAM5, mitochondrial OS=Homo sapiens GN=PGAM5 - [PGAM5_HUMAN]	14.12	2	3	3	9	1.46569	6	9.85089	0.613861	6	12.3132	2.15882	6	12.4338	0.93169	6	12.2805	0.833368	6	10.8169	1.75502	6	5.0672	2.1018	6	9.53086	1	6	0	31.4416	14.12	6	9	255	28.0025	7.25439
P0CW22	40S ribosomal protein S17-like OS=Homo sapiens GN=RPS17L PE=3 SV=1 - [RS17L_HUMAN]	14.07	5	3	3	7	0.934618	5	53.5227	1.18788	5	25.893	3.0415	5	48.6925	1.51377	5	49.1655	0.786194	5	10.5032	1.52676	5	20.9314	0.873399	5	13.8852	1	5	0	19.3178	14.07	4	7	135	15.5404	9.84717
P51648	Fatty aldehyde dehydrogenase OS=Homo sapiens GN=ALDH3A2 PE=1 SV=1 - [AL3A2_HUMAN]	14.02	2	6	6	36	0.389842	22	45.6376	1.70876	22	16.0043	0.961467	22	22.7736	1.03431	22	7.28566	1.57639	22	15.7405	1.38396	22	42.1579	0.982928	22	20.1509	1	22	0	132.947	14.02	10	36	485	54.8129	7.88428
P09972	Fructose-bisphosphate aldolase C OS=Homo sapiens GN=ALDOC PE=1 SV=2 - [ALDOC_HUMAN]	14.01	1	5	6	15	1.44935	7	31.2108	0.548571	7	23.0941	2.83005	7	23.8699	0.721127	7	9.15598	0.507387	7	33.4657	0.816411	7	11.9772	2.226	7	11.0386	1	7	0	46.0979	14.01	9	15	364	39.4312	6.87354
P61020	Ras-related protein Rab-5B OS=Homo sapiens GN=RAB5B PE=1 SV=1 - [RAB5B_HUMAN]	13.95	1	1	2	6	1.50477	1		1.42319	1		1.48258	1		1.27781	1		1.91469	1		0.808143	1		1.05614	1		1	1		24.9814	13.95	4	6	215	23.6919	8.1333
P00558	Phosphoglycerate kinase 1 OS=Homo sapiens GN=PGK1 PE=1 SV=3 - [PGK1_HUMAN]	13.91	1	5	5	13	2.17452	8	35.3586	0.358508	8	42.692	1.0318	8	28.8096	1.09393	8	10.8162	0.50911	8	28.6291	0.842763	8	30.2971	0.826881	8	66.7506	1	8	0	36.6455	13.91	8	13	417	44.5861	8.104
O76009	Keratin, type I cuticular Ha3-I OS=Homo sapiens GN=KRT33A PE=2 SV=2 - [KT33A_HUMAN]	13.86	2	0	6	24																									70.9931	13.86	11	24	404	45.9114	4.81787
Q14525	Keratin, type I cuticular Ha3-II OS=Homo sapiens GN=KRT33B PE=2 SV=3 - [KT33B_HUMAN]	13.86	14	1	6	23	0.211614	2	103.38	0.165453	2	168.456	0.163581	2	15.1992	10.4461	2	33.3999	1.20279	2	1.32853	0.091882	2	107.347	0.207814	2	170.099	1	2	0	67.3604	13.86	10	23	404	46.1845	4.84326
Q07020	60S ribosomal protein L18 OS=Homo sapiens GN=RPL18 PE=1 SV=2 - [RL18_HUMAN]	13.83	1	2	2	22	0.770252	11	16.1996	1.18027	11	10.544	1.72758	11	14.9603	0.559066	11	9.0264	1.201	11	15.5967	1.92853	11	14.3865	1.39888	11	11.7644	1	11	0	88.9758	13.83	4	22	188	21.6211	11.7222
Q13509	Tubulin beta-3 chain OS=Homo sapiens GN=TUBB3 PE=1 SV=2 - [TBB3_HUMAN]	13.78	1	0	4	11																									50.8962	13.78	6	11	450	50.4003	4.93213
P0DJ07	Uncharacterized protein C19orf79 OS=Homo sapiens GN=C19orf79 PE=4 SV=1 - [CS079_HUMAN]	13.7	1	1	1	1	0.15765	1		0.406767	1		0.660362	1		1.3599	1		0.666884	1		0.629331	1		0.995293	1		1	1		4.36341	13.7	1	1	73	9.10777	6.771
P0CW20	LIM and senescent cell antigen-like-containing domain protein 3-like OS=Homo sapiens GN=LIMS3L PE=4 SV=1 - [LIM3L_HUMAN]	13.68	1	1	1	1	1.30504	1		0.760984	1		1.35544	1		0.777273	1		0.735214	1		0.721338	1		1.76103	1		1	1		5.47556	13.68	1	1	117	13.2422	5.49072
P29992	Guanine nucleotide-binding protein subunit alpha-11 OS=Homo sapiens GN=GNA11 PE=1 SV=2 - [GNA11_HUMAN]	13.65	1	2	5	9	2.28085	2	3.33707	1.02128	2	6.81609	0.731347	2	65.9142	1.23884	2	2.87398	1.63788	2	8.702	1.05827	2	2.62897	1.09418	2	12.3339	1	2	0	26.3125	13.65	8	9	359	42.0965	5.69385
O60664-3	Isoform 3 of Perilipin-3 OS=Homo sapiens GN=PLIN3 - [PLIN3_HUMAN]	13.63	3	4	4	19	3.75812	15	13.2259	0.711978	15	7.78057	1.08459	15	6.76639	0.936621	15	14.2016	0.594502	15	9.33826	0.531838	15	17.4793	1.03033	15	14.7949	1	15	0	73.8866	13.63	5	19	433	46.9179	5.43994
Q8WUM4	Programmed cell death 6-interacting protein OS=Homo sapiens GN=PDCD6IP PE=1 SV=1 - [PDC6I_HUMAN]	13.59	1	12	12	23	1.61128	18	45.5011	1.30037	18	18.347	0.768615	18	20.2569	0.883088	18	12.407	1.01212	18	27.9119	0.762117	18	25.1544	0.752085	18	12.9148	1	18	0	71.8554	13.59	17	23	868	95.9631	6.52197
P04040	Catalase OS=Homo sapiens GN=CAT PE=1 SV=3 - [CATA_HUMAN]	13.47	1	6	6	32	0.40881	21	30.4937	1.02549	21	14.6824	0.445113	21	56.8107	2.27152	21	24.5826	2.36919	21	22.827	0.876637	21	56.3256	0.443838	21	29.6994	1	21	0	131.008	13.47	11	32	527	59.7188	7.38623
O60762	Dolichol-phosphate mannosyltransferase OS=Homo sapiens GN=DPM1 PE=1 SV=1 - [DPM1_HUMAN]	13.46	1	3	3	19	0.843613	11	12.325	1.72993	11	6.34495	1.24305	11	9.69296	1.3207	11	6.89391	1.36619	11	4.2057	0.753197	11	11.3435	1.18978	11	6.94372	1	11	0	71.973	13.46	6	19	260	29.6158	9.56885
P23246	Splicing factor, proline- and glutamine-rich OS=Homo sapiens GN=SFPQ PE=1 SV=2 - [SFPQ_HUMAN]	13.44	2	6	7	30	0.672463	11	33.3493	1.84667	11	15.5428	1.55006	11	18.0469	1.65348	11	16.2618	1.53373	11	21.5572	1.16701	11	23.7257	1.53456	11	5.96856	1	11	0	109.058	13.44	12	30	707	76.1016	9.43701
Q96S66-4	Isoform 4 of Chloride channel CLIC-like protein 1 OS=Homo sapiens GN=CLCC1 - [CLCC1_HUMAN]	13.39	4	3	3	7	1.55351	4	8.96979	1.53148	4	14.4664	0.529405	4	51.319	0.812991	4	8.50661	1.2629	4	13.4357	1.80168	4	24.5916	0.77206	4	6.02141	1	4	0	30.5269	13.39	5	7	366	39.8129	5.74463
O43914-2	Isoform 2 of TYRO protein tyrosine kinase-binding protein OS=Homo sapiens GN=TYROBP - [TYOBP_HUMAN]	13.39	2	1	1	4	0.973898	2	50.5265	1.12962	2	0.351858	0.685194	2	16.1123	1.42568	2	34.1979	1.62637	2	29.488	0.900648	2	5.16136	0.533626	2	42.0431	1	2	0	17.8392	13.39	2	4	112	12.1004	8.30908
Q99729-3	Isoform 3 of Heterogeneous nuclear ribonucleoprotein A/B OS=Homo sapiens GN=HNRNPAB - [ROAA_HUMAN]	13.33	4	3	4	21	2.16767	6	12.2491	1.33414	6	21.724	2.3056	6	15.3521	1.34528	6	5.14418	0.714483	6	2.40245	1.631	6	7.08812	1.31449	6	10.4032	1	6	0	63.7745	13.33	7	21	285	30.5691	7.91357
P51659	Peroxisomal multifunctional enzyme type 2 OS=Homo sapiens GN=HSD17B4 PE=1 SV=3 - [DHB4_HUMAN]	13.32	1	8	8	30	4.38465	20	24.7259	0.935254	20	13.3609	0.871831	20	27.4405	0.528187	20	16.0947	1.93032	20	17.3448	0.625216	20	133.179	0.42275	20	68.1483	1	20	0	117.122	13.32	14	30	736	79.6363	8.83643
P35244	Replication protein A 14 kDa subunit OS=Homo sapiens GN=RPA3 PE=1 SV=1 - [RFA3_HUMAN]	13.22	1	1	1	2	0.980122	1		0.925189	1		1.11595	1		1.16683	1		0.528601	1		0.755852	1		1.80083	1		1	1		9.83366	13.22	2	2	121	13.5599	5.08447
Q9NUP9	Protein lin-7 homolog C OS=Homo sapiens GN=LIN7C PE=1 SV=1 - [LIN7C_HUMAN]	13.2	2	2	2	5	4.71399	3	23.9858	0.855443	3	1.62574	0.920548	3	17.3034	0.748942	3	3.91351	0.571767	3	10.272	0.400154	3	11.1931	0.533551	3	6.99046	1	3	0	17.4165	13.2	4	5	197	21.8205	8.42627
P49821-2	Isoform 2 of NADH dehydrogenase [ubiquinone] flavoprotein 1, mitochondrial OS=Homo sapiens GN=NDUFV1 - [NDUV1_HUMAN]	13.19	2	4	4	16	0.496656	9	30.809	1.64379	9	16.1538	0.577659	9	14.5854	1.70413	9	5.14756	1.08674	9	29.5661	2.11563	9	21.1846	0.897509	9	5.00585	1	9	0	66.9538	13.19	7	16	455	49.8363	8.20654
O43677	NADH dehydrogenase [ubiquinone] 1 subunit C1, mitochondrial OS=Homo sapiens GN=NDUFC1 PE=2 SV=1 - [NDUC1_HUMAN]	13.16	1	1	1	3	0.252342	2	22.2145	1.36787	2	23.3472	0.599334	2	9.21706	2.09655	2	13.5056	1.0863	2	32.0743	1.56867	2	12.3242	0.810179	2	20.8068	1	2	0	5.07832	13.16	2	3	76	8.72879	10.1987
Q12981	Vesicle transport protein SEC20 OS=Homo sapiens GN=BNIP1 PE=1 SV=3 - [SEC20_HUMAN]	13.16	4	3	3	7	1.23537	6	4.0608	0.948113	6	12.4719	1.13612	6	12.6089	1.60725	6	5.33595	0.97393	6	7.89325	1.34484	6	6.17722	1.09633	6	20.6888	1	6	0	24.0852	13.16	4	7	228	26.1159	8.95361
Q15738	Sterol-4-alpha-carboxylate 3-dehydrogenase, decarboxylating OS=Homo sapiens GN=NSDHL PE=1 SV=2 - [NSDHL_HUMAN]	13.14	1	4	4	18	1.50094	9	24.233	0.890251	9	21.1485	0.991954	9	35.9073	0.759665	9	8.11381	0.646373	9	44.363	1.13917	9	40.1521	2.73541	9	57.8918	1	9	0	71.8627	13.14	6	18	373	41.8736	8.06006
Q9UK41	Vacuolar protein sorting-associated protein 28 homolog OS=Homo sapiens GN=VPS28 PE=1 SV=1 - [VPS28_HUMAN]	13.12	2	2	2	5	1.01748	3	3.83709	0.876172	3	13.8307	1.51176	3	11.5103	1.14944	3	21.4824	0.744366	3	17.4385	0.54303	3	3.92139	0.789738	3	13.236	1	3	0	19.5472	13.12	4	5	221	25.4086	5.5415
P31946-2	Isoform Short of 14-3-3 protein beta/alpha OS=Homo sapiens GN=YWHAB - [1433B_HUMAN]	13.11	6	2	3	26	1.26624	10	4.31737	0.390821	10	10.9956	0.809672	10	5.39569	0.959387	10	10.2251	0.535274	10	11.059	0.475755	10	7.53948	0.405186	10	7.99077	1	10	0	101.21	13.11	6	26	244	27.8327	4.83057
P42677	40S ribosomal protein S27 OS=Homo sapiens GN=RPS27 PE=1 SV=3 - [RS27_HUMAN]	13.1	1	1	1	2	1.18389	2	21.8986	1.06471	2	19.3127	1.73377	2	3.63716	0.633618	2	11.7152	1.19295	2	19.1487	1.79572	2	11.607	1.5281	2	13.2642	1	2	0	5.405	13.1	1	2	84	9.45484	9.45166
P35610	Sterol O-acyltransferase 1 OS=Homo sapiens GN=SOAT1 PE=1 SV=3 - [SOAT1_HUMAN]	13.09	1	5	5	30	0.624055	23	32.8195	1.48591	23	16.5347	0.610556	23	35.8881	0.678512	23	24.9893	1.07687	23	31.8427	1.49423	23	16.0783	2.9896	23	18.3577	1	23	0	115.832	13.09	9	30	550	64.6923	8.93896
Q96BQ5	Coiled-coil domain-containing protein 127 OS=Homo sapiens GN=CCDC127 PE=1 SV=1 - [CC127_HUMAN]	13.08	16	3	4	11	1.79966	6	10.697	0.45675	6	9.10758	0.310044	6	6.26322	1.10225	6	10.259	0.709329	6	11.9736	0.321455	6	7.46002	0.43829	6	4.93783	1	6	0	35.9174	13.08	7	11	260	30.815	9.20264
P22087	rRNA 2'-O-methyltransferase fibrillarin OS=Homo sapiens GN=FBL PE=1 SV=2 - [FBRL_HUMAN]	13.08	2	3	3	10	0.679879	7	25.6188	1.27355	7	11.3924	1.76359	7	3.65378	0.839786	7	23.7899	0.636028	7	20.5575	1.80454	7	8.06821	1.99747	7	9.49431	1	7	0	36.5948	13.08	5	10	321	33.7634	10.1841
P30040	Endoplasmic reticulum resident protein 29 OS=Homo sapiens GN=ERP29 PE=1 SV=4 - [ERP29_HUMAN]	13.03	1	2	2	5	0.74962	3	5.00386	0.651157	3	0.13542	0.87306	3	9.50868	2.0718	3	2.35993	0.761553	3	2.96657	1.02522	3	2.86508	0.929972	3	3.14651	1	3	0	14.5709	13.03	3	5	261	28.9752	7.31299
P12956	X-ray repair cross-complementing protein 6 OS=Homo sapiens GN=XRCC6 PE=1 SV=2 - [XRCC6_HUMAN]	12.97	4	9	9	23	0.835632	18	15.6999	1.72666	18	13.8648	1.62916	18	26.0558	1.36924	18	8.12429	0.752464	18	39.2035	1.39509	18	38.3522	1.25288	18	33.228	1	18	0	66.3041	12.97	13	23	609	69.7991	6.63916
P25788-2	Isoform 2 of Proteasome subunit alpha type-3 OS=Homo sapiens GN=PSMA3 - [PSA3_HUMAN]	12.9	2	4	4	12	1.00647	11	39.0426	1.03695	11	13.8682	3.22051	11	12.9628	1.23903	11	12.8647	1.01943	11	13.7549	1.19191	11	20.4059	0.679782	11	8.32414	1	11	0	33.4468	12.9	5	12	248	27.6297	5.32568
P62995-3	Isoform 3 of Transformer-2 protein homolog beta OS=Homo sapiens GN=TRA2B - [TRA2B_HUMAN]	12.77	2	2	2	11	0.500587	8	19.3316	1.12686	8	11.6963	3.0131	8	17.5905	0.801166	8	10.5036	0.476626	8	32.4352	2.08922	8	13.119	3.47009	8	9.88968	1	8	0	32.1865	12.77	4	11	188	21.9217	10.1548
Q93096	Protein tyrosine phosphatase type IVA 1 OS=Homo sapiens GN=PTP4A1 PE=1 SV=2 - [TP4A1_HUMAN]	12.72	2	2	2	4	1.92903	2	64.9381	0.779083	2	22.9143	1.36567	2	50.3073	1.04249	2	24.7854	0.762955	2	46.8033	0.992045	2	18.9359	1.41462	2	48.5057	1	2	0	13.0248	12.72	4	4	173	19.8022	8.96826
O75964	ATP synthase subunit g, mitochondrial OS=Homo sapiens GN=ATP5L PE=1 SV=3 - [ATP5L_HUMAN]	12.62	1	1	1	16	0.845946	10	13.8365	0.601932	10	34.3825	3.32211	10	21.6977	1.49804	10	16.7483	0.891632	10	21.2361	1.31572	10	3.46671	0.879589	10	2.08683	1	10	0	47.0458	12.62	2	16	103	11.4212	9.64209
P47755	F-actin-capping protein subunit alpha-2 OS=Homo sapiens GN=CAPZA2 PE=1 SV=3 - [CAZA2_HUMAN]	12.59	1	2	2	2	1.42019	2	26.4799	0.938158	2	10.1593	1.29692	2	16.2845	1.36964	2	21.8971	0.856923	2	8.71033	1.06216	2	24.6598	0.623873	2	11.8262	1	2	0	9.00365	12.59	2	2	286	32.9286	5.84619
Q9UNE7-2	Isoform 2 of E3 ubiquitin-protein ligase CHIP OS=Homo sapiens GN=STUB1 - [CHIP_HUMAN]	12.55	2	3	3	5	1.24311	4	28.812	1.08358	4	25.8457	2.13595	4	25.5454	1.25837	4	16.7319	0.807512	4	8.49077	1.15294	4	57.4528	1.11526	4	4.99211	1	4	0	17.1075	12.55	4	5	231	27.0502	5.19873
P30041	Peroxiredoxin-6 OS=Homo sapiens GN=PRDX6 PE=1 SV=3 - [PRDX6_HUMAN]	12.5	1	3	3	17	1.55622	13	12.6194	0.468985	13	12.4728	1.17762	13	9.37193	1.58263	13	22.3649	0.722926	13	24.0218	0.815166	13	20.9453	1.3007	13	17.8757	1	13	0	47.7137	12.5	5	17	224	25.0192	6.37939
Q02543	60S ribosomal protein L18a OS=Homo sapiens GN=RPL18A PE=1 SV=2 - [RL18A_HUMAN]	12.5	1	2	2	20	0.689757	15	10.2063	1.16119	15	10.3161	1.19238	15	11.0565	0.47288	15	14.7004	1.04462	15	7.23228	2.15262	15	12.9097	1.6391	15	7.26225	1	15	0	53.9822	12.5	3	20	176	20.7489	10.7114
A6NIZ1	Ras-related protein Rap-1b-like protein OS=Homo sapiens PE=2 SV=1 - [RP1BL_HUMAN]	12.5	3	2	2	12	0.751985	10	15.0484	0.70971	10	17.1397	1.14154	10	11.8756	1.26413	10	16.5283	1.38954	10	31.2584	0.886739	10	13.3788	0.702754	10	15.824	1	10	0	48.2512	12.5	3	12	184	20.9116	5.47803
P05108	Cholesterol side-chain cleavage enzyme, mitochondrial OS=Homo sapiens GN=CYP11A1 PE=1 SV=2 - [CP11A_HUMAN]	12.48	1	5	5	27	1.19028	19	32.948	0.859326	19	38.6779	2.62464	19	29.3179	1.68872	19	23.1129	0.785878	19	42.5964	1.88353	19	22.9415	0.612559	19	14.1272	1	19	0	99.3106	12.48	7	27	521	60.0641	8.83643
P34931	Heat shock 70 kDa protein 1-like OS=Homo sapiens GN=HSPA1L PE=1 SV=2 - [HS71L_HUMAN]	12.48	1	0	5	64																									237.03	12.48	9	64	641	70.3313	6.02393
Q70UQ0-4	Isoform 4 of Inhibitor of nuclear factor kappa-B kinase-interacting protein OS=Homo sapiens GN=IKBIP - [IKIP_HUMAN]	12.47	1	5	5	13	1.12906	11	16.0632	0.360492	11	53.7824	1.13712	11	26.5055	0.796917	11	38.9413	1.44563	11	37.4528	0.275917	11	55.4236	2.33708	11	25.2236	1	11	0	45.7113	12.47	7	13	377	43.0565	4.91943
Q96LZ7-4	Isoform 4 of Regulator of microtubule dynamics protein 2 OS=Homo sapiens GN=FAM82A1 - [RMD2_HUMAN]	12.45	4	3	3	6	0.221003	4	11.3511	1.76573	4	7.59958	0.0812765	4	4.65885	1.37207	4	11.2623	1.19718	4	1.54331	1.0573	4	7.35755	0.805252	4	6.51213	1	4	0	20.9923	12.45	5	6	265	30.9405	7.43018
O60506-5	Isoform 5 of Heterogeneous nuclear ribonucleoprotein Q OS=Homo sapiens GN=SYNCRIP - [HNRPQ_HUMAN]	12.44	5	3	5	19	2.03419	7	36.7412	1.28273	7	12.8178	2.17503	7	9.53765	0.911295	7	4.25625	0.699304	7	17.4864	1.2048	7	4.20115	1.43716	7	15.5455	1	7	0	54.7503	12.44	7	19	410	46.2992	8.88037
O76011	Keratin, type I cuticular Ha4 OS=Homo sapiens GN=KRT34 PE=2 SV=2 - [KRT34_HUMAN]	12.39	2	0	6	21																									61.2898	12.39	10	21	436	49.3922	5.05908
Q96AQ6-2	Isoform 2 of Pre-B-cell leukemia transcription factor-interacting protein 1 OS=Homo sapiens GN=PBXIP1 - [PBIP1_HUMAN]	12.39	3	8	8	56	1.3622	40	17.0976	0.74487	40	13.8533	2.01235	40	10.1762	0.965877	40	9.21674	0.722177	40	25.3276	0.786976	40	23.109	1.77667	40	21.9605	1	40	0	209.655	12.39	14	56	702	77.6367	5.42725
O43615	Mitochondrial import inner membrane translocase subunit TIM44 OS=Homo sapiens GN=TIMM44 PE=1 SV=2 - [TIM44_HUMAN]	12.39	1	6	6	20	1.12368	14	28.3453	0.71552	14	14.7262	2.5259	14	33.9408	1.00997	14	14.1438	0.555893	14	26.645	0.727413	14	22.7344	1.3898	14	12.6142	1	14	0	71.2523	12.39	8	20	452	51.3235	8.32373
P09651-3	Isoform 2 of Heterogeneous nuclear ribonucleoprotein A1 OS=Homo sapiens GN=HNRNPA1 - [ROA1_HUMAN]	12.36	4	2	3	19	0.891479	3	0.923363	1.12183	3	5.4439	1.73101	3	73.0123	0.994509	3	11.3769	0.648444	3	92.1254	1.02334	3	6.1262	1.75125	3	28.3401	1	3	0	62.6922	12.36	6	19	267	29.3682	9.14404
Q9Y5J7	Mitochondrial import inner membrane translocase subunit Tim9 OS=Homo sapiens GN=TIMM9 PE=1 SV=1 - [TIM9_HUMAN]	12.36	1	1	1	1	0.636214	1		0.472758	1		2.07275	1		1.67649	1		0.5954	1		0.26776	1		0.919079	1		1	1		4.60504	12.36	1	1	89	10.3711	7.21045
O43790	Keratin, type II cuticular Hb6 OS=Homo sapiens GN=KRT86 PE=1 SV=1 - [KRT86_HUMAN]	12.35	2	1	6	22																									68.0377	12.35	10	22	486	53.4663	5.65576
O95292	Vesicle-associated membrane protein-associated protein B/C OS=Homo sapiens GN=VAPB PE=1 SV=3 - [VAPB_HUMAN]	12.35	2	3	3	8	0.928808	8	72.7454	0.975986	8	5.83411	0.505812	8	27.1951	1.57629	8	48.6474	0.665192	8	21.7458	1.29339	8	33.2706	0.858147	8	40.9332	1	8	0	16.6774	12.35	3	8	243	27.2111	7.29834
O43169	Cytochrome b5 type B OS=Homo sapiens GN=CYB5B PE=1 SV=2 - [CYB5B_HUMAN]	12.33	1	2	2	25	1.62536	22	12.1561	0.858384	22	14.5034	0.339416	22	35.9947	1.85915	22	17.3362	0.885091	22	10.5239	0.771357	22	13.9028	1.82635	22	12.8057	1	22	0	69.6499	12.33	3	25	146	16.322	4.97021
P01130	Low-density lipoprotein receptor OS=Homo sapiens GN=LDLR PE=1 SV=1 - [LDLR_HUMAN]	12.33	1	10	10	29	2.0924	18	26.1426	0.398791	18	55.0561	3.46134	18	32.612	0.454181	18	33.7362	0.352382	18	71.8117	0.427035	18	29.8345	2.55707	18	34.3054	1	18	0	100.85	12.33	14	29	860	95.3136	5.04639
P62249	40S ribosomal protein S16 OS=Homo sapiens GN=RPS16 PE=1 SV=2 - [RS16_HUMAN]	12.33	1	3	3	18	1.2177	12	18.453	1.35162	12	13.8484	1.83459	12	46.3423	0.953404	12	11.9569	1.06586	12	17.6889	1.42931	12	35.9267	0.868219	12	33.6816	1	12	0	46.249	12.33	6	18	146	16.435	10.2134
P05091	Aldehyde dehydrogenase, mitochondrial OS=Homo sapiens GN=ALDH2 PE=1 SV=2 - [ALDH2_HUMAN]	12.19	1	4	6	24	2.345	6	6.589	0.613867	6	34.7274	2.8827	6	5.12684	1.25159	6	10.9762	0.506531	6	41.7362	0.896776	6	2.29919	0.583771	6	12.1596	1	6	0	80.0111	12.19	10	24	517	56.3456	7.04932
A6NI79	Coiled-coil domain-containing protein 69 OS=Homo sapiens GN=CCDC69 PE=2 SV=1 - [CCD69_HUMAN]	12.16	1	3	3	5	2.30992	4	32.4436	0.976486	4	32.6865	0.571107	4	27.0261	1.10091	4	15.1086	0.867454	4	33.3262	0.375222	4	23.5759	0.337313	4	38.0791	1	4	0	19.365	12.16	4	5	296	34.775	5.75732
P21912	Succinate dehydrogenase [ubiquinone] iron-sulfur subunit, mitochondrial OS=Homo sapiens GN=SDHB PE=1 SV=3 - [DHSB_HUMAN]	12.14	1	3	3	18	0.997376	13	38.7039	0.872763	13	9.27001	0.309287	13	34.1923	2.07655	13	19.5999	1.10075	13	20.5989	0.440639	13	66.2401	0.400907	13	19.6866	1	13	0	61.852	12.14	5	18	280	31.6088	8.76318
P14678-2	Isoform SM-B of Small nuclear ribonucleoprotein-associated proteins B and B' OS=Homo sapiens GN=SNRPB - [RSMB_HUMAN]	12.12	4	2	2	3	0.874312	3	1.24982	0.909715	3	8.4254	2.16168	3	5.02037	1.47921	3	7.74383	0.641818	3	32.4186	1.94715	3	13.0943	1.73879	3	9.51669	1	3	0	9.37512	12.12	2	3	231	23.6402	10.9019
O15173	Membrane-associated progesterone receptor component 2 OS=Homo sapiens GN=PGRMC2 PE=1 SV=1 - [PGRC2_HUMAN]	12.11	1	2	2	11	1.09849	8	11.7697	1.07623	8	9.09908	2.00468	8	9.71895	1.50377	8	8.83524	1.29407	8	8.37211	0.888251	8	12.0501	1.31798	8	13.2676	1	8	0	45.1933	12.11	4	11	223	23.8037	4.88135
Q13084	39S ribosomal protein L28, mitochondrial OS=Homo sapiens GN=MRPL28 PE=1 SV=4 - [RM28_HUMAN]	12.11	1	3	3	11	0.537273	9	20.4988	0.820065	9	24.3032	1.32187	9	13.7812	0.850058	9	19.1384	0.792437	9	38.7234	1.29864	9	29.1565	1.07689	9	22.4042	1	9	0	40.0837	12.11	5	11	256	30.1379	8.29443
Q9H9B4	Sideroflexin-1 OS=Homo sapiens GN=SFXN1 PE=1 SV=4 - [SFXN1_HUMAN]	12.11	1	3	3	19	1.50386	13	6.728	0.463529	13	7.90497	2.11746	13	8.1439	0.513601	13	17.4184	0.651085	13	38.0095	0.687643	13	24.0283	1.18311	13	28.2329	1	13	0	72.1243	12.11	5	19	322	35.5963	9.0708
Q9BWF3	RNA-binding protein 4 OS=Homo sapiens GN=RBM4 PE=1 SV=1 - [RBM4_HUMAN]	12.09	4	3	3	19	0.678168	11	19.1619	1.37379	11	20.5029	2.84873	11	10.091	0.754504	11	7.65982	0.672078	11	12.8004	1.32291	11	7.25571	1.92557	11	9.41886	1	11	0	58.1793	12.09	5	19	364	40.2887	7.07861
Q9Y2Q3-4	Isoform 4 of Glutathione S-transferase kappa 1 OS=Homo sapiens GN=GSTK1 - [GSTK1_HUMAN]	12.02	4	2	2	5	1.28429	3	21.4391	0.47121	3	50.9622	1.57365	3	23.328	0.974314	3	2.92127	0.897792	3	1.50146	1.83764	3	16.7905	0.594024	3	8.39427	1	3	0	15.4166	12.02	3	5	183	20.5245	6.53662
O94826	Mitochondrial import receptor subunit TOM70 OS=Homo sapiens GN=TOMM70A PE=1 SV=1 - [TOM70_HUMAN]	12.01	1	6	6	19	1.97035	13	16.8693	0.822781	13	16.2102	0.577406	13	43.4385	0.672692	13	12.5434	1.12804	13	11.0336	0.604947	13	33.2541	1.00766	13	29.2585	1	13	0	62.041	12.01	11	19	608	67.412	7.12256
Q9BQ49	UPF0608 protein C19orf42 OS=Homo sapiens GN=C19orf42 PE=1 SV=2 - [CS042_HUMAN]	12	1	1	1	2	1.89378	2	15.4623	1.96514	2	8.172	0.876068	2	5.58439	1.53249	2	5.22065	1.80351	2	4.97698	0.697457	2	6.52765	0.520635	2	17.0399	1	2	0	5.20392	12	1	2	75	8.62548	8.17725
Q8TCT9-5	Isoform 5 of Minor histocompatibility antigen H13 OS=Homo sapiens GN=HM13 - [HM13_HUMAN]	11.94	4	4	4	16	0.701032	13	33.7434	0.658305	13	50.6237	0.51799	13	30.9066	0.66586	13	29.7956	0.950923	13	30.5249	1.75368	13	12.7535	1.87291	13	22.5274	1	13	0	35.8073	11.94	7	16	335	36.7901	6.68311
Q07955-3	Isoform ASF-3 of Serine/arginine-rich splicing factor 1 OS=Homo sapiens GN=SRSF1 - [SRSF1_HUMAN]	11.94	3	2	2	11	0.955621	6	31.8709	1.35902	6	7.12308	2.04713	6	38.8082	1.56679	6	13.9773	0.655972	6	13.6164	1.10744	6	30.1586	1.32446	6	31.4347	1	6	0	37.7523	11.94	4	11	201	22.446	7.94287
Q14108	Lysosome membrane protein 2 OS=Homo sapiens GN=SCARB2 PE=1 SV=2 - [SCRB2_HUMAN]	11.92	1	5	5	28	0.946334	21	17.2865	0.857473	21	11.1894	1.05473	21	15.8927	1.83497	21	8.38981	1.2571	21	11.3465	1.25	21	12.988	1.27983	21	8.11326	1	21	0	93.0878	11.92	8	28	478	54.2555	5.13525
Q9UNK0	Syntaxin-8 OS=Homo sapiens GN=STX8 PE=1 SV=2 - [STX8_HUMAN]	11.86	1	3	3	12	0.927367	7	8.17581	0.884672	7	21.9646	0.983134	7	13.7122	1.66238	7	13.6732	1.42329	7	11.2822	1.11034	7	23.9575	0.724457	7	17.5349	1	7	0	37.5065	11.86	6	12	236	26.89	4.98291
P05186	Alkaline phosphatase, tissue-nonspecific isozyme OS=Homo sapiens GN=ALPL PE=1 SV=4 - [PPBT_HUMAN]	11.83	1	5	5	22	0.75348	14	10.2415	0.358581	14	38.3778	1.65155	14	12.606	2.85712	14	27.1053	1.42065	14	23.7575	0.637296	14	11.4979	2.24876	14	14.4019	1	14	0	69.5988	11.83	9	22	524	57.2686	6.66846
P21397	Amine oxidase [flavin-containing] A OS=Homo sapiens GN=MAOA PE=1 SV=1 - [AOFA_HUMAN]	11.76	2	5	5	31	4.23544	12	19.6975	0.619547	12	28.3927	0.956037	12	23.6971	0.471098	12	47.7532	1.05131	12	25.6296	1.11594	12	41.201	0.885706	12	16.2107	1	12	0	107.303	11.76	9	31	527	59.6435	7.85498
Q5J8M3-3	Isoform 3 of Transmembrane protein 85 OS=Homo sapiens GN=TMEM85 - [TMM85_HUMAN]	11.76	3	1	1	2	1.36567	1		0.858263	1		1.34229	1		1.35082	1		0.942436	1		2.66132	1		1.53218	1		1	1		7.57589	11.76	2	2	136	15.0788	9.1001
P37268	Squalene synthase OS=Homo sapiens GN=FDFT1 PE=1 SV=1 - [FDFT_HUMAN]	11.75	1	4	4	11	0.729097	6	28.1645	0.422193	6	65.0365	0.638963	6	28.4393	0.344515	6	51.257	0.39304	6	45.5364	0.459787	6	37.3222	5.73074	6	16.399	1	6	0	39.1044	11.75	6	11	417	48.0842	6.53662
Q9UMY4-2	Isoform 2 of Sorting nexin-12 OS=Homo sapiens GN=SNX12 - [SNX12_HUMAN]	11.73	2	1	1	2	0.479492	1		0.557791	1		1.15773	1		0.286385	1		0.709914	1		3.25543	1		1.8511	1		1	1		8.37575	11.73	2	2	162	18.8727	8.44092
P04004	Vitronectin OS=Homo sapiens GN=VTN PE=1 SV=1 - [VTNC_HUMAN]	11.72	1	4	4	10	0.207823	6	57.7844	0.498026	6	77.6877	0.688548	6	3.24693	0.864196	6	5.20481	0.637529	6	83.2094	0.405075	6	43.1054	0.665269	6	18.516	1	6	0	26.616	11.72	7	10	478	54.2712	5.79541
Q9NYM9	BET1-like protein OS=Homo sapiens GN=BET1L PE=1 SV=1 - [BET1L_HUMAN]	11.71	1	1	1	2	1.79442	1		1.45693	1		1.0306	1		1.5159	1		2.76297	1		0.505631	1		0.931652	1		1	1		10.649	11.71	2	2	111	12.3802	8.1626
Q8TAE8	Growth arrest and DNA damage-inducible proteins-interacting protein 1 OS=Homo sapiens GN=GADD45GIP1 PE=1 SV=1 - [G45IP_HUMAN]	11.71	1	2	2	6	0.478426	3	46.5478	0.692254	3	14.8019	1.30465	3	5.95053	1.12301	3	7.06261	0.455218	3	11.1654	0.964683	3	19.328	0.848479	3	6.74133	1	3	0	22.8345	11.71	4	6	222	25.3682	10.0229
Q5HYI7-4	Isoform 3 of Metaxin-3 OS=Homo sapiens GN=MTX3 - [MTX3_HUMAN]	11.69	3	3	3	10	1.60885	6	11.8048	0.782071	6	4.5205	1.56553	6	5.0246	0.820201	6	5.56099	0.707396	6	12.9879	0.587424	6	6.25468	0.67769	6	10.4082	1	6	0	33.2435	11.69	4	10	248	27.8834	7.79639
P16083	Ribosyldihydronicotinamide dehydrogenase [quinone] OS=Homo sapiens GN=NQO2 PE=1 SV=5 - [NQO2_HUMAN]	11.69	1	2	2	6	2.489	3	8.76103	0.952852	3	1.6937	1	3	0.392691	2.86692	3	20.9126	0.803296	3	1.37185	0.808739	3	4.47481	0.336722	3	11.7949	1	3	0	19.1555	11.69	4	6	231	25.902	6.29053
P47985	Cytochrome b-c1 complex subunit Rieske, mitochondrial OS=Homo sapiens GN=UQCRFS1 PE=1 SV=2 - [UCRI_HUMAN]	11.68	2	4	4	29	1.1621	25	24.6451	0.853585	25	7.62965	0.460873	25	24.5427	1.53308	25	16.6847	1.08136	25	21.0252	1.37627	25	34.5245	0.791294	25	40.3676	1	25	0	65.8307	11.68	5	29	274	29.6494	8.32373
Q969Z3	MOSC domain-containing protein 2, mitochondrial OS=Homo sapiens GN=MARC2 PE=1 SV=1 - [MOSC2_HUMAN]	11.64	4	3	3	5	0.607281	4	8.72931	0.613361	4	47.0312	2.61646	4	56.1739	1.03657	4	15.9651	0.781794	4	35.435	1.93022	4	15.1322	1.96587	4	14.6427	1	4	0	11.6071	11.64	4	5	335	37.9987	9.15869
O75190-2	Isoform B of DnaJ homolog subfamily B member 6 OS=Homo sapiens GN=DNAJB6 - [DNJB6_HUMAN]	11.62	5	3	3	9	1.12316	7	9.8685	0.79285	7	12.9156	4.10872	7	11.5067	1.02358	7	7.69254	0.952231	7	9.71411	0.881998	7	30.8748	1.04201	7	17.3392	1	7	0	27.2489	11.62	4	9	241	26.8831	7.54736
Q9H444	Charged multivesicular body protein 4b OS=Homo sapiens GN=CHMP4B PE=1 SV=1 - [CHM4B_HUMAN]	11.61	1	2	2	3	1.84091	3	9.63252	0.732107	3	56.2088	0.796549	3	24.4709	1.68331	3	9.15881	0.585059	3	64.6445	0.400078	3	18.4823	0.359716	3	35.4901	1	3	0	10.1298	11.61	2	3	224	24.9346	4.81787
P09525	Annexin A4 OS=Homo sapiens GN=ANXA4 PE=1 SV=4 - [ANXA4_HUMAN]	11.6	1	2	2	5	0.884463	2	17.9368	0.363233	2	2.91604	1.36917	2	93.1381	1.68863	2	1.14796	0.803021	2	0.228669	1.3843	2	0.093097	1.00552	2	16.1771	1	2	0	18.843	11.6	4	5	319	35.8601	6.12549
Q9BS26	Endoplasmic reticulum resident protein 44 OS=Homo sapiens GN=ERP44 PE=1 SV=1 - [ERP44_HUMAN]	11.58	1	4	4	28	1.15251	18	20.1321	1.24767	18	13.9095	1.16216	18	12.5881	1.2489	18	9.41672	1.04067	18	23.2426	0.813146	18	14.185	1.23972	18	6.74921	1	18	0	91.2369	11.58	8	28	406	46.9414	5.26221
Q9BUP3	Oxidoreductase HTATIP2 OS=Homo sapiens GN=HTATIP2 PE=1 SV=2 - [HTAI2_HUMAN]	11.57	3	3	3	9	0.937808	6	20.9901	0.709627	6	19.4296	0.621162	6	45.1814	1.87895	6	37.2773	1.46467	6	25.8128	0.742529	6	93.4265	0.832907	6	93.898	1	6	0	27.3304	11.57	5	9	242	27.032	8.38232
P62847-2	Isoform 2 of 40S ribosomal protein S24 OS=Homo sapiens GN=RPS24 - [RS24_HUMAN]	11.54	3	1	1	2	0.579307	2	55.3463	0.454637	2	22.2335	4.38791	2	4.38328	0.920493	2	23.0358	0.531029	2	13.1114	2.81419	2	1.82681	1.59763	2	8.98498	1	2	0	5.37337	11.54	1	2	130	15.0592	10.8872
O43707	Alpha-actinin-4 OS=Homo sapiens GN=ACTN4 PE=1 SV=2 - [ACTN4_HUMAN]	11.53	1	9	10	61	1.93452	35	45.8793	1.2938	35	18.0059	1.19434	35	61.818	1.90424	35	13.1371	0.699109	35	14.7449	1.11904	35	176.784	0.350539	35	54.4119	1	35	0	212.717	11.53	19	61	911	104.788	5.43994
P06576	ATP synthase subunit beta, mitochondrial OS=Homo sapiens GN=ATP5B PE=1 SV=3 - [ATPB_HUMAN]	11.53	1	4	4	40	0.781565	23	21.4937	0.263926	23	65.4327	5.12195	23	19.9742	1.3043	23	23.3459	0.390215	23	52.8469	1.15898	23	28.3271	0.780319	23	22.6674	1	23	0	144.158	11.53	8	40	529	56.5246	5.40186
P61026	Ras-related protein Rab-10 OS=Homo sapiens GN=RAB10 PE=1 SV=1 - [RAB10_HUMAN]	11.5	1	2	2	19	0.818616	13	13.07	1.19984	13	23.7452	0.928538	13	46.3969	0.845356	13	14.9917	1.56594	13	17.8236	1.42601	13	22.0394	0.814925	13	6.92177	1	13	0	70.0471	11.5	4	19	200	22.5266	8.38232
P01009	Alpha-1-antitrypsin OS=Homo sapiens GN=SERPINA1 PE=1 SV=3 - [A1AT_HUMAN]	11.48	8	6	6	19	0.597544	13	76.0352	0.421307	13	11.8364	1.2057	13	32.9199	1.32841	13	11.4405	1.71261	13	9.45238	0.296712	13	4.56729	0.251052	13	12.8715	1	13	0	60.139	11.48	9	19	418	46.707	5.59229
P02787	Serotransferrin OS=Homo sapiens GN=TF PE=1 SV=3 - [TRFE_HUMAN]	11.46	1	7	7	26	0.644503	17	19.6878	0.899638	17	20.9112	1.29518	17	11.7159	2.02589	17	11.0808	0.950469	17	18.1208	0.849941	17	17.6067	0.472537	17	14.1416	1	17	0	89.7246	11.46	13	26	698	77.0136	7.12256
Q9BUT1	3-hydroxybutyrate dehydrogenase type 2 OS=Homo sapiens GN=BDH2 PE=1 SV=2 - [BDH2_HUMAN]	11.43	3	2	2	4	1.08902	2	59.1337	1.06901	2	43.5571	0.483757	2	124.217	2.98251	2	37.8296	1.10331	2	60.2158	1.42213	2	30.9117	0.718876	2	11.3661	1	2	0	12.7137	11.43	4	4	245	26.7067	7.6499
P42771-2	Isoform 2 of Cyclin-dependent kinase inhibitor 2A, isoforms 1/2/3 OS=Homo sapiens GN=CDKN2A - [CD2A1_HUMAN]	11.43	2	1	1	1	0.430656	1		0.309428	1		0.35767	1		0.19718	1		0.303778	1		0.316376	1		1.75627	1		1	1		3.46263	11.43	1	1	105	11.2077	6.06201
O14548	Cytochrome c oxidase subunit 7A-related protein, mitochondrial OS=Homo sapiens GN=COX7A2L PE=1 SV=2 - [COX7R_HUMAN]	11.4	1	1	1	2	0.673089	1		0.796475	1		0.284285	1		1.66763	1		1.21674	1		1.49103	1		0.482611	1		1	1		7.57926	11.4	2	2	114	12.6065	9.42236
Q12797	Aspartyl/asparaginyl beta-hydroxylase OS=Homo sapiens GN=ASPH PE=1 SV=3 - [ASPH_HUMAN]	11.35	1	9	9	39	0.999666	24	12.4604	1.30254	24	10.4638	0.514634	24	56.8412	0.98743	24	28.5911	1.17751	24	17.1414	1.22991	24	19.3112	1.54738	24	13.3216	1	24	0	116.711	11.35	14	39	758	85.8095	5.0083
P00568	Adenylate kinase isoenzyme 1 OS=Homo sapiens GN=AK1 PE=1 SV=3 - [KAD1_HUMAN]	11.34	1	2	2	4	0.361224	4	15.3629	0.377618	4	13.1975	0.771046	4	80.0784	0.798275	4	23.7735	0.395175	4	28.5637	0.420654	4	66.3642	0.534429	4	59.5345	1	4	0	13.9412	11.34	2	4	194	21.6213	8.63135
Q6DD88	Atlastin-3 OS=Homo sapiens GN=ATL3 PE=1 SV=1 - [ATLA3_HUMAN]	11.28	1	5	5	14	2.08401	8	50.5528	1.64161	8	31.7212	0.454417	8	21.4643	1.28278	8	32.7254	2.03858	8	50.6185	0.465371	8	28.9804	0.731962	8	37.4839	1	8	0	54.0871	11.28	9	14	541	60.5034	5.65576
Q96E39	RNA binding motif protein, X-linked-like-1 OS=Homo sapiens GN=RBMXL1 PE=1 SV=1 - [RMXL1_HUMAN]	11.28	5	4	4	11	1.3122	10	22.8876	1.25791	10	15.8848	3.43047	10	47.9385	1.0103	10	25.3846	0.643349	10	12.2165	1.02001	10	27.6956	2.28797	10	13.3639	1	10	0	30.2411	11.28	5	11	390	42.1162	9.89111
Q8NBJ7-2	Isoform 2 of Sulfatase-modifying factor 2 OS=Homo sapiens GN=SUMF2 - [SUMF2_HUMAN]	11.27	4	2	2	5	0.62294	3	41.5658	0.929542	3	32.7589	0.957766	3	18.5249	2.01556	3	22.4701	0.98346	3	35.7343	1.20278	3	47.3246	0.444372	3	5.40202	1	3	0	15.0694	11.27	4	5	213	24.1017	6.93213
Q15233	Non-POU domain-containing octamer-binding protein OS=Homo sapiens GN=NONO PE=1 SV=4 - [NONO_HUMAN]	11.25	1	3	4	15	0.555618	3	58.5123	0.823327	3	68.4763	2.17294	3	14.7676	1.65058	3	13.1775	1.09837	3	10.2748	1.1625	3	32.0925	1.27328	3	4.34289	1	3	0	44.1251	11.25	6	15	471	54.1973	8.95361
Q13232	Nucleoside diphosphate kinase 3 OS=Homo sapiens GN=NME3 PE=1 SV=2 - [NDK3_HUMAN]	11.24	1	2	2	6	1.05686	5	19.5013	1.07704	5	7.68968	0.759668	5	2.25254	1.50298	5	17.0772	1.25555	5	23.0798	0.289681	5	7.39781	0.883968	5	8.60425	1	5	0	17.7548	11.24	3	6	169	19.0029	7.84033
P28288	ATP-binding cassette sub-family D member 3 OS=Homo sapiens GN=ABCD3 PE=1 SV=1 - [ABCD3_HUMAN]	11.23	2	5	5	17	1.80535	12	54.625	0.948117	12	27.1061	0.553624	12	31.5692	0.350333	12	63.9347	1.34503	12	16.4228	2.77938	12	20.9125	0.975977	12	13.2409	1	12	0	61.5616	11.23	9	17	659	75.4276	9.36377
Q9HBK9	Arsenite methyltransferase OS=Homo sapiens GN=AS3MT PE=1 SV=3 - [AS3MT_HUMAN]	11.2	1	3	3	9	1.32208	6	5.94683	1.71559	6	6.4378	1.14818	6	22.0678	1.68238	6	15.1553	0.57592	6	22.1543	1.54391	6	22.6948	0.210217	6	90.0942	1	6	0	37.5788	11.2	6	9	375	41.7211	6.20166
Q9Y3B4	Pre-mRNA branch site protein p14 OS=Homo sapiens GN=SF3B14 PE=1 SV=1 - [PM14_HUMAN]	11.2	1	1	1	2	1.03031	1		1.48234	1		2.53206	1		2.329	1		1.14695	1		2.3198	1		2.5672	1		1	1		8.27779	11.2	2	2	125	14.5756	9.37842
O96011	Peroxisomal membrane protein 11B OS=Homo sapiens GN=PEX11B PE=1 SV=1 - [PX11B_HUMAN]	11.2	1	3	3	4	2.53502	3	7.82203	1.00093	3	7.18498	1.05581	3	3.17423	0.84095	3	9.60671	1.29311	3	0.665031	1.66702	3	7.86342	0.815827	3	5.44765	1	3	0	10.1688	11.2	4	4	259	28.4132	9.84717
Q9Y6M9	NADH dehydrogenase [ubiquinone] 1 beta subcomplex subunit 9 OS=Homo sapiens GN=NDUFB9 PE=1 SV=3 - [NDUB9_HUMAN]	11.17	1	1	1	2	0.329404	1		0.948173	1		0.62111	1		1.63431	1		1.49256	1		1.03169	1		0.858732	1		1	1		8.92206	11.17	2	2	179	21.8168	8.38232
Q9NP72	Ras-related protein Rab-18 OS=Homo sapiens GN=RAB18 PE=1 SV=1 - [RAB18_HUMAN]	11.17	1	2	2	5	0.924337	4	16.875	1.03827	4	17.9889	1.22638	4	12.5816	0.691713	4	14.1041	1.14618	4	21.9143	1.85352	4	9.58167	1.13176	4	6.70832	1	4	0	12.4207	11.17	3	5	206	22.9626	5.23682
P55072	Transitional endoplasmic reticulum ATPase OS=Homo sapiens GN=VCP PE=1 SV=4 - [TERA_HUMAN]	11.17	1	9	9	43	0.732034	28	20.3887	1.04732	28	12.0682	1.45374	28	16.36	1.46789	28	13.0567	1.00514	28	20.6368	0.907589	28	16.8308	0.596631	28	15.2874	1	28	0	122.398	11.17	17	43	806	89.2657	5.26221
P11940-2	Isoform 2 of Polyadenylate-binding protein 1 OS=Homo sapiens GN=PABPC1 - [PABP1_HUMAN]	11.15	3	0	6	14																									38.3305	11.15	10	14	547	61.142	9.0708
P50148	Guanine nucleotide-binding protein G(q) subunit alpha OS=Homo sapiens GN=GNAQ PE=1 SV=4 - [GNAQ_HUMAN]	11.14	3	3	5	8	0.878224	4	23.7854	1.38309	4	10.5962	0.576091	4	23.8329	1.47497	4	10.4348	1.98294	4	18.0598	0.827037	4	7.10611	0.498461	4	18.1868	1	4	0	21.7319	11.14	6	8	359	42.1153	5.68115
Q9NRV9	Heme-binding protein 1 OS=Homo sapiens GN=HEBP1 PE=1 SV=1 - [HEBP1_HUMAN]	11.11	1	2	2	9	1.66061	7	12.2025	0.488864	7	8.39813	0.840008	7	5.52006	1.53217	7	7.06515	0.850555	7	2.75298	0.575764	7	5.95335	0.498245	7	9.60685	1	7	0	28.2292	11.11	3	9	189	21.0835	5.79541
P19105	Myosin regulatory light chain 12A OS=Homo sapiens GN=MYL12A PE=1 SV=2 - [ML12A_HUMAN]	11.11	3	2	2	4	0.469423	2	4.03071	0.462632	2	38.5861	0.852755	2	49.6281	1.41918	2	9.38638	0.71147	2	25.2217	0.622206	2	12.2687	0.483896	2	14.9866	1	2	0	8.05202	11.11	4	4	171	19.7815	4.80518
P30044-2	Isoform Cytoplasmic+peroxisomal of Peroxiredoxin-5, mitochondrial OS=Homo sapiens GN=PRDX5 - [PRDX5_HUMAN]	11.11	2	1	1	4																									17.7609	11.11	2	4	162	17.02	7.23975
P46777	60S ribosomal protein L5 OS=Homo sapiens GN=RPL5 PE=1 SV=3 - [RL5_HUMAN]	11.11	1	3	3	10	1.0344	9	14.4768	1.36944	9	6.43894	2.17931	9	6.96097	1.1751	9	5.72181	0.829038	9	2.85815	1.94422	9	12.1931	1.32479	9	4.785	1	9	0	24.1259	11.11	4	10	297	34.3407	9.71533
Q7Z7H8	39S ribosomal protein L10, mitochondrial OS=Homo sapiens GN=MRPL10 PE=1 SV=3 - [RM10_HUMAN]	11.11	1	2	2	6	0.707542	3	5.34167	1.07843	3	3.89238	1.67459	3	8.60121	0.691526	3	14.0772	0.852285	3	11.2912	1.29527	3	9.83938	1.06089	3	1.00764	1	3	0	23.1113	11.11	4	6	261	29.2637	9.5835
P61009	Signal peptidase complex subunit 3 OS=Homo sapiens GN=SPCS3 PE=1 SV=1 - [SPCS3_HUMAN]	11.11	1	2	2	13	0.860361	9	21.1057	1.08733	9	5.63027	1.58812	9	12.0129	1.14005	9	8.80085	1.5474	9	5.57202	0.865438	9	7.45439	0.967381	9	11.4374	1	9	0	40.6006	11.11	4	13	180	20.3005	8.6167
Q14061	Cytochrome c oxidase copper chaperone OS=Homo sapiens GN=COX17 PE=1 SV=2 - [COX17_HUMAN]	11.11	1	1	1	1	2.11125	1		0.362736	1		0.627136	1		1.02602	1		0.618416	1		0.230536	1		0.131033	1		1	1		2.77365	11.11	1	1	63	6.91038	7.23975
Q9H8H3	Methyltransferase-like protein 7A OS=Homo sapiens GN=METTL7A PE=1 SV=1 - [MET7A_HUMAN]	11.07	1	2	2	9	0.631593	8	33.1024	1.42372	8	3.98776	0.413348	8	19.6514	0.978448	8	7.33356	1.19821	8	31.5063	2.14422	8	17.484	2.18587	8	20.2454	1	8	0	27.9861	11.07	3	9	244	28.3006	8.38232
Q9BYF1	Angiotensin-converting enzyme 2 OS=Homo sapiens GN=ACE2 PE=1 SV=2 - [ACE2_HUMAN]	11.06	2	5	5	34	7.77968	12	36.3591	0.68487	12	40.6276	1.27947	12	71.5997	0.294703	12	166.166	0.409095	12	92.7436	0.271478	12	298.426	1.67083	12	34.5899	1	12	0	144.867	11.06	10	34	805	92.4039	5.5415
P20340	Ras-related protein Rab-6A OS=Homo sapiens GN=RAB6A PE=1 SV=3 - [RAB6A_HUMAN]	11.06	2	2	2	11	1.36279	7	12.081	0.833576	7	22.6944	1.87322	7	25.1077	1.2152	7	6.53811	1.51922	7	16.8244	0.804859	7	8.3723	1.18261	7	5.13786	1	7	0	28.8669	11.06	4	11	208	23.5779	5.5415
Q99832	T-complex protein 1 subunit eta OS=Homo sapiens GN=CCT7 PE=1 SV=2 - [TCPH_HUMAN]	11.05	1	6	6	17	0.746711	11	49.486	0.862789	11	20.4582	1.76257	11	17.3667	0.677651	11	51.778	0.514674	11	81.9797	1.56914	11	26.6996	0.77924	11	26.9951	1	11	0	58.4942	11.05	9	17	543	59.3289	7.6499
O60683	Peroxisome biogenesis factor 10 OS=Homo sapiens GN=PEX10 PE=1 SV=1 - [PEX10_HUMAN]	11.04	2	2	2	2	1.03083	2	4.91978	1.6681	2	24.4463	0.867913	2	89.0597	0.743389	2	63.9216	1.77844	2	16.4212	1.13187	2	23.8826	0.749631	2	39.0814	1	2	0	7.64287	11.04	2	2	326	37.0456	9.99365
P22090	40S ribosomal protein S4, Y isoform 1 OS=Homo sapiens GN=RPS4Y1 PE=2 SV=2 - [RS4Y1_HUMAN]	11.03	1	1	3	7	0.216045	1		0.200586	1		5.29349	1		2.42334	1		2.44287	1		0.183449	1		0.138946	1		1	1		21.8372	11.03	6	7	263	29.437	10.2427
Q8TD47	40S ribosomal protein S4, Y isoform 2 OS=Homo sapiens GN=RPS4Y2 PE=1 SV=3 - [RS4Y2_HUMAN]	11.03	1	0	3	9																									27.2331	11.03	6	9	263	29.2769	10.0815
P50395	Rab GDP dissociation inhibitor beta OS=Homo sapiens GN=GDI2 PE=1 SV=2 - [GDIB_HUMAN]	11.01	1	4	4	11	1.24016	7	23.3462	0.875447	7	26.2694	1.38023	7	18.2409	1.35067	7	24.0494	1.31294	7	17.2409	1.25874	7	56.439	0.686379	7	12.7748	1	7	0	43.1871	11.01	5	11	445	50.6309	6.46826
Q9HBH5	Retinol dehydrogenase 14 OS=Homo sapiens GN=RDH14 PE=1 SV=1 - [RDH14_HUMAN]	11.01	1	3	3	9	0.958907	6	11.6242	1.42708	6	12.5752	0.472908	6	5.81089	0.877541	6	7.15767	1.42397	6	5.6604	1.03262	6	15.3375	1.16504	6	6.33219	1	6	0	27.837	11.01	6	9	336	36.8414	8.79248
P02741-2	Isoform 2 of C-reactive protein OS=Homo sapiens GN=CRP - [CRP_HUMAN]	10.99	2	1	1	2	0.509518	1		0.450961	1		0.651551	1		0.999169	1		6.56614	1		0.242948	1		0.436336	1		1	1		5.96424	10.99	2	2	91	10.4084	9.17334
P84095	Rho-related GTP-binding protein RhoG OS=Homo sapiens GN=RHOG PE=1 SV=1 - [RHOG_HUMAN]	10.99	1	2	2	3	1.02527	3	1.86477	1.07184	3	9.31904	0.648356	3	27.6056	0.997138	3	1.01816	1.38833	3	0.829342	0.999879	3	5.48925	0.820679	3	5.5633	1	3	0	11.4959	10.99	2	3	191	21.2949	8.11865
O75477	Erlin-1 OS=Homo sapiens GN=ERLIN1 PE=1 SV=1 - [ERLN1_HUMAN]	10.98	1	2	4	15	0.877233	5	4.77389	1.80393	5	2.91586	0.890049	5	17.3499	0.607412	5	5.34446	1.56993	5	9.64494	1.19246	5	21.1214	0.998966	5	13.0849	1	5	0	48.9796	10.98	5	15	346	38.9014	7.86963
Q9UKY4-2	Isoform 2 of Protein O-mannosyl-transferase 2 OS=Homo sapiens GN=POMT2 - [POMT2_HUMAN]	10.98	2	1	1	4	0.809102	2	3.33483	1.59453	2	10.3202	0.586008	2	11.4194	0.437133	2	0.904807	1.23638	2	7.01642	2.12022	2	2.59079	1.75647	2	0.113952	1	2	0	11.878	10.98	2	4	82	8.89371	11.5317
O14949	Cytochrome b-c1 complex subunit 8 OS=Homo sapiens GN=UQCRQ PE=1 SV=4 - [QCR8_HUMAN]	10.98	1	1	1	1	0.644513	1		0.70099	1		0.345198	1		1.49182	1		1.37181	1		1.03321	1		0.69898	1		1	1		3.55973	10.98	1	1	82	9.90012	10.0815
P35579	Myosin-9 OS=Homo sapiens GN=MYH9 PE=1 SV=4 - [MYH9_HUMAN]	10.97	2	19	21	56	0.710907	35	30.2174	1.12533	35	29.3827	0.625423	35	16.7561	1.00963	35	17.9159	1.15377	35	18.7159	1.03376	35	22.0318	0.814945	35	12.6175	1	35	0	172.635	10.97	34	56	1960	226.392	5.60498
P05166	Propionyl-CoA carboxylase beta chain, mitochondrial OS=Homo sapiens GN=PCCB PE=1 SV=3 - [PCCB_HUMAN]	10.95	1	4	4	10	0.661412	4	8.80446	1.02233	4	3.31825	2.93434	4	12.333	1.42353	4	1.38023	0.52108	4	9.73182	1.40642	4	2.01839	0.449239	4	4.54193	1	4	0	39.6525	10.95	8	10	539	58.1788	7.63525
P48449	Lanosterol synthase OS=Homo sapiens GN=LSS PE=1 SV=1 - [ERG7_HUMAN]	10.93	1	7	7	25	1.7369	16	13.2119	1.65856	16	12.6676	0.737073	16	15.8552	0.592431	16	15.8496	0.825749	16	17.9184	0.480522	16	16.9977	2.87525	16	16.4189	1	16	0	85.3496	10.93	13	25	732	83.2551	6.60986
Q8N4L2	Transmembrane protein 55A OS=Homo sapiens GN=TMEM55A PE=2 SV=1 - [TM55A_HUMAN]	10.89	1	1	1	1	0.788788	1		1.5805	1		2.11813	1		1.57312	1		1.23099	1		1.60547	1		2.15482	1		1	1		2.47473	10.89	1	1	257	28.0623	8.67529
P02654	Apolipoprotein C-I OS=Homo sapiens GN=APOC1 PE=1 SV=1 - [APOC1_HUMAN]	10.84	1	1	1	8	0.308683	4	11.377	1.86828	4	4.74195	0.302404	4	10.4275	4.00798	4	4.2583	2.141	4	1.53403	0.169484	4	11.2016	0.120142	4	10.3405	1	4	0	27.1567	10.84	2	8	83	9.32609	8.47021
P51153	Ras-related protein Rab-13 OS=Homo sapiens GN=RAB13 PE=1 SV=1 - [RAB13_HUMAN]	10.84	1	2	2	3	1.72218	2	6.86557	0.796037	2	26.2008	0.892135	2	71.6486	0.72767	2	13.8955	0.755951	2	12.3962	1.73334	2	9.38459	1.55971	2	7.67468	1	2	0	11.6677	10.84	3	3	203	22.7597	9.18799
Q9NWU5-2	Isoform 2 of 39S ribosomal protein L22, mitochondrial OS=Homo sapiens GN=MRPL22 - [RM22_HUMAN]	10.83	2	1	1	2	0.57444	1		0.862101	1		1.64321	1		0.682993	1		0.624407	1		1.15646	1		1.10122	1		1	1		4.09861	10.83	2	2	120	13.7252	9.46631
Q7KZF4	Staphylococcal nuclease domain-containing protein 1 OS=Homo sapiens GN=SND1 PE=1 SV=1 - [SND1_HUMAN]	10.77	1	9	9	34	1.25208	21	25.3593	1.11643	21	20.9645	1.72506	21	12.117	1.02946	21	7.85501	0.727099	21	11.8164	1.66661	21	9.53499	1.4647	21	5.31942	1	21	0	123.058	10.77	16	34	910	101.934	7.1665
P62244	40S ribosomal protein S15a OS=Homo sapiens GN=RPS15A PE=1 SV=2 - [RS15A_HUMAN]	10.77	1	1	1	5	0.825569	3	16.6771	0.849188	3	22.3195	1.25176	3	32.5144	0.894954	3	4.79464	0.549808	3	18.4865	2.5586	3	11.2411	1.30899	3	11.6085	1	3	0	21.1952	10.77	1	5	130	14.83	10.1255
Q14254	Flotillin-2 OS=Homo sapiens GN=FLOT2 PE=1 SV=2 - [FLOT2_HUMAN]	10.75	1	4	4	16	0.562426	9	9.39401	1.07041	9	18.8353	0.48523	9	30.6839	0.531426	9	8.25551	2.35973	9	26.7022	0.846036	9	12.2652	0.677012	9	6.38245	1	9	0	56.9106	10.75	7	16	428	47.0347	5.24951
P69849	Nodal modulator 3 OS=Homo sapiens GN=NOMO3 PE=2 SV=2 - [NOMO3_HUMAN]	10.72	4	8	8	38	1.22995	16	17.1354	0.930608	16	21.1797	1.25784	16	16.7005	0.486153	16	39.7548	0.999735	16	23.2567	1.85719	16	27.9935	2.311	16	11.5278	1	16	0	142.193	10.72	16	38	1222	134.049	5.66846
Q03135	Caveolin-1 OS=Homo sapiens GN=CAV1 PE=1 SV=4 - [CAV1_HUMAN]	10.67	3	3	3	5	0.712205	4	77.0041	0.567839	4	25.0103	0.649966	4	18.4075	1.01946	4	47.2808	2.71341	4	66.4717	0.491426	4	154.634	0.419399	4	97.2214	1	4	0	11.9797	10.67	4	5	178	20.4585	6.02393
Q9Y6N5	Sulfide:quinone oxidoreductase, mitochondrial OS=Homo sapiens GN=SQRDL PE=1 SV=1 - [SQRD_HUMAN]	10.67	1	4	4	10	1.34198	6	25.406	1.02137	6	7.01821	0.749812	6	12.2549	0.98646	6	10.6287	1.26838	6	16.5856	1.63303	6	21.504	0.49242	6	10.9708	1	6	0	39.0332	10.67	7	10	450	49.9289	9.11475
Q9Y224	UPF0568 protein C14orf166 OS=Homo sapiens GN=C14orf166 PE=1 SV=1 - [CN166_HUMAN]	10.66	1	3	3	5	1.11761	4	34.1456	0.947833	4	3.59374	1.26741	4	23.3264	1.19605	4	3.42617	0.452488	4	14.3848	0.903661	4	24.681	0.680153	4	24.7575	1	4	0	9.33897	10.66	4	5	244	28.0507	6.65381
P08238	Heat shock protein HSP 90-beta OS=Homo sapiens GN=HSP90AB1 PE=1 SV=4 - [HS90B_HUMAN]	10.64	5	3	6	35	1.61471	10	9.05169	0.805225	10	10.3405	1.12684	10	8.0359	0.657609	10	13.6093	0.723153	10	11.0756	0.876716	10	3.93893	1.65817	10	2.88739	1	10	0	122.054	10.64	11	35	724	83.2121	5.03369
O75915	PRA1 family protein 3 OS=Homo sapiens GN=ARL6IP5 PE=1 SV=1 - [PRAF3_HUMAN]	10.64	1	1	1	1	0.419424	1		0.686977	1		1.31617	1		0.800065	1		0.792591	1		1.35626	1		0.825538	1		1	1		4.03369	10.64	1	1	188	21.6004	9.77393
Q9NWV4	UPF0587 protein C1orf123 OS=Homo sapiens GN=C1orf123 PE=1 SV=1 - [CA123_HUMAN]	10.63	1	1	1	1	0.869069	1		0.546069	1		0.608625	1		1.68654	1		0.725088	1		0.279711	1		0.256834	1		1	1		3.33778	10.63	1	1	160	18.0368	5.0083
Q6UW02	Cytochrome P450 20A1 OS=Homo sapiens GN=CYP20A1 PE=1 SV=1 - [CP20A_HUMAN]	10.61	1	4	4	7	1.08513	4	30.292	1.50545	4	28.5	0.995045	4	53.5146	1.0911	4	24.2271	1.53096	4	10.8044	0.932904	4	50.5432	1.09848	4	18.103	1	4	0	24.8969	10.61	7	7	462	52.399	6.21436
P50991	T-complex protein 1 subunit delta OS=Homo sapiens GN=CCT4 PE=1 SV=4 - [TCPD_HUMAN]	10.58	1	5	5	13	0.925243	9	15.2986	1.02313	9	10.2361	1.68535	9	25.3187	0.762255	9	17.2169	0.761555	9	38.3183	1.6534	9	12.7734	0.797458	9	12.3461	1	9	0	37.5609	10.58	8	13	539	57.8878	7.82568
P50990	T-complex protein 1 subunit theta OS=Homo sapiens GN=CCT8 PE=1 SV=4 - [TCPQ_HUMAN]	10.58	1	5	5	20	0.978686	12	33.0632	1.09676	12	17.7757	1.43971	12	6.00861	0.791776	12	12.0717	0.836057	12	27.9651	1.86491	12	6.83746	1.02768	12	11.6888	1	12	0	66.3902	10.58	9	20	548	59.5825	5.60498
Q9UHR4	Brain-specific angiogenesis inhibitor 1-associated protein 2-like protein 1 OS=Homo sapiens GN=BAIAP2L1 PE=1 SV=2 - [BI2L1_HUMAN]	10.57	1	4	4	11	7.64374	6	14.3089	0.697888	6	36.6116	1.28958	6	39.2962	0.270086	6	24.7148	0.346143	6	42.9642	0.388501	6	26.3858	0.894761	6	16.6388	1	6	0	38.6278	10.57	7	11	511	56.8471	8.67529
Q13445	Transmembrane emp24 domain-containing protein 1 OS=Homo sapiens GN=TMED1 PE=1 SV=1 - [TMED1_HUMAN]	10.57	1	3	3	13	0.552277	10	21.4773	0.86132	10	12.3952	2.38	10	16.2476	1.60755	10	10.6532	1.0202	10	21.9667	1.25395	10	13.3406	1.30512	10	8.42749	1	10	0	44.8021	10.57	4	13	227	25.1897	4.4751
Q92764	Keratin, type I cuticular Ha5 OS=Homo sapiens GN=KRT35 PE=2 SV=5 - [KRT35_HUMAN]	10.55	11	0	5	21																									63.941	10.55	8	21	455	50.3285	4.90674
O76013-2	Isoform 2 of Keratin, type I cuticular Ha6 OS=Homo sapiens GN=KRT36 - [KRT36_HUMAN]	10.55	14	1	5	26	0.265822	8	38.5888	0.425615	8	54.9615	0.258803	8	66.4405	9.67552	8	18.4682	1.11432	8	4.27604	0.0865914	8	62.3239	0.165014	8	29.4745	1	8	0	69.1329	10.55	8	26	417	47.4546	4.80518
Q15631	Translin OS=Homo sapiens GN=TSN PE=1 SV=1 - [TSN_HUMAN]	10.53	1	2	2	2	0.863863	2	20.9406	0.868	2	16.0427	0.747423	2	3.64141	1.1219	2	20.7373	0.783547	2	11.9087	1.10322	2	2.40733	1.28254	2	15.3827	1	2	0	7.58974	10.53	2	2	228	26.1668	6.44287
P07602	Proactivator polypeptide OS=Homo sapiens GN=PSAP PE=1 SV=2 - [SAP_HUMAN]	10.5	3	5	5	39	0.739179	26	28.0473	0.950272	26	18.8183	1.03768	26	18.1682	3.81311	26	27.3268	1.48519	26	11.212	0.969309	26	14.8594	0.5487	26	20.0556	1	26	0	124.958	10.5	9	39	524	58.0739	5.17334
P23786	Carnitine O-palmitoyltransferase 2, mitochondrial OS=Homo sapiens GN=CPT2 PE=1 SV=2 - [CPT2_HUMAN]	10.49	1	7	7	14	1.30689	12	24.46	0.774978	12	21.1585	1.41411	12	28.4251	0.750543	12	16.9009	0.881204	12	22.12	1.57765	12	10.8994	1.05062	12	12.5445	1	12	0	40.7088	10.49	9	14	658	73.7304	8.17725
Q14532	Keratin, type I cuticular Ha2 OS=Homo sapiens GN=KRT32 PE=1 SV=3 - [K1H2_HUMAN]	10.49	14	0	5	19																									55.8179	10.49	9	19	448	50.3102	4.84326
Q5T653	39S ribosomal protein L2, mitochondrial OS=Homo sapiens GN=MRPL2 PE=1 SV=2 - [RM02_HUMAN]	10.49	1	2	2	5	0.463564	5	9.01764	0.731562	5	12.2422	1.65299	5	15.785	0.716119	5	3.77201	0.651196	5	8.58811	1.17547	5	18.8862	1.68765	5	10.5487	1	5	0	15.5656	10.49	2	5	305	33.2797	11.2974
P30273	High affinity immunoglobulin epsilon receptor subunit gamma OS=Homo sapiens GN=FCER1G PE=1 SV=1 - [FCERG_HUMAN]	10.47	1	1	1	1	0.726681	1		1.01303	1		0.384411	1		1.62479	1		2.72919	1		0.862734	1		0.210618	1		1	1		3.04475	10.47	1	1	86	9.66128	7.12256
Q9NVH1-3	Isoform 3 of DnaJ homolog subfamily C member 11 OS=Homo sapiens GN=DNAJC11 - [DJC11_HUMAN]	10.45	3	5	5	12	1.58789	9	14.7141	1.03978	9	6.16269	0.623543	9	24.4957	0.551358	9	17.9498	1.35607	9	19.9771	0.807672	9	28.3485	1.05889	9	15.4955	1	9	0	41.11	10.45	8	12	507	57.1615	7.53271
Q15363	Transmembrane emp24 domain-containing protein 2 OS=Homo sapiens GN=TMED2 PE=1 SV=1 - [TMED2_HUMAN]	10.45	1	2	2	4	1.23733	4	38.1643	0.785212	4	17.8916	3.1165	4	53.1005	1.12719	4	57.5023	1.31231	4	6.2819	1.54654	4	26.0491	1.09514	4	9.71472	1	4	0	4.885	10.45	2	4	201	22.7464	5.17334
P05387	60S acidic ribosomal protein P2 OS=Homo sapiens GN=RPLP2 PE=1 SV=1 - [RLA2_HUMAN]	10.43	1	1	1	2	1.03317	1		1.15764	1		1.92917	1		1.99234	1		0.75981	1		1.421	1		0.873584	1		1	1		8.08206	10.43	2	2	115	11.6578	4.53857
P60468	Protein transport protein Sec61 subunit beta OS=Homo sapiens GN=SEC61B PE=1 SV=2 - [SC61B_HUMAN]	10.42	1	1	1	7	0.897328	5	5.27617	0.9408	5	4.77469	1.11659	5	10.2358	0.928401	5	4.02381	1.08321	5	5.8551	1.26524	5	11.9213	1.50551	5	3.75847	1	5	0	21.0877	10.42	2	7	96	9.9681	11.561
P21964-2	Isoform Soluble of Catechol O-methyltransferase OS=Homo sapiens GN=COMT - [COMT_HUMAN]	10.41	2	2	2	18	0.671685	10	32.5199	1.56917	10	7.26886	0.39896	10	14.3353	1.19901	10	20.7225	1.35788	10	26.0936	0.822357	10	14.1386	1.36919	10	11.3381	1	10	0	68.9902	10.41	4	18	221	24.4334	5.32568
P61163	Alpha-centractin OS=Homo sapiens GN=ACTR1A PE=1 SV=1 - [ACTZ_HUMAN]	10.37	1	2	2	6	1.47178	3	6.31297	0.785895	3	12.3518	1.35756	3	15.2786	1.15385	3	6.68818	0.730382	3	42.793	1.49244	3	6.04366	0.652082	3	1.86908	1	3	0	23.7853	10.37	3	6	376	42.5869	6.63916
Q8N5K1	CDGSH iron-sulfur domain-containing protein 2 OS=Homo sapiens GN=CISD2 PE=1 SV=1 - [CISD2_HUMAN]	10.37	1	1	1	2	0.579963	1		0.857734	1		1.65714	1		1.73659	1		0.803602	1		2.39305	1		1.86818	1		1	1		8.45177	10.37	2	2	135	15.2685	9.61279
Q16134	Electron transfer flavoprotein-ubiquinone oxidoreductase, mitochondrial OS=Homo sapiens GN=ETFDH PE=1 SV=2 - [ETFD_HUMAN]	10.37	1	4	4	21	0.979547	12	42.7191	1.04253	12	13.6432	1.16257	12	18.9729	1.1034	12	15.5684	0.883205	12	38.3566	1.63679	12	27.347	0.85937	12	20.9593	1	12	0	87.6274	10.37	8	21	617	68.4519	7.54736
P18621	60S ribosomal protein L17 OS=Homo sapiens GN=RPL17 PE=1 SV=3 - [RL17_HUMAN]	10.33	1	2	2	14	1.12733	11	25.6083	1.16462	11	10.5352	1.63818	11	10.8679	1.03884	11	24.3572	1.03574	11	18.7671	1.4702	11	10.1146	1.1466	11	14.205	1	11	0	35.7078	10.33	4	14	184	21.3833	10.1694
Q13277-2	Isoform B of Syntaxin-3 OS=Homo sapiens GN=STX3 - [STX3_HUMAN]	10.32	2	3	3	5	1.39731	4	3.39353	0.894328	4	14.2721	0.592638	4	9.93969	1.18863	4	2.80104	1.10565	4	5.94997	0.495717	4	17.3187	0.330843	4	12.354	1	4	0	11.9652	10.32	3	5	252	28.8422	5.22412
Q12792-4	Isoform 4 of Twinfilin-1 OS=Homo sapiens GN=TWF1 - [TWF1_HUMAN]	10.32	3	2	2	3	2.33574	3	5.30611	0.997228	3	10.6301	1.64884	3	5.45491	1.01802	3	0.359651	0.927529	3	16.3958	0.773596	3	4.50744	1.83025	3	4.08399	1	3	0	10.4607	10.32	2	3	252	28.805	7.62061
Q9H1C7	UPF0467 protein C5orf32 OS=Homo sapiens GN=C5orf32 PE=2 SV=1 - [CE032_HUMAN]	10.31	1	1	1	5	2.39952	3	18.4207	1.07165	3	5.09548	0.817448	3	12.2571	1.50455	3	7.19932	1.512	3	5.26735	0.774453	3	8.2255	0.391376	3	12.0678	1	3	0	18.1021	10.31	2	5	97	10.6238	4.32275
P50151	Guanine nucleotide-binding protein G(I)/G(S)/G(O) subunit gamma-10 OS=Homo sapiens GN=GNG10 PE=1 SV=1 - [GBG10_HUMAN]	10.29	1	1	1	4	0.605542	3	6.79545	0.946544	3	8.31595	0.735646	3	11.1764	1.41167	3	5.7689	1.18884	3	2.21392	0.679396	3	1.99105	0.479992	3	8.55512	1	3	0	10.1758	10.29	2	4	68	7.20068	7.85498
O60262	Guanine nucleotide-binding protein G(I)/G(S)/G(O) subunit gamma-7 OS=Homo sapiens GN=GNG7 PE=1 SV=1 - [GBG7_HUMAN]	10.29	1	1	1	2	1.71243	1		0.878054	1		0.74679	1		1.05644	1		0.705229	1		0.390417	1		0.293393	1		1	1		5.33257	10.29	2	2	68	7.51696	8.51416
Q53GQ0	Estradiol 17-beta-dehydrogenase 12 OS=Homo sapiens GN=HSD17B12 PE=1 SV=2 - [DHB12_HUMAN]	10.26	1	3	3	15	0.620084	13	37.9881	1.26707	13	20.0598	0.894085	13	19.1882	0.978283	13	20.2267	1.4886	13	43.9968	0.809083	13	19.4845	2.11162	13	28.7483	1	13	0	51.7448	10.26	5	15	312	34.3022	9.31982
O14979-3	Isoform 3 of Heterogeneous nuclear ribonucleoprotein D-like OS=Homo sapiens GN=HNRPDL - [HNRDL_HUMAN]	10.25	3	2	3	20	0.727949	4	17.9965	1.44011	4	3.68333	3.14915	4	12.3404	1.13443	4	10.2029	0.630775	4	13.9285	0.997831	4	5.10944	1.06655	4	3.01199	1	4	0	56.4422	10.25	5	20	244	27.1746	8.646
Q4V9L6	Transmembrane protein 119 OS=Homo sapiens GN=TMEM119 PE=2 SV=1 - [TM119_HUMAN]	10.25	1	3	3	7	0.639256	3	31.2872	0.715486	3	8.08251	0.456915	3	59.2652	0.587497	3	45.6916	10.3197	3	44.6762	0.210377	3	27.1294	0.132269	3	4.25118	1	3	0	18.1435	10.25	5	7	283	29.1847	4.57666
Q9P2E9-3	Isoform 2 of Ribosome-binding protein 1 OS=Homo sapiens GN=RRBP1 - [RRBP1_HUMAN]	10.24	3	9	9	22	3.59291	16	28.0934	0.916155	16	10.455	0.758264	16	25.6939	1.07657	16	10.2182	0.812292	16	19.2108	0.662837	16	19.3671	1.86401	16	29.8807	1	16	0	77.5282	10.24	12	22	977	108.565	5.50342
Q9NU23	LYR motif-containing protein 2 OS=Homo sapiens GN=LYRM2 PE=1 SV=1 - [LYRM2_HUMAN]	10.23	1	1	1	2	2.24137	1		0.421571	1		4.38508	1		1.08182	1		0.576471	1		0.386766	1		1.11868	1		1	1		5.03856	10.23	2	2	88	10.4426	10.4624
Q6IPR1	LYR motif-containing protein 5 OS=Homo sapiens GN=LYRM5 PE=2 SV=1 - [LYRM5_HUMAN]	10.23	1	1	1	3	0.947162	3	11.1622	0.250214	3	2.40362	0.91454	3	2.53343	0.735793	3	6.29988	0.259529	3	2.36193	0.0835796	3	13.4672	0.129533	3	26.6292	1	3	0	11.382	10.23	1	3	88	10.5977	9.87646
Q96ER9	Coiled-coil domain-containing protein 51 OS=Homo sapiens GN=CCDC51 PE=1 SV=2 - [CCD51_HUMAN]	10.22	2	4	4	10	0.491594	7	37.7291	0.689371	7	12.0152	0.559799	7	26.1788	0.846593	7	20.8101	0.876864	7	25.3579	0.697832	7	32.6309	0.492259	7	35.9741	1	7	0	37.0651	10.22	6	10	411	45.7828	8.19189
Q7L5N7-2	Isoform 2 of Lysophosphatidylcholine acyltransferase 2 OS=Homo sapiens GN=LPCAT2 - [PCAT2_HUMAN]	10.22	2	2	2	6	1.88126	4	12.3844	0.800035	4	7.4406	0.461757	4	5.09563	0.634923	4	12.5747	0.867394	4	7.68678	0.950459	4	8.78576	1.51178	4	7.22138	1	4	0	19.6469	10.22	4	6	274	30.8755	4.81787
P27348	14-3-3 protein theta OS=Homo sapiens GN=YWHAQ PE=1 SV=1 - [1433T_HUMAN]	10.2	5	1	3	17	0.606257	1		0.556642	1		0.818039	1		0.735233	1		0.901537	1		0.989436	1		1.22	1		1	1		47.6976	10.2	5	17	245	27.7468	4.77979
Q9H3U5-4	Isoform 4 of Major facilitator superfamily domain-containing protein 1 OS=Homo sapiens GN=MFSD1 - [MFSD1_HUMAN]	10.2	3	1	1	1																									0	10.2	1	1	392	43.3486	8.11865
P62745	Rho-related GTP-binding protein RhoB OS=Homo sapiens GN=RHOB PE=1 SV=1 - [RHOB_HUMAN]	10.2	1	2	2	5	2.56131	4	5.96749	0.842368	4	2.93219	1.02149	4	4.62043	0.866487	4	3.60865	0.89883	4	4.50855	1.14568	4	1.95686	1.68439	4	1.16927	1	4	0	12.1373	10.2	3	5	196	22.1091	5.23682
O94760	N(G),N(G)-dimethylarginine dimethylaminohydrolase 1 OS=Homo sapiens GN=DDAH1 PE=1 SV=3 - [DDAH1_HUMAN]	10.18	1	2	2	6	1.62377	4	7.74957	1.04411	4	4.8062	0.436865	4	15.2055	3.40771	4	12.9863	1.39596	4	5.13313	1.16718	4	9.52539	0.19251	4	42.8027	1	4	0	18.3167	10.18	4	6	285	31.1019	5.80811
Q9GZX9-2	Isoform 2 of Twisted gastrulation protein homolog 1 OS=Homo sapiens GN=TWSG1 - [TWSG1_HUMAN]	10.14	2	1	1	1	1.3689	1		0.953317	1		0.971914	1		0.871086	1		1.08879	1		1.02226	1		3.17668	1		1	1		4.73007	10.14	1	1	148	16.7976	5.61768
P30499	HLA class I histocompatibility antigen, Cw-1 alpha chain OS=Homo sapiens GN=HLA-C PE=2 SV=1 - [1C01_HUMAN]	10.11	17	2	3	14	0.481162	4	177.899	1.28587	4	63.8717	0.586386	4	47.5806	1.69826	4	53.5682	1.80547	4	60.4229	0.858414	4	16.691	0.736854	4	10.8009	1	4	0	45.8647	10.11	5	14	366	40.939	5.70654
P04264	Keratin, type II cytoskeletal 1 OS=Homo sapiens GN=KRT1 PE=1 SV=6 - [K2C1_HUMAN]	10.09	12	5	7	17	0.0773157	8	69.2296	1.4048	8	5.05351	0.404957	8	7.16337	0.313671	8	39.4224	1.0913	8	6.79848	0.588686	8	16.3031	0.637495	8	8.60106	1	8	0	49.1587	10.09	9	17	644	65.999	8.11865
Q00796	Sorbitol dehydrogenase OS=Homo sapiens GN=SORD PE=1 SV=4 - [DHSO_HUMAN]	10.08	1	3	3	6	1.29433	4	8.68814	0.692497	4	1.42806	1.52478	4	5.44481	1.50961	4	8.975	0.804549	4	0.490005	1.04055	4	7.6186	0.709203	4	11.987	1	4	0	17.862	10.08	4	6	357	38.2998	7.97217
A6NCN2	Keratin-81-like protein OS=Homo sapiens PE=2 SV=3 - [KT81L_HUMAN]	10.08	3	1	6	24	0.159272	3	4.93134	0.154852	3	6.72067	0.148355	3	0.140334	12.284	3	2.55244	1.2954	3	1.05301	0.0844443	3	12.2078	0.145034	3	39.778	1	3	0	71.9039	10.08	10	24	486	53.3752	6.354
Q9UL33-2	Isoform 2 of Trafficking protein particle complex subunit 2-like protein OS=Homo sapiens GN=TRAPPC2L - [TPC2L_HUMAN]	10.07	2	1	1	2	1.23485	1		0.96943	1		0.841231	1		0.735702	1		0.906451	1		1.20595	1		1.40936	1		1	1		7.79202	10.07	2	2	139	16.0479	6.771
P27695	DNA-(apurinic or apyrimidinic site) lyase OS=Homo sapiens GN=APEX1 PE=1 SV=2 - [APEX1_HUMAN]	10.06	1	2	2	4	0.530241	3	49.3994	1.11358	3	9.8398	0.903514	3	13.7557	1.85445	3	47.9269	0.979158	3	45.9166	1.01723	3	113.109	1.65018	3	8.79697	1	3	0	19.2305	10.06	3	4	318	35.5322	8.11865
Q9UNZ2-6	Isoform 4 of NSFL1 cofactor p47 OS=Homo sapiens GN=NSFL1C - [NSF1C_HUMAN]	10.04	4	2	2	11	1.43422	5	2.08938	0.747854	5	22.8653	0.556672	5	8.04471	1.82687	5	5.90032	1.04168	5	7.97708	0.281977	5	4.28426	0.647926	5	2.97653	1	5	0	46.8417	10.04	3	11	259	28.5047	9.37842
P16615-2	Isoform 2 of Sarcoplasmic/endoplasmic reticulum calcium ATPase 2 OS=Homo sapiens GN=ATP2A2 - [AT2A2_HUMAN]	10.03	7	7	9	27	0.498533	15	26.1954	1.00044	15	40.0493	0.899132	15	51.2289	0.609652	15	14.9024	1.2654	15	14.1855	2.13131	15	20.959	2.18463	15	10.8631	1	15	0	79.5822	10.03	14	27	997	109.62	5.36377
P13716	Delta-aminolevulinic acid dehydratase OS=Homo sapiens GN=ALAD PE=1 SV=1 - [HEM2_HUMAN]	10	2	2	2	4	0.391693	4	8.22976	1.06123	4	12.1197	0.547769	4	17.3352	3.46664	4	16.3023	0.886284	4	1.60028	0.825612	4	22.3595	0.425234	4	28.7755	1	4	0	22.1998	10	2	4	330	36.2714	6.78564
P05114	Non-histone chromosomal protein HMG-14 OS=Homo sapiens GN=HMGN1 PE=1 SV=3 - [HMGN1_HUMAN]	10	1	1	1	1	1.82096	1		1.39798	1		1.92695	1		1.61293	1		0.536811	1		0.35188	1		0.638868	1		1	1		2.45127	10	1	1	100	10.6526	9.59814
P51151	Ras-related protein Rab-9A OS=Homo sapiens GN=RAB9A PE=1 SV=1 - [RAB9A_HUMAN]	9.95	1	2	2	2	1.53115	2	32.4261	1.20951	2	16.1338	0.949554	2	16.0475	1.40235	2	13.3854	1.55728	2	42.6519	0.820118	2	23.795	0.766447	2	31.6433	1	2	0	6.32075	9.95	2	2	201	22.8232	5.46533
Q96EY1-2	Isoform 2 of DnaJ homolog subfamily A member 3, mitochondrial OS=Homo sapiens GN=DNAJA3 - [DNJA3_HUMAN]	9.93	2	4	4	8	0.967454	4	70.3269	0.468701	4	47.0622	3.09873	4	15.5761	0.762561	4	5.51957	0.308107	4	76.1018	1.05394	4	5.14565	0.927918	4	11.4821	1	4	0	30.2979	9.93	6	8	453	49.5802	9.39307
Q96DH6-3	Isoform 3 of RNA-binding protein Musashi homolog 2 OS=Homo sapiens GN=MSI2 - [MSI2H_HUMAN]	9.93	3	1	1	2	0.846766	1		1.10055	1		1.75017	1		1.25252	1		0.58425	1		2.55129	1		2.30231	1		1	1		7.18431	9.93	2	2	151	17.2264	7.37158
Q8N128	Protein FAM177A1 OS=Homo sapiens GN=FAM177A1 PE=1 SV=1 - [F177A_HUMAN]	9.86	2	2	2	5	1.00695	3	15.9476	0.991624	3	11.0343	1.15569	3	33.9503	1.83487	3	2.58953	1.13825	3	14.0947	1.29528	3	47.7149	1.8349	3	42.0517	1	3	0	17.2042	9.86	4	5	213	23.7424	4.44971
Q92841	Probable ATP-dependent RNA helicase DDX17 OS=Homo sapiens GN=DDX17 PE=1 SV=1 - [DDX17_HUMAN]	9.85	4	5	5	19	0.643038	16	26.4962	1.59847	16	6.48121	1.71769	16	21.5479	1.17803	16	8.034	0.834099	16	14.0242	0.938853	16	15.86	1.77141	16	16.1963	1	16	0	65.7863	9.85	7	19	650	72.326	8.5874
P61247	40S ribosomal protein S3a OS=Homo sapiens GN=RPS3A PE=1 SV=2 - [RS3A_HUMAN]	9.85	1	3	3	14	0.965757	10	16.9979	1.26181	10	14.9022	1.84948	10	8.8652	1.41281	10	12.1023	0.785935	10	15.9596	1.60004	10	8.95225	1.1075	10	4.12346	1	10	0	40.0809	9.85	6	14	264	29.9257	9.72998
Q9UJJ9	N-acetylglucosamine-1-phosphotransferase subunit gamma OS=Homo sapiens GN=GNPTG PE=1 SV=1 - [GNPTG_HUMAN]	9.84	1	2	2	2	1.43508	2	38.139	0.99352	2	32.1618	0.818481	2	54.0873	1.64811	2	7.91676	1.18941	2	34.3285	1.34692	2	11.2044	1.44481	2	6.43115	1	2	0	9.42381	9.84	2	2	305	33.9522	6.94678
P49675	Steroidogenic acute regulatory protein, mitochondrial OS=Homo sapiens GN=STAR PE=1 SV=2 - [STAR_HUMAN]	9.82	1	2	2	8	1.1639	6	15.8967	0.552098	6	49.501	1.89105	6	11.3885	0.559604	6	34.1351	0.473213	6	166.709	1.24429	6	7.37922	0.741431	6	25.1436	1	6	0	36.3207	9.82	4	8	285	31.8934	9.02686
Q8N2K0	Monoacylglycerol lipase ABHD12 OS=Homo sapiens GN=ABHD12 PE=2 SV=2 - [ABD12_HUMAN]	9.8	3	3	3	6	0.731531	4	10.4806	0.987411	4	6.80527	0.33357	4	20.1878	0.89766	4	8.83937	1.15937	4	19.0439	0.697767	4	9.78044	1.25774	4	3.1211	1	4	0	24.1422	9.8	5	6	398	45.0682	8.646
P49257	Protein ERGIC-53 OS=Homo sapiens GN=LMAN1 PE=1 SV=2 - [LMAN1_HUMAN]	9.8	1	4	4	10	0.810484	5	61.3318	0.527436	5	105.65	0.815847	5	37.3662	0.75399	5	58.7965	0.595459	5	205.002	1.90765	5	16.1186	3.5998	5	52.302	1	5	0	39.1447	9.8	5	10	510	57.513	6.771
Q9UL25	Ras-related protein Rab-21 OS=Homo sapiens GN=RAB21 PE=1 SV=3 - [RAB21_HUMAN]	9.78	1	3	3	8	1.25185	5	174.941	0.455873	5	34.8736	1.37704	5	22.1024	0.758503	5	110.633	0.7375	5	161.248	1.28237	5	98.7394	2.10033	5	78.214	1	5	0	26.7877	9.78	5	8	225	24.3323	7.94287
Q13011	Delta(3,5)-Delta(2,4)-dienoyl-CoA isomerase, mitochondrial OS=Homo sapiens GN=ECH1 PE=1 SV=2 - [ECH1_HUMAN]	9.76	1	3	3	12	0.738573	9	11.9396	0.614938	9	8.82005	4.23396	9	11.6876	1.58894	9	11.392	0.692266	9	22.586	1.61217	9	4.56077	0.551718	9	5.16534	1	9	0	43.8164	9.76	4	12	328	35.7934	8.00146
Q92896	Golgi apparatus protein 1 OS=Homo sapiens GN=GLG1 PE=1 SV=2 - [GSLG1_HUMAN]	9.75	2	11	11	45	1.06279	29	27.475	0.865069	29	19.7671	0.693928	29	30.9186	1.37418	29	13.4453	0.968168	29	21.3684	1.33976	29	28.1587	1.97591	29	15.1422	1	29	0	149.442	9.75	20	45	1179	134.464	6.90283
Q9H061	Transmembrane protein 126A OS=Homo sapiens GN=TMEM126A PE=1 SV=1 - [T126A_HUMAN]	9.74	1	2	2	8	1.78898	5	6.90603	1.10448	5	9.81477	0.579978	5	10.9664	1.62444	5	10.1088	1.35541	5	43.3848	0.289258	5	8.34515	0.619448	5	21.8893	1	5	0	27.7856	9.74	4	8	195	21.5135	9.26123
P02790	Hemopexin OS=Homo sapiens GN=HPX PE=1 SV=2 - [HEMO_HUMAN]	9.74	1	2	2	5	1.09571	4	41.5809	0.842857	4	21.1812	1.00477	4	21.376	2.03476	4	11.0027	1.47829	4	15.4082	0.963564	4	14.6601	0.593114	4	19.2268	1	4	0	30.4207	9.74	2	5	462	51.6433	7.02002
O75832	26S proteasome non-ATPase regulatory subunit 10 OS=Homo sapiens GN=PSMD10 PE=1 SV=1 - [PSD10_HUMAN]	9.73	1	1	1	2	1.1314	1		0.509321	1		0.503361	1		0.622454	1		0.438125	1		0.588599	1		0.376616	1		1	1		12.5879	9.73	2	2	226	24.4124	6.1001
Q9UBI6	Guanine nucleotide-binding protein G(I)/G(S)/G(O) subunit gamma-12 OS=Homo sapiens GN=GNG12 PE=1 SV=3 - [GBG12_HUMAN]	9.72	1	1	1	2	0.80241	1		1.04797	1		0.622187	1		2.16164	1		2.12016	1		1.12812	1		0.73943	1		1	1		5.83801	9.72	2	2	72	8.00117	8.96826
P09132	Signal recognition particle 19 kDa protein OS=Homo sapiens GN=SRP19 PE=1 SV=3 - [SRP19_HUMAN]	9.72	1	1	1	4	0.959989	2	1.50748	1.29813	2	3.46055	1.80555	2	16.6163	1.7727	2	20.0279	0.710093	2	35.1864	0.858873	2	5.07087	1.49752	2	15.7225	1	2	0	16.0679	9.72	2	4	144	16.1454	9.84717
P50213-2	Isoform 2 of Isocitrate dehydrogenase [NAD] subunit alpha, mitochondrial OS=Homo sapiens GN=IDH3A - [IDH3A_HUMAN]	9.72	2	3	3	12	1.52149	10	54.1514	0.631851	10	25.1039	4.01316	10	11.4367	0.694493	10	9.3271	0.509535	10	29.7176	0.616923	10	62.864	0.359229	10	39.4109	1	10	0	40.9575	9.72	3	12	288	31.3607	6.23975
P62805	Histone H4 OS=Homo sapiens GN=HIST1H4A PE=1 SV=2 - [H4_HUMAN]	9.71	1	1	1	75	1.11473	59	11.2192	1.80668	59	10.7585	2.99713	59	11.4042	1.24382	59	9.13127	1.04487	59	11.5892	0.670535	59	8.7373	1.16104	59	5.09259	1	59	0	236.737	9.71	2	75	103	11.3604	11.356
Q99623	Prohibitin-2 OS=Homo sapiens GN=PHB2 PE=1 SV=2 - [PHB2_HUMAN]	9.7	1	3	3	28	0.744219	17	5.72074	0.858212	17	3.49282	1.30385	17	20.0515	0.60072	17	4.72248	1.06222	17	7.87547	1.21877	17	6.27511	0.827084	17	4.27457	1	17	0	86.57	9.7	5	28	299	33.2759	9.83252
Q07812-6	Isoform Zeta of Apoptosis regulator BAX OS=Homo sapiens GN=BAX - [BAX_HUMAN]	9.65	6	1	1	4	0.955259	2	26.0303	0.855165	2	56.1864	1.12413	2	13.4865	1.5538	2	22.9468	1.06024	2	35.9761	0.930705	2	15.1122	1.53921	2	61.7333	1	2	0	13.5108	9.65	2	4	114	12.8787	8.1626
P10909-4	Isoform 4 of Clusterin OS=Homo sapiens GN=CLU - [CLUS_HUMAN]	9.62	5	4	4	14	0.350328	9	84.1831	0.290458	9	48.413	0.840242	9	54.5257	0.882645	9	22.223	0.329566	9	36.7506	0.532612	9	21.886	3.59712	9	13.8004	1	9	0	38.6857	9.62	7	14	416	48.7721	6.7124
Q9UHQ7	WW domain-binding protein 5 OS=Homo sapiens GN=WBP5 PE=2 SV=1 - [WPB5_HUMAN]	9.62	1	1	1	1	0.991491	1		1.00747	1		4.13753	1		1.33464	1		0.583357	1		1.4568	1		0.691526	1		1	1		3.41695	9.62	1	1	104	12.7413	5.42725
O95837	Guanine nucleotide-binding protein subunit alpha-14 OS=Homo sapiens GN=GNA14 PE=2 SV=1 - [GNA14_HUMAN]	9.58	3	0	3	4																									13.8487	9.58	4	4	355	41.5442	6.07471
Q9BRT3	Migration and invasion enhancer 1 OS=Homo sapiens GN=MIEN1 PE=1 SV=1 - [MIEN1_HUMAN]	9.57	1	1	1	4	0.647141	2	8.10081	0.473533	2	5.82808	0.749566	2	0.430662	0.982526	2	4.02031	0.497435	2	1.44892	0.819627	2	1.45683	0.371877	2	4.67727	1	2	0	16.0134	9.57	2	4	115	12.3952	4.37354
P09486	SPARC OS=Homo sapiens GN=SPARC PE=1 SV=1 - [SPRC_HUMAN]	9.57	1	2	2	11	0.895066	8	14.443	0.421392	8	49.7952	0.776819	8	21.5269	0.689906	8	20.8025	0.584499	8	1.99365	0.441853	8	25.2633	4.1024	8	15.2004	1	8	0	46.257	9.57	4	11	303	34.6097	4.84326
Q9NVI7-2	Isoform 2 of ATPase family AAA domain-containing protein 3A OS=Homo sapiens GN=ATAD3A - [ATD3A_HUMAN]	9.56	6	6	6	21	0.91517	18	15.5393	0.827731	18	11.6227	1.68717	18	13.3202	0.535453	18	17.4059	1.04758	18	31.2124	1.15167	18	17.4471	1.16153	18	11.5013	1	18	0	69.6412	9.56	8	21	586	66.1772	9.24658
P54136	Arginine--tRNA ligase, cytoplasmic OS=Homo sapiens GN=RARS PE=1 SV=2 - [SYRC_HUMAN]	9.55	2	7	7	22	1.26951	17	10.8371	0.940744	17	17.5198	1.77244	17	15.7921	0.85573	17	12.6499	0.541633	17	33.6385	1.85554	17	24.9345	0.929167	17	14.4492	1	17	0	62.4199	9.55	10	22	660	75.3309	6.68311
Q99735	Microsomal glutathione S-transferase 2 OS=Homo sapiens GN=MGST2 PE=1 SV=1 - [MGST2_HUMAN]	9.52	1	1	1	14	0.724305	11	15.6697	1.33843	11	13.1543	1.89139	11	10.4467	1.33173	11	11.4647	1.08744	11	6.4246	1.15059	11	10.0912	1.27774	11	12.6148	1	11	0	49.9672	9.52	2	14	147	16.6098	9.5542
Q00765	Receptor expression-enhancing protein 5 OS=Homo sapiens GN=REEP5 PE=1 SV=3 - [REEP5_HUMAN]	9.52	1	2	2	7	1.90043	5	24.9129	1.31185	5	9.39688	0.624373	5	27.9513	2.36325	5	28.4926	1.44428	5	2.22788	0.869896	5	18.2225	0.461897	5	16.0992	1	5	0	23.6141	9.52	4	7	189	21.479	8.104
Q9UEU0	Vesicle transport through interaction with t-SNAREs homolog 1B OS=Homo sapiens GN=VTI1B PE=1 SV=3 - [VTI1B_HUMAN]	9.48	1	2	2	10	1.01367	7	11.0265	0.798421	7	22.4784	0.692315	7	13.332	1.33598	7	5.11829	1.22942	7	9.64615	2.06928	7	26.0191	1.05824	7	12.5209	1	7	0	36.1287	9.48	4	10	232	26.6719	9.0415
Q9BZE1	39S ribosomal protein L37, mitochondrial OS=Homo sapiens GN=MRPL37 PE=1 SV=2 - [RM37_HUMAN]	9.46	1	4	4	13	0.497602	7	20.1724	0.946587	7	4.63375	1.25801	7	8.36978	0.70467	7	2.10288	0.713608	7	11.299	1.22995	7	4.71705	1.17257	7	4.65025	1	7	0	40.825	9.46	8	13	423	48.0871	8.5874
P36542-2	Isoform Heart of ATP synthase subunit gamma, mitochondrial OS=Homo sapiens GN=ATP5C1 - [ATPG_HUMAN]	9.43	2	3	3	13	1.11742	12	31.4466	0.346055	12	69.0417	4.63202	12	44.8441	0.636234	12	32.7846	0.475631	12	39.8971	1.27448	12	35.8384	0.726433	12	36.4192	1	12	0	29.5718	9.43	5	13	297	32.8602	9.30518
Q96CT7	Coiled-coil domain-containing protein 124 OS=Homo sapiens GN=CCDC124 PE=1 SV=1 - [CC124_HUMAN]	9.42	1	2	2	3	2.11619	2	40.3778	0.925488	2	29.5085	1.5662	2	18.4681	1.39255	2	47.7885	1.03718	2	75.9188	0.97663	2	14.9322	1.51994	2	36.7454	1	2	0	9.79128	9.42	3	3	223	25.8196	9.53955
P25685	DnaJ homolog subfamily B member 1 OS=Homo sapiens GN=DNAJB1 PE=1 SV=4 - [DNJB1_HUMAN]	9.41	1	3	3	10	1.09496	7	21.2906	0.557742	7	28.1348	1.75316	7	11.4961	0.965877	7	14.8967	0.393191	7	25.0653	1.00458	7	12.1831	2.03139	7	12.7219	1	7	0	35.2591	9.41	5	10	340	38.0204	8.63135
P01743	Ig heavy chain V-I region HG3 OS=Homo sapiens PE=4 SV=1 - [HV102_HUMAN]	9.4	1	1	1	3	0.720944	2	8.87125	0.939212	2	20.1178	2.20224	2	24.1223	1.64334	2	21.4767	0.96124	2	2.20366	1.03789	2	13.3684	0.422333	2	15.3573	1	2	0	11.1876	9.4	2	3	117	12.9373	8.92432
Q15404	Ras suppressor protein 1 OS=Homo sapiens GN=RSU1 PE=1 SV=3 - [RSU1_HUMAN]	9.39	1	2	2	4	0.834069	3	11.1993	0.936026	3	22.8013	0.584963	3	70.6881	1.39834	3	8.27903	1.32106	3	22.2703	0.622122	3	11.0031	0.422374	3	35.6677	1	3	0	10.9994	9.39	3	4	277	31.5207	8.646
P24539	ATP synthase subunit b, mitochondrial OS=Homo sapiens GN=ATP5F1 PE=1 SV=2 - [AT5F1_HUMAN]	9.38	1	3	3	37	0.822563	29	9.73069	0.491969	29	14.9025	2.28452	29	10.9366	1.54799	29	13.7875	0.80339	29	11.0871	0.977195	29	18.7206	0.685116	29	16.0828	1	29	0	101.853	9.38	5	37	256	28.8903	9.36377
P09601	Heme oxygenase 1 OS=Homo sapiens GN=HMOX1 PE=1 SV=1 - [HMOX1_HUMAN]	9.38	1	2	2	7	0.57346	4	8.36713	0.809481	4	11.7056	1.96255	4	3.58709	1.22189	4	12.9649	2.81962	4	13.3602	0.69218	4	9.12316	0.489446	4	1.04996	1	4	0	26.0347	9.38	3	7	288	32.798	8.25049
Q02878	60S ribosomal protein L6 OS=Homo sapiens GN=RPL6 PE=1 SV=3 - [RL6_HUMAN]	9.38	1	3	3	15	0.887099	11	30.7098	1.42441	11	4.04803	2.58317	11	11.9344	0.878967	11	8.56459	0.944622	11	18.0108	1.82554	11	20.2009	1.37464	11	22.2561	1	11	0	34.5578	9.38	6	15	288	32.7076	10.5796
Q13310-2	Isoform 2 of Polyadenylate-binding protein 4 OS=Homo sapiens GN=PABPC4 - [PABP4_HUMAN]	9.35	2	1	5	12	0.986026	2	2.35027	1.25966	2	0.102063	2.09422	2	7.17062	0.732154	2	11.3255	0.631508	2	12.2198	1.56886	2	1.91231	1.52762	2	15.1803	1	2	0	36.293	9.35	8	12	631	69.5348	9.5249
Q13217	DnaJ homolog subfamily C member 3 OS=Homo sapiens GN=DNAJC3 PE=1 SV=1 - [DNJC3_HUMAN]	9.33	1	4	4	6	0.633529	5	35.8242	1.05712	5	22.9247	1.35181	5	15.0687	1.65718	5	1.20742	1.50809	5	20.8916	1.12629	5	13.9215	0.755142	5	5.97164	1	5	0	19.0808	9.33	5	6	504	57.5442	6.15088
Q16873	Leukotriene C4 synthase OS=Homo sapiens GN=LTC4S PE=1 SV=1 - [LTC4S_HUMAN]	9.33	1	1	1	2	0.220355	1		1.45314	1		0.144666	1		1.7412	1		2.28724	1		0.68312	1		0.145755	1		1	1		8.11125	9.33	2	2	150	16.5561	10.1841
Q8WUW1	Protein BRICK1 OS=Homo sapiens GN=BRK1 PE=1 SV=1 - [BRK1_HUMAN]	9.33	2	1	1	1	2.74098	1		0.960254	1		0.684328	1		1.41839	1		1.14719	1		0.503434	1		0.525904	1		1	1		2.83438	9.33	1	1	75	8.73946	5.45264
O43390	Heterogeneous nuclear ribonucleoprotein R OS=Homo sapiens GN=HNRNPR PE=1 SV=1 - [HNRPR_HUMAN]	9.32	2	3	5	16	1.08832	4	37.1278	1.64857	4	4.4116	2.23584	4	13.4825	1.39447	4	9.83606	0.711074	4	8.22419	1.15313	4	22.9135	0.992314	4	9.23631	1	4	0	46.3277	9.32	7	16	633	70.8993	8.1333
P62070	Ras-related protein R-Ras2 OS=Homo sapiens GN=RRAS2 PE=1 SV=1 - [RRAS2_HUMAN]	9.31	1	2	2	3	0.958372	3	6.19038	1.50823	3	0.657356	0.61939	3	2.70181	1.39312	3	6.44599	1.4986	3	2.02658	0.781284	3	0.153109	0.765192	3	1.29402	1	3	0	10.4264	9.31	2	3	204	23.3847	6.01123
P10606	Cytochrome c oxidase subunit 5B, mitochondrial OS=Homo sapiens GN=COX5B PE=1 SV=2 - [COX5B_HUMAN]	9.3	1	1	1	2	0.32256	1		0.762215	1		0.438049	1		1.97109	1		1.0939	1		0.571166	1		0.419035	1		1	1		5.15016	9.3	2	2	129	13.6869	8.80713
O15212	Prefoldin subunit 6 OS=Homo sapiens GN=PFDN6 PE=1 SV=1 - [PFD6_HUMAN]	9.3	1	1	1	1	1.69998	1		0.616909	1		1.88836	1		1.54831	1		0.738662	1		0.485066	1		0.619727	1		1	1		3.77372	9.3	1	1	129	14.5738	8.88037
P62263	40S ribosomal protein S14 OS=Homo sapiens GN=RPS14 PE=1 SV=3 - [RS14_HUMAN]	9.27	1	1	1	6	0.339739	5	63.6978	0.592952	5	70.4075	3.60803	5	21.3024	0.314385	5	10.4971	0.86034	5	38.4675	3.62126	5	12.8686	1.91698	5	3.74668	1	5	0	23.5982	9.27	2	6	151	16.2625	10.0522
P05093	Steroid 17-alpha-hydroxylase/17,20 lyase OS=Homo sapiens GN=CYP17A1 PE=1 SV=1 - [CP17A_HUMAN]	9.25	1	4	4	43	1.01223	19	28.6413	2.09424	19	46.4144	0.530316	19	122.218	0.774866	19	40.0613	0.847124	19	49.2481	2.98097	19	39.2521	0.555779	19	44.4973	1	19	0	156.148	9.25	7	43	508	57.3342	8.57275
P98172	Ephrin-B1 OS=Homo sapiens GN=EFNB1 PE=1 SV=1 - [EFNB1_HUMAN]	9.25	1	1	1	1																									4.72489	9.25	1	1	346	37.9825	8.93896
P10109	Adrenodoxin, mitochondrial OS=Homo sapiens GN=FDX1 PE=1 SV=1 - [ADX_HUMAN]	9.24	1	2	2	13	1.47748	11	22.3418	0.347104	11	18.4086	1.33061	11	11.0759	2.15598	11	20.2541	0.493689	11	33.4081	0.510281	11	14.2928	0.721175	11	19.1943	1	11	0	28.86	9.24	4	13	184	19.3806	5.8335
P62314	Small nuclear ribonucleoprotein Sm D1 OS=Homo sapiens GN=SNRPD1 PE=1 SV=1 - [SMD1_HUMAN]	9.24	1	1	1	2	1.28082	1		1.1279	1		2.12719	1		1.46357	1		0.96854	1		1.01039	1		1.11611	1		1	1		7.13518	9.24	2	2	119	13.2734	11.561
P09104	Gamma-enolase OS=Homo sapiens GN=ENO2 PE=1 SV=3 - [ENOG_HUMAN]	9.22	7	2	3	6	1.02053	1		0.615835	1		0.635258	1		1.17015	1		0.70409	1		0.599743	1		1.35756	1		1	1		22.5411	9.22	4	6	434	47.239	5.03369
P15531	Nucleoside diphosphate kinase A OS=Homo sapiens GN=NME1 PE=1 SV=1 - [NDKA_HUMAN]	9.21	2	1	1	2	0.904068	1		0.897849	1		1.25939	1		1.68376	1		2.16644	1		1.10302	1		0.922772	1		1	1		4.9842	9.21	2	2	152	17.1377	6.18896
Q01082	Spectrin beta chain, brain 1 OS=Homo sapiens GN=SPTBN1 PE=1 SV=2 - [SPTB2_HUMAN]	9.18	10	22	22	66	0.782965	47	21.6211	2.19522	47	13.4198	0.340421	47	37.2018	1.37403	47	14.8977	1.09808	47	18.8222	1.26853	47	28.0584	0.941332	47	15.9513	1	47	0	209.209	9.18	32	66	2364	274.439	5.56689
O95433	Activator of 90 kDa heat shock protein ATPase homolog 1 OS=Homo sapiens GN=AHSA1 PE=1 SV=1 - [AHSA1_HUMAN]	9.17	1	3	3	18	1.03164	11	12.9324	1.22424	11	12.1741	0.760649	11	11.8546	0.727854	11	10.4375	1.23553	11	11.0998	1.14671	11	33.3401	1.97679	11	29.463	1	11	0	57.444	9.17	6	18	338	38.2503	5.52881
Q16853	Membrane primary amine oxidase OS=Homo sapiens GN=AOC3 PE=1 SV=3 - [AOC3_HUMAN]	9.17	1	3	3	13	0.714885	8	51.182	0.807777	8	42.0721	0.966684	8	80.2723	1.86103	8	77.9955	1.50998	8	20.0748	1.12569	8	50.4647	1.0194	8	53.6824	1	8	0	59.0743	9.17	5	13	763	84.5683	6.52197
Q9Y3A6	Transmembrane emp24 domain-containing protein 5 OS=Homo sapiens GN=TMED5 PE=1 SV=1 - [TMED5_HUMAN]	9.17	1	2	2	6	1.07874	4	21.4395	1.16563	4	9.47083	1.03944	4	6.32588	2.54188	4	13.4225	2.18945	4	12.6318	0.616698	4	6.97755	0.315261	4	27.624	1	4	0	19.6604	9.17	4	6	229	25.9882	4.84326
Q7Z7H5-3	Isoform 3 of Transmembrane emp24 domain-containing protein 4 OS=Homo sapiens GN=TMED4 - [TMED4_HUMAN]	9.14	3	2	2	8	0.964757	6	9.90871	0.795932	6	6.89659	1.66491	6	9.90136	1.10527	6	15.3657	0.878844	6	20.1666	2.03614	6	10.4099	1.19903	6	11.4486	1	6	0	29.1353	9.14	3	8	186	20.7676	6.87354
Q9UHQ4	B-cell receptor-associated protein 29 OS=Homo sapiens GN=BCAP29 PE=1 SV=2 - [BAP29_HUMAN]	9.13	1	3	3	6	0.855796	3	30.5491	1.24849	3	6.86618	0.76764	3	16.3157	0.858121	3	12.7509	1.16948	3	4.5121	1.45326	3	3.31163	1.61115	3	12.7169	1	3	0	15.5085	9.13	5	6	241	28.3022	9.53955
O15228	Dihydroxyacetone phosphate acyltransferase OS=Homo sapiens GN=GNPAT PE=1 SV=1 - [GNPAT_HUMAN]	9.12	1	5	5	7	2.33872	5	57.5111	1.02215	5	29.7381	0.838932	5	3.65638	0.349373	5	2.48798	1.29718	5	9.81535	1.6932	5	8.35186	1.35336	5	23.7136	1	5	0	25.967	9.12	7	7	680	77.138	6.56592
P52907	F-actin-capping protein subunit alpha-1 OS=Homo sapiens GN=CAPZA1 PE=1 SV=3 - [CAZA1_HUMAN]	9.09	1	2	2	6	1.01749	5	4.12291	0.567653	5	36.1518	1.07749	5	11.998	1.46567	5	3.30774	0.83119	5	15.5677	1.24785	5	18.3778	0.739025	5	18.8782	1	5	0	20.8532	9.09	3	6	286	32.9023	5.69385
Q8WVC6-2	Isoform 2 of Dephospho-CoA kinase domain-containing protein OS=Homo sapiens GN=DCAKD - [DCAKD_HUMAN]	9.09	2	1	1	2	0.515047	1		2.1714	1		0.261433	1		1.37111	1		1.77392	1		0.806927	1		0.338408	1		1	1		7.19	9.09	2	2	132	14.9179	9.64209
P18077	60S ribosomal protein L35a OS=Homo sapiens GN=RPL35A PE=1 SV=2 - [RL35A_HUMAN]	9.09	1	2	2	3	0.223533	3	146.506	0.310937	3	11.8774	2.56151	3	1.55077	0.126647	3	42.401	0.293683	3	39.435	6.78279	3	3.94438	2.16648	3	17.968	1	3	0	8.13022	9.09	2	3	110	12.5298	11.063
Q8NHG7	Small VCP/p97-interacting protein OS=Homo sapiens GN=SVIP PE=2 SV=1 - [SVIP_HUMAN]	9.09	1	1	1	2	1.53736	2	13.9673	0.819136	2	13.4987	0.532286	2	12.6727	1.01428	2	9.86291	1.80632	2	2.89607	0.258653	2	8.06695	0.232824	2	11.0035	1	2	0	5.27804	9.09	1	2	77	8.43742	8.90967
P25325	3-mercaptopyruvate sulfurtransferase OS=Homo sapiens GN=MPST PE=1 SV=3 - [THTM_HUMAN]	9.09	1	2	2	4	1.08363	4	7.78562	0.840494	4	1.68677	0.498876	4	32.7161	1.79616	4	1.86231	0.7602	4	6.34221	0.343307	4	9.03799	0.960187	4	2.30252	1	4	0	15.1827	9.09	2	4	297	33.1576	6.59521
P36957	Dihydrolipoyllysine-residue succinyltransferase component of 2-oxoglutarate dehydrogenase complex, mitochondrial OS=Homo sapiens GN=DLST PE=1 SV=4 - [ODO2_HUMAN]	9.05	1	4	4	26	1.08629	15	13.4134	0.896454	15	13.0007	2.89436	15	23.1862	1.66691	15	18.2755	0.658736	15	22.2827	1.5577	15	12.2256	0.43117	15	10.8728	1	15	0	85.0237	9.05	8	26	453	48.7245	8.95361
Q00610-2	Isoform 2 of Clathrin heavy chain 1 OS=Homo sapiens GN=CLTC - [CLH1_HUMAN]	9.03	4	14	14	90	0.880399	63	23.6178	1.81735	63	17.6514	1.48793	63	20.895	0.851235	63	11.9195	0.851518	63	14.1232	1.87699	63	18.3729	1.05048	63	13.8615	1	63	0	298.114	9.03	24	90	1639	187.771	5.69385
O60925	Prefoldin subunit 1 OS=Homo sapiens GN=PFDN1 PE=1 SV=2 - [PFD1_HUMAN]	9.02	1	1	1	1	1.66341	1		0.654253	1		1.45301	1		1.80015	1		1.09907	1		0.500716	1		0.71277	1		1	1		3.81674	9.02	1	1	122	14.2015	6.81494
P02652	Apolipoprotein A-II OS=Homo sapiens GN=APOA2 PE=1 SV=1 - [APOA2_HUMAN]	9	1	1	1	3	0.244721	3	6.40984	1.14891	3	11.849	0.366105	3	3.00901	3.76277	3	0.0419206	0.937385	3	11.4913	0.762441	3	3.16078	0.260868	3	4.89925	1	3	0	9.65674	9	1	3	100	11.1679	6.62451
P00387-2	Isoform 2 of NADH-cytochrome b5 reductase 3 OS=Homo sapiens GN=CYB5R3 - [NB5R3_HUMAN]	8.99	2	2	2	32	0.960713	28	10.0847	1.68901	28	10.5862	0.353005	28	43.2433	1.22299	28	13.8027	1.71631	28	7.50936	0.712466	28	10.7211	0.830756	28	6.2706	1	28	0	105.3	8.99	3	32	278	31.6084	7.57666
P13667	Protein disulfide-isomerase A4 OS=Homo sapiens GN=PDIA4 PE=1 SV=2 - [PDIA4_HUMAN]	8.99	1	6	6	18	0.855104	11	12.6324	0.832944	11	8.70815	1.31642	11	9.84097	1.7366	11	10.7827	1.74669	11	9.42315	0.924691	11	7.08507	1.22902	11	4.02473	1	11	0	50.1019	8.99	11	18	645	72.887	5.07178
P25787	Proteasome subunit alpha type-2 OS=Homo sapiens GN=PSMA2 PE=1 SV=2 - [PSA2_HUMAN]	8.97	1	2	2	4	0.762874	3	18.3139	0.840185	3	22.9031	3.31199	3	17.7097	1.47389	3	6.29673	0.809071	3	4.71371	1.71613	3	6.5737	0.803939	3	3.22364	1	3	0	11.1366	8.97	3	4	234	25.8823	7.43018
Q9P2W9	Syntaxin-18 OS=Homo sapiens GN=STX18 PE=1 SV=1 - [STX18_HUMAN]	8.96	1	3	3	8	1.07773	7	15.8058	1.28233	7	13.7669	0.874618	7	13.2699	1.33749	7	6.90407	1.00171	7	15.5511	1.90646	7	14.7027	1.24664	7	9.95638	1	7	0	22.7602	8.96	4	8	335	38.6496	5.49072
Q01995	Transgelin OS=Homo sapiens GN=TAGLN PE=1 SV=4 - [TAGL_HUMAN]	8.96	1	2	2	6	0.131757	4	48.0126	0.450271	4	7.10863	0.439398	4	23.5971	3.40377	4	15.5644	1.50499	4	3.56205	0.723945	4	1.98501	0.187298	4	15.6089	1	4	0	17.1465	8.96	3	6	201	22.5964	8.83643
O95210	Starch-binding domain-containing protein 1 OS=Homo sapiens GN=STBD1 PE=1 SV=1 - [STBD1_HUMAN]	8.94	1	2	2	4	0.903484	3	22.2062	0.485522	3	26.2056	5.12475	3	9.59983	0.450165	3	41.5329	1.23146	3	10.1494	0.321509	3	7.12497	0.798049	3	16.1138	1	3	0	16.7581	8.94	3	4	358	38.983	5.73193
Q9BVT8	Transmembrane and ubiquitin-like domain-containing protein 1 OS=Homo sapiens GN=TMUB1 PE=1 SV=1 - [TMUB1_HUMAN]	8.94	1	2	2	6	1.11255	4	7.39786	1.04396	4	6.99494	1.52589	4	9.87128	1.15164	4	15.0189	0.96146	4	25.3053	1.35557	4	44.0778	1.32226	4	18.2104	1	4	0	21.3888	8.94	4	6	246	26.2446	5.71924
P59998	Actin-related protein 2/3 complex subunit 4 OS=Homo sapiens GN=ARPC4 PE=1 SV=3 - [ARPC4_HUMAN]	8.93	1	2	2	4	1.51978	4	4.84499	0.781837	4	5.41698	1.43351	4	12.8797	1.24168	4	7.21919	0.719029	4	4.76711	0.957945	4	8.71116	0.453748	4	8.07072	1	4	0	10.9457	8.93	2	4	168	19.6543	8.42627
Q7Z449-2	Isoform 2 of Cytochrome P450 2U1 OS=Homo sapiens GN=CYP2U1 - [CP2U1_HUMAN]	8.93	2	1	1	1	1.00621	1		1.38719	1		0.79376	1		0.654717	1		1.57673	1		1.33017	1		0.973733	1		1	1		6.03676	8.93	1	1	168	18.5662	11.1802
Q13488	V-type proton ATPase 116 kDa subunit a isoform 3 OS=Homo sapiens GN=TCIRG1 PE=1 SV=3 - [VPP3_HUMAN]	8.92	2	6	6	23	0.773093	14	20.69	1.02459	14	11.7623	0.140423	14	48.7765	0.535513	14	27.8639	0.938007	14	28.0973	1.98585	14	31.5665	0.521284	14	22.0027	1	14	0	83.5402	8.92	9	23	830	92.9084	7.12256
P02655	Apolipoprotein C-II OS=Homo sapiens GN=APOC2 PE=1 SV=1 - [APOC2_HUMAN]	8.91	1	1	1	4	0.196723	2	20.2193	1.37599	2	5.72644	0.359835	2	21.618	1.6285	2	1.09512	0.941372	2	7.0137	1.42813	2	1.9612	0.401032	2	12.8788	1	2	0	11.9684	8.91	2	4	101	11.2768	4.71631
P24752	Acetyl-CoA acetyltransferase, mitochondrial OS=Homo sapiens GN=ACAT1 PE=1 SV=1 - [THIL_HUMAN]	8.9	1	3	3	11	1.27571	9	33.047	0.740556	9	38.9988	1.78844	9	36.118	2.16882	9	16.4641	0.811861	9	38.3823	0.347785	9	20.4555	0.22435	9	50.61	1	9	0	39.1457	8.9	4	11	427	45.1706	8.85107
P05204	Non-histone chromosomal protein HMG-17 OS=Homo sapiens GN=HMGN2 PE=1 SV=3 - [HMGN2_HUMAN]	8.89	1	1	1	2	0.993631	1		0.924009	1		1.9499	1		1.37206	1		0.659312	1		0.527211	1		0.932577	1		1	1		5.50086	8.89	2	2	90	9.38706	9.99365
P06703	Protein S100-A6 OS=Homo sapiens GN=S100A6 PE=1 SV=1 - [S10A6_HUMAN]	8.89	1	1	1	15	0.14031	12	51.523	0.510092	12	12.6296	0.152269	12	43.8891	4.80014	12	8.09334	1.64462	12	4.97267	0.26069	12	15.5335	0.0772079	12	33.2184	1	12	0	46.1923	8.89	2	15	90	10.1733	5.47803
P62072	Mitochondrial import inner membrane translocase subunit Tim10 OS=Homo sapiens GN=TIMM10 PE=1 SV=1 - [TIM10_HUMAN]	8.89	1	1	1	4	0.730996	3	17.3572	0.507321	3	32.0985	1.75603	3	7.80526	1.90108	3	15.6728	0.691617	3	30.3127	0.342885	3	4.51284	0.748555	3	5.5267	1	3	0	12.0011	8.89	2	4	90	10.3259	6.29053
O43617	Trafficking protein particle complex subunit 3 OS=Homo sapiens GN=TRAPPC3 PE=1 SV=1 - [TPPC3_HUMAN]	8.89	1	2	2	3	0.968719	2	11.6004	0.835475	2	5.25453	1.08284	2	37.3994	1.51164	2	20.4098	0.76835	2	11.7651	0.78459	2	21.9913	0.908386	2	7.53745	1	2	0	8.26209	8.89	3	3	180	20.2611	4.95752
P09455	Retinol-binding protein 1 OS=Homo sapiens GN=RBP1 PE=1 SV=2 - [RET1_HUMAN]	8.89	1	1	1	2	1.27952	2	5.70192	0.358002	2	0.0531654	0.469698	2	0.877766	1.60408	2	5.04976	0.476328	2	17.7107	0.436692	2	0.554989	0.283191	2	6.65215	1	2	0	7.29001	8.89	1	2	135	15.8399	5.10986
Q9UQ80	Proliferation-associated protein 2G4 OS=Homo sapiens GN=PA2G4 PE=1 SV=3 - [PA2G4_HUMAN]	8.88	1	3	4	17	0.921663	8	13.0376	0.663314	8	14.9341	1.44372	8	24.4047	1.14021	8	20.3524	0.675133	8	3.65453	0.908114	8	7.86408	0.88708	8	2.62983	1	8	0	43.2447	8.88	7	17	394	43.7592	6.55127
P61158	Actin-related protein 3 OS=Homo sapiens GN=ACTR3 PE=1 SV=3 - [ARP3_HUMAN]	8.85	3	3	3	10	1.56313	6	51.5322	0.89183	6	13.0844	1.12264	6	16.9836	1.11846	6	26.561	0.90337	6	29.0402	0.642614	6	90.2985	0.44795	6	50.0657	1	6	0	32.8094	8.85	6	10	418	47.341	5.88428
P43243	Matrin-3 OS=Homo sapiens GN=MATR3 PE=1 SV=2 - [MATR3_HUMAN]	8.85	1	7	7	26	0.662965	22	23.408	1.19723	22	20.488	2.65647	22	17.8091	1.0122	22	12.5676	0.863149	22	17.8636	1.09774	22	18.316	1.60022	22	18.5786	1	22	0	82.2336	8.85	11	26	847	94.5648	6.25244
P50454	Serpin H1 OS=Homo sapiens GN=SERPINH1 PE=1 SV=2 - [SERPH_HUMAN]	8.85	1	3	3	12	1.57172	7	35.7543	0.983178	7	8.80011	1.7265	7	4.01051	0.992389	7	11.4052	1.03747	7	24.8377	0.600952	7	29.5037	1.6758	7	22.7849	1	7	0	51.622	8.85	5	12	418	46.4112	8.68994
P00915	Carbonic anhydrase 1 OS=Homo sapiens GN=CA1 PE=1 SV=2 - [CAH1_HUMAN]	8.81	1	2	2	12	0.0640746	8	30.2046	0.253045	8	18.6429	0.121237	8	17.5198	0.151337	8	26.3035	1.26111	8	4.90801	0.094779	8	30.5273	0.0569418	8	48.215	1	8	0	26.2191	8.81	3	12	261	28.8524	7.12256
Q14914	Prostaglandin reductase 1 OS=Homo sapiens GN=PTGR1 PE=1 SV=2 - [PTGR1_HUMAN]	8.81	1	2	2	4	0.800802	3	19.832	1.36334	3	1.33299	0.651512	3	30.7507	2.05367	3	20.9671	1.14449	3	21.6477	0.99424	3	16.4518	0.877363	3	0.583483	1	3	0	16.9334	8.81	3	4	329	35.8467	8.29443
P50225	Sulfotransferase 1A1 OS=Homo sapiens GN=SULT1A1 PE=1 SV=3 - [ST1A1_HUMAN]	8.81	2	1	1	1																									3.80844	8.81	1	1	295	34.1432	6.62451
P20073-2	Isoform 2 of Annexin A7 OS=Homo sapiens GN=ANXA7 - [ANXA7_HUMAN]	8.8	2	3	3	5	0.804116	3	14.4019	0.639403	3	26.6237	1.04483	3	76.0894	2.22073	3	0.367967	1.07593	3	13.3559	1.35075	3	1.70404	0.781935	3	12.1813	1	3	0	16.4649	8.8	5	5	466	50.2837	6.60986
O95782-2	Isoform B of AP-2 complex subunit alpha-1 OS=Homo sapiens GN=AP2A1 - [AP2A1_HUMAN]	8.8	5	7	7	31	1.19149	21	27.869	1.38485	21	23.1822	2.0463	21	23.9888	1.17443	21	19.2308	1.19617	21	28.1629	1.44001	21	19.5904	0.967604	21	15.4021	1	21	0	102.122	8.8	11	31	955	105.295	7.66455
O95202	LETM1 and EF-hand domain-containing protein 1, mitochondrial OS=Homo sapiens GN=LETM1 PE=1 SV=1 - [LETM1_HUMAN]	8.8	3	6	6	14	2.22312	10	24.4227	0.672566	10	33.8428	1.1227	10	54.1117	1.03484	10	14.9183	0.703064	10	40.9033	0.59076	10	118.156	0.382683	10	91.7503	1	10	0	37.0914	8.8	9	14	739	83.302	6.69775
O00764-3	Isoform 3 of Pyridoxal kinase OS=Homo sapiens GN=PDXK - [PDXK_HUMAN]	8.79	3	1	1	2																									7.19743	8.79	2	2	239	26.8098	6.53662
P04233-3	Isoform 3 of HLA class II histocompatibility antigen gamma chain OS=Homo sapiens GN=CD74 - [HG2A_HUMAN]	8.75	3	1	1	2	0.834614	1		0.26146	1		0.30982	1		1.53966	1		0.821127	1		0.525677	1		0.23835	1		1	1		5.48001	8.75	2	2	160	18.3164	10.272
P31942-3	Isoform 3 of Heterogeneous nuclear ribonucleoprotein H3 OS=Homo sapiens GN=HNRNPH3 - [HNRH3_HUMAN]	8.75	6	2	2	12	0.772372	9	23.61	1.35725	9	18.9309	2.17789	9	30.0306	0.866091	9	17.6636	0.622136	9	37.2928	1.77073	9	15.3876	1.52966	9	18.6457	1	9	0	46.3877	8.75	4	12	297	31.5054	7.31299
P08183	Multidrug resistance protein 1 OS=Homo sapiens GN=ABCB1 PE=1 SV=3 - [MDR1_HUMAN]	8.75	3	10	10	47	0.276244	29	52.4515	1.26962	29	18.0393	0.32406	29	45.3889	0.814045	29	19.3982	1.42906	29	15.0963	2.05124	29	21.3223	1.84881	29	12.4159	1	29	0	163.54	8.75	16	47	1280	141.389	8.99756
P62701	40S ribosomal protein S4, X isoform OS=Homo sapiens GN=RPS4X PE=1 SV=2 - [RS4X_HUMAN]	8.75	1	1	3	11	0.910495	4	2.71434	1.24579	4	2.00209	1.67983	4	5.20464	1.1385	4	2.72494	0.665048	4	4.95501	2.26221	4	4.86076	1.49329	4	4.13779	1	4	0	29.3211	8.75	5	11	263	29.5791	10.1548
Q09666	Neuroblast differentiation-associated protein AHNAK OS=Homo sapiens GN=AHNAK PE=1 SV=2 - [AHNK_HUMAN]	8.73	10	10	12	50	2.10986	16	14.213	0.909246	16	13.2918	0.33771	16	19.9782	2.80748	16	16.8612	1.8392	16	15.0935	1.26548	16	15.0029	0.507219	16	6.37014	1	16	0	91.2129	8.73	19	50	5890	628.699	6.15088
Q9BSA9	Transmembrane protein 175 OS=Homo sapiens GN=TMEM175 PE=1 SV=1 - [TM175_HUMAN]	8.73	2	2	2	3	0.490962	2	96.8408	0.730778	2	61.4092	0.950821	2	27.2145	0.686342	2	69.1306	0.707202	2	59.1479	4.06397	2	97.7126	1.13392	2	21.3702	1	2	0	15.3422	8.73	2	3	504	55.5783	7.66455
P04062-2	Isoform Short of Glucosylceramidase OS=Homo sapiens GN=GBA - [GLCM_HUMAN]	8.72	3	4	4	18	0.558874	11	22.6067	0.670133	11	11.2991	1.14401	11	13.0657	2.35906	11	14.8371	1.17991	11	4.74333	1.03032	11	10.2601	1.46618	11	14.3004	1	11	0	65.0299	8.72	7	18	516	57.4181	7.62061
P28066	Proteasome subunit alpha type-5 OS=Homo sapiens GN=PSMA5 PE=1 SV=3 - [PSA5_HUMAN]	8.71	1	2	2	5	0.514312	3	25.7793	0.386764	3	9.44993	3.41006	3	12.8346	1.62683	3	12.5689	0.479029	3	31.0865	1.97512	3	25.2096	0.862861	3	14.1659	1	3	0	13.3122	8.71	4	5	241	26.3942	4.79248
P15311	Ezrin OS=Homo sapiens GN=EZR PE=1 SV=4 - [EZRI_HUMAN]	8.7	3	6	6	15	1.39243	11	25.3185	0.949838	11	6.70871	0.834966	11	14.7908	2.72321	11	19.1414	1.10184	11	9.56643	0.864459	11	16.2848	0.606034	11	9.3889	1	11	0	40.3641	8.7	10	15	586	69.3697	6.26514
Q8NBQ5	Estradiol 17-beta-dehydrogenase 11 OS=Homo sapiens GN=HSD17B11 PE=1 SV=3 - [DHB11_HUMAN]	8.67	1	2	2	18	0.871656	13	13.401	2.0339	13	49.1282	0.497924	13	24.5462	0.904262	13	16.4366	1.88359	13	30.6814	1.81438	13	24.2082	1.12423	13	20.6194	1	13	0	50.5061	8.67	4	18	300	32.9147	9.0708
Q6NZI2-2	Isoform 2 of Polymerase I and transcript release factor OS=Homo sapiens GN=PTRF - [PTRF_HUMAN]	8.67	3	2	2	7	0.532119	4	32.5344	0.451604	4	6.21781	0.756223	4	7.00598	1.00866	4	5.22709	0.801342	4	21.1377	0.705614	4	5.37175	0.260988	4	30.0209	1	4	0	36.0299	8.67	3	7	300	33.3422	5.07178
Q969H8	UPF0556 protein C19orf10 OS=Homo sapiens GN=C19orf10 PE=1 SV=1 - [CS010_HUMAN]	8.67	1	2	2	2	2.9626	2	6.4737	1.41582	2	4.56893	0.895491	2	2.99586	2.75854	2	8.30082	1.97316	2	3.38572	0.315273	2	2.94465	0.520356	2	56.8818	1	2	0	5.08128	8.67	2	2	173	18.7833	6.68311
O00165-5	Isoform 5 of HCLS1-associated protein X-1 OS=Homo sapiens GN=HAX1 - [HAX1_HUMAN]	8.66	5	2	2	4	0.683466	4	28.5379	0.500863	4	16.6256	0.699591	4	7.95888	0.808623	4	7.69733	0.574677	4	20.1298	0.369794	4	19.1287	0.547393	4	4.78733	1	4	0	12.6408	8.66	2	4	231	26.0837	5.19873
Q8TED1	Probable glutathione peroxidase 8 OS=Homo sapiens GN=GPX8 PE=1 SV=2 - [GPX8_HUMAN]	8.61	1	2	2	12	2.0298	9	18.219	0.413196	9	23.6587	1.26699	9	15.0432	0.544864	9	17.6279	1.5152	9	32.3358	1.10353	9	21.2434	2.59995	9	4.49317	1	9	0	39.3078	8.61	4	12	209	23.8658	9.34912
O00217	NADH dehydrogenase [ubiquinone] iron-sulfur protein 8, mitochondrial OS=Homo sapiens GN=NDUFS8 PE=1 SV=1 - [NDUS8_HUMAN]	8.57	1	1	1	7	0.877268	4	0.899999	0.939303	4	3.37637	0.932296	4	62.8779	1.45305	4	18.1743	1.23121	4	125.901	1.09094	4	25.5028	0.823731	4	2.85402	1	4	0	30.2728	8.57	2	7	210	23.6896	6.34131
P31949	Protein S100-A11 OS=Homo sapiens GN=S100A11 PE=1 SV=2 - [S10AB_HUMAN]	8.57	1	1	1	7	1.691	5	10.2824	0.695471	5	2.40518	0.637682	5	13.6566	2.13857	5	9.37921	1.7314	5	4.87122	0.776981	5	5.11015	0.748999	5	2.22949	1	5	0	22.0201	8.57	2	7	105	11.7328	7.12256
Q04941	Proteolipid protein 2 OS=Homo sapiens GN=PLP2 PE=1 SV=1 - [PLP2_HUMAN]	8.55	1	1	1	5	0.441058	3	25.0828	0.573571	3	3.46852	1.21493	3	14.3122	1.33063	3	20.9722	0.800088	3	24.6045	1.49784	3	0.142283	0.793869	3	5.0938	1	3	0	14.3451	8.55	2	5	152	16.6797	7.23975
P31930	Cytochrome b-c1 complex subunit 1, mitochondrial OS=Homo sapiens GN=UQCRC1 PE=1 SV=3 - [QCR1_HUMAN]	8.54	1	3	3	26	0.67179	19	18.79	0.815683	19	8.41998	0.245273	19	75.0125	0.631142	19	18.676	1.03564	19	15.0493	1.38533	19	12.8695	0.760692	19	9.7868	1	19	0	90.2009	8.54	6	26	480	52.6124	6.3667
O75822	Eukaryotic translation initiation factor 3 subunit J OS=Homo sapiens GN=EIF3J PE=1 SV=2 - [EIF3J_HUMAN]	8.53	1	3	3	5	0.854346	3	7.71608	0.888449	3	3.31569	2.62993	3	2.56418	1.53419	3	13.5005	0.853217	3	10.1138	1.64911	3	13.2625	0.792974	3	1.93455	1	3	0	18.4888	8.53	4	5	258	29.0445	4.83057
O95168	NADH dehydrogenase [ubiquinone] 1 beta subcomplex subunit 4 OS=Homo sapiens GN=NDUFB4 PE=1 SV=3 - [NDUB4_HUMAN]	8.53	1	1	1	6	0.796992	3	35.6023	1.58641	3	2.7627	0.638956	3	23.8767	3.27724	3	19.6579	2.14127	3	4.22836	0.484426	3	4.05789	0.552745	3	33.0058	1	3	0	21.2103	8.53	2	6	129	15.1991	9.84717
P05388	60S acidic ribosomal protein P0 OS=Homo sapiens GN=RPLP0 PE=1 SV=1 - [RLA0_HUMAN]	8.52	2	2	2	14	0.791958	10	7.75982	1.24424	10	11.464	1.36601	10	13.6709	1.23186	10	8.3321	0.692237	10	15.4271	1.62934	10	11.0952	1.43246	10	8.43361	1	10	0	44.1551	8.52	4	14	317	34.2518	5.97314
Q9BUF5	Tubulin beta-6 chain OS=Homo sapiens GN=TUBB6 PE=1 SV=1 - [TBB6_HUMAN]	8.52	1	0	3	16																									59.6644	8.52	5	16	446	49.825	4.88135
P02774-2	Isoform 2 of Vitamin D-binding protein OS=Homo sapiens GN=GC - [VTDB_HUMAN]	8.52	2	2	2	5	0.525418	3	13.1869	0.534786	3	30.0737	0.616427	3	3.54915	1.22321	3	10.0108	0.74517	3	13.8276	0.386926	3	1.36014	0.309354	3	5.93625	1	3	0	18.4435	8.52	4	5	352	39.5164	5.26221
O15127	Secretory carrier-associated membrane protein 2 OS=Homo sapiens GN=SCAMP2 PE=1 SV=2 - [SCAM2_HUMAN]	8.51	1	3	3	13	0.479561	13	24.8967	1.45215	13	11.3004	1.0706	13	8.18748	1.10196	13	12.311	2.29127	13	15.0661	1.58143	13	12.8817	0.51241	13	9.95887	1	13	0	45.3762	8.51	3	13	329	36.6253	6.1001
Q5VT99	Leucine-rich repeat-containing protein 38 OS=Homo sapiens GN=LRRC38 PE=2 SV=1 - [LRC38_HUMAN]	8.5	1	2	2	6	0.705234	3	76.371	0.945153	3	12.8751	1.83656	3	2.27488	0.930403	3	64.3305	1.09093	3	8.41648	1.11114	3	69.2457	5.24926	3	3.97543	1	3	0	17.6081	8.5	4	6	294	32.0612	4.97021
Q3ZCQ8	Mitochondrial import inner membrane translocase subunit TIM50 OS=Homo sapiens GN=TIMM50 PE=1 SV=2 - [TIM50_HUMAN]	8.5	2	3	3	14	1.58094	9	7.59125	0.826651	9	4.32921	1.07426	9	3.58182	0.798414	9	6.95719	1.40841	9	5.79846	0.894985	9	4.58227	1.01088	9	7.26175	1	9	0	43.6313	8.5	5	14	353	39.6215	8.36768
P83881	60S ribosomal protein L36a OS=Homo sapiens GN=RPL36A PE=1 SV=2 - [RL36A_HUMAN]	8.49	2	1	1	5	1.11855	4	6.99092	1.34898	4	8.80139	2.48186	4	13.6048	0.717889	4	1.95167	0.903379	4	9.29554	2.14482	4	6.06667	1.63402	4	13.6743	1	4	0	12.896	8.49	2	5	106	12.4328	10.5796
P23919	Thymidylate kinase OS=Homo sapiens GN=DTYMK PE=1 SV=4 - [KTHY_HUMAN]	8.49	1	2	2	2	0.955702	2	7.68681	1.09735	2	11.3995	0.663258	2	26.4494	0.909274	2	16.9142	0.897034	2	37.8082	0.682023	2	26.2641	0.77221	2	14.7668	1	2	0	6.53153	8.49	2	2	212	23.8045	8.26514
P46783	40S ribosomal protein S10 OS=Homo sapiens GN=RPS10 PE=1 SV=1 - [RS10_HUMAN]	8.48	2	1	1	6	1.70591	3	25.8423	1.15449	3	39.3421	2.47879	3	10.4817	1.71223	3	2.36038	0.811996	3	1.71225	1.12172	3	12.1913	0.954615	3	2.15522	1	3	0	16.9541	8.48	2	6	165	18.8859	10.1548
Q9Y3B3	Transmembrane emp24 domain-containing protein 7 OS=Homo sapiens GN=TMED7 PE=1 SV=2 - [TMED7_HUMAN]	8.48	1	2	2	23	1.81487	19	13.8031	1.16443	19	6.97771	1.15875	19	6.01763	0.818647	19	8.92661	1.62162	19	11.9432	0.887415	19	10.0192	0.961118	19	6.71317	1	19	0	62.4533	8.48	3	23	224	25.1556	6.88818
Q99541	Perilipin-2 OS=Homo sapiens GN=PLIN2 PE=1 SV=2 - [PLIN2_HUMAN]	8.47	1	3	3	8	0.2259	4	96.2882	1.80823	4	16.2363	0.272764	4	24.6324	2.9126	4	19.1434	1.76267	4	2.75268	0.86452	4	3.9924	0.748606	4	7.74004	1	4	0	36.8917	8.47	5	8	437	48.0454	6.80029
O43493-2	Isoform TGN46 of Trans-Golgi network integral membrane protein 2 OS=Homo sapiens GN=TGOLN2 - [TGON2_HUMAN]	8.47	6	3	3	8	1.95434	4	9.1719	0.855535	4	34.0832	1.29176	4	2.0108	1.67688	4	9.58167	1.00229	4	17.3377	0.781639	4	8.01081	0.890555	4	12.4063	1	4	0	29.174	8.47	6	8	437	45.8525	5.63037
P35542	Serum amyloid A-4 protein OS=Homo sapiens GN=SAA4 PE=1 SV=2 - [SAA4_HUMAN]	8.46	1	1	1	6	0.242143	3	49.071	0.36939	3	26.3342	3.21627	3	1.6643	1.24915	3	4.08785	0.53047	3	9.55987	0.627248	3	9.71036	0.324095	3	14.8904	1	3	0	16.5063	8.46	2	6	130	14.7373	9.0708
Q86SZ2-2	Isoform 2 of Trafficking protein particle complex subunit 6B OS=Homo sapiens GN=TRAPPC6B - [TPC6B_HUMAN]	8.46	2	1	1	2	1.22813	1		0.980773	1		1.33048	1		1.61176	1		0.969352	1		1.03388	1		1.15193	1		1	1		5.14056	8.46	2	2	130	14.7515	8.1626
P26885	Peptidyl-prolyl cis-trans isomerase FKBP2 OS=Homo sapiens GN=FKBP2 PE=1 SV=2 - [FKBP2_HUMAN]	8.45	1	1	1	8	1.14248	6	9.09044	1.04823	6	7.24268	0.559563	6	12.4521	2.62066	6	10.2537	1.30899	6	7.21961	0.881372	6	8.58409	0.53488	6	9.23909	1	6	0	26.0219	8.45	2	8	142	15.6393	9.12939
P46940	Ras GTPase-activating-like protein IQGAP1 OS=Homo sapiens GN=IQGAP1 PE=1 SV=1 - [IQGA1_HUMAN]	8.45	2	11	11	37	1.09329	24	29.5326	1.72158	24	11.9501	0.654308	24	21.8426	1.33121	24	10.9867	1.30132	24	12.7835	1.25564	24	33.6954	0.86318	24	15.6459	1	24	0	138.86	8.45	18	37	1657	189.134	6.48096
O75251	NADH dehydrogenase [ubiquinone] iron-sulfur protein 7, mitochondrial OS=Homo sapiens GN=NDUFS7 PE=1 SV=3 - [NDUS7_HUMAN]	8.45	1	2	2	3	1.09145	2	20.481	1.49158	2	19.5539	1.32176	2	57.8439	1.20043	2	20.3743	1.29239	2	15.71	1.6214	2	21.6881	0.961343	2	17.3295	1	2	0	8.73892	8.45	3	3	213	23.5481	9.99365
Q9UH62	Armadillo repeat-containing X-linked protein 3 OS=Homo sapiens GN=ARMCX3 PE=1 SV=1 - [ARMX3_HUMAN]	8.44	1	3	3	8	4.20522	5	24.4503	0.830391	5	2.19786	1.07842	5	29.7718	0.742033	5	17.9764	0.930083	5	30.2881	0.811784	5	15.791	0.864347	5	12.3174	1	5	0	28.3816	8.44	5	8	379	42.4739	8.36768
Q9H4G4	Golgi-associated plant pathogenesis-related protein 1 OS=Homo sapiens GN=GLIPR2 PE=1 SV=3 - [GAPR1_HUMAN]	8.44	1	1	1	2	0.514278	2	19.2871	0.723246	2	21.2169	1.28693	2	139.366	1.18042	2	14.2901	1.10384	2	31.5056	0.470373	2	20.8699	0.50068	2	24.8816	1	2	0	7.81504	8.44	1	2	154	17.2075	9.40771
P39687	Acidic leucine-rich nuclear phosphoprotein 32 family member A OS=Homo sapiens GN=ANP32A PE=1 SV=1 - [AN32A_HUMAN]	8.43	3	2	2	6	1.07016	3	5.87116	0.597979	3	4.22827	1.45331	3	6.55816	1.7594	3	3.9135	0.938769	3	3.4502	0.799637	3	5.78195	0.543396	3	3.89421	1	3	0	18.3481	8.43	4	6	249	28.5683	4.09424
Q9BYD1	39S ribosomal protein L13, mitochondrial OS=Homo sapiens GN=MRPL13 PE=1 SV=1 - [RM13_HUMAN]	8.43	1	1	1	4	0.511596	2	36.0584	1.01438	2	1.8055	2.21949	2	5.05422	1.16987	2	2.5209	1.16544	2	5.84244	1.16733	2	0.657604	1.20705	2	5.39786	1	2	0	21.2719	8.43	2	4	178	20.6787	9.15869
P00367	Glutamate dehydrogenase 1, mitochondrial OS=Homo sapiens GN=GLUD1 PE=1 SV=2 - [DHE3_HUMAN]	8.42	2	5	5	13	0.490817	9	11.15	0.898875	9	41.6595	1.39143	9	38.7846	1.71977	9	21.0832	0.765866	9	25.9155	1.3604	9	25.2534	0.599943	9	34.193	1	9	0	36.0794	8.42	7	13	558	61.3592	7.79639
O95302	Peptidyl-prolyl cis-trans isomerase FKBP9 OS=Homo sapiens GN=FKBP9 PE=1 SV=2 - [FKBP9_HUMAN]	8.42	1	4	5	12	0.938527	9	17.1656	1.45359	9	14.0037	1.05807	9	24.8284	1.99862	9	14.4361	1.0041	9	5.28971	0.886339	9	17.8241	0.78993	9	9.27449	1	9	0	33.8404	8.42	7	12	570	63.0435	5.08447
Q9Y3D9	28S ribosomal protein S23, mitochondrial OS=Homo sapiens GN=MRPS23 PE=1 SV=2 - [RT23_HUMAN]	8.42	1	1	1	2	0.646604	1		0.994344	1		1.55038	1		1.17368	1		0.533093	1		0.854452	1		0.626948	1		1	1		8.63104	8.42	2	2	190	21.7573	8.89502
Q15006	Tetratricopeptide repeat protein 35 OS=Homo sapiens GN=TTC35 PE=1 SV=1 - [TTC35_HUMAN]	8.42	1	2	2	12	0.825314	7	25.6804	1.04324	7	12.7607	1.97509	7	4.09699	1.12632	7	6.2523	1.13349	7	7.94532	1.57397	7	7.32365	1.20892	7	10.035	1	7	0	40.8592	8.42	4	12	297	34.8114	6.56592
P10644	cAMP-dependent protein kinase type I-alpha regulatory subunit OS=Homo sapiens GN=PRKAR1A PE=1 SV=1 - [KAP0_HUMAN]	8.4	1	3	3	14	1.24325	10	30.1776	0.782788	10	12.0539	1.76832	10	15.811	1.02985	10	7.70444	0.679311	10	22.7133	0.67014	10	13.8882	1.07572	10	21.6515	1	10	0	53.0242	8.4	5	14	381	42.955	5.35107
O60256	Phosphoribosyl pyrophosphate synthase-associated protein 2 OS=Homo sapiens GN=PRPSAP2 PE=1 SV=1 - [KPRB_HUMAN]	8.4	1	2	2	3	0.691757	2	18.408	0.889826	2	5.73171	1.71507	2	0.0134762	0.971631	2	3.42902	0.969266	2	18.5421	1.15713	2	25.6754	0.934135	2	1.80846	1	2	0	11.1824	8.4	3	3	369	40.8994	7.44482
Q8TCC3-3	Isoform 3 of 39S ribosomal protein L30, mitochondrial OS=Homo sapiens GN=MRPL30 - [RM30_HUMAN]	8.4	3	1	1	1	0.785317	1		0.805966	1		1.30411	1		0.805698	1		0.792675	1		1.53645	1		1.17787	1		1	1		5.32035	8.4	1	1	131	15.1814	10.3159
P10620	Microsomal glutathione S-transferase 1 OS=Homo sapiens GN=MGST1 PE=1 SV=1 - [MGST1_HUMAN]	8.39	1	1	1	23	1.39322	19	9.82713	1.25418	19	9.78547	0.505133	19	23.0424	1.67954	19	8.66328	1.68314	19	12.2797	1.52242	19	10.4092	0.666569	19	7.15043	1	19	0	75.689	8.39	2	23	155	17.5872	9.39307
Q9UBS4	DnaJ homolog subfamily B member 11 OS=Homo sapiens GN=DNAJB11 PE=1 SV=1 - [DJB11_HUMAN]	8.38	1	3	3	12	1.21629	6	14.4026	1.09056	6	11.7733	1.22979	6	4.5251	1.68127	6	15.7788	1.48644	6	13.5352	0.420672	6	29.4485	0.850645	6	14.066	1	6	0	37.1932	8.38	6	12	358	40.4886	6.17627
Q9Y3E5	Peptidyl-tRNA hydrolase 2, mitochondrial OS=Homo sapiens GN=PTRH2 PE=1 SV=1 - [PTH2_HUMAN]	8.38	1	1	1	1																									4.00177	8.38	1	1	179	19.181	8.73389
O75431	Metaxin-2 OS=Homo sapiens GN=MTX2 PE=1 SV=1 - [MTX2_HUMAN]	8.37	1	2	2	8	1.62205	6	9.14626	0.544479	6	6.73749	0.550118	6	6.09047	1.23928	6	17.0182	0.77101	6	7.46105	0.712219	6	4.21693	0.827003	6	4.78379	1	6	0	30.8115	8.37	4	8	263	29.7441	6.29053
Q86VR2	Protein FAM134C OS=Homo sapiens GN=FAM134C PE=1 SV=1 - [F134C_HUMAN]	8.37	1	3	3	4	0.540384	4	11.3672	1.52708	4	5.10409	0.878775	4	11.5189	1.19784	4	9.74507	1.3037	4	11.1697	2.52322	4	21.4596	1.67998	4	20.559	1	4	0	15.283	8.37	3	4	466	51.3637	4.97021
O75521-2	Isoform 2 of Enoyl-CoA delta isomerase 2, mitochondrial OS=Homo sapiens GN=ECI2 - [ECI2_HUMAN]	8.36	2	2	2	5	3.72193	4	7.11334	0.794906	4	7.39671	2.77501	4	4.78679	1.16724	4	7.82261	0.747427	4	7.56779	0.933392	4	5.27062	0.970221	4	9.06208	1	4	0	19.8693	8.36	3	5	359	39.5844	8.646
Q9BTU6	Phosphatidylinositol 4-kinase type 2-alpha OS=Homo sapiens GN=PI4K2A PE=1 SV=1 - [P4K2A_HUMAN]	8.35	1	3	3	5	1.54538	3	3.45074	0.990173	3	9.84442	0.726481	3	37.3287	1.17834	3	14.5475	1.91006	3	7.54265	1.07098	3	26.897	1.05807	3	3.70661	1	3	0	18.021	8.35	5	5	479	53.9886	8.29443
Q4G0I0	Protein CCSMST1 OS=Homo sapiens GN=CCSMST1 PE=2 SV=1 - [CSMT1_HUMAN]	8.33	1	1	1	4	0.959169	2	0.277769	0.754777	2	5.42976	0.591318	2	5.12941	2.20703	2	5.56752	1.21884	2	17.6708	0.235682	2	10.8484	0.255462	2	16.9274	1	2	0	12.4585	8.33	2	4	132	14.9945	7.02002
P12104	Fatty acid-binding protein, intestinal OS=Homo sapiens GN=FABP2 PE=1 SV=2 - [FABPI_HUMAN]	8.33	1	1	1	3	0.276796	2	25.6384	0.247895	2	53.1962	10.8924	2	3.24815	0.688891	2	46.1009	0.409457	2	31.8929	0.107206	2	26.8252	0.178188	2	4.38304	1	2	0	9.14722	8.33	2	3	132	15.1978	7.23975
P28070	Proteasome subunit beta type-4 OS=Homo sapiens GN=PSMB4 PE=1 SV=4 - [PSB4_HUMAN]	8.33	1	1	1	3	0.7229	2	24.2173	0.486813	2	44.5533	2.26619	2	32.2338	0.827769	2	2.69148	0.782371	2	17.5281	3.07538	2	36.7812	1.02089	2	26.8491	1	2	0	18.0232	8.33	2	3	264	29.1855	5.97314
O75347	Tubulin-specific chaperone A OS=Homo sapiens GN=TBCA PE=1 SV=3 - [TBCA_HUMAN]	8.33	1	1	1	2	2.19126	1		0.643923	1		1.46814	1		1.52982	1		0.853427	1		0.668899	1		0.848445	1		1	1		6.80354	8.33	2	2	108	12.8467	5.2876
P63010	AP-2 complex subunit beta OS=Homo sapiens GN=AP2B1 PE=1 SV=1 - [AP2B1_HUMAN]	8.32	2	3	7	29	1.63897	6	40.3906	1.5169	6	29.9931	1.59459	6	28.6474	1.2804	6	12.9317	1.34273	6	16.762	0.883806	6	21.7829	0.685479	6	13.1123	1	6	0	91.8448	8.32	11	29	937	104.486	5.37646
P06748-2	Isoform 2 of Nucleophosmin OS=Homo sapiens GN=NPM1 - [NPM_HUMAN]	8.3	2	2	2	23	2.01333	16	24.6788	0.644695	16	12.8039	3.6005	16	18.1992	0.599502	16	15.9228	0.419711	16	31.2242	1.23366	16	16.2234	1.14855	16	14.2012	1	16	0	101.168	8.3	4	23	265	29.4462	4.61475
P20618	Proteasome subunit beta type-1 OS=Homo sapiens GN=PSMB1 PE=1 SV=2 - [PSB1_HUMAN]	8.3	1	3	3	17	0.879389	15	124.015	1.0351	15	18.7782	3.45579	15	26.28	1.27968	15	45.6622	0.833437	15	27.4191	1.58474	15	26.487	0.823488	15	17.0795	1	15	0	56.4074	8.3	5	17	241	26.4724	8.1333
Q15388	Mitochondrial import receptor subunit TOM20 homolog OS=Homo sapiens GN=TOMM20 PE=1 SV=1 - [TOM20_HUMAN]	8.28	1	2	2	14	0.930966	14	10.9247	0.701563	14	14.1589	0.692949	14	21.9672	1.70163	14	5.71087	0.98332	14	6.98486	0.455467	14	17.4605	0.849336	14	8.43071	1	14	0	38.0363	8.28	2	14	145	16.2877	8.60205
P09661	U2 small nuclear ribonucleoprotein A' OS=Homo sapiens GN=SNRPA1 PE=1 SV=2 - [RU2A_HUMAN]	8.24	1	2	2	5	0.544838	4	11.603	1.21391	4	10.4067	2.45141	4	5.15897	1.65939	4	10.3125	0.694781	4	7.4613	1.00987	4	17.2911	0.975397	4	9.17567	1	4	0	14.9085	8.24	3	5	255	28.3981	8.6167
P61960	Ubiquitin-fold modifier 1 OS=Homo sapiens GN=UFM1 PE=1 SV=1 - [UFM1_HUMAN]	8.24	2	1	1	1	1.3609	1		1.10409	1		0.940263	1		2.71804	1		1.11397	1		0.751049	1		0.523461	1		1	1		2.11708	8.24	1	1	85	9.11187	9.30518
P35241	Radixin OS=Homo sapiens GN=RDX PE=1 SV=1 - [RADI_HUMAN]	8.23	2	6	6	33	3.62321	22	16.8661	1.14197	22	14.0255	0.579059	22	19.9213	2.20536	22	7.76437	0.888258	22	20.9753	0.733997	22	33.8645	0.272871	22	22.0154	1	22	0	95.2459	8.23	11	33	583	68.5214	6.3667
P13645	Keratin, type I cytoskeletal 10 OS=Homo sapiens GN=KRT10 PE=1 SV=6 - [K1C10_HUMAN]	8.22	11	4	5	15	0.113541	5	16.0731	1.10853	5	11.5925	0.268496	5	1.66847	0.27625	5	4.90031	0.786085	5	17.819	0.713449	5	7.26277	0.616624	5	7.94745	1	5	0	45.9528	8.22	8	15	584	58.7917	5.21143
O14662-2	Isoform A of Syntaxin-16 OS=Homo sapiens GN=STX16 - [STX16_HUMAN]	8.22	3	2	2	3	0.845661	2	31.3214	1.07986	2	72.1695	0.812242	2	82.7762	1.6178	2	5.29991	1.28226	2	47.1535	1.02226	2	6.38681	0.830679	2	7.7211	1	2	0	7.83114	8.22	3	3	304	34.7911	6.20166
P04632	Calpain small subunit 1 OS=Homo sapiens GN=CAPNS1 PE=1 SV=1 - [CPNS1_HUMAN]	8.21	2	2	2	3	1.79828	3	29.0262	0.688728	3	27.2629	0.55056	3	32.7971	1.95068	3	37.6891	0.901171	3	1.58499	0.853456	3	33.8906	0.619836	3	11.4383	1	3	0	10.1342	8.21	2	3	268	28.2977	5.19873
P02794	Ferritin heavy chain OS=Homo sapiens GN=FTH1 PE=1 SV=2 - [FRIH_HUMAN]	8.2	1	1	1	5	0.411655	1		0.289373	1		5.44467	1		1.8854	1		1.21311	1		0.149704	1		0.433975	1		1	1		15.0081	8.2	2	5	183	21.2123	5.5542
P30048	Thioredoxin-dependent peroxide reductase, mitochondrial OS=Homo sapiens GN=PRDX3 PE=1 SV=3 - [PRDX3_HUMAN]	8.2	1	2	2	39	1.80155	28	12.7459	0.441507	28	32.717	1.20047	28	11.1103	1.03596	28	6.97006	0.570645	28	40.5722	0.58262	28	8.56196	0.296281	28	30.4172	1	28	0	133.613	8.2	4	39	256	27.6752	7.78174
Q96LW7-2	Isoform 2 of Bcl10-interacting CARD protein OS=Homo sapiens GN=C9orf89 - [BINCA_HUMAN]	8.2	2	2	2	5	1.66464	5	7.9373	0.709753	5	5.18776	0.304692	5	23.5313	1.33432	5	4.89496	1.45146	5	16.0503	0.195914	5	37.7165	0.588074	5	13.6589	1	5	0	12.8945	8.2	2	5	183	20.6126	8.104
Q96HA9-2	Isoform 2 of Peroxisomal membrane protein 11C OS=Homo sapiens GN=PEX11G - [PX11C_HUMAN]	8.19	2	1	1	4	1.23036	2	11.7708	1.58545	2	2.97254	0.473038	2	33.7516	0.906302	2	8.982	1.47233	2	9.38076	1.71165	2	19.9284	0.362858	2	10.8524	1	2	0	18.0535	8.19	2	4	171	19.0039	9.56885
O15260-2	Isoform 2 of Surfeit locus protein 4 OS=Homo sapiens GN=SURF4 - [SURF4_HUMAN]	8.18	2	1	1	1	1.14976	1		1.57059	1		0.968986	1		1.2302	1		1.39492	1		0.670525	1		0.980444	1		1	1		3.64364	8.18	1	1	159	17.9581	6.04932
O95721	Synaptosomal-associated protein 29 OS=Homo sapiens GN=SNAP29 PE=1 SV=1 - [SNP29_HUMAN]	8.14	1	2	2	5	0.818894	4	15.0648	1.00158	4	16.9157	0.716959	4	7.25045	2.12287	4	16.156	1.4998	4	4.87707	1.24636	4	11.6611	1.21765	4	5.62863	1	4	0	14.548	8.14	3	5	258	28.9526	5.80811
P02730	Band 3 anion transport protein OS=Homo sapiens GN=SLC4A1 PE=1 SV=3 - [B3AT_HUMAN]	8.12	1	6	6	72	0.0566137	46	86.5013	0.481189	47	17.3504	0.117895	47	63.5994	0.055589	47	99.8711	2.23417	47	12.3905	0.112715	47	47.1105	0.0978169	47	63.1717	1	47	0	283.232	8.12	11	72	911	101.727	5.18604
Q12906-5	Isoform 5 of Interleukin enhancer-binding factor 3 OS=Homo sapiens GN=ILF3 - [ILF3_HUMAN]	8.12	8	5	5	20	0.853381	13	29.2776	1.66342	13	8.37775	2.64603	13	13.565	1.07222	13	10.9544	0.454798	13	16.1381	1.675	13	21.7648	1.93732	13	8.44091	1	13	0	64.9993	8.12	10	20	690	74.5603	8.23584
P17540	Creatine kinase S-type, mitochondrial OS=Homo sapiens GN=CKMT2 PE=1 SV=2 - [KCRS_HUMAN]	8.11	1	2	2	4	1.71109	2	21.084	0.890927	2	70.3269	1.70997	2	87.7023	0.954075	2	7.69953	1.31397	2	17.4798	2.08502	2	39.5888	0.767904	2	16.2972	1	2	0	14.3876	8.11	4	4	419	47.4744	8.19189
P08686	Steroid 21-hydroxylase OS=Homo sapiens GN=CYP21A2 PE=1 SV=1 - [CP21A_HUMAN]	8.1	1	3	3	39	1.55631	24	10.3252	0.68241	24	28.4836	0.205998	24	120.033	0.634051	24	28.6529	0.473382	24	51.9215	2.63676	24	15.7292	1.99777	24	9.25762	1	24	0	152.395	8.1	6	39	494	55.8516	7.81104
Q8NBS9	Thioredoxin domain-containing protein 5 OS=Homo sapiens GN=TXNDC5 PE=1 SV=2 - [TXND5_HUMAN]	8.1	1	3	4	19	1.41301	10	25.7768	0.900094	10	18.7905	1.98164	10	8.9298	1.37309	10	18.2262	0.904541	10	24.8848	1.3116	10	43.9715	1.06449	10	21.5952	1	10	0	53.7296	8.1	7	19	432	47.5987	5.97314
P07477	Trypsin-1 OS=Homo sapiens GN=PRSS1 PE=1 SV=1 - [TRY1_HUMAN]	8.1	3	1	1	1	0.949621	1		0.960162	1		1.36128	1		0.918007	1		1.18293	1		1.95203	1		1.092	1		1	1		0	8.1	1	1	247	26.5411	6.50732
P49368-2	Isoform 2 of T-complex protein 1 subunit gamma OS=Homo sapiens GN=CCT3 - [TCPG_HUMAN]	8.09	2	4	4	12	0.869887	9	5.84492	0.946076	9	5.47927	1.43352	9	11.7628	0.79749	9	16.1299	0.667553	9	37.1253	1.88399	9	23.1941	0.859514	9	10.2954	1	9	0	34.2228	8.09	6	12	507	56.3952	6.49365
Q6IAA8	Ragulator complex protein LAMTOR1 OS=Homo sapiens GN=LAMTOR1 PE=1 SV=2 - [LTOR1_HUMAN]	8.07	1	1	1	3	1.1521	2	1.14481	1.15969	2	15.2244	0.639763	2	11.9336	1.93427	2	11.1545	1.64947	2	28.6668	0.849378	2	81.4694	0.701349	2	5.34849	1	2	0	10.2958	8.07	2	3	161	17.7338	5.14795
Q9UHA4	Ragulator complex protein LAMTOR3 OS=Homo sapiens GN=LAMTOR3 PE=1 SV=1 - [LTOR3_HUMAN]	8.06	1	1	1	8	1.0795	4	6.65455	1.03116	4	1.68619	1.01429	4	3.68084	1.70529	4	0.251973	1.35174	4	6.65328	1.11249	4	1.62871	0.564828	4	4.47596	1	4	0	27.1833	8.06	2	8	124	13.6143	7.34229
Q9NQC3-3	Isoform 3 of Reticulon-4 OS=Homo sapiens GN=RTN4 - [RTN4_HUMAN]	8.04	6	1	1	19	1.011	6	22.6177	1.09678	6	14.9122	0.823426	6	14.0444	1.3822	6	17.7654	1.11377	6	4.46357	1.98772	6	11.5087	1.54794	6	7.22303	1	6	0	70.3469	8.04	2	19	199	22.3813	9.30518
P46779	60S ribosomal protein L28 OS=Homo sapiens GN=RPL28 PE=1 SV=3 - [RL28_HUMAN]	8.03	1	1	1	13	0.612215	7	14.417	1.09152	7	12.2877	1.65199	7	9.61661	0.462357	7	16.199	1.11214	7	20.7138	2.0169	7	9.41479	1.60243	7	5.92153	1	7	0	41.5535	8.03	2	13	137	15.7377	12.0151
P60174-1	Isoform 2 of Triosephosphate isomerase OS=Homo sapiens GN=TPI1 - [TPIS_HUMAN]	8.03	2	2	2	12	1.60146	11	10.2369	0.580893	11	6.79548	1.473	11	9.67248	1.53263	11	9.01456	0.762386	11	9.08942	0.807456	11	8.84125	1.17886	11	6.32185	1	11	0	29.9949	8.03	3	12	249	26.6527	6.90283
P23381-2	Isoform 2 of Tryptophan--tRNA ligase, cytoplasmic OS=Homo sapiens GN=WARS - [SYWC_HUMAN]	8.02	2	4	4	7	1.23523	5	21.6901	0.767088	5	8.0951	2.06192	5	16.575	1.33401	5	43.8674	1.98137	5	7.1395	0.664882	5	3.78413	0.407074	5	27.0769	1	5	0	20.5538	8.02	6	7	424	48.149	6.354
Q96CX2	BTB/POZ domain-containing protein KCTD12 OS=Homo sapiens GN=KCTD12 PE=1 SV=1 - [KCD12_HUMAN]	8	1	2	2	2	0.343572	2	265.009	1.23711	2	4.64334	0.790432	2	72.7962	1.30388	2	54.0012	1.73148	2	47.6835	1.27884	2	45.7235	0.268073	2	24.1415	1	2	0	5.17319	8	2	2	325	35.6787	5.64307
O14832	Phytanoyl-CoA dioxygenase, peroxisomal OS=Homo sapiens GN=PHYH PE=1 SV=1 - [PAHX_HUMAN]	7.99	1	3	3	6	1.49592	4	14.3236	0.823552	4	5.05494	0.803489	4	12.7065	1.21484	4	10.517	1.12144	4	18.2463	1.97239	4	14.95	0.64511	4	20.4779	1	4	0	15.7368	7.99	4	6	338	38.5136	8.47021
Q86Y82	Syntaxin-12 OS=Homo sapiens GN=STX12 PE=1 SV=1 - [STX12_HUMAN]	7.97	1	2	2	5	1.34992	5	6.7658	0.852238	5	13.9999	1.37932	5	25.0878	1.6039	5	7.65996	1.81464	5	1.5779	1.35556	5	8.1224	1.10835	5	6.44893	1	5	0	14.3702	7.97	2	5	276	31.6223	5.59229
A6ZKI3	Protein FAM127A OS=Homo sapiens GN=FAM127A PE=1 SV=1 - [F127A_HUMAN]	7.96	2	1	1	2	1.03014	1		1.25358	1		1.69731	1		0.97862	1		0.646473	1		1.19477	1		1.36705	1		1	1		6.49615	7.96	2	2	113	13.1628	5.07178
Q16836	Hydroxyacyl-coenzyme A dehydrogenase, mitochondrial OS=Homo sapiens GN=HADH PE=1 SV=3 - [HCDH_HUMAN]	7.96	2	3	3	6	3.08721	5	14.5665	0.455699	5	18.3777	2.50172	5	14.5117	1.03498	5	8.74216	0.530532	5	40.8113	0.423493	5	34.3093	0.272268	5	18.5815	1	5	0	17.2412	7.96	4	6	314	34.2719	8.85107
Q16795	NADH dehydrogenase [ubiquinone] 1 alpha subcomplex subunit 9, mitochondrial OS=Homo sapiens GN=NDUFA9 PE=1 SV=2 - [NDUA9_HUMAN]	7.96	1	3	3	9	0.84353	6	10.3511	1.58943	6	18.1409	0.611892	6	7.57684	1.08127	6	14.7152	1.21018	6	16.5519	1.4761	6	27.058	0.797042	6	24.1747	1	6	0	40.045	7.96	4	9	377	42.4826	9.80322
Q15286	Ras-related protein Rab-35 OS=Homo sapiens GN=RAB35 PE=1 SV=1 - [RAB35_HUMAN]	7.96	1	2	2	7	1.95919	4	10.5705	0.91729	4	1.03229	1.24384	4	8.36968	0.676067	4	5.10322	1.09534	4	5.80321	1.29245	4	6.61833	0.936427	4	2.07596	1	4	0	22.6803	7.96	3	7	201	23.0108	8.29443
P08559	Pyruvate dehydrogenase E1 component subunit alpha, somatic form, mitochondrial OS=Homo sapiens GN=PDHA1 PE=1 SV=3 - [ODPA_HUMAN]	7.95	2	4	4	33	0.84792	26	22.9582	1.00335	26	13.7353	2.97777	26	19.7364	0.760862	26	10.3609	0.727087	26	40.6358	0.677669	26	20.006	0.30763	26	28.8403	1	26	0	110.123	7.95	8	33	390	43.2676	8.06006
Q15084	Protein disulfide-isomerase A6 OS=Homo sapiens GN=PDIA6 PE=1 SV=1 - [PDIA6_HUMAN]	7.95	2	3	3	36	0.822141	24	16.8827	0.934291	24	27.3743	0.834062	24	21.6869	1.8747	24	16.9492	1.26568	24	39.8542	0.731311	24	18.036	1.34888	24	34.3956	1	24	0	142.806	7.95	6	36	440	48.0913	5.08447
O95772-2	Isoform 2 of MLN64 N-terminal domain homolog OS=Homo sapiens GN=STARD3NL - [MENTO_HUMAN]	7.93	2	2	2	3	1.30959	2	12.1443	0.86339	2	9.40091	1.22513	2	13.7738	1.1012	2	13.2296	1.84323	2	13.3969	1.66019	2	37.0873	0.628645	2	12.8956	1	2	0	7.48927	7.93	3	3	227	25.8014	4.84326
P26447	Protein S100-A4 OS=Homo sapiens GN=S100A4 PE=1 SV=1 - [S10A4_HUMAN]	7.92	1	1	1	3	0.286755	2	11.8122	0.228304	2	44.0533	0.365046	2	11.9192	1.50237	2	5.14114	1.15569	2	9.19872	0.529744	2	12.3854	0.184301	2	10.54	1	2	0	7.98078	7.92	2	3	101	11.7207	6.11279
P30711	Glutathione S-transferase theta-1 OS=Homo sapiens GN=GSTT1 PE=1 SV=4 - [GSTT1_HUMAN]	7.92	1	1	1	1																									6.86104	7.92	1	1	240	27.3176	7.48877
Q86VP6-2	Isoform 2 of Cullin-associated NEDD8-dissociated protein 1 OS=Homo sapiens GN=CAND1 - [CAND1_HUMAN]	7.91	5	8	8	25	1.04416	21	14.3735	1.22694	21	12.7166	0.585172	21	20.8063	0.50455	21	13.9435	1.24014	21	18.603	0.708104	21	43.2464	2.28701	21	25.2521	1	21	0	75.5272	7.91	11	25	1062	117.814	5.69385
P51553	Isocitrate dehydrogenase [NAD] subunit gamma, mitochondrial OS=Homo sapiens GN=IDH3G PE=1 SV=1 - [IDH3G_HUMAN]	7.89	1	2	2	3	5.00482	1		1.19058	1		1.30691	1		0.940571	1		1.22172	1		0.369357	1		0.285553	1		1	1		9.8877	7.89	3	3	393	42.7671	8.49951
Q13505-3	Isoform 3 of Metaxin-1 OS=Homo sapiens GN=MTX1 - [MTX1_HUMAN]	7.89	3	3	3	11	1.01595	7	21.7388	0.728832	7	8.79577	0.635846	7	20.147	1.24709	7	26.3235	1.03051	7	11.5249	0.774364	7	26.9031	1.23056	7	21.3024	1	7	0	45.2533	7.89	5	11	317	35.7543	6.29053
Q14165	Malectin OS=Homo sapiens GN=MLEC PE=1 SV=1 - [MLEC_HUMAN]	7.88	1	2	2	6	1.40563	3	11.0807	1.08163	3	21.8898	1.73638	3	36.5945	0.914039	3	11.0461	1.14497	3	18.3723	0.828977	3	75.5397	0.794499	3	66.7685	1	3	0	22.9686	7.88	4	6	292	32.2136	5.41455
Q9BRP8-2	Isoform 2 of Partner of Y14 and mago OS=Homo sapiens GN=WIBG - [WIBG_HUMAN]	7.88	2	2	2	4	1.25637	3	2.39802	0.894117	3	0.295274	1.92639	3	0.313279	2.1023	3	2.36659	0.650207	3	9.93684	1.85033	3	2.5815	1.16272	3	3.44007	1	3	0	10.2066	7.88	2	4	203	22.691	9.43701
P50402	Emerin OS=Homo sapiens GN=EMD PE=1 SV=1 - [EMD_HUMAN]	7.87	1	2	2	12	2.20444	8	20.6216	0.970066	8	2.44236	1.67393	8	6.93289	0.674445	8	6.81796	1.03155	8	4.94022	0.963766	8	11.5029	0.999271	8	14.1222	1	8	0	36.6157	7.87	4	12	254	28.9759	5.50342
P11310	Medium-chain specific acyl-CoA dehydrogenase, mitochondrial OS=Homo sapiens GN=ACADM PE=1 SV=1 - [ACADM_HUMAN]	7.84	2	3	3	7	0.824421	6	14.7707	1.15978	6	3.72012	1.33358	6	15.8482	1.38285	6	14.5301	0.936394	6	14.8235	0.989842	6	11.7075	1.02768	6	13.5676	1	6	0	23.5026	7.84	4	7	421	46.5586	8.36768
Q9HAV7	GrpE protein homolog 1, mitochondrial OS=Homo sapiens GN=GRPEL1 PE=1 SV=2 - [GRPE1_HUMAN]	7.83	1	2	2	5	2.85307	4	4.59374	0.447476	4	16.1873	1.29582	4	38.9285	0.602645	4	8.35517	0.342443	4	24.1434	0.396116	4	20.8828	0.557356	4	13.6091	1	4	0	11.6715	7.83	3	5	217	24.2639	8.11865
P13987	CD59 glycoprotein OS=Homo sapiens GN=CD59 PE=1 SV=1 - [CD59_HUMAN]	7.81	1	1	1	4	4.0332	3	10.0145	0.724004	3	9.96777	0.771054	3	9.77017	1.24563	3	7.01177	1.23226	3	2.44236	0.387785	3	5.07359	0.407369	3	47.183	1	3	0	15.7717	7.81	2	4	128	14.1678	6.48096
O75821	Eukaryotic translation initiation factor 3 subunit G OS=Homo sapiens GN=EIF3G PE=1 SV=2 - [EIF3G_HUMAN]	7.81	1	2	2	3	0.757848	3	3.52617	1.15421	3	24.1532	2.45811	3	6.31368	0.834984	3	29.3778	0.701218	3	6.67164	1.68307	3	23.6256	1.76532	3	11.84	1	3	0	10.126	7.81	2	3	320	35.5889	6.12549
P06396-2	Isoform 2 of Gelsolin OS=Homo sapiens GN=GSN - [GELS_HUMAN]	7.8	2	4	4	14	1.62224	8	18.2031	1.04985	8	21.3916	0.610731	8	26.5098	1.32222	8	9.13441	0.606658	8	21.0972	0.541667	8	17.466	0.234272	8	25.1825	1	8	0	48.6937	7.8	7	14	731	80.5905	5.84619
P49720	Proteasome subunit beta type-3 OS=Homo sapiens GN=PSMB3 PE=1 SV=2 - [PSB3_HUMAN]	7.8	1	1	1	2	0.575428	2	17.7724	0.77782	2	7.5571	2.968	2	19.4033	1.29795	2	16.5167	0.578535	2	28.8523	1.83518	2	10.1896	0.800343	2	0.853922	1	2	0	4.28487	7.8	1	2	205	22.9335	6.55127
P33897	ATP-binding cassette sub-family D member 1 OS=Homo sapiens GN=ABCD1 PE=1 SV=2 - [ABCD1_HUMAN]	7.79	2	7	7	28	1.97924	20	12.9389	1.15487	20	8.44003	0.233619	20	43.9555	0.214117	20	44.7215	1.3165	20	10.3846	1.45744	20	22.605	1.08374	20	10.4084	1	20	0	94.8414	7.79	10	28	745	82.8845	8.95361
P02679-2	Isoform Gamma-A of Fibrinogen gamma chain OS=Homo sapiens GN=FGG - [FIBG_HUMAN]	7.78	2	5	5	30	0.22594	17	25.2302	0.516515	17	12.5468	0.54435	17	22.5562	0.363997	17	19.3257	3.38713	17	32.5311	0.200458	17	25.5026	0.212443	17	36.3923	1	17	0	88.245	7.78	9	30	437	49.465	6.0874
P07195	L-lactate dehydrogenase B chain OS=Homo sapiens GN=LDHB PE=1 SV=2 - [LDHB_HUMAN]	7.78	1	2	2	5	1.6673	3	24.7621	0.708832	3	5.16611	2.34266	3	7.59969	1.05488	3	0.592607	0.929858	3	22.6845	1.07097	3	25.6916	0.75743	3	15.683	1	3	0	16.5664	7.78	4	5	334	36.6151	6.04932
P53801	Pituitary tumor-transforming gene 1 protein-interacting protein OS=Homo sapiens GN=PTTG1IP PE=1 SV=1 - [PTTG_HUMAN]	7.78	1	2	2	3	0.829403	2	20.2268	0.893965	2	29.692	1.36058	2	29.2683	1.61623	2	5.27285	1.48625	2	32.2107	0.886323	2	19.309	0.678358	2	21.1066	1	2	0	7.17839	7.78	3	3	180	20.3102	8.79248
Q86UP2-2	Isoform 2 of Kinectin OS=Homo sapiens GN=KTN1 - [KTN1_HUMAN]	7.77	2	10	10	19	1.30854	14	14.7528	0.951974	14	14.9144	0.939162	14	26.6263	0.982737	14	19.2636	0.751325	14	13.9089	1.31725	14	72.7719	1.56916	14	36.2226	1	14	0	66.1608	7.77	14	19	1300	149.519	5.70654
Q92572	AP-3 complex subunit sigma-1 OS=Homo sapiens GN=AP3S1 PE=1 SV=1 - [AP3S1_HUMAN]	7.77	1	1	1	1	0.988713	1		0.845188	1		1.00065	1		0.97046	1		0.685985	1		0.969196	1		1.42968	1		1	1		2.71006	7.77	1	1	193	21.7181	5.38916
Q8N490-2	Isoform 2 of Probable hydrolase PNKD OS=Homo sapiens GN=PNKD - [PNKD_HUMAN]	7.75	1	1	1	6	0.339782	4	1.1858	0.645872	4	4.33296	0.705886	4	10.5675	2.31149	4	13.317	0.936251	4	3.95339	0.87342	4	9.23775	0.613655	4	3.18352	1	4	0	21.2019	7.75	2	6	142	15.3871	10.5796
Q92734	Protein TFG OS=Homo sapiens GN=TFG PE=1 SV=2 - [TFG_HUMAN]	7.75	6	4	4	11	2.40109	8	16.7929	1.05096	8	3.64171	1.46962	8	11.3933	1.12797	8	8.07086	1.37128	8	8.03626	0.735913	8	17.0208	0.698746	8	13.943	1	8	0	31.6867	7.75	7	11	400	43.4212	5.09717
P48739	Phosphatidylinositol transfer protein beta isoform OS=Homo sapiens GN=PITPNB PE=1 SV=2 - [PIPNB_HUMAN]	7.75	2	2	2	3	0.974483	3	3.67004	1.03659	3	12.0216	0.604433	3	1.81987	1.67448	3	24.4781	1.10814	3	24.1179	1.60305	3	4.99087	1.32929	3	10.005	1	3	0	11.5266	7.75	2	3	271	31.5199	6.87354
P40616	ADP-ribosylation factor-like protein 1 OS=Homo sapiens GN=ARL1 PE=1 SV=1 - [ARL1_HUMAN]	7.73	1	1	1	1	0.976294	1		0.7363	1		3.15623	1		0.866197	1		0.726435	1		2.42574	1		2.51557	1		1	1		3.22658	7.73	1	1	181	20.4044	5.71924
Q9BQE5	Apolipoprotein L2 OS=Homo sapiens GN=APOL2 PE=1 SV=1 - [APOL2_HUMAN]	7.72	1	3	3	6	0.791054	4	29.0718	1.01995	4	5.51305	0.625701	4	21.2891	1.52835	4	15.5119	2.18026	4	43.4434	0.590897	4	37.2046	0.747711	4	28.5438	1	4	0	17.7627	7.72	4	6	337	37.0694	6.7417
Q9NUQ9	Protein FAM49B OS=Homo sapiens GN=FAM49B PE=1 SV=1 - [FA49B_HUMAN]	7.72	1	2	2	5	1.40363	4	29.1604	1.19026	4	10.6579	0.870605	4	12.5366	1.16927	4	3.08791	2.28544	4	31.8651	0.725441	4	1.78077	0.92634	4	5.78347	1	4	0	20.4314	7.72	3	5	324	36.7246	6.06201
Q8N766-4	Isoform 4 of Uncharacterized protein KIAA0090 OS=Homo sapiens GN=KIAA0090 - [K0090_HUMAN]	7.72	4	6	6	26	1.02298	14	11.3849	1.21376	14	20.9787	1.05625	14	20.9405	0.595172	14	23.687	1.36859	14	25.348	1.63004	14	36.6991	1.23245	14	31.4866	1	14	0	95.1681	7.72	11	26	971	109.352	7.92822
Q9Y4L1	Hypoxia up-regulated protein 1 OS=Homo sapiens GN=HYOU1 PE=1 SV=1 - [HYOU1_HUMAN]	7.71	1	6	6	24	1.54	16	27.8232	1.0183	16	19.8196	1.02461	16	33.2822	1.56911	16	18.4267	1.50364	16	31.6922	0.59419	16	35.4064	0.830423	16	35.5381	1	16	0	87.4157	7.71	11	24	999	111.266	5.22412
Q14344	Guanine nucleotide-binding protein subunit alpha-13 OS=Homo sapiens GN=GNA13 PE=1 SV=2 - [GNA13_HUMAN]	7.69	2	3	3	7	0.613018	3	23.4393	1.30574	3	28.807	0.429821	3	10.6386	1.51134	3	6.87366	1.8158	3	17.0065	0.933624	3	18.6065	0.472025	3	37.2298	1	3	0	18.7788	7.69	5	7	377	44.0217	8.00146
P22307-2	Isoform SCP2 of Non-specific lipid-transfer protein OS=Homo sapiens GN=SCP2 - [NLTP_HUMAN]	7.69	2	2	2	5	1.91224	4	13.4349	0.653829	4	5.92055	0.841418	4	9.07229	1.81438	4	4.51489	1.03571	4	9.10385	1.74318	4	12.7535	0.598487	4	20.2757	1	4	0	20.4248	7.69	3	5	143	15.3909	8.92432
Q9BX59	Tapasin-related protein OS=Homo sapiens GN=TAPBPL PE=1 SV=2 - [TPSNR_HUMAN]	7.69	1	3	3	8	0.86678	7	19.692	0.938965	7	12.4323	0.554792	7	14.5452	0.554169	7	16.8943	0.887926	7	12.7301	1.01318	7	14.6474	2.56654	7	20.5578	1	7	0	21.0991	7.69	4	8	468	50.1514	5.26221
P51114-3	Isoform 3 of Fragile X mental retardation syndrome-related protein 1 OS=Homo sapiens GN=FXR1 - [FXR1_HUMAN]	7.65	3	3	5	8	0.529795	2	230.53	1.17081	2	53.4536	2.17863	2	16.2336	0.730251	2	132.14	0.425068	2	113.031	1.01129	2	229.134	1.60265	2	78.5495	1	2	0	22.0859	7.65	6	8	536	59.8831	6.771
P43304-2	Isoform 2 of Glycerol-3-phosphate dehydrogenase, mitochondrial OS=Homo sapiens GN=GPD2 - [GPDM_HUMAN]	7.65	2	5	5	11	0.97825	9	3.79208	1.1318	9	18.8699	0.508706	9	29.6673	0.437404	9	6.47576	1.8703	9	10.0662	1.15832	9	10.4397	1.49963	9	11.324	1	9	0	34.3762	7.65	7	11	601	67.4886	6.81494
Q9UNH7	Sorting nexin-6 OS=Homo sapiens GN=SNX6 PE=1 SV=1 - [SNX6_HUMAN]	7.64	1	4	4	11	0.964085	7	5.95872	1.22015	7	8.43807	1.0558	7	7.88866	1.60284	7	0.707725	1.44333	7	14.2085	1.79259	7	11.8401	1.59293	7	14.3746	1	7	0	26.8891	7.64	6	11	406	46.6198	6.16357
P08754	Guanine nucleotide-binding protein G(k) subunit alpha OS=Homo sapiens GN=GNAI3 PE=1 SV=3 - [GNAI3_HUMAN]	7.63	3	2	3	9	1.239	4	11.4457	1.05998	4	1.65844	0.431976	4	6.52756	0.898396	4	14.8662	1.70157	4	8.19539	1.13111	4	20.0273	0.726939	4	13.6989	1	4	0	35.4471	7.63	4	9	354	40.5063	5.69385
P26038	Moesin OS=Homo sapiens GN=MSN PE=1 SV=3 - [MOES_HUMAN]	7.63	1	5	5	17	2.70365	12	19.4735	0.79782	12	13.9907	0.530375	12	71.6257	1.86332	12	11.1826	1.78287	12	13.456	0.544524	12	52.8177	0.330504	12	106.607	1	12	0	48.7676	7.63	8	17	577	67.7778	6.40479
O75348	V-type proton ATPase subunit G 1 OS=Homo sapiens GN=ATP6V1G1 PE=1 SV=3 - [VATG1_HUMAN]	7.63	1	1	1	1	1.53301	1		0.662338	1		0.489304	1		2.34628	1		0.922985	1		0.749575	1		0.335896	1		1	1		1.99836	7.63	1	1	118	13.7491	8.79248
Q8NFW8	N-acylneuraminate cytidylyltransferase OS=Homo sapiens GN=CMAS PE=1 SV=2 - [NEUA_HUMAN]	7.6	1	3	3	7	1.47127	5	23.9513	1.0957	5	13.102	1.57968	5	11.8058	0.634198	5	8.19304	0.4371	5	36.8607	2.03779	5	1.68898	2.96844	5	2.00887	1	5	0	22.4559	7.6	5	7	434	48.3487	7.92822
Q9BVK8	Transmembrane protein 147 OS=Homo sapiens GN=TMEM147 PE=1 SV=1 - [TM147_HUMAN]	7.59	1	1	1	2	1.05045	1		0.793826	1		1.84354	1		0.816423	1		1.20748	1		1.7242	1		2.34017	1		1	1		9.98311	7.59	2	2	224	25.2439	7.7085
O60763	General vesicular transport factor p115 OS=Homo sapiens GN=USO1 PE=1 SV=2 - [USO1_HUMAN]	7.59	2	7	7	18	1.57947	13	43.3768	1.22917	13	8.51851	0.7102	13	35.4208	0.720655	13	10.069	1.00743	13	24.838	1.70491	13	35.8775	1.99334	13	24.3203	1	13	0	58.8655	7.59	11	18	962	107.828	4.90674
P36269-2	Isoform 2 of Gamma-glutamyltransferase 5 OS=Homo sapiens GN=GGT5 - [GGT5_HUMAN]	7.58	2	3	3	13	0.212411	8	117.815	0.715424	8	44.4225	0.506874	8	105.822	1.96603	8	10.9673	2.85657	8	23.0616	1.31667	8	17.4877	0.34048	8	83.4559	1	8	0	58.7441	7.58	5	13	554	58.9556	7.76709
Q99436	Proteasome subunit beta type-7 OS=Homo sapiens GN=PSMB7 PE=1 SV=1 - [PSB7_HUMAN]	7.58	1	2	2	6	0.789365	4	8.84908	0.431015	4	15.0513	4.06916	4	26.3895	1.36866	4	12.8878	0.523946	4	8.44919	1.48662	4	7.94986	0.907605	4	7.99295	1	4	0	15.9425	7.58	3	6	277	29.9462	7.6792
P50443	Sulfate transporter OS=Homo sapiens GN=SLC26A2 PE=1 SV=2 - [S26A2_HUMAN]	7.58	1	4	4	8	9.45201	6	19.9875	0.772775	6	10.433	0.320828	6	53.4281	0.217843	6	117.105	0.269717	6	34.2972	2.24522	6	26.2659	0.726169	6	20.4252	1	6	0	33.4364	7.58	6	8	739	81.6089	8.38232
Q99873-3	Isoform 3 of Protein arginine N-methyltransferase 1 OS=Homo sapiens GN=PRMT1 - [ANM1_HUMAN]	7.58	3	2	2	2	1.01422	1		1.00128	1		1.77955	1		0.937843	1		0.859102	1		1.07465	1		1.4682	1		1	1		3.42468	7.58	2	2	343	39.5766	5.60498
P14209	CD99 antigen OS=Homo sapiens GN=CD99 PE=1 SV=1 - [CD99_HUMAN]	7.57	1	1	1	4	0.896841	2	24.5852	0.203911	2	85.0206	0.710061	2	21.5285	0.594363	2	7.32153	0.591082	2	44.9181	0.402014	2	23.2196	0.137139	2	76.5889	1	2	0	14.5583	7.57	2	4	185	18.8363	4.75439
Q9H3G5	Probable serine carboxypeptidase CPVL OS=Homo sapiens GN=CPVL PE=1 SV=2 - [CPVL_HUMAN]	7.56	1	3	3	7	0.714584	4	12.8121	0.719085	4	14.5869	1.05983	4	12.5665	2.26753	4	8.7101	0.814547	4	10.461	0.939163	4	7.17392	0.312928	4	41.7364	1	4	0	23.0929	7.56	5	7	476	54.1291	5.61768
Q99720-4	Isoform 4 of Sigma non-opioid intracellular receptor 1 OS=Homo sapiens GN=SIGMAR1 - [SGMR1_HUMAN]	7.55	3	1	1	5	0.539135	3	10.4858	1.15969	3	13.587	1.46746	3	6.81112	1.00698	3	12.985	1.38403	3	8.50101	1.02503	3	7.9239	2.15966	3	6.03277	1	3	0	15.1568	7.55	2	5	106	11.9843	6.50732
P09110	3-ketoacyl-CoA thiolase, peroxisomal OS=Homo sapiens GN=ACAA1 PE=1 SV=2 - [THIK_HUMAN]	7.55	1	2	2	7	3.91349	6	15.9239	1.43797	6	8.35701	0.580066	6	54.6061	1.43199	6	5.68097	2.05937	6	3.35036	0.61423	6	11.597	0.170937	6	45.3798	1	6	0	28.9955	7.55	2	7	424	44.2639	8.44092
P16284-3	Isoform Delta13 of Platelet endothelial cell adhesion molecule OS=Homo sapiens GN=PECAM1 - [PECA1_HUMAN]	7.53	7	5	5	9	0.372001	7	22.3019	0.311482	7	11.2816	0.385765	7	28.7754	0.57959	7	6.12744	0.83541	7	20.7841	0.302567	7	66.0265	0.451809	7	29.5551	1	7	0	24.4096	7.53	7	9	717	80.1557	7.32764
P02549-2	Isoform 2 of Spectrin alpha chain, erythrocyte OS=Homo sapiens GN=SPTA1 - [SPTA1_HUMAN]	7.53	2	18	18	43	0.174187	33	58.0709	0.788652	33	19.5905	0.224487	33	69.5588	0.161721	33	38.4981	4.7287	33	33.8945	0.155338	33	84.9044	0.198564	33	59.3658	1	33	0	143.743	7.53	26	43	2416	279.502	5.04639
P40227	T-complex protein 1 subunit zeta OS=Homo sapiens GN=CCT6A PE=1 SV=3 - [TCPZ_HUMAN]	7.53	1	5	5	19	0.98356	14	37.8987	1.02223	14	25.2947	1.59122	14	18.9301	0.764298	14	29.2056	0.942924	14	38.6081	1.7033	14	55.9479	0.612688	14	33.7108	1	14	0	46.1571	7.53	7	19	531	57.9876	6.68311
P01034	Cystatin-C OS=Homo sapiens GN=CST3 PE=1 SV=1 - [CYTC_HUMAN]	7.53	1	1	1	1	1.49976	1		0.74266	1		0.853519	1		1.47831	1		1.10109	1		0.64182	1		0.819419	1		1	1		3.88823	7.53	1	1	146	15.7891	8.74854
P50995	Annexin A11 OS=Homo sapiens GN=ANXA11 PE=1 SV=1 - [ANX11_HUMAN]	7.52	1	4	4	12	0.796684	10	11.6673	0.966399	10	16.832	0.740281	10	7.95083	1.90233	10	8.6645	2.07605	10	14.4323	0.903689	10	26.2385	0.660251	10	12.5886	1	10	0	35.2435	7.52	5	12	505	54.3551	7.6499
Q14318	Peptidyl-prolyl cis-trans isomerase FKBP8 OS=Homo sapiens GN=FKBP8 PE=1 SV=2 - [FKBP8_HUMAN]	7.52	2	2	2	4	1.35588	3	29.0997	1.45237	3	20.0096	0.881956	3	9.03209	0.612401	3	2.29951	1.21271	3	6.86609	1.75307	3	4.08086	1.4901	3	12.5401	1	3	0	18.7041	7.52	3	4	412	44.5337	4.84326
Q9H3N1	Thioredoxin-related transmembrane protein 1 OS=Homo sapiens GN=TMX1 PE=1 SV=1 - [TMX1_HUMAN]	7.5	1	2	2	11	0.686974	7	26.0179	1.09503	7	11.6171	1.17059	7	6.7744	1.35575	7	10.5081	1.43028	7	7.9377	1.42677	7	11.0653	1.83404	7	9.1007	1	7	0	37.1379	7.5	4	11	280	31.7708	4.98291
P40925	Malate dehydrogenase, cytoplasmic OS=Homo sapiens GN=MDH1 PE=1 SV=4 - [MDHC_HUMAN]	7.49	1	2	2	7	1.57616	5	8.85283	0.645143	5	1.58115	1.60164	5	5.61878	1.8428	5	1.90931	0.935793	5	7.59008	1.21193	5	1.36955	0.550762	5	6.33312	1	5	0	20.0117	7.49	3	7	334	36.403	7.35693
Q9Y490	Talin-1 OS=Homo sapiens GN=TLN1 PE=1 SV=3 - [TLN1_HUMAN]	7.48	1	12	17	53	0.364873	29	54.7505	1.03927	29	22.0597	0.451631	29	54.2012	0.926581	29	14.7633	1.02728	29	32.6388	0.705034	29	32.003	1.66159	29	18.0375	1	29	0	169.934	7.48	24	53	2541	269.599	6.07471
Q96JB5-3	Isoform 3 of CDK5 regulatory subunit-associated protein 3 OS=Homo sapiens GN=CDK5RAP3 - [CK5P3_HUMAN]	7.47	3	2	2	4	1.01464	2	35.8151	1.40322	2	3.35197	0.620525	2	33.6122	1.13675	2	7.78186	1.06843	2	34.6283	1.53452	2	13.329	1.5168	2	24.4288	1	2	0	11.4037	7.47	4	4	281	31.181	4.51318
P19338	Nucleolin OS=Homo sapiens GN=NCL PE=1 SV=3 - [NUCL_HUMAN]	7.46	1	6	6	27	1.01829	17	16.5229	1.84235	17	28.0137	1.76951	17	22.9193	1.39425	17	22.516	0.687754	17	39.0251	1.74669	17	35.1994	1.37511	17	26.5046	1	17	0	75.5675	7.46	11	27	710	76.5684	4.70361
Q13247-3	Isoform SRP55-3 of Serine/arginine-rich splicing factor 6 OS=Homo sapiens GN=SRSF6 - [SRSF6_HUMAN]	7.46	3	2	3	8	0.914595	3	8.21638	1.57337	3	18.4908	1.97952	3	13.7066	1.4466	3	29.5506	0.8008	3	16.4534	1.02129	3	25.1858	1.14302	3	13.7973	1	3	0	23.1386	7.46	6	8	335	38.3956	11.0044
P08514-3	Isoform 3 of Integrin alpha-IIb OS=Homo sapiens GN=ITGA2B - [ITA2B_HUMAN]	7.45	3	5	5	12	0.0411833	7	62.4445	0.445142	7	14.2436	0.0940048	7	38.6363	0.173134	7	26.4064	1.0543	7	8.41927	0.0719225	7	52.793	0.114871	7	36.6725	1	7	0	39.6248	7.45	8	12	953	103.153	5.66846
Q14247	Src substrate cortactin OS=Homo sapiens GN=CTTN PE=1 SV=2 - [SRC8_HUMAN]	7.45	1	4	4	7	1.9572	5	26.7816	0.911978	5	12.934	0.882114	5	2.9515	1.06517	5	16.3647	0.756225	5	20.06	0.616665	5	19.1315	0.395238	5	19.1877	1	5	0	21.2511	7.45	6	7	550	61.5485	5.40186
Q9H553-2	Isoform 2 of Alpha-1,3/1,6-mannosyltransferase ALG2 OS=Homo sapiens GN=ALG2 - [ALG2_HUMAN]	7.43	2	2	2	9	0.660352	8	15.0839	1.61937	8	3.56508	0.90632	8	15.9558	0.520449	8	6.34516	0.978077	8	12.4779	0.819144	8	11.0039	2.11866	8	5.20182	1	8	0	41.4753	7.43	3	9	323	36.9935	8.45557
O75351	Vacuolar protein sorting-associated protein 4B OS=Homo sapiens GN=VPS4B PE=1 SV=2 - [VPS4B_HUMAN]	7.43	1	3	3	4	1.54783	4	2.14602	0.846411	4	11.5154	0.477249	4	22.1272	1.16358	4	4.91461	0.877779	4	13.5592	0.650765	4	10.0639	1.39967	4	1.04017	1	4	0	11.7708	7.43	3	4	444	49.2715	7.2251
P62491	Ras-related protein Rab-11A OS=Homo sapiens GN=RAB11A PE=1 SV=3 - [RB11A_HUMAN]	7.41	2	2	2	15	1.31397	11	13.9593	0.834151	11	27.1965	2.04903	11	6.51994	1.0862	11	10.4051	1.09126	11	31.1742	0.998623	11	9.41551	0.74889	11	5.92797	1	11	0	38.2431	7.41	4	15	216	24.3784	6.56592
P62910	60S ribosomal protein L32 OS=Homo sapiens GN=RPL32 PE=1 SV=2 - [RL32_HUMAN]	7.41	1	1	1	3	0.648942	2	9.61992	0.653204	2	14.6012	2.74938	2	22.14	0.766531	2	10.6212	0.838732	2	25.2014	2.07552	2	22.3631	1.50814	2	20.544	1	2	0	8.66697	7.41	2	3	135	15.8498	11.3267
Q12846	Syntaxin-4 OS=Homo sapiens GN=STX4 PE=1 SV=2 - [STX4_HUMAN]	7.41	1	2	2	7	1.66136	5	6.18251	0.876276	5	13.9765	0.468381	5	5.18145	1.35527	5	7.15224	1.27415	5	16.1834	0.877589	5	12.9314	0.571332	5	4.55122	1	5	0	25.6672	7.41	4	7	297	34.1589	6.27783
Q96I45	Transmembrane protein 141 OS=Homo sapiens GN=TMEM141 PE=2 SV=1 - [TM141_HUMAN]	7.41	1	1	1	3	1.15878	2	1.60112	0.643557	2	1.63485	0.433733	2	12.5186	0.85179	2	0.866848	0.674322	2	11.3474	0.290052	2	8.23551	0.545816	2	1.90016	1	2	0	8.43226	7.41	2	3	108	11.867	8.49951
P01024	Complement C3 OS=Homo sapiens GN=C3 PE=1 SV=2 - [CO3_HUMAN]	7.4	1	11	11	39	0.848063	31	23.6484	1.12564	31	18.1554	0.762184	31	18.9229	1.53999	31	14.47	1.78262	31	14.0174	0.863078	31	11.3567	0.326509	31	18.2906	1	31	0	128.32	7.4	15	39	1663	187.03	6.40479
P36776	Lon protease homolog, mitochondrial OS=Homo sapiens GN=LONP1 PE=1 SV=2 - [LONM_HUMAN]	7.4	1	6	6	25	1.35392	17	16.9763	1.3039	17	8.96565	2.02934	17	25.6179	0.837286	17	10.3812	0.634372	17	27.6869	1.27038	17	15.1482	1.15544	17	8.60823	1	17	0	91.8537	7.4	9	25	959	106.422	6.39209
P14314	Glucosidase 2 subunit beta OS=Homo sapiens GN=PRKCSH PE=1 SV=2 - [GLU2B_HUMAN]	7.39	3	5	5	26	0.914019	19	26.0344	0.434627	19	36.3368	2.87238	19	34.1172	1.78908	19	11.6476	0.64625	19	25.1876	0.942976	19	18.1253	1.82472	19	11.7702	1	19	0	72.1662	7.39	7	26	528	59.3878	4.41162
P08574	Cytochrome c1, heme protein, mitochondrial OS=Homo sapiens GN=CYC1 PE=1 SV=3 - [CY1_HUMAN]	7.38	1	1	1	2	0.74545	1		0.56591	1		0.560754	1		0.993834	1		0.655162	1		1.2081	1		0.840803	1		1	1		10.8096	7.38	1	2	325	35.399	8.99756
Q6P4E1-2	Isoform 2 of Protein CASC4 OS=Homo sapiens GN=CASC4 - [CASC4_HUMAN]	7.37	3	3	3	15	0.846523	10	7.66557	1.29125	10	10.2411	1.78264	10	14.3368	1.98419	10	30.1166	0.977051	10	23.5235	1.96233	10	52.0317	0.583289	10	51.0482	1	10	0	39.5984	7.37	6	15	380	43.3062	6.65381
P07858	Cathepsin B OS=Homo sapiens GN=CTSB PE=1 SV=3 - [CATB_HUMAN]	7.37	1	2	2	10	0.656842	8	17.9818	0.455479	8	39.6157	1.7381	8	51.2708	2.54486	8	28.2019	1.00547	8	10.5468	1.01742	8	29.6347	0.948637	8	15.4284	1	8	0	43.3847	7.37	4	10	339	37.7968	6.30322
Q99969	Retinoic acid receptor responder protein 2 OS=Homo sapiens GN=RARRES2 PE=1 SV=1 - [RARR2_HUMAN]	7.36	1	1	1	3	0.473109	3	2.28263	0.776189	3	1.28888	0.505327	3	2.72384	1.65878	3	14.2383	1.03147	3	10.2957	1.38357	3	5.14231	0.956729	3	57.2824	1	3	0	13.1721	7.36	1	3	163	18.6058	9.08545
P42166	Lamina-associated polypeptide 2, isoform alpha OS=Homo sapiens GN=TMPO PE=1 SV=2 - [LAP2A_HUMAN]	7.35	1	1	3	7	1.49547	1		0.531926	1		2.0552	1		0.45539	1		0.473728	1		0.407391	1		4.69443	1		1	1		26.4078	7.35	6	7	694	75.4456	7.66455
P46782	40S ribosomal protein S5 OS=Homo sapiens GN=RPS5 PE=1 SV=4 - [RS5_HUMAN]	7.35	1	1	1	2	0.657972	1		0.708328	1		1.22678	1		1.72612	1		0.620686	1		2.64029	1		1.54217	1		1	1		9.64362	7.35	2	2	204	22.8621	9.71533
P13639	Elongation factor 2 OS=Homo sapiens GN=EEF2 PE=1 SV=4 - [EF2_HUMAN]	7.34	1	5	5	14	1.0863	11	5.68681	0.582098	11	26.2766	1.60934	11	9.31827	1.19258	11	3.71901	0.608365	11	19.8697	1.1482	11	10.1579	1.67822	11	9.05407	1	11	0	48.6357	7.34	8	14	858	95.277	6.82959
O95479	GDH/6PGL endoplasmic bifunctional protein OS=Homo sapiens GN=H6PD PE=1 SV=2 - [G6PE_HUMAN]	7.33	1	5	5	10	0.499282	7	22.0919	1.56737	7	13.5946	0.949544	7	15.9008	1.26601	7	8.74727	1.4699	7	11.0387	1.28363	7	21.4448	1.35121	7	42.7342	1	7	0	33.5289	7.33	7	10	791	88.8364	7.29834
P05362	Intercellular adhesion molecule 1 OS=Homo sapiens GN=ICAM1 PE=1 SV=2 - [ICAM1_HUMAN]	7.33	1	3	3	10	0.997303	5	13.6379	1.05599	5	4.25773	0.391798	5	29.1403	1.99284	5	27.6231	4.82279	5	20.2874	0.300995	5	12.3354	0.399421	5	34.2287	1	5	0	40.3015	7.33	6	10	532	57.789	7.98682
P13473	Lysosome-associated membrane glycoprotein 2 OS=Homo sapiens GN=LAMP2 PE=1 SV=2 - [LAMP2_HUMAN]	7.32	2	2	2	6	1.35167	4	11.0619	0.846436	4	25.2725	1.48116	4	3.4924	3.25617	4	11.843	1.20319	4	21.7902	1.30353	4	7.57301	0.695909	4	8.05081	1	4	0	20.3414	7.32	3	6	410	44.9323	5.63037
Q9H019-2	Isoform 2 of Protein FAM54B OS=Homo sapiens GN=FAM54B - [FA54B_HUMAN]	7.32	3	1	1	1	0.727124	1		0.924298	1		1.0035	1		1.2477	1		0.805935	1		0.938734	1		0.437324	1		1	1		3.44303	7.32	1	1	205	22.7582	10.6089
Q9NZZ3	Charged multivesicular body protein 5 OS=Homo sapiens GN=CHMP5 PE=1 SV=1 - [CHMP5_HUMAN]	7.31	1	1	1	1	0.826909	1		0.759849	1		0.838862	1		2.3289	1		1.39101	1		1.2057	1		0.629537	1		1	1		3.25697	7.31	1	1	219	24.5554	4.83057
P06756-2	Isoform 2 of Integrin alpha-V OS=Homo sapiens GN=ITGAV - [ITAV_HUMAN]	7.31	2	5	5	10	0.916907	5	76.8938	1.14016	5	39.174	0.689781	5	15.5373	1.70762	5	32.0373	2.07294	5	45.2596	0.627353	5	19.1993	0.656165	5	9.57763	1	5	0	43.5219	7.31	8	10	1012	112.187	5.93506
Q13586	Stromal interaction molecule 1 OS=Homo sapiens GN=STIM1 PE=1 SV=3 - [STIM1_HUMAN]	7.3	1	3	3	4	0.843596	3	88.3478	1.11733	3	6.58292	0.483876	3	30.8897	1.05313	3	15.1244	1.22819	3	5.43058	0.942864	3	6.87626	1.38616	3	9.68904	1	3	0	20.2752	7.3	4	4	685	77.3753	6.66846
P17568	NADH dehydrogenase [ubiquinone] 1 beta subcomplex subunit 7 OS=Homo sapiens GN=NDUFB7 PE=1 SV=4 - [NDUB7_HUMAN]	7.3	1	1	1	3	0.778051	3	0.141778	1.03284	3	6.19069	0.887675	3	4.11187	2.64092	3	6.04694	1.43677	3	5.81272	1.45149	3	6.74342	0.87408	3	1.7867	1	3	0	3.99188	7.3	1	3	137	16.3913	8.92432
Q15526-2	Isoform 2 of Surfeit locus protein 1 OS=Homo sapiens GN=SURF1 - [SURF1_HUMAN]	7.29	2	2	2	3	0.495049	3	4.87547	0.877359	3	5.31614	1.41987	3	0.0911997	0.615638	3	2.23313	0.810175	3	6.79974	0.501666	3	4.18313	0.509692	3	2.90018	1	3	0	9.94165	7.29	2	3	288	31.9586	9.36377
P11233	Ras-related protein Ral-A OS=Homo sapiens GN=RALA PE=1 SV=1 - [RALA_HUMAN]	7.28	1	2	2	6	1.11513	5	8.7206	0.809521	5	3.74593	2.12376	5	20.6949	1.89664	5	10.5289	1.9476	5	6.05144	0.795539	5	4.03705	0.355409	5	20.4742	1	5	0	13.3252	7.28	3	6	206	23.552	7.10791
P27824	Calnexin OS=Homo sapiens GN=CANX PE=1 SV=2 - [CALX_HUMAN]	7.26	1	4	4	39	0.880143	33	70.794	0.891578	33	23.3476	0.881352	33	22.5343	1.21242	33	10.616	1.51491	33	25.2985	1.50772	33	34.0096	1.41252	33	21.1729	1	33	0	134.838	7.26	6	39	592	67.5259	4.60205
P46459	Vesicle-fusing ATPase OS=Homo sapiens GN=NSF PE=1 SV=3 - [NSF_HUMAN]	7.26	1	6	6	12	1.21649	10	21.1421	1.0284	10	14.5953	0.492487	10	22.9593	0.796325	10	13.0487	1.07378	10	14.4379	1.49625	10	25.6186	1.18019	10	11.9418	1	10	0	36.9022	7.26	8	12	744	82.5421	6.94678
Q14257	Reticulocalbin-2 OS=Homo sapiens GN=RCN2 PE=1 SV=1 - [RCN2_HUMAN]	7.26	1	2	2	3	1.13959	2	24.6118	0.797362	2	43.267	1.44038	2	15.9196	1.10259	2	10.2654	0.633978	2	36.1476	1.20175	2	63.8327	0.906288	2	20.7257	1	2	0	9.88275	7.26	3	3	317	36.8536	4.39893
Q13813-3	Isoform 3 of Spectrin alpha chain, brain OS=Homo sapiens GN=SPTAN1 - [SPTA2_HUMAN]	7.26	4	19	19	51	0.986381	34	15.0908	2.17114	34	13.1644	0.394433	34	18.5397	1.73944	34	13.1149	1.03934	34	15.1741	1.39569	34	22.3229	0.707778	34	20.095	1	34	0	172.123	7.26	31	51	2452	282.108	5.33838
P61088	Ubiquitin-conjugating enzyme E2 N OS=Homo sapiens GN=UBE2N PE=1 SV=1 - [UBE2N_HUMAN]	7.24	2	1	1	5	1.03432	3	0.0695893	0.679832	3	0.215474	0.844326	3	18.2554	1.1123	3	2.08472	0.794906	3	5.7513	0.560319	3	1.51505	1.44227	3	10.6913	1	3	0	19.9416	7.24	2	5	152	17.127	6.56592
P09543-2	Isoform CNPI of 2',3'-cyclic-nucleotide 3'-phosphodiesterase OS=Homo sapiens GN=CNP - [CN37_HUMAN]	7.23	2	3	3	5	0.401958	4	43.8232	1.56263	4	11.5228	0.539672	4	1.28634	0.943814	4	9.19867	1.04715	4	3.03376	1.37847	4	3.46564	1.01806	4	2.49411	1	4	0	14.8014	7.23	4	5	401	45.0703	8.52881
Q13561	Dynactin subunit 2 OS=Homo sapiens GN=DCTN2 PE=1 SV=4 - [DCTN2_HUMAN]	7.23	9	4	4	7	1.59224	6	5.80745	0.763577	6	16.3814	0.920111	6	8.68957	1.68491	6	8.8174	0.610326	6	20.3267	0.954567	6	24.1189	0.566523	6	5.9525	1	6	0	16.5426	7.23	5	7	401	44.2039	5.21143
Q9BRR6-4	Isoform 4 of ADP-dependent glucokinase OS=Homo sapiens GN=ADPGK - [ADPGK_HUMAN]	7.21	4	1	1	3	0.607032	2	2.78603	1.20966	2	8.38839	1.46733	2	11.6665	0.899869	2	6.83744	1.46803	2	7.24057	1.31907	2	7.30302	1.01253	2	4.9984	1	2	0	11.9912	7.21	2	3	222	24.1152	6.69775
Q8WUY1	UPF0670 protein C8orf55 OS=Homo sapiens GN=C8orf55 PE=1 SV=2 - [CH055_HUMAN]	7.21	1	2	2	7	0.676139	5	35.4042	1.51689	5	20.9076	0.6294	5	11.3059	0.780502	5	20.8904	1.06421	5	27.1458	1.84662	5	19.0631	0.965338	5	8.61194	1	5	0	18.2796	7.21	3	7	208	23.8499	9.5542
Q9UHQ9	NADH-cytochrome b5 reductase 1 OS=Homo sapiens GN=CYB5R1 PE=1 SV=1 - [NB5R1_HUMAN]	7.21	1	2	2	13	0.649648	7	21.1671	0.592199	7	3.74465	0.615192	7	19.9806	0.438234	7	26.4885	1.30186	7	34.3321	1.64389	7	26.4296	1.93699	7	12.9946	1	7	0	45.0412	7.21	4	13	305	34.0732	9.37842
P62333	26S protease regulatory subunit 10B OS=Homo sapiens GN=PSMC6 PE=1 SV=1 - [PRS10_HUMAN]	7.2	1	3	3	11	0.717563	8	13.1757	0.888278	8	5.11708	1.16772	8	7.00866	0.922524	8	16.8992	0.742901	8	19.9484	1.13774	8	30.2595	0.973228	8	11.6725	1	8	0	42.289	7.2	4	11	389	44.1451	7.48877
P30481	HLA class I histocompatibility antigen, B-44 alpha chain OS=Homo sapiens GN=HLA-B PE=1 SV=1 - [1B44_HUMAN]	7.18	7	1	2	13	9.70674	3	40.4882	0.816913	3	6.70302	1.44011	3	17.1113	0.0991476	3	24.5978	0.25224	2	144.836	1.54102	3	16.4437	0.131991	3	26.0314	1	3	0	54.0947	7.18	4	13	362	40.4561	6.03662
Q9GZZ9-2	Isoform 2 of Ubiquitin-like modifier-activating enzyme 5 OS=Homo sapiens GN=UBA5 - [UBA5_HUMAN]	7.18	2	1	1	1	1.51546	1		2.35799	1		0.670161	1		1.91687	1		0.697704	1		1.90306	1		1.17597	1		1	1		4.07468	7.18	1	1	348	38.5121	4.77979
Q8NC56	LEM domain-containing protein 2 OS=Homo sapiens GN=LEMD2 PE=1 SV=1 - [LEMD2_HUMAN]	7.16	1	3	3	9	0.796712	6	11.0775	1.13088	6	7.00392	1.61017	6	16.9233	1.10284	6	8.87787	1.24921	6	17.218	1.17647	6	8.77145	1.37737	6	3.66461	1	6	0	30.3849	7.16	6	9	503	56.9395	8.99756
Q6P587	Acylpyruvase FAHD1, mitochondrial OS=Homo sapiens GN=FAHD1 PE=1 SV=2 - [FAHD1_HUMAN]	7.14	2	1	1	2	1.52852	1		0.656517	1		1.61007	1		1.58286	1		0.961671	1		0.651942	1		0.780778	1		1	1		6.77976	7.14	2	2	224	24.8267	7.38623
P02671-2	Isoform 2 of Fibrinogen alpha chain OS=Homo sapiens GN=FGA - [FIBA_HUMAN]	7.14	2	4	4	15	0.165739	12	29.4694	0.411813	12	9.93003	0.27582	12	29.1244	0.333987	12	16.7672	1.7804	12	17.018	0.35591	12	36.3963	0.27327	12	21.801	1	12	0	43.1924	7.14	6	15	644	69.7138	8.06006
Q96AE4	Far upstream element-binding protein 1 OS=Homo sapiens GN=FUBP1 PE=1 SV=3 - [FUBP1_HUMAN]	7.14	2	3	4	10	0.694547	4	4.7005	1.33451	4	3.62029	1.74355	4	15.0132	1.53215	4	12.443	0.927466	4	8.35923	1.13823	4	2.93648	1.26479	4	7.43414	1	4	0	31.893	7.14	6	10	644	67.5185	7.60596
Q15785	Mitochondrial import receptor subunit TOM34 OS=Homo sapiens GN=TOMM34 PE=1 SV=2 - [TOM34_HUMAN]	7.12	1	2	2	5	1.71813	5	32.6915	0.673569	5	13.7347	0.781188	5	70.3193	0.785112	5	13.0861	0.582867	5	14.2676	0.347686	5	47.6114	2.68963	5	13.7893	1	5	0	19.3591	7.12	2	5	309	34.5378	8.98291
Q9UHL4	Dipeptidyl peptidase 2 OS=Homo sapiens GN=DPP7 PE=1 SV=3 - [DPP2_HUMAN]	7.11	1	3	3	21	0.587806	14	20.068	1.69497	14	9.82166	0.961311	14	18.6678	3.35099	14	22.6416	1.09511	14	10.462	1.25263	14	11.3742	0.525801	14	7.90485	1	14	0	74.4825	7.11	6	21	492	54.3072	6.31592
Q15118	[Pyruvate dehydrogenase [lipoamide]] kinase isozyme 1, mitochondrial OS=Homo sapiens GN=PDK1 PE=1 SV=1 - [PDK1_HUMAN]	7.11	1	3	3	11	0.991953	7	8.79424	0.620448	7	11.657	3.52132	7	7.7806	0.605478	7	11.5847	0.594884	7	37.0229	0.394027	7	16.0775	2.3872	7	11.5666	1	7	0	31.4401	7.11	6	11	436	49.213	8.80713
P26373	60S ribosomal protein L13 OS=Homo sapiens GN=RPL13 PE=1 SV=4 - [RL13_HUMAN]	7.11	1	2	2	19	0.751343	14	14.2396	1.00297	14	11.8722	2.31664	14	14.0268	0.707018	14	8.36012	0.842214	14	29.1655	2.49753	14	12.461	1.9454	14	11.4738	1	14	0	56.0226	7.11	4	19	211	24.2465	11.6489
Q8N183	Mimitin, mitochondrial OS=Homo sapiens GN=NDUFAF2 PE=1 SV=1 - [MIMIT_HUMAN]	7.1	1	1	1	2	3.77975	2	17.4221	0.647453	2	0.000125134	0.736816	2	2.4666	1.10921	2	2.86378	0.992229	2	8.84407	0.220185	2	1.82367	0.219507	2	1.05029	1	2	0	4.77082	7.1	1	2	169	19.8441	8.96826
Q9H845	Acyl-CoA dehydrogenase family member 9, mitochondrial OS=Homo sapiens GN=ACAD9 PE=1 SV=1 - [ACAD9_HUMAN]	7.09	1	4	4	5	0.345655	4	29.3467	1.05117	4	18.9584	0.580024	4	21.4141	0.667378	4	29.4518	0.851934	4	33.7618	1.37715	4	13.3212	0.838378	4	6.16707	1	4	0	16.1562	7.09	5	5	621	68.7167	7.95752
Q6IAN0	Dehydrogenase/reductase SDR family member 7B OS=Homo sapiens GN=DHRS7B PE=1 SV=2 - [DRS7B_HUMAN]	7.08	1	2	2	5	0.558677	4	22.6077	0.9056	4	13.986	1.83674	4	9.28623	0.697996	4	7.72836	1.17065	4	6.27252	2.20913	4	3.67744	0.88582	4	5.77538	1	4	0	17.6637	7.08	3	5	325	35.0966	9.5542
P36543	V-type proton ATPase subunit E 1 OS=Homo sapiens GN=ATP6V1E1 PE=1 SV=1 - [VATE1_HUMAN]	7.08	2	2	2	10	1.51561	6	11.3035	0.932671	6	4.87726	0.515104	6	25.5589	1.78305	6	12.0805	1.30826	6	13.1005	0.398153	6	18.9172	0.215397	6	16.3947	1	6	0	30.1812	7.08	4	10	226	26.1288	8.00146
O15498	Synaptobrevin homolog YKT6 OS=Homo sapiens GN=YKT6 PE=1 SV=1 - [YKT6_HUMAN]	7.07	1	2	2	2	2.19751	2	10.9295	1.40817	2	9.43788	1.03936	2	10.9855	0.711481	2	6.05464	1.74548	2	16.6701	1.06445	2	10.9974	0.836517	2	5.93415	1	2	0	4.22133	7.07	2	2	198	22.4034	6.91748
P62879	Guanine nucleotide-binding protein G(I)/G(S)/G(T) subunit beta-2 OS=Homo sapiens GN=GNB2 PE=1 SV=3 - [GBB2_HUMAN]	7.06	1	1	1	1	0.639111	1		0.638367	1		1.30532	1		0.800418	1		0.957866	1		2.47765	1		1.24971	1		1	1		6.32574	7.06	1	1	340	37.3071	5.99854
P78417	Glutathione S-transferase omega-1 OS=Homo sapiens GN=GSTO1 PE=1 SV=2 - [GSTO1_HUMAN]	7.05	1	2	2	4	1.37262	3	3.02359	0.466804	3	8.87079	0.259179	3	15.3661	1.50789	3	0.827831	0.912791	3	7.98105	0.216502	3	53.5753	0.171168	3	33.8202	1	3	0	12.6993	7.05	3	4	241	27.548	6.59521
O75367-2	Isoform 1 of Core histone macro-H2A.1 OS=Homo sapiens GN=H2AFY - [H2AY_HUMAN]	7.05	3	3	3	11	1.64082	6	2.71502	1.50744	6	3.19873	2.83805	6	8.58618	0.860555	6	19.2504	0.638206	6	23.4154	1.33623	6	6.2846	1.6925	6	5.63578	1	6	0	38.2745	7.05	5	11	369	39.1592	9.83252
P37802	Transgelin-2 OS=Homo sapiens GN=TAGLN2 PE=1 SV=3 - [TAGL2_HUMAN]	7.04	1	1	1	1	1.04257	1		0.369707	1		1.42072	1		1.56578	1		0.584917	1		0.434239	1		0.568884	1		1	1		3.02639	7.04	1	1	199	22.3772	8.25049
O60783	28S ribosomal protein S14, mitochondrial OS=Homo sapiens GN=MRPS14 PE=1 SV=1 - [RT14_HUMAN]	7.03	1	1	1	2	0.48081	1		0.793881	1		3.90267	1		1.30734	1		1.04172	1		1.47978	1		0.751056	1		1	1		5.05985	7.03	2	2	128	15.129	11.4146
P31948	Stress-induced-phosphoprotein 1 OS=Homo sapiens GN=STIP1 PE=1 SV=1 - [STIP1_HUMAN]	7	1	5	5	10	1.83295	8	16.5121	0.643061	8	5.03111	1.42549	8	15.2695	1.70542	8	5.09769	0.821757	8	23.2764	0.635444	8	6.73281	0.533586	8	4.01585	1	8	0	28.4722	7	6	10	543	62.5994	6.80029
Q9BTX3-2	Isoform 2 of Transmembrane protein 208 OS=Homo sapiens GN=TMEM208 - [TM208_HUMAN]	7	2	1	1	2	1.65301	2	14.4377	1.19753	2	12.3643	0.540479	2	18.2274	1.55308	2	12.5903	2.61231	2	9.46431	0.67701	2	8.46904	0.662758	2	5.24555	1	2	0	4.86887	7	1	2	100	11.0314	7.18115
Q96DZ1-2	Isoform 2 of Endoplasmic reticulum lectin 1 OS=Homo sapiens GN=ERLEC1 - [ERLEC_HUMAN]	6.99	2	3	3	10	1.01814	6	11.8701	1.06941	6	11.0691	0.873389	6	20.1759	1.13428	6	8.74228	1.10133	6	4.46819	0.898452	6	7.27022	1.81937	6	5.38969	1	6	0	31.4342	6.99	5	10	429	48.8512	6.25244
P13747	HLA class I histocompatibility antigen, alpha chain E OS=Homo sapiens GN=HLA-E PE=1 SV=3 - [HLAE_HUMAN]	6.98	16	1	2	10	2.0777	2	0.522091	0.797062	2	9.3778	0.936088	2	13.2562	1.67526	2	0.191208	1.61822	2	0.0324176	0.602374	2	4.0939	0.388801	2	0.423904	1	2	0	38.6102	6.98	3	10	358	40.1318	5.94775
Q96N66-3	Isoform 3 of Lysophospholipid acyltransferase 7 OS=Homo sapiens GN=MBOAT7 - [MBOA7_HUMAN]	6.98	3	2	2	16	1.14109	8	7.17817	1.60047	8	5.73534	0.559112	8	10.156	0.665157	8	4.3092	1.326	8	4.04926	1.73451	8	10.7253	0.850364	8	7.16279	1	8	0	67.9409	6.98	4	16	344	38.4449	8.86572
P61106	Ras-related protein Rab-14 OS=Homo sapiens GN=RAB14 PE=1 SV=4 - [RAB14_HUMAN]	6.98	1	2	2	11	0.965062	9	12.7146	1.2457	9	12.7789	1.55768	9	11.1948	0.996019	9	11.4558	1.38913	9	0.855577	1.00366	9	12.6138	1.30276	9	9.38007	1	9	0	29.0091	6.98	3	11	215	23.8819	6.21436
Q96TA2-2	Isoform 2 of ATP-dependent zinc metalloprotease YME1L1 OS=Homo sapiens GN=YME1L1 - [YMEL1_HUMAN]	6.98	2	4	4	7	1.40404	5	28.0997	1.05636	5	8.85427	0.81976	5	16.5746	0.922138	5	2.30231	1.36206	5	36.5255	1.06892	5	16.7892	1.29359	5	37.244	1	5	0	30.3675	6.98	6	7	716	79.7826	8.55811
Q02318	Sterol 26-hydroxylase, mitochondrial OS=Homo sapiens GN=CYP27A1 PE=1 SV=1 - [CP27A_HUMAN]	6.97	1	3	3	8	1.48833	5	16.8188	0.80586	5	14.7792	0.136699	5	27.6517	0.642365	5	5.6358	0.60494	5	0.500261	0.534247	5	25.317	0.563874	5	7.53091	1	5	0	27.9131	6.97	5	8	531	60.1963	8.89502
P56557	Transmembrane protein 50B OS=Homo sapiens GN=TMEM50B PE=1 SV=2 - [TM50B_HUMAN]	6.96	1	1	1	4	0.64662	3	47.1994	0.739698	3	19.764	1.25286	3	1.72355	0.933484	3	24.5652	1.17655	3	27.824	2.76274	3	3.90698	1.90649	3	3.06384	1	3	0	11.5593	6.96	2	4	158	17.9238	5.38916
O14519	Cyclin-dependent kinase 2-associated protein 1 OS=Homo sapiens GN=CDK2AP1 PE=1 SV=1 - [CDKA1_HUMAN]	6.96	2	1	1	1	0.871402	1		1.03207	1		1.81816	1		0.941521	1		0.716971	1		0.783458	1		1.25757	1		1	1		2.70696	6.96	1	1	115	12.3573	9.37842
Q9BRK5-4	Isoform 4 of 45 kDa calcium-binding protein OS=Homo sapiens GN=SDF4 - [CAB45_HUMAN]	6.93	5	2	2	6	1.16125	4	9.55373	1.18187	4	10.9586	1.15361	4	3.88288	1.92362	4	7.1354	0.841887	4	4.71353	1.51194	4	7.66567	0.775347	4	2.97624	1	4	0	15.9154	6.93	3	6	202	23.0165	6.29053
Q8NCG7-2	Isoform 2 of Sn1-specific diacylglycerol lipase beta OS=Homo sapiens GN=DAGLB - [DGLB_HUMAN]	6.91	2	2	2	5	1.45422	4	32.4261	1.68244	4	12.4374	0.924237	4	60.3699	0.936287	4	19.5172	2.11371	4	41.0126	1.28704	4	32.8063	0.970918	4	12.955	1	4	0	16.9477	6.91	3	5	391	43.1639	6.82959
P00738	Haptoglobin OS=Homo sapiens GN=HP PE=1 SV=1 - [HPT_HUMAN]	6.9	3	3	3	14	0.525036	11	31.1793	0.709086	11	28.8003	0.997312	11	23.2628	2.22314	11	17.346	4.31648	11	22.6107	0.498685	11	37.6909	0.173511	11	49.1854	1	11	0	41.6638	6.9	6	14	406	45.1766	6.58057
P34932	Heat shock 70 kDa protein 4 OS=Homo sapiens GN=HSPA4 PE=1 SV=4 - [HSP74_HUMAN]	6.9	1	5	5	16	1.93436	13	21.0657	0.619442	13	17.3112	1.13117	13	20.233	0.749521	13	15.1554	0.760311	13	38.126	0.840516	13	10.2846	0.576316	13	11.6235	1	13	0	61.4882	6.9	7	16	840	94.2712	5.18604
P60842	Eukaryotic initiation factor 4A-I OS=Homo sapiens GN=EIF4A1 PE=1 SV=1 - [IF4A1_HUMAN]	6.9	3	2	2	4	1.16991	2	15.5979	1.04193	2	4.62744	0.952892	2	87.3764	1.19853	2	47.5223	0.996919	2	37.8658	0.370831	2	404.601	0.47612	2	332.71	1	2	0	15.6721	6.9	4	4	406	46.1246	5.47803
P18031	Tyrosine-protein phosphatase non-receptor type 1 OS=Homo sapiens GN=PTPN1 PE=1 SV=1 - [PTN1_HUMAN]	6.9	1	3	3	9	1.82617	6	31.9683	1.12237	6	24.6649	0.917197	6	94.1421	0.61176	6	26.9171	1.10094	6	41.1733	0.714021	6	37.1214	1.77736	6	24.532	1	6	0	32.763	6.9	6	9	435	49.9348	6.26514
P57105	Synaptojanin-2-binding protein OS=Homo sapiens GN=SYNJ2BP PE=1 SV=2 - [SYJ2B_HUMAN]	6.9	1	1	1	5	1.62373	3	8.17061	1.03344	3	6.36924	0.959896	3	5.28385	2.19322	3	0.204704	2.31829	3	1.91453	0.379528	3	0.469302	0.488148	3	7.62595	1	3	0	16.4475	6.9	2	5	145	15.9182	6.30322
Q15819	Ubiquitin-conjugating enzyme E2 variant 2 OS=Homo sapiens GN=UBE2V2 PE=1 SV=4 - [UB2V2_HUMAN]	6.9	5	1	1	2	1.67851	1		0.705742	1		1.31744	1		1.45113	1		0.893382	1		0.562391	1		2.10513	1		1	1		8.30457	6.9	2	2	145	16.3522	8.08936
Q96DA6	Mitochondrial import inner membrane translocase subunit TIM14 OS=Homo sapiens GN=DNAJC19 PE=1 SV=3 - [TIM14_HUMAN]	6.9	1	1	1	1	1.58633	1		0.493776	1		1.20431	1		1.44109	1		0.659836	1		0.374105	1		0.54796	1		1	1		2.57224	6.9	1	1	116	12.4907	10.0962
Q99536	Synaptic vesicle membrane protein VAT-1 homolog OS=Homo sapiens GN=VAT1 PE=1 SV=2 - [VAT1_HUMAN]	6.87	1	1	1	3	0.574509	2	11.7672	0.919294	2	9.1542	0.58049	2	33.7766	2.79201	2	12.1249	1.34011	2	23.386	1.07049	2	17.637	0.546901	2	14.0228	1	2	0	16.3137	6.87	1	3	393	41.8934	6.29053
Q9BQC6	Ribosomal protein 63, mitochondrial OS=Homo sapiens GN=MRP63 PE=2 SV=1 - [RT63_HUMAN]	6.86	1	1	1	2	0.57294	1		0.773796	1		1.79766	1		1.09144	1		0.629476	1		0.783938	1		0.88384	1		1	1		5.93465	6.86	2	2	102	12.2585	11.4438
O95340	Bifunctional 3'-phosphoadenosine 5'-phosphosulfate synthase 2 OS=Homo sapiens GN=PAPSS2 PE=1 SV=2 - [PAPS2_HUMAN]	6.84	2	4	4	12	4.90824	9	20.3708	0.996395	9	18.7427	0.399268	9	15.7224	0.870798	9	22.4671	0.396796	9	55.8071	3.3314	9	73.3975	0.795481	9	28.1369	1	9	0	39.5497	6.84	7	12	614	69.4566	8.03076
P49207	60S ribosomal protein L34 OS=Homo sapiens GN=RPL34 PE=1 SV=3 - [RL34_HUMAN]	6.84	1	1	1	17	0.723596	12	9.63679	1.23815	12	7.19896	1.53031	12	11.9095	0.445886	12	8.3194	1.10584	12	10.1825	2.17217	12	10.8415	1.57719	12	6.92015	1	12	0	50.2031	6.84	2	17	117	13.2845	11.4731
Q12893	Transmembrane protein 115 OS=Homo sapiens GN=TMEM115 PE=1 SV=1 - [TM115_HUMAN]	6.84	1	1	1	2	0.554175	1		1.57684	1		1.47194	1		0.829309	1		2.06777	1		1.41739	1		1.35368	1		1	1		10.1873	6.84	2	2	351	38.1725	8.1626
Q9H0R8	Gamma-aminobutyric acid receptor-associated protein-like 1 OS=Homo sapiens GN=GABARAPL1 PE=1 SV=1 - [GBRL1_HUMAN]	6.84	1	1	1	1	2.73286	1		0.563136	1		2.3738	1		1.24259	1		1.17408	1		0.515987	1		0.310263	1		1	1		3.41631	6.84	1	1	117	14.0352	8.73389
P33121-2	Isoform 2 of Long-chain-fatty-acid--CoA ligase 1 OS=Homo sapiens GN=ACSL1 - [ACSL1_HUMAN]	6.83	2	4	4	12	1.22838	8	10.6647	0.512171	8	26.4461	0.748189	8	11.2412	0.535684	8	28.0579	1.08382	8	15.5745	1.09633	8	10.5295	2.56483	8	8.89742	1	8	0	38.631	6.83	6	12	688	76.8213	6.99072
Q5VZK9-4	Isoform 4 of Leucine-rich repeat-containing protein 16A OS=Homo sapiens GN=LRRC16A - [LR16A_HUMAN]	6.82	4	1	1	2	1.92353	1		1.66702	1		0.275536	1		0.674683	1		1.94982	1		0.28698	1		1.02363	1		1	1		9.234	6.82	2	2	176	20.168	5.09717
P45973	Chromobox protein homolog 5 OS=Homo sapiens GN=CBX5 PE=1 SV=1 - [CBX5_HUMAN]	6.81	1	1	1	1	1.05584	1		0.672407	1		0.863371	1		1.19446	1		0.665543	1		1.00677	1		1.15911	1		1	1		2.38672	6.81	1	1	191	22.2111	5.85889
P00966	Argininosuccinate synthase OS=Homo sapiens GN=ASS1 PE=1 SV=2 - [ASSY_HUMAN]	6.8	1	3	3	9	2.12902	7	25.0877	0.446938	7	13.0063	4.46159	7	24.3413	0.730967	7	7.38165	0.394981	7	8.90069	0.633047	7	3.40366	0.567448	7	10.7133	1	7	0	30.0701	6.8	4	9	412	46.501	8.01611
P30043	Flavin reductase (NADPH) OS=Homo sapiens GN=BLVRB PE=1 SV=3 - [BLVRB_HUMAN]	6.8	1	1	1	3	0.0655218	2	5.008	0.0539801	2	2.82829	0.241301	2	0.351059	0.22976	2	0.0635339	0.183593	2	5.02051	0.0850638	2	4.04863	0.0611583	2	6.92166	1	2	0	8.67326	6.8	2	3	206	22.1054	7.6499
Q6XR72	Zinc transporter 10 OS=Homo sapiens GN=SLC30A10 PE=2 SV=2 - [ZNT10_HUMAN]	6.8	3	2	2	2	0.570123	2	44.1845	0.524532	2	70.6216	1.09873	2	14.4361	0.42417	2	84.6062	0.709742	2	68.9352	0.92314	2	12.2308	6.10888	2	54.8017	1	2	0	8.35239	6.8	2	2	485	52.6501	6.72705
Q9Y2S7	Polymerase delta-interacting protein 2 OS=Homo sapiens GN=POLDIP2 PE=1 SV=1 - [PDIP2_HUMAN]	6.79	1	2	2	2	0.917195	2	29.6793	1.30468	2	40.7348	1.0044	2	12.1719	0.967837	2	28.0788	0.965239	2	5.49116	0.794216	2	42.0904	0.89852	2	0.691293	1	2	0	5.28048	6.79	2	2	368	42.0072	8.63135
P16278-2	Isoform 2 of Beta-galactosidase OS=Homo sapiens GN=GLB1 - [BGAL_HUMAN]	6.78	3	3	3	13	1.36708	8	24.2318	1.13095	8	29.1141	0.859041	8	56.4907	2.38319	8	11.2395	0.813261	8	23.867	0.89242	8	15.8008	0.394936	8	13.1474	1	8	0	49.5242	6.78	4	13	546	60.4976	6.99072
P30046	D-dopachrome decarboxylase OS=Homo sapiens GN=DDT PE=1 SV=3 - [DOPD_HUMAN]	6.78	2	1	1	3	0.47206	2	13.1797	0.462713	2	13.0489	0.619157	2	17.4724	2.00602	2	13.1196	0.933985	2	7.83893	0.5395	2	9.42085	0.946725	2	6.64599	1	2	0	8.76426	6.78	2	3	118	12.7037	7.29834
Q9HCS7	Pre-mRNA-splicing factor SYF1 OS=Homo sapiens GN=XAB2 PE=1 SV=2 - [SYF1_HUMAN]	6.78	1	5	5	8	0.540449	6	17.9495	1.25204	6	16.5309	1.48563	6	4.6922	0.503987	6	17.4398	0.818646	6	20.3418	1.79553	6	25.9375	1.82282	6	12.4525	1	6	0	26.7737	6.78	7	8	855	99.9464	6.22705
Q99442	Translocation protein SEC62 OS=Homo sapiens GN=SEC62 PE=1 SV=1 - [SEC62_HUMAN]	6.77	1	3	3	15	1.4345	11	6.71391	1.16207	11	15.3858	0.9526	11	15.6329	1.11567	11	12.4497	1.2386	11	10.4787	0.755189	11	23.4693	1.45669	11	12.1237	1	11	0	44.5229	6.77	5	15	399	45.8331	7.12256
Q9HB40-2	Isoform 2 of Retinoid-inducible serine carboxypeptidase OS=Homo sapiens GN=SCPEP1 - [RISC_HUMAN]	6.76	2	1	1	4	0.548908	1		0.653099	1		0.733979	1		3.19039	1		0.809071	1		2.70895	1		0.772447	1		1	1		18.7786	6.76	2	4	296	32.9355	5.021
Q9P0M9	39S ribosomal protein L27, mitochondrial OS=Homo sapiens GN=MRPL27 PE=1 SV=1 - [RM27_HUMAN]	6.76	1	1	1	1	0.393683	1		1.0776	1		2.23807	1		0.596333	1		0.690257	1		1.23135	1		1.05277	1		1	1		3.30862	6.76	1	1	148	16.0627	10.4185
P04179	Superoxide dismutase [Mn], mitochondrial OS=Homo sapiens GN=SOD2 PE=1 SV=2 - [SODM_HUMAN]	6.76	1	2	2	3	4.96488	3	10.4634	0.595991	3	2.41705	1.00865	3	0.982296	2.12966	3	6.45066	2.32816	3	8.55109	0.0694664	3	216.826	0.0784833	3	11.9675	1	3	0	9.09924	6.76	2	3	222	24.7066	8.25049
Q9BTV4	Transmembrane protein 43 OS=Homo sapiens GN=TMEM43 PE=1 SV=1 - [TMM43_HUMAN]	6.75	1	3	3	16	0.877489	11	35.1416	1.59156	11	41.946	0.631187	11	9.29654	0.778312	11	26.4111	1.52685	11	30.1194	0.968036	11	25.9583	0.818765	11	24.5763	1	11	0	43.8107	6.75	5	16	400	44.8472	8.1333
P22570	NADPH:adrenodoxin oxidoreductase, mitochondrial OS=Homo sapiens GN=FDXR PE=1 SV=3 - [ADRO_HUMAN]	6.72	2	3	3	16	1.48117	10	16.258	0.780653	10	12.0749	1.05003	10	22.0268	1.18976	10	19.5106	0.631418	10	32.2388	1.25985	10	4.31657	0.492704	10	12.1514	1	10	0	47.6547	6.72	5	16	491	53.803	8.44092
P67812	Signal peptidase complex catalytic subunit SEC11A OS=Homo sapiens GN=SEC11A PE=1 SV=1 - [SC11A_HUMAN]	6.7	1	1	1	1	0.140571	1		0.500792	1		5.65198	1		0.564676	1		0.196074	1		2.16573	1		1.72296	1		1	1		3.44442	6.7	1	1	179	20.6121	9.48096
P07900	Heat shock protein HSP 90-alpha OS=Homo sapiens GN=HSP90AA1 PE=1 SV=5 - [HS90A_HUMAN]	6.69	5	2	5	26	1.19528	9	31.2181	1.14853	9	18.9324	1.42489	9	25.0044	1.03652	9	19.7015	1.03753	9	35.7541	1.20142	9	24.0062	1.17398	9	24.6715	1	9	0	94.3062	6.69	9	26	732	84.6067	5.021
P11766	Alcohol dehydrogenase class-3 OS=Homo sapiens GN=ADH5 PE=1 SV=4 - [ADHX_HUMAN]	6.68	1	2	2	3	1.22859	2	19.0272	0.706058	2	7.15938	0.940458	2	13.3741	1.87796	2	2.11703	0.888274	2	34.9392	0.81602	2	21.5716	0.556605	2	9.45188	1	2	0	11.2024	6.68	3	3	374	39.6984	7.48877
P17844	Probable ATP-dependent RNA helicase DDX5 OS=Homo sapiens GN=DDX5 PE=1 SV=1 - [DDX5_HUMAN]	6.68	1	4	4	17	0.767739	15	14.1824	1.36875	15	10.7414	2.2896	15	14.5174	0.997567	15	21.5617	0.671211	15	61.9785	1.24924	15	11.4348	1.48606	15	7.23843	1	15	0	58.0849	6.68	5	17	614	69.1047	8.92432
P80303	Nucleobindin-2 OS=Homo sapiens GN=NUCB2 PE=1 SV=2 - [NUCB2_HUMAN]	6.67	2	3	3	10	2.17858	7	20.8566	0.581172	7	35.6613	0.649687	7	17.1822	1.84156	7	36.9758	0.686441	7	34.5739	1.57396	7	14.3739	1.51135	7	22.3769	1	7	0	36.4424	6.67	5	10	420	50.1643	5.12256
P62341	Selenoprotein T OS=Homo sapiens GN=SELT PE=2 SV=2 - [SELT_HUMAN]	6.67	1	1	1	5	0.682302	4	12.319	1.23581	4	6.59591	0.753412	4	16.1935	1.66484	4	11.473	1.19386	4	4.24757	1.00157	4	7.39619	1.02946	4	4.77832	1	4	0	19.623	6.67	2	5	195	22.3103	8.60205
P49006	MARCKS-related protein OS=Homo sapiens GN=MARCKSL1 PE=1 SV=2 - [MRP_HUMAN]	6.67	1	1	1	1	2.52245	1		0.562229	1		1.80999	1		1.08985	1		0.396619	1		0.531515	1		1.7999	1		1	1		3.09342	6.67	1	1	195	19.5172	4.66553
Q14203	Dynactin subunit 1 OS=Homo sapiens GN=DCTN1 PE=1 SV=3 - [DCTN1_HUMAN]	6.65	2	9	9	17	1.27292	12	11.8328	1.55495	12	11.2397	0.554251	12	13.9723	0.83129	12	6.35994	1.23986	12	9.81656	1.24345	12	3.83037	1.0252	12	5.69197	1	12	0	58.7651	6.65	12	17	1278	141.607	5.80811
P22352	Glutathione peroxidase 3 OS=Homo sapiens GN=GPX3 PE=1 SV=2 - [GPX3_HUMAN]	6.64	1	1	1	2	0.932003	1		1.12151	1		0.563331	1		2.13453	1		1.67583	1		0.836984	1		0.744041	1		1	1		3.36821	6.64	2	2	226	25.5369	8.1333
P11182	Lipoamide acyltransferase component of branched-chain alpha-keto acid dehydrogenase complex, mitochondrial OS=Homo sapiens GN=DBT PE=1 SV=3 - [ODB2_HUMAN]	6.64	1	3	3	12	0.669198	8	27.087	1.46382	8	26.3226	2.22089	8	16.0205	1.78968	8	28.7076	0.875764	8	15.6297	1.41061	8	23.7427	0.324421	8	25.3759	1	8	0	38.5878	6.64	5	12	482	53.4529	8.51416
Q9BRJ7	Protein syndesmos OS=Homo sapiens GN=NUDT16L1 PE=1 SV=1 - [SDOS_HUMAN]	6.64	2	1	1	8	0.48478	4	28.4434	1.03458	4	4.29736	2.07258	4	8.30861	0.875737	4	1.37176	0.51843	4	22.0272	1.21958	4	3.29351	1.33075	4	6.18751	1	4	0	28.2818	6.64	2	8	211	23.3232	8.90967
P08195-2	Isoform 2 of 4F2 cell-surface antigen heavy chain OS=Homo sapiens GN=SLC3A2 - [4F2_HUMAN]	6.62	4	2	2	12	0.929767	6	15.4271	0.884959	6	6.29645	0.849333	6	8.30461	1.37691	6	18.6241	1.94273	6	7.65501	1.81703	6	8.40639	1.46285	6	7.66251	1	6	0	48.7714	6.62	4	12	529	57.9089	5.35107
P06865	Beta-hexosaminidase subunit alpha OS=Homo sapiens GN=HEXA PE=1 SV=2 - [HEXA_HUMAN]	6.62	1	4	4	10	0.98082	8	23.7533	0.81028	8	8.33652	1.32142	8	11.6098	2.06091	8	2.89936	0.947254	8	5.54105	1.35066	8	7.44966	0.436056	8	9.39547	1	8	0	27.8463	6.62	6	10	529	60.6643	5.16064
P61916	Epididymal secretory protein E1 OS=Homo sapiens GN=NPC2 PE=1 SV=1 - [NPC2_HUMAN]	6.62	1	1	1	6	2.30973	3	0.890057	0.921543	3	11.2258	1.74772	3	4.07598	2.64127	3	6.75604	0.931237	3	15.8051	0.914249	3	4.11828	0.376808	3	10.6638	1	3	0	19.2045	6.62	2	6	151	16.5595	7.6499
Q8NE86-3	Isoform 3 of Calcium uniporter protein, mitochondrial OS=Homo sapiens GN=MCU - [MCU_HUMAN]	6.62	3	3	3	4	0.404381	4	286.414	0.547296	4	57.2179	1.28184	4	43.1087	0.376848	4	139.541	0.571392	4	121.467	0.953201	4	93.0267	1.05295	4	79.3405	1	4	0	11.203	6.62	3	4	302	35.1364	7.48877
Q9UNF1	Melanoma-associated antigen D2 OS=Homo sapiens GN=MAGED2 PE=1 SV=2 - [MAGD2_HUMAN]	6.6	3	4	4	10	2.21467	5	15.9595	0.517329	5	5.12011	1.0392	5	24.0263	0.347185	5	13.6091	0.661673	5	1.25928	0.616286	5	25.0078	0.605226	5	15.0116	1	5	0	33.8376	6.6	8	10	606	64.9144	9.31982
P11277-3	Isoform 3 of Spectrin beta chain, erythrocyte OS=Homo sapiens GN=SPTB - [SPTB1_HUMAN]	6.6	9	14	14	41	0.129138	29	87.5119	0.784002	29	61.0977	0.180452	29	74.7171	0.107949	29	79.4145	3.73098	29	50.2329	0.152218	29	54.9678	0.177479	29	45.7409	1	29	0	125.814	6.6	22	41	2106	242.652	5.35107
Q96JX3-3	Isoform 3 of Protein SERAC1 OS=Homo sapiens GN=SERAC1 - [SRAC1_HUMAN]	6.59	3	1	1	2	1.41786	1		1.00868	1		0.803496	1		0.705178	1		1.64425	1		0.735414	1		1.01614	1		1	1		7.14471	6.59	2	2	167	18.9399	9.0708
Q9NVA1-2	Isoform 2 of Ubiquinol-cytochrome c reductase complex chaperone CBP3 homolog OS=Homo sapiens GN=UQCC - [UQCC_HUMAN]	6.59	3	2	2	12	1.10546	7	16.7186	0.733918	7	14.1109	0.705912	7	14.9793	1.21284	7	8.03822	0.857635	7	16.1576	0.751953	7	6.34357	0.57414	7	10.6331	1	7	0	37.9341	6.59	4	12	273	31.5251	8.95361
O00429-4	Isoform 3 of Dynamin-1-like protein OS=Homo sapiens GN=DNM1L - [DNM1L_HUMAN]	6.58	6	5	5	11	2.1541	8	31.6999	1.05908	8	17.901	0.748601	8	23.908	0.600096	8	20.1899	1.0477	8	17.4687	0.91171	8	38.8967	1.63306	8	25.6429	1	8	0	33.0306	6.58	7	11	699	78.0512	6.81494
O00567	Nucleolar protein 56 OS=Homo sapiens GN=NOP56 PE=1 SV=4 - [NOP56_HUMAN]	6.57	1	3	3	9	0.697415	5	50.4199	1.44464	5	18.8532	1.38382	5	9.71921	0.648001	5	8.02227	0.768845	5	24.8435	1.48483	5	51.4928	2.2926	5	16.6951	1	5	0	33.4651	6.57	6	9	594	66.0087	9.18799
Q13151	Heterogeneous nuclear ribonucleoprotein A0 OS=Homo sapiens GN=HNRNPA0 PE=1 SV=1 - [ROA0_HUMAN]	6.56	1	2	2	12	0.842395	8	9.73334	2.04936	8	23.9782	2.29077	8	25.6578	1.08626	8	16.7397	0.504342	8	36.8559	1.17011	8	64.2383	1.25639	8	27.0605	1	8	0	34.9059	6.56	4	12	305	30.8218	9.29053
P07339	Cathepsin D OS=Homo sapiens GN=CTSD PE=1 SV=1 - [CATD_HUMAN]	6.55	1	2	2	15	0.850814	11	62.5693	0.94678	11	25.2302	0.546786	11	62.3165	3.05209	11	16.5865	1.21916	11	23.6042	1.45442	11	17.7981	1.01595	11	22.1647	1	11	0	44.7635	6.55	4	15	412	44.5236	6.53662
P14384	Carboxypeptidase M OS=Homo sapiens GN=CPM PE=1 SV=2 - [CBPM_HUMAN]	6.55	1	2	2	10	1.33051	6	49.8086	1.14802	6	37.8776	0.519774	6	12.0026	1.54311	6	17.7498	1.76416	6	42.1445	1.01218	6	13.8412	0.824727	6	5.09218	1	6	0	40.942	6.55	4	10	443	50.4815	7.35693
P15529-16	Isoform 3 of Membrane cofactor protein OS=Homo sapiens GN=CD46 - [MCP_HUMAN]	6.55	16	2	2	6	0.962317	4	22.7952	0.963308	4	16.4557	1.18958	4	19.3686	0.952039	4	11.8145	0.754836	4	8.29353	0.811192	4	19.9659	4.25105	4	31.3002	1	4	0	18.7763	6.55	4	6	336	36.8024	7.6499
P20036	HLA class II histocompatibility antigen, DP alpha 1 chain OS=Homo sapiens GN=HLA-DPA1 PE=1 SV=1 - [DPA1_HUMAN]	6.54	1	1	1	2	1.45435	1		0.499104	1		0.118215	1		1.75289	1		0.555966	1		0.425794	1		0.143768	1		1	1		9.23966	6.54	2	2	260	29.3619	5.21143
P27635	60S ribosomal protein L10 OS=Homo sapiens GN=RPL10 PE=1 SV=4 - [RL10_HUMAN]	6.54	1	1	1	2	0.298228	2	188.421	0.419924	2	81.0871	2.05968	2	73.8292	0.447456	2	117.459	0.334737	2	79.8484	3.02098	2	44.4095	1.4881	2	5.74888	1	2	0	6.40858	6.54	1	2	214	24.5879	10.0815
Q9GZT6-2	Isoform 2 of Coiled-coil domain-containing protein 90B, mitochondrial OS=Homo sapiens GN=CCDC90B - [CC90B_HUMAN]	6.53	2	2	2	7	2.12212	4	2.84705	0.473241	4	7.60919	0.637252	4	7.21546	1.69719	4	8.60967	0.936428	4	6.65272	0.224246	4	9.69126	0.407684	4	13.8087	1	4	0	19.3124	6.53	4	7	245	27.9612	5.30029
P02675	Fibrinogen beta chain OS=Homo sapiens GN=FGB PE=1 SV=2 - [FIBB_HUMAN]	6.52	1	3	3	11	0.119253	8	15.5975	0.468497	8	6.51969	0.296687	8	9.11241	0.271712	8	8.969	3.29593	8	10.3725	0.148465	8	8.25786	0.18957	8	3.45262	1	8	0	33.8243	6.52	6	11	491	55.8923	8.26514
Q96T51-2	Isoform 2 of RUN and FYVE domain-containing protein 1 OS=Homo sapiens GN=RUFY1 - [RUFY1_HUMAN]	6.5	3	3	4	8	1.18076	5	17.2715	1.4097	5	22.2624	0.385148	5	6.09194	0.689633	5	9.15572	1.17766	5	15.9045	1.56085	5	29.2369	1.40435	5	8.27615	1	5	0	24.7962	6.5	5	8	600	69.0341	5.90967
O14579	Coatomer subunit epsilon OS=Homo sapiens GN=COPE PE=1 SV=3 - [COPE_HUMAN]	6.49	1	1	1	1	1.34278	1		1.42485	1		1.02208	1		1.20865	1		0.919876	1		1.21036	1		0.910879	1		1	1		5.58456	6.49	1	1	308	34.4603	5.12256
Q06787-8	Isoform 8 of Fragile X mental retardation protein 1 OS=Homo sapiens GN=FMR1 - [FMR1_HUMAN]	6.48	8	3	4	11	1.31917	6	3.17314	1.19151	6	10.5936	2.40018	6	16.4689	0.714161	6	32.3155	0.448617	6	33.7198	1.22591	6	11.3981	1.467	6	4.88556	1	6	0	41.7915	6.48	5	11	586	66.2055	8.47021
O95299	NADH dehydrogenase [ubiquinone] 1 alpha subcomplex subunit 10, mitochondrial OS=Homo sapiens GN=NDUFA10 PE=1 SV=1 - [NDUAA_HUMAN]	6.48	1	2	2	3	0.533494	2	22.1051	1.58712	2	2.47026	0.44002	2	21.864	1.10503	2	16.7041	1.30766	2	2.29305	1.69859	2	47.309	0.681078	2	51.4811	1	2	0	10.2787	6.48	3	3	355	40.7249	8.48486
Q9BT09	Protein canopy homolog 3 OS=Homo sapiens GN=CNPY3 PE=1 SV=1 - [CNPY3_HUMAN]	6.47	1	2	2	4	1.03249	3	13.6451	0.812252	3	6.86928	1.13536	3	23.2197	1.84537	3	17.8114	1.2244	3	13.4879	0.899919	3	6.12457	1.21749	3	9.38392	1	3	0	8.56362	6.47	3	4	278	30.7287	5.49072
P48643	T-complex protein 1 subunit epsilon OS=Homo sapiens GN=CCT5 PE=1 SV=1 - [TCPE_HUMAN]	6.47	1	4	4	9	0.838158	7	3.60219	0.858199	7	4.70731	1.5247	7	19.3208	0.793814	7	22.2045	0.645748	7	18.1069	1.9615	7	6.31005	0.770724	7	6.38824	1	7	0	25.3067	6.47	6	9	541	59.6328	5.65576
Q96EY5-2	Isoform 2 of Multivesicular body subunit 12A OS=Homo sapiens GN=FAM125A - [F125A_HUMAN]	6.44	3	1	1	2	1.06789	1		1.63985	1		1.16066	1		1.17369	1		1.58728	1		0.804331	1		1.50153	1		1	1		8.47254	6.44	2	2	233	24.5165	8.30908
Q96HV5	Transmembrane protein 41A OS=Homo sapiens GN=TMEM41A PE=2 SV=1 - [TM41A_HUMAN]	6.44	1	2	2	7	0.77464	6	7.61706	1.49372	6	7.274	0.672704	6	10.8097	0.933221	6	13.4318	0.913949	6	8.38004	0.732652	6	6.4724	1.56079	6	2.44344	1	6	0	19.7333	6.44	3	7	264	29.6459	9.02686
Q9UKR5	Probable ergosterol biosynthetic protein 28 OS=Homo sapiens GN=C14orf1 PE=1 SV=1 - [ERG28_HUMAN]	6.43	1	1	1	5	1.35981	4	2.31871	0.624093	4	9.24663	0.846588	4	9.70592	0.607605	4	6.30172	0.571271	4	15.3515	0.793672	4	8.91742	5.54533	4	3.9644	1	4	0	14.2141	6.43	2	5	140	15.8535	9.83252
Q14980-2	Isoform 2 of Nuclear mitotic apparatus protein 1 OS=Homo sapiens GN=NUMA1 - [NUMA1_HUMAN]	6.43	12	11	12	38	0.897542	25	19.2263	2.45711	25	21.1653	1.02863	25	13.0718	0.686452	25	30.4255	0.675349	25	45.5837	0.827442	25	28.461	1.99562	25	25.4002	1	25	0	125.203	6.43	17	38	2101	236.372	5.79541
P83593	Ig kappa chain V-IV region STH (Fragment) OS=Homo sapiens PE=1 SV=1 - [KV405_HUMAN]	6.42	5	1	1	1	0.594813	1		1.54179	1		1.32129	1		2.35782	1		1.01353	1		1.01968	1		0.345249	1		1	1		2.11882	6.42	1	1	109	12.0529	7.94287
O75781-2	Isoform 2 of Paralemmin-1 OS=Homo sapiens GN=PALM - [PALM_HUMAN]	6.41	2	3	3	7	4.88171	5	11.9082	0.697379	5	16.7978	0.249798	5	29.0016	0.635395	5	4.83926	0.857942	5	11.0184	0.276584	5	21.6868	0.365784	5	24.1351	1	5	0	18.6844	6.41	4	7	343	37.1345	4.97021
Q9Y6C2	EMILIN-1 OS=Homo sapiens GN=EMILIN1 PE=1 SV=2 - [EMIL1_HUMAN]	6.4	1	6	6	15	0.251743	11	45.8823	0.698891	11	20.9143	0.248731	11	62.4752	0.670557	11	25.206	4.2178	11	15.4889	0.722496	11	12.294	0.280436	11	14.4435	1	11	0	50.376	6.4	9	15	1016	106.601	5.14795
P22033	Methylmalonyl-CoA mutase, mitochondrial OS=Homo sapiens GN=MUT PE=1 SV=4 - [MUTA_HUMAN]	6.4	1	4	4	6	1.51913	3	32.617	0.717136	3	0.196578	2.14236	3	6.84307	1.16582	3	4.55371	0.788444	3	9.90465	0.702647	3	10.389	0.942112	3	12.5898	1	3	0	22.2939	6.4	6	6	750	83.0818	6.93213
P07585-4	Isoform D of Decorin OS=Homo sapiens GN=DCN - [PGS2_HUMAN]	6.4	2	1	1	2	0.267523	1		0.869153	1		0.322852	1		2.56702	1		3.22892	1		1.38539	1		0.565584	1		1	1		7.66325	6.4	2	2	172	19.2307	6.17627
Q9H6X2-3	Isoform 3 of Anthrax toxin receptor 1 OS=Homo sapiens GN=ANTXR1 - [ANTR1_HUMAN]	6.4	4	2	2	2	0.364531	2	40.3562	1.93437	2	6.0437	0.855396	2	40.1678	1.12469	2	51.625	1.10516	2	58.6852	1.91154	2	51.7323	1.10725	2	39.4899	1	2	0	6.00114	6.4	2	2	297	33.2587	6.68311
Q96EY8	Cob(I)yrinic acid a,c-diamide adenosyltransferase, mitochondrial OS=Homo sapiens GN=MMAB PE=1 SV=1 - [MMAB_HUMAN]	6.4	1	1	1	1	2.02789	1		0.481371	1		0.524963	1		0.72164	1		1.45721	1		0.433088	1		0.750961	1		1	1		2.69866	6.4	1	1	250	27.371	8.60205
Q9Y3D7	Mitochondrial import inner membrane translocase subunit TIM16 OS=Homo sapiens GN=PAM16 PE=1 SV=2 - [TIM16_HUMAN]	6.4	1	1	1	1	1.63158	1		0.34531	1		1.21667	1		1.34533	1		0.465692	1		0.368816	1		0.45009	1		1	1		2.5507	6.4	1	1	125	13.8162	9.70068
P01911	HLA class II histocompatibility antigen, DRB1-15 beta chain OS=Homo sapiens GN=HLA-DRB1 PE=1 SV=2 - [2B1F_HUMAN]	6.39	1	1	2	8	5.9693	3	6.3138	0.474096	3	18.6384	0.443197	3	4.38318	0.0466016	3	54.8845	0.108957	2	205.972	0.0298082	3	83.7809	0.0388213	3	469.901	1	3	0	21.412	6.39	4	8	266	29.947	7.73779
Q29974	HLA class II histocompatibility antigen, DRB1-16 beta chain OS=Homo sapiens GN=HLA-DRB1 PE=1 SV=1 - [2B1G_HUMAN]	6.39	4	1	2	3	0.832725	1		0.08319	1		0.714961	1		0.0735113	1		3.15548	1		0.0462519	1		0.0668814	1		1	1		9.68545	6.39	3	3	266	30.011	7.73779
Q10567-3	Isoform C of AP-1 complex subunit beta-1 OS=Homo sapiens GN=AP1B1 - [AP1B1_HUMAN]	6.39	3	2	6	25	1.91456	2	4.26182	1.70118	2	47.2733	0.389482	2	77.3772	2.95924	2	56.706	1.98955	2	3.86259	0.350795	2	6.24514	0.212591	2	25.9928	1	2	0	69.5518	6.39	11	25	939	103.498	5.16064
Q01740	Dimethylaniline monooxygenase [N-oxide-forming] 1 OS=Homo sapiens GN=FMO1 PE=2 SV=3 - [FMO1_HUMAN]	6.39	1	3	3	12	0.327099	7	26.5553	1.18556	7	15.0069	0.66593	7	22.1141	0.381975	7	25.528	0.662211	7	56.2479	2.22943	7	25.8475	3.83133	7	6.92489	1	7	0	45.565	6.39	5	12	532	60.2717	7.1958
P13761	HLA class II histocompatibility antigen, DRB1-7 beta chain OS=Homo sapiens GN=HLA-DRB1 PE=1 SV=1 - [2B17_HUMAN]	6.39	2	2	2	4	0.409773	2	23.1734	0.465021	2	12.0062	0.623686	2	31.7043	0.541611	2	35.7051	0.562438	2	28.6958	6.85235	2	64.1213	0.516385	2	15.0067	1	2	0	13.3973	6.39	2	4	266	29.803	7.44482
Q15417	Calponin-3 OS=Homo sapiens GN=CNN3 PE=1 SV=1 - [CNN3_HUMAN]	6.38	1	2	2	8	1.07341	5	15.8906	1.27359	5	8.6004	0.663611	5	14.9554	3.01112	5	4.23079	1.54816	5	4.08094	0.344515	5	11.3036	0.174899	5	18.925	1	5	0	27.4587	6.38	3	8	329	36.3908	6.04932
P01116-2	Isoform 2B of GTPase KRas OS=Homo sapiens GN=KRAS - [RASK_HUMAN]	6.38	1	1	1	2	2.13178	1		1.01895	1		0.933156	1		1.38858	1		1.51023	1		0.692437	1		0.789714	1		1	1		6.69157	6.38	2	2	188	21.4109	8.11865
Q9GZU1	Mucolipin-1 OS=Homo sapiens GN=MCOLN1 PE=1 SV=1 - [MCLN1_HUMAN]	6.38	1	2	2	3	0.718869	2	8.58743	0.893151	2	8.35071	0.927025	2	18.2317	2.15993	2	11.1182	1.51416	2	2.96789	0.911972	2	7.37584	1.13786	2	4.19747	1	2	0	9.74862	6.38	2	3	580	64.9801	7.23975
Q9BYD2	39S ribosomal protein L9, mitochondrial OS=Homo sapiens GN=MRPL9 PE=1 SV=2 - [RM09_HUMAN]	6.37	1	1	1	4	0.923864	1		1.07097	1		1.37976	1		0.870784	1		1.04039	1		0.721118	1		0.835374	1		1	1		18.2909	6.37	2	4	267	30.2244	10.0815
Q9NZ01-2	Isoform 2 of Trans-2,3-enoyl-CoA reductase OS=Homo sapiens GN=TECR - [TECR_HUMAN]	6.37	2	1	1	14	0.898219	10	4.02484	1.00684	10	11.944	0.287693	10	31.1869	0.558045	10	7.66285	0.727301	10	13.7732	2.21839	10	10.0065	2.85211	10	7.10817	1	10	0	39.0364	6.37	2	14	157	18.2365	9.45166
P11441	Ubiquitin-like protein 4A OS=Homo sapiens GN=UBL4A PE=1 SV=1 - [UBL4A_HUMAN]	6.37	1	1	1	2	0.833713	1		0.61321	1		1.43225	1		1.22215	1		0.369851	1		1.03207	1		0.883807	1		1	1		5.21026	6.37	2	2	157	17.7656	8.66064
Q9BSH5	Haloacid dehalogenase-like hydrolase domain-containing protein 3 OS=Homo sapiens GN=HDHD3 PE=1 SV=1 - [HDHD3_HUMAN]	6.37	1	1	1	1	1.04258	1		1.25836	1		1.15248	1		1.35717	1		1.08021	1		0.548474	1		0.826388	1		1	1		6.00133	6.37	1	1	251	27.9824	6.7124
P98179	Putative RNA-binding protein 3 OS=Homo sapiens GN=RBM3 PE=1 SV=1 - [RBM3_HUMAN]	6.37	1	1	1	1	1.61865	1		0.546066	1		3.23681	1		1.51848	1		0.504077	1		2.21472	1		0.616283	1		1	1		1.9107	6.37	1	1	157	17.16	8.90967
Q8WXF1-2	Isoform 2 of Paraspeckle component 1 OS=Homo sapiens GN=PSPC1 - [PSPC1_HUMAN]	6.36	2	2	2	3	1.00583	2	4.77726	1.27679	2	33.4939	1.98747	2	20.9674	1.2696	2	42.7856	0.996056	2	11.9265	0.890507	2	1.81844	1.67161	2	38.303	1	2	0	10.1714	6.36	3	3	393	45.5423	6.58057
P03989	HLA class I histocompatibility antigen, B-27 alpha chain OS=Homo sapiens GN=HLA-B PE=1 SV=2 - [1B27_HUMAN]	6.35	6	1	2	9	0.0737965	1		1.91769	1		0.106803	1		0.0360338	1		2.60417	1		0.0451044	1		0.0445969	1		1	1		37.1553	6.35	3	9	362	40.403	5.8208
Q6UW68	Transmembrane protein 205 OS=Homo sapiens GN=TMEM205 PE=1 SV=1 - [TM205_HUMAN]	6.35	1	1	1	3	0.483614	2	0.136816	0.961164	2	12.9185	2.30643	2	12.0691	1.57234	2	2.4571	0.797851	2	9.39711	1.91871	2	5.39793	1.0105	2	0.502355	1	2	0	5.82447	6.35	2	3	189	21.1839	8.6167
Q9BWH2	FUN14 domain-containing protein 2 OS=Homo sapiens GN=FUNDC2 PE=1 SV=2 - [FUND2_HUMAN]	6.35	1	1	1	2	2.21427	2	0.879762	0.588006	2	0.90269	0.881788	2	4.2109	0.985791	2	7.04717	0.887791	2	5.94764	0.447275	2	9.94055	0.245612	2	0.0671966	1	2	0	6.24742	6.35	1	2	189	20.6627	9.72998
P01111	GTPase NRas OS=Homo sapiens GN=NRAS PE=1 SV=1 - [RASN_HUMAN]	6.35	2	1	1	2	1.04141	2	6.72392	0.901345	2	1.97653	0.636735	2	1.17187	1.18153	2	5.34624	1.60854	2	0.5407	0.666714	2	4.59902	0.986766	2	0.144546	1	2	0	8.4261	6.35	1	2	189	21.2155	5.17334
P53701	Cytochrome c-type heme lyase OS=Homo sapiens GN=HCCS PE=1 SV=1 - [CCHL_HUMAN]	6.34	1	2	2	6	2.13496	4	14.6271	0.430124	4	9.65744	0.600545	4	6.85288	0.601397	4	8.09932	0.608651	4	16.3734	0.287241	4	25.1498	0.370131	4	27.4435	1	4	0	17.8531	6.34	3	6	268	30.5818	6.68311
Q9Y266	Nuclear migration protein nudC OS=Homo sapiens GN=NUDC PE=1 SV=1 - [NUDC_HUMAN]	6.34	1	2	2	3	2.32588	2	23.552	0.895593	2	4.9956	0.648987	2	1.81924	1.24822	2	1.73586	0.697005	2	8.36555	1.92437	2	18.4807	1.52424	2	11.8152	1	2	0	9.11202	6.34	3	3	331	38.2191	5.37646
C9JVW0	Proline-rich protein 24 OS=Homo sapiens GN=PRR24 PE=4 SV=1 - [PRR24_HUMAN]	6.34	1	1	1	1	0.202851	1		4.05156	1		0.260001	1		1.30634	1		1.69347	1		0.406758	1		0.655358	1		1	1		3.04013	6.34	1	1	142	14.6586	10.6675
Q13510	Acid ceramidase OS=Homo sapiens GN=ASAH1 PE=1 SV=5 - [ASAH1_HUMAN]	6.33	2	2	2	4	0.605724	3	33.365	0.556376	3	5.36796	0.502427	3	22.4003	4.10402	3	15.4532	1.20666	3	0.97066	2.73387	3	2.97338	0.710299	3	3.709	1	3	0	11.7344	6.33	3	4	395	44.6308	7.62061
Q14204	Cytoplasmic dynein 1 heavy chain 1 OS=Homo sapiens GN=DYNC1H1 PE=1 SV=5 - [DYHC1_HUMAN]	6.33	1	26	26	77	1.05893	56	31.622	1.3041	56	16.2686	0.357907	56	30.5437	0.480393	56	18.4139	1.20864	56	24.9688	1.17593	56	26.0983	1.72597	56	15.0084	1	56	0	268.169	6.33	41	77	4646	532.072	6.40479
P00338	L-lactate dehydrogenase A chain OS=Homo sapiens GN=LDHA PE=1 SV=2 - [LDHA_HUMAN]	6.33	3	2	2	16	1.78181	10	11.4647	0.639856	10	17.8256	1.90537	10	15.6932	1.24378	10	4.70771	0.777536	10	34.7383	0.926987	10	15.2174	1.51239	10	9.75787	1	10	0	51.8773	6.33	4	16	332	36.6654	8.26514
O75937	DnaJ homolog subfamily C member 8 OS=Homo sapiens GN=DNAJC8 PE=1 SV=2 - [DNJC8_HUMAN]	6.32	1	1	1	2	0.804224	1		0.735733	1		1.03531	1		1.48982	1		0.545633	1		1.19358	1		0.8232	1		1	1		6.96427	6.32	2	2	253	29.8234	9.05615
Q9NSE4	Isoleucine--tRNA ligase, mitochondrial OS=Homo sapiens GN=IARS2 PE=1 SV=2 - [SYIM_HUMAN]	6.32	1	6	6	14	1.74967	9	25.8774	0.668497	9	23.5382	2.36396	9	15.1691	0.736587	9	14.7399	0.564991	9	29.3267	0.779737	9	10.871	1.03514	9	5.86799	1	9	0	47.8451	6.32	9	14	1012	113.719	7.1958
P16219	Short-chain specific acyl-CoA dehydrogenase, mitochondrial OS=Homo sapiens GN=ACADS PE=1 SV=1 - [ACADS_HUMAN]	6.31	1	2	2	6	0.49118	3	55.9874	0.701005	3	37.4156	3.51164	3	29.844	0.607792	3	19.0217	0.615081	3	149.603	0.976998	3	11.215	0.843902	3	20.2765	1	3	0	17.1121	6.31	3	6	412	44.2688	7.98682
Q9BY43	Charged multivesicular body protein 4a OS=Homo sapiens GN=CHMP4A PE=1 SV=3 - [CHM4A_HUMAN]	6.31	1	1	1	4	1.74345	2	0.818516	1.62888	2	75.04	1.43912	2	58.5077	1.57834	2	15.6682	1.84241	2	114.708	0.97667	2	59.8054	0.681884	2	137.287	1	2	0	12.7476	6.31	2	4	222	25.0828	4.70361
Q9Y3Z3-2	Isoform 2 of SAM domain and HD domain-containing protein 1 OS=Homo sapiens GN=SAMHD1 - [SAMH1_HUMAN]	6.31	2	4	4	8	1.28494	6	19.2101	1.22694	6	16.254	0.817178	6	8.79248	1.25394	6	13.5896	1.54513	6	18.5677	0.883135	6	26.7351	0.534042	6	12.384	1	6	0	24.369	6.31	6	8	602	69.4002	7.1958
Q96CS3	FAS-associated factor 2 OS=Homo sapiens GN=FAF2 PE=1 SV=2 - [FAF2_HUMAN]	6.29	1	3	3	8	1.7071	6	21.8319	1.41838	6	6.9062	0.868003	6	8.01262	0.648447	6	5.62671	1.23792	6	3.9269	1.42484	6	20.7279	1.48113	6	9.04249	1	6	0	27.5609	6.29	5	8	445	52.5905	5.61768
P18206-2	Isoform 1 of Vinculin OS=Homo sapiens GN=VCL - [VINC_HUMAN]	6.29	2	6	6	14	0.537699	7	22.2563	0.592275	7	4.21454	0.566891	7	6.81505	1.09778	7	20.1699	0.982062	7	13.411	0.634979	7	16.8561	0.522156	7	7.37561	1	7	0	50.2175	6.29	11	14	1066	116.649	6.0874
Q7LG56	Ribonucleoside-diphosphate reductase subunit M2 B OS=Homo sapiens GN=RRM2B PE=1 SV=1 - [RIR2B_HUMAN]	6.27	3	2	2	4	0.649726	2	31.0917	1.0924	2	21.9682	0.518759	2	17.8933	0.815156	2	5.68347	0.70192	2	2.80179	2.31315	2	1.68447	1.54265	2	2.15458	1	2	0	13.0348	6.27	4	4	351	40.7104	4.97021
Q92629-3	Isoform 3 of Delta-sarcoglycan OS=Homo sapiens GN=SGCD - [SGCD_HUMAN]	6.25	3	1	1	2	0.439372	1		0.879097	1		1.82241	1		0.738335	1		1.75464	1		1.16254	1		1.47531	1		1	1		10.0793	6.25	2	2	256	28.7321	9.15869
P49810	Presenilin-2 OS=Homo sapiens GN=PSEN2 PE=1 SV=1 - [PSN2_HUMAN]	6.25	7	2	2	2	0.712916	2	3.45529	0.922255	2	39.584	1.80579	2	90.453	0.759874	2	8.35902	0.990043	2	33.7308	2.20951	2	33.5873	1.91027	2	34.0091	1	2	0	6.02971	6.25	2	2	448	50.1074	4.58936
O60716-29	Isoform 4A of Catenin delta-1 OS=Homo sapiens GN=CTNND1 - [CTND1_HUMAN]	6.23	32	4	4	9	1.03341	7	4.65419	1.27108	7	11.748	0.434735	7	7.87448	1.3193	7	16.8117	1.00779	7	19.3244	0.747555	7	16.454	1.10026	7	9.04258	1	7	0	30.2816	6.23	5	9	610	67.9891	8.1333
Q8WVM8	Sec1 family domain-containing protein 1 OS=Homo sapiens GN=SCFD1 PE=1 SV=4 - [SCFD1_HUMAN]	6.23	1	3	3	4	1.17192	2	23.4641	1.27754	2	17.1392	1.03847	2	18.5457	1.06232	2	30.2631	1.04052	2	25.7658	2.13098	2	17.9121	1.56601	2	11.2186	1	2	0	16.9396	6.23	4	4	642	72.3341	6.26514
P37837	Transaldolase OS=Homo sapiens GN=TALDO1 PE=1 SV=2 - [TALDO_HUMAN]	6.23	1	2	2	5	0.714504	3	0.801035	0.564331	3	0.637693	0.541963	3	0.764158	1.81686	3	8.38799	0.992564	3	22.3165	0.432627	3	6.23038	0.35039	3	0.467867	1	3	0	18.7812	6.23	3	5	337	37.5165	6.81494
Q9UJS0	Calcium-binding mitochondrial carrier protein Aralar2 OS=Homo sapiens GN=SLC25A13 PE=1 SV=2 - [CMC2_HUMAN]	6.22	1	4	4	16	1.11278	11	46.1727	0.814384	11	19.2817	1.00502	11	30.5432	0.331192	11	52.8232	1.34744	11	22.0578	1.31597	11	28.445	0.832516	11	23.7987	1	11	0	46.2648	6.22	7	16	675	74.1286	8.6167
P39019	40S ribosomal protein S19 OS=Homo sapiens GN=RPS19 PE=1 SV=2 - [RS19_HUMAN]	6.21	1	1	1	6	1.12242	5	5.43584	1.14553	5	7.47048	2.31312	5	5.8252	2.48203	5	9.43358	0.92158	5	12.866	1.28196	5	10.7747	1.08479	5	5.0291	1	5	0	19.0616	6.21	2	6	145	16.0505	10.3159
P15170	Eukaryotic peptide chain release factor GTP-binding subunit ERF3A OS=Homo sapiens GN=GSPT1 PE=1 SV=1 - [ERF3A_HUMAN]	6.21	2	2	2	2	1.51851	2	5.07418	0.683422	2	22.313	0.768934	2	3.30493	0.718141	2	20.4918	0.80883	2	32.6925	0.506477	2	13.9314	0.967657	2	4.67723	1	2	0	6.71246	6.21	2	2	499	55.7203	5.61768
P61254	60S ribosomal protein L26 OS=Homo sapiens GN=RPL26 PE=1 SV=1 - [RL26_HUMAN]	6.21	2	1	1	3	1.03932	3	14.3521	1.38453	3	13.6894	3.00252	3	8.81432	0.900606	3	15.2731	1.11076	3	16.5789	1.86882	3	10.1136	1.10059	3	4.72906	1	3	0	8.03028	6.21	1	3	145	17.2475	10.5503
P22059	Oxysterol-binding protein 1 OS=Homo sapiens GN=OSBP PE=1 SV=1 - [OSBP1_HUMAN]	6.2	1	5	5	8	1.18415	5	2.31628	1.70162	5	16.3929	0.965295	5	19.659	1.19395	5	34.3469	0.807062	5	65.4062	1.22002	5	44.4964	1.21599	5	30.1186	1	5	0	25.2141	6.2	7	8	807	89.3646	7.29834
O00182-2	Isoform Short of Galectin-9 OS=Homo sapiens GN=LGALS9 - [LEG9_HUMAN]	6.19	5	2	2	3	0.454312	2	0.810219	1.33088	2	1.40026	0.572766	2	0.729273	1.32575	2	10.0099	2.95947	2	7.11994	1.01599	2	7.44051	0.291627	2	12.2401	1	2	0	9.76557	6.19	3	3	323	35.8649	8.1333
Q86UE4	Protein LYRIC OS=Homo sapiens GN=MTDH PE=1 SV=2 - [LYRIC_HUMAN]	6.19	1	3	3	24	0.989792	12	13.1334	0.839761	12	12.1469	1.52682	12	7.32763	1.57147	12	11.2703	0.92244	12	17.3974	1.37383	12	10.6955	1.50698	12	7.28426	1	12	0	84.7855	6.19	6	24	582	63.7988	9.31982
Q12983	BCL2/adenovirus E1B 19 kDa protein-interacting protein 3 OS=Homo sapiens GN=BNIP3 PE=1 SV=2 - [BNIP3_HUMAN]	6.19	1	1	1	1	1.36205	1		0.391649	1		0.483762	1		0.542463	1		0.49682	1		0.535005	1		2.30716	1		1	1		2.04959	6.19	1	1	194	21.5277	6.80029
P21333-2	Isoform 2 of Filamin-A OS=Homo sapiens GN=FLNA - [FLNA_HUMAN]	6.18	2	12	13	48	0.330069	28	21.048	0.662584	28	11.2208	0.318193	28	40.8131	1.16282	28	25.6272	1.34415	28	18.5268	0.840339	28	17.0238	0.391817	28	29.0564	1	28	0	162.352	6.18	22	48	2639	279.843	6.04932
O60831	PRA1 family protein 2 OS=Homo sapiens GN=PRAF2 PE=1 SV=1 - [PRAF2_HUMAN]	6.18	1	1	1	5	1.23941	3	20.9986	0.992344	3	7.305	1.3912	3	18.2754	0.773246	3	3.35082	1.51816	3	1.82974	1.83151	3	2.13154	0.790946	3	1.02363	1	3	0	17.4972	6.18	2	5	178	19.2455	9.18799
P22695	Cytochrome b-c1 complex subunit 2, mitochondrial OS=Homo sapiens GN=UQCRC2 PE=1 SV=3 - [QCR2_HUMAN]	6.18	1	2	2	7	0.435487	4	13.3283	0.370594	4	17.9173	0.526478	4	34.0655	1.14285	4	14.6452	0.634187	4	18.708	1.97676	4	8.20758	1.20956	4	1.28744	1	4	0	20.5447	6.18	4	7	453	48.4129	8.63135
P00403	Cytochrome c oxidase subunit 2 OS=Homo sapiens GN=MT-CO2 PE=1 SV=1 - [COX2_HUMAN]	6.17	1	2	2	13	0.351369	8	4.73602	1.06571	8	6.61813	0.375685	8	4.4049	0.976059	8	3.73055	1.41461	8	5.81412	1.28359	8	3.51355	0.598246	8	1.08119	1	8	0	34.7361	6.17	3	13	227	25.5482	4.81787
Q5JTV8	Torsin-1A-interacting protein 1 OS=Homo sapiens GN=TOR1AIP1 PE=1 SV=2 - [TOIP1_HUMAN]	6.17	1	4	4	9	1.35716	6	50.9731	0.857098	6	19.5657	1.08044	6	25.5696	1.05382	6	14.3102	1.40278	6	31.1275	1.12485	6	19.7616	2.22116	6	31.4552	1	6	0	27.1952	6.17	6	9	583	66.2083	8.17725
Q9NP92	28S ribosomal protein S30, mitochondrial OS=Homo sapiens GN=MRPS30 PE=1 SV=2 - [RT30_HUMAN]	6.15	1	2	2	2	0.825528	1		1.0415	1		2.02025	1		0.734075	1		0.643713	1		1.89099	1		1.52271	1		1	1		5.87418	6.15	2	2	439	50.3328	7.97217
P18827	Syndecan-1 OS=Homo sapiens GN=SDC1 PE=1 SV=3 - [SDC1_HUMAN]	6.13	1	1	1	2	3.12744	1		0.843169	1		1.09221	1		1.11716	1		0.820454	1		0.366252	1		0.500687	1		1	1		9.10819	6.13	2	2	310	32.4419	4.62744
Q96I24-2	Isoform 2 of Far upstream element-binding protein 3 OS=Homo sapiens GN=FUBP3 - [FUBP3_HUMAN]	6.13	2	1	2	5	1.39407	1		1.65237	1		1.47203	1		1.03283	1		0.735899	1		0.626295	1		0.878642	1		1	1		11.0861	6.13	2	5	261	28.4738	7.88428
Q9NUQ8-2	Isoform 2 of ATP-binding cassette sub-family F member 3 OS=Homo sapiens GN=ABCF3 - [ABCF3_HUMAN]	6.12	2	4	4	6	1.77307	5	8.57341	1.65522	5	12.8688	1.09348	5	14.3479	0.621798	5	31.7955	0.614829	5	26.3806	0.752404	5	26.8744	0.985442	5	2.03709	1	5	0	18.5809	6.12	5	6	703	78.9347	6.25244
Q9BUR5-2	Isoform 2 of Apolipoprotein O OS=Homo sapiens GN=APOO - [APOO_HUMAN]	6.11	2	1	1	4	1.41824	4	14.5968	0.649495	4	17.063	0.852459	4	4.98563	1.62068	4	11.5933	1.04949	4	9.79432	0.722822	4	3.62196	0.817499	4	6.96929	1	4	0	16.0618	6.11	1	4	180	20.1866	9.31982
P02749	Beta-2-glycoprotein 1 OS=Homo sapiens GN=APOH PE=1 SV=3 - [APOH_HUMAN]	6.09	1	1	1	2	0.780181	1		0.836341	1		0.455125	1		1.80283	1		1.11809	1		1.39032	1		0.325469	1		1	1		9.3127	6.09	2	2	345	38.2727	7.97217
O15320-8	Isoform 9 of Cutaneous T-cell lymphoma-associated antigen 5 OS=Homo sapiens GN=CTAGE5 - [CTGE5_HUMAN]	6.08	13	3	5	11	1.04666	4	15.1565	1.26934	4	9.17112	0.691165	4	20.6393	1.8802	4	13.1288	1.37142	4	16.9024	1.01254	4	11.2374	1.0313	4	5.27841	1	4	0	36.0634	6.08	8	11	724	81.7908	5.13525
P49419-2	Isoform 2 of Alpha-aminoadipic semialdehyde dehydrogenase OS=Homo sapiens GN=ALDH7A1 - [AL7A1_HUMAN]	6.07	3	2	2	3	1.67991	2	17.771	0.79788	2	2.53868	0.885655	2	9.40894	2.8295	2	5.29736	0.760911	2	22.683	1.40559	2	44.6438	0.672743	2	10.1705	1	2	0	11.8253	6.07	3	3	511	55.3315	6.85889
P68104	Elongation factor 1-alpha 1 OS=Homo sapiens GN=EEF1A1 PE=1 SV=1 - [EF1A1_HUMAN]	6.06	2	1	1	2																									9.56059	6.06	2	2	462	50.1091	9.01221
P25398	40S ribosomal protein S12 OS=Homo sapiens GN=RPS12 PE=1 SV=3 - [RS12_HUMAN]	6.06	1	1	1	6	1.01695	3	1.86776	1.15422	3	5.3581	1.52923	3	3.75817	2.07212	3	0.235222	0.713433	3	8.47144	1.59209	3	6.62702	1.08613	3	1.763	1	3	0	16.5041	6.06	2	6	132	14.5055	7.21045
O75746	Calcium-binding mitochondrial carrier protein Aralar1 OS=Homo sapiens GN=SLC25A12 PE=1 SV=2 - [CMC1_HUMAN]	6.05	1	3	3	14	0.865779	10	18.4627	0.687405	10	22.1777	0.648022	10	20.6806	0.290788	10	46.5266	0.897783	10	23.4772	1.15101	10	11.4773	0.618913	10	9.14147	1	10	0	47.6334	6.05	5	14	678	74.7149	8.38232
Q99798	Aconitate hydratase, mitochondrial OS=Homo sapiens GN=ACO2 PE=1 SV=2 - [ACON_HUMAN]	6.03	1	3	3	4	1.43012	3	10.482	0.489613	3	20.7621	0.859498	3	12.4726	1.15095	3	1.45227	0.647319	3	19.6354	0.387274	3	8.9774	0.377899	3	24.273	1	3	0	19.4942	6.03	4	4	780	85.3719	7.60596
Q9UMR2-2	Isoform 2 of ATP-dependent RNA helicase DDX19B OS=Homo sapiens GN=DDX19B - [DD19B_HUMAN]	6.03	4	2	2	3	2.26742	2	19.3584	2.74005	2	178.311	1.59999	2	169.824	0.843942	2	69.1918	0.768368	2	72.6814	0.931349	2	48.2874	1.66707	2	61.8232	1	2	0	13.9291	6.03	3	3	448	50.458	6.13818
P83111	Serine beta-lactamase-like protein LACTB, mitochondrial OS=Homo sapiens GN=LACTB PE=1 SV=2 - [LACTB_HUMAN]	6.03	2	4	4	10	0.789405	9	19.9178	0.983215	9	14.9185	1.45873	9	8.3608	1.05285	9	7.74346	1.23333	9	26.759	0.913012	9	39.4642	0.490442	9	13.9054	1	9	0	34.5931	6.03	5	10	547	60.655	8.52881
Q15366	Poly(rC)-binding protein 2 OS=Homo sapiens GN=PCBP2 PE=1 SV=1 - [PCBP2_HUMAN]	6.03	7	2	2	19	0.742397	16	20.0585	1.06066	16	11.0441	1.16345	16	33.2047	1.11537	16	16.8678	0.743909	16	26.5181	1.10337	16	24.4262	2.19052	16	22.8061	1	16	0	54.3866	6.03	4	19	365	38.5556	6.78564
Q86VX2-2	Isoform 2 of COMM domain-containing protein 7 OS=Homo sapiens GN=COMMD7 - [COMD7_HUMAN]	6.03	2	1	1	1	0.927987	1		0.948426	1		0.913955	1		1.24414	1		0.729625	1		1.56818	1		1.07055	1		1	1		0	6.03	1	1	199	22.3975	5.92236
P11413	Glucose-6-phosphate 1-dehydrogenase OS=Homo sapiens GN=G6PD PE=1 SV=4 - [G6PD_HUMAN]	6.02	3	3	3	7	2.77365	5	27.0489	0.530033	5	8.66596	0.236359	5	20.2734	1.02574	5	19.8754	1.19104	5	7.23563	0.166592	5	90.9388	0.193305	5	45.0833	1	5	0	28.4872	6.02	4	7	515	59.219	6.84424
P20674	Cytochrome c oxidase subunit 5A, mitochondrial OS=Homo sapiens GN=COX5A PE=1 SV=2 - [COX5A_HUMAN]	6	1	1	1	1	0.838786	1		0.680768	1		0.744388	1		0.428987	1		1.3119	1		2.0822	1		0.789647	1		1	1		3.44826	6	1	1	150	16.7517	6.78564
Q9UBV2-2	Isoform 2 of Protein sel-1 homolog 1 OS=Homo sapiens GN=SEL1L - [SE1L1_HUMAN]	5.98	2	2	2	8	1.24174	5	6.51497	1.16392	5	8.36964	0.756888	5	8.99538	0.714661	5	11.8907	1.39553	5	0.413233	0.99259	5	4.97261	1.87905	5	7.52504	1	5	0	21.6263	5.98	4	8	301	33.5093	4.83057
O95166	Gamma-aminobutyric acid receptor-associated protein OS=Homo sapiens GN=GABARAP PE=1 SV=1 - [GBRAP_HUMAN]	5.98	1	1	1	1	1.77131	1		0.966469	1		1.04887	1		1.84116	1		1.6856	1		0.380256	1		0.524711	1		1	1		3.50382	5.98	1	1	117	13.9093	8.79248
P50502	Hsc70-interacting protein OS=Homo sapiens GN=ST13 PE=1 SV=2 - [F10A1_HUMAN]	5.96	3	2	2	11	0.793845	7	5.37667	0.613945	7	4.16628	0.556925	7	3.57329	1.56408	7	4.89811	0.840685	7	10.8392	0.705548	7	1.45538	0.489091	7	8.03523	1	7	0	34.073	5.96	3	11	369	41.3055	5.2749
Q9NTJ5	Phosphatidylinositide phosphatase SAC1 OS=Homo sapiens GN=SACM1L PE=1 SV=2 - [SAC1_HUMAN]	5.96	1	3	3	6	0.735538	4	29.2672	1.01171	4	35.5258	1.30358	4	108.738	0.687142	4	10.7405	1.04761	4	6.72286	1.34364	4	34.2879	1.00876	4	21.8201	1	4	0	14.4887	5.96	5	6	587	66.924	7.12256
Q96EC8	Protein YIPF6 OS=Homo sapiens GN=YIPF6 PE=2 SV=2 - [YIPF6_HUMAN]	5.93	1	1	1	1	0.311614	1		0.491153	1		1.40617	1		0.411257	1		0.406262	1		3.75324	1		1.6295	1		1	1		5.11355	5.93	1	1	236	26.2387	5.64307
Q9GZZ1	N-alpha-acetyltransferase 50 OS=Homo sapiens GN=NAA50 PE=1 SV=1 - [NAA50_HUMAN]	5.92	1	1	1	2																									5.88975	5.92	2	2	169	19.386	8.80713
Q66PJ3-5	Isoform 5 of ADP-ribosylation factor-like protein 6-interacting protein 4 OS=Homo sapiens GN=ARL6IP4 - [AR6P4_HUMAN]	5.92	5	2	2	2	1.00609	1		0.827195	1		1.16806	1		0.673763	1		1.19342	1		0.937517	1		1.35944	1		1	1		5.38153	5.92	2	2	304	32.1591	11.605
Q13451	Peptidyl-prolyl cis-trans isomerase FKBP5 OS=Homo sapiens GN=FKBP5 PE=1 SV=2 - [FKBP5_HUMAN]	5.91	1	3	3	6	1.38863	5	5.18759	0.89418	5	8.33325	0.547338	5	4.6674	1.27806	5	2.11751	1.13929	5	18.6049	0.809403	5	31.5877	3.71128	5	20.9209	1	5	0	17.6867	5.91	4	6	457	51.1796	5.89697
Q9Y5Y7	Lymphatic vessel endothelial hyaluronic acid receptor 1 OS=Homo sapiens GN=LYVE1 PE=1 SV=2 - [LYVE1_HUMAN]	5.9	1	2	2	10	1.19038	5	16.4032	0.820975	5	9.58541	1.77086	5	10.7567	2.29359	5	8.91561	2.74501	5	21.6174	1.16515	5	3.96617	1.82878	5	19.8685	1	5	0	28.7785	5.9	4	10	322	35.191	8.27979
Q9BV20-2	Isoform 2 of Methylthioribose-1-phosphate isomerase OS=Homo sapiens GN=MRI1 - [MTNA_HUMAN]	5.9	2	1	1	2	0.776973	1		0.772847	1		0.773069	1		0.518416	1		0.844585	1		1.2818	1		2.44132	1		1	1		8.03816	5.9	2	2	322	34.508	5.69385
Q86VB7-3	Isoform 3 of Scavenger receptor cysteine-rich type 1 protein M130 OS=Homo sapiens GN=CD163 - [C163A_HUMAN]	5.89	4	5	5	24	0.252716	17	60.024	1.31674	17	15.2298	0.393726	17	39.5327	3.27421	17	17.7394	4.2022	17	28.2203	1.52643	17	15.2602	0.324528	17	25.5899	1	17	0	81.8887	5.89	9	24	1121	121.53	6.11279
P47756-2	Isoform 2 of F-actin-capping protein subunit beta OS=Homo sapiens GN=CAPZB - [CAPZB_HUMAN]	5.88	2	2	2	3	2.94562	3	7.81181	0.977987	3	22.0362	0.676313	3	4.08754	2.21487	3	7.45864	1.29437	3	8.2918	0.32114	3	3.67025	0.341837	3	4.83076	1	3	0	9.51651	5.88	2	3	272	30.6094	5.99854
Q6PCB7	Long-chain fatty acid transport protein 1 OS=Homo sapiens GN=SLC27A1 PE=2 SV=1 - [S27A1_HUMAN]	5.88	1	2	2	8	0.621693	4	30.3305	1.09231	4	29.3762	0.37318	4	35.125	0.601499	4	13.5795	1.30511	4	0.897481	1.68235	4	18.7775	1.92873	4	8.12955	1	4	0	37.4666	5.88	4	8	646	71.0629	8.52881
O75063	Glycosaminoglycan xylosylkinase OS=Homo sapiens GN=FAM20B PE=1 SV=1 - [XYLK_HUMAN]	5.87	1	2	2	4	0.766861	3	14.7096	1.19942	3	18.5303	0.778495	3	15.7045	1.07467	3	24.8837	1.2181	3	6.48378	1.84631	3	21.2304	2.45091	3	4.35311	1	3	0	13.8606	5.87	3	4	409	46.4028	6.87354
P04844	Dolichyl-diphosphooligosaccharide--protein glycosyltransferase subunit 2 OS=Homo sapiens GN=RPN2 PE=1 SV=3 - [RPN2_HUMAN]	5.86	1	2	2	6	0.64716	6	27.536	0.779995	6	31.7899	1.65956	6	15.6376	0.812083	6	17.1368	1.13486	6	29.8537	2.34894	6	12.4258	1.85086	6	14.1027	1	6	0	21.032	5.86	2	6	631	69.241	5.69385
P35914	Hydroxymethylglutaryl-CoA lyase, mitochondrial OS=Homo sapiens GN=HMGCL PE=1 SV=2 - [HMGCL_HUMAN]	5.85	3	2	2	6	0.983637	4	11.2482	0.84826	4	4.78705	0.934243	4	9.01701	1.52571	4	4.56798	1.05493	4	2.97867	1.61393	4	12.5336	0.54054	4	15.9326	1	4	0	21.2668	5.85	3	6	325	34.3378	8.54346
P48059	LIM and senescent cell antigen-like-containing domain protein 1 OS=Homo sapiens GN=LIMS1 PE=1 SV=4 - [LIMS1_HUMAN]	5.85	1	2	2	10	0.706517	8	9.09168	1.11685	8	12.109	0.460514	8	13.2306	1.00803	8	4.84746	1.40716	8	7.56312	0.724145	8	9.3608	0.760097	8	4.95808	1	8	0	28.0422	5.85	4	10	325	37.2258	8.04541
Q9NZJ7-3	Isoform 3 of Mitochondrial carrier homolog 1 OS=Homo sapiens GN=MTCH1 - [MTCH1_HUMAN]	5.85	3	1	1	2	1.5503	1		1.12619	1		0.621018	1		0.382014	1		1.2675	1		1.22373	1		0.879204	1		1	1		5.62022	5.85	2	2	171	19.0447	8.68994
O00712-2	Isoform 3 of Nuclear factor 1 B-type OS=Homo sapiens GN=NFIB - [NFIB_HUMAN]	5.85	14	1	1	4	1.03894	2	133.782	1.34894	2	44.4502	1.17657	2	14.1315	0.912349	2	45.7743	0.883082	2	61.025	1.30836	2	78.2837	1.90829	2	191.246	1	2	0	8.55007	5.85	2	4	188	22.2367	9.24658
Q9H7Z7	Prostaglandin E synthase 2 OS=Homo sapiens GN=PTGES2 PE=1 SV=1 - [PGES2_HUMAN]	5.84	1	2	2	4	0.651099	3	1.25911	1.2874	3	11.7838	0.753315	3	35.0078	1.61905	3	4.42564	1.03781	3	27.7354	0.689079	3	14.9818	0.654713	3	21.4281	1	3	0	15.6357	5.84	3	4	377	41.9167	9.15869
P49591	Serine--tRNA ligase, cytoplasmic OS=Homo sapiens GN=SARS PE=1 SV=3 - [SYSC_HUMAN]	5.84	1	3	3	11	1.34242	7	18.8604	0.806175	7	19.0344	1.23915	7	25.6545	1.49521	7	27.3932	1.06391	7	2.94269	1.17237	7	51.2858	0.769868	7	17.3403	1	7	0	37.9965	5.84	5	11	514	58.7401	6.43018
Q14197	Peptidyl-tRNA hydrolase ICT1, mitochondrial OS=Homo sapiens GN=ICT1 PE=1 SV=1 - [ICT1_HUMAN]	5.83	1	1	1	4	0.483309	3	19.9302	0.704253	3	5.71909	1.23675	3	0.341578	1.20612	3	2.94714	0.644295	3	12.7131	0.673986	3	1.3664	0.579455	3	6.32897	1	3	0	13.8567	5.83	2	4	206	23.6154	10.0669
P16070-12	Isoform 12 of CD44 antigen OS=Homo sapiens GN=CD44 - [CD44_HUMAN]	5.82	16	2	2	8	2.06566	5	15.5686	0.47362	5	14.419	0.436531	5	32.0223	1.30068	5	11.4132	1.77555	5	1.87853	0.519411	5	8.83703	0.51191	5	4.83245	1	5	0	25.376	5.82	4	8	361	39.3911	5.41455
Q9BRF8-2	Isoform 2 of Calcineurin-like phosphoesterase domain-containing protein 1 OS=Homo sapiens GN=CPPED1 - [CPPED_HUMAN]	5.81	2	1	1	2	1.58078	1		0.362828	1		0.452762	1		0.771921	1		0.51685	1		0.59188	1		0.589119	1		1	1		6.52314	5.81	2	2	172	19.0236	6.52197
Q14152	Eukaryotic translation initiation factor 3 subunit A OS=Homo sapiens GN=EIF3A PE=1 SV=1 - [EIF3A_HUMAN]	5.79	1	9	9	20	0.818131	19	37.6281	1.23252	19	15.4036	1.91942	19	18.8099	0.910901	19	20.4675	0.781355	19	27.8687	1.84582	19	23.6419	1.21521	19	13.914	1	19	0	61.1361	5.79	11	20	1382	166.468	6.78564
Q9H246	Uncharacterized protein C1orf21 OS=Homo sapiens GN=C1orf21 PE=1 SV=1 - [CA021_HUMAN]	5.79	1	1	1	1	1.3384	1		0.921737	1		1.12492	1		2.09127	1		1.12513	1		0.585095	1		1.09238	1		1	1		1.81322	5.79	1	1	121	13.8567	5.22412
O14791	Apolipoprotein L1 OS=Homo sapiens GN=APOL1 PE=1 SV=5 - [APOL1_HUMAN]	5.78	2	2	2	4	0.28972	3	118.312	1.05137	3	24.3855	0.599422	3	45.7049	0.995175	3	0.891888	0.912997	3	36.2901	0.796562	3	11.4654	0.361556	3	50.3094	1	3	0	14.3572	5.78	3	4	398	43.9469	5.80811
O75934	Pre-mRNA-splicing factor SPF27 OS=Homo sapiens GN=BCAS2 PE=1 SV=1 - [SPF27_HUMAN]	5.78	1	1	1	2	0.461209	2	13.072	0.980241	2	13.1172	2.32953	2	0.00437861	0.968009	2	5.60378	0.466559	2	13.5355	0.930886	2	0.529331	1.36618	2	4.61019	1	2	0	11.8883	5.78	1	2	225	26.115	5.65576
Q9BSF4	Uncharacterized protein C19orf52 OS=Homo sapiens GN=C19orf52 PE=1 SV=2 - [CS052_HUMAN]	5.77	1	2	2	6	1.54063	5	21.9947	0.963008	5	6.29961	0.989167	5	9.205	0.470527	5	5.89446	1.31226	5	2.08384	0.511064	5	7.93283	1.0737	5	3.29754	1	5	0	17.5568	5.77	3	6	260	29.2151	8.08936
Q8N511	Transmembrane protein 199 OS=Homo sapiens GN=TMEM199 PE=1 SV=1 - [TM199_HUMAN]	5.77	1	1	1	2	1.34027	1		1.0595	1		0.574223	1		1.44024	1		1.85878	1		0.650516	1		0.702398	1		1	1		7.05924	5.77	2	2	208	23.1155	9.01221
P54920	Alpha-soluble NSF attachment protein OS=Homo sapiens GN=NAPA PE=1 SV=3 - [SNAA_HUMAN]	5.76	1	2	2	13	1.76149	9	7.29686	1.06993	9	14.1676	1.17306	9	12.4863	1.27128	9	10.1178	1.32509	9	14.771	1.2858	9	68.3821	0.79981	9	49.4336	1	9	0	43.0459	5.76	4	13	295	33.2113	5.36377
P17987	T-complex protein 1 subunit alpha OS=Homo sapiens GN=TCP1 PE=1 SV=1 - [TCPA_HUMAN]	5.76	1	3	3	17	0.849741	12	14.4459	1.01432	12	10.6978	1.76048	12	10.1856	0.602359	12	8.6855	0.674553	12	12.4418	1.78832	12	10.9408	0.78037	12	7.39226	1	12	0	53.5626	5.76	6	17	556	60.3056	6.11279
P01891	HLA class I histocompatibility antigen, A-68 alpha chain OS=Homo sapiens GN=HLA-A PE=1 SV=4 - [1A68_HUMAN]	5.75	41	2	2	20	0.967261	10	63.7624	0.99038	10	32.9047	0.759876	10	103.386	1.4526	10	31.123	1.27329	10	19.7715	0.51768	10	63.3487	0.785752	10	25.5897	1	10	0	61.7921	5.75	3	20	365	40.8831	6.69775
Q9BQ95-2	Isoform 2 of Evolutionarily conserved signaling intermediate in Toll pathway, mitochondrial OS=Homo sapiens GN=ECSIT - [ECSIT_HUMAN]	5.74	2	1	1	2																									7.94593	5.74	2	2	296	33.1933	9.12939
P13861	cAMP-dependent protein kinase type II-alpha regulatory subunit OS=Homo sapiens GN=PRKAR2A PE=1 SV=2 - [KAP2_HUMAN]	5.69	1	2	2	3	0.952878	2	52.9211	1.18643	2	31.6268	1.1354	2	4.40649	1.37399	2	0.69935	0.97072	2	18.1201	0.750363	2	19.812	0.647304	2	54.8179	1	2	0	11.3286	5.69	3	3	404	45.49	5.07178
P36871	Phosphoglucomutase-1 OS=Homo sapiens GN=PGM1 PE=1 SV=3 - [PGM1_HUMAN]	5.69	2	3	3	8	1.51102	4	13.0548	0.96218	4	5.698	1.23336	4	6.83974	2.08358	4	9.01475	1.1083	4	15.0985	0.522151	4	20.152	0.567278	4	10.6623	1	4	0	28.1053	5.69	6	8	562	61.4105	6.75635
Q96PU8-5	Isoform 3 of Protein quaking OS=Homo sapiens GN=QKI - [QKI_HUMAN]	5.68	6	2	2	5	0.693142	3	3.30494	1.24763	3	7.31453	1.9858	3	0.913164	1.01323	3	3.17765	1.08426	3	0.313874	0.893196	3	3.09285	1.62192	3	12.5293	1	3	0	14.122	5.68	3	5	317	35.2103	6.18896
Q9Y2X3	Nucleolar protein 58 OS=Homo sapiens GN=NOP58 PE=1 SV=1 - [NOP58_HUMAN]	5.67	1	2	2	5	0.714993	3	1.48881	1.14206	3	22.7679	1.09583	3	5.24207	0.622352	3	7.855	0.880534	3	8.78371	2.5598	3	19.0658	2.53566	3	10.7985	1	3	0	21.3201	5.67	4	5	529	59.5405	8.92432
P53992	Protein transport protein Sec24C OS=Homo sapiens GN=SEC24C PE=1 SV=3 - [SC24C_HUMAN]	5.67	1	4	5	23	1.35924	11	25.9768	1.48647	11	13.4915	1.38414	11	6.27183	0.99341	11	12.2323	0.780434	11	25.591	2.01397	11	10.9056	1.16271	11	3.90549	1	11	0	77.8124	5.67	9	23	1094	118.249	7.06396
Q16270	Insulin-like growth factor-binding protein 7 OS=Homo sapiens GN=IGFBP7 PE=1 SV=1 - [IBP7_HUMAN]	5.67	1	1	1	1	0.706594	1		0.379308	1		2.44861	1		1.32028	1		1.46716	1		0.624203	1		1.37035	1		1	1		3.94721	5.67	1	1	282	29.1114	7.89893
Q8N392-2	Isoform 2 of Rho GTPase-activating protein 18 OS=Homo sapiens GN=ARHGAP18 - [RHG18_HUMAN]	5.66	2	3	3	4	0.886463	3	1.75513	1.77004	3	19.6451	1.03223	3	32.7912	1.28434	3	18.6483	1.08009	3	11.0078	0.856904	3	5.41442	2.74823	3	1.5425	1	3	0	13.029	5.66	4	4	618	70.1196	6.11279
Q9UGP8	Translocation protein SEC63 homolog OS=Homo sapiens GN=SEC63 PE=1 SV=2 - [SEC63_HUMAN]	5.66	1	4	4	17	1.50163	11	20.0177	1.00545	11	14.3154	1.11857	11	9.97179	0.580078	11	8.40327	1.26926	11	33.8333	1.96836	11	20.0155	2.70261	11	16.5213	1	11	0	58.6663	5.66	7	17	760	87.9416	5.31299
Q9NRR5	Ubiquilin-4 OS=Homo sapiens GN=UBQLN4 PE=1 SV=2 - [UBQL4_HUMAN]	5.66	2	2	2	3	0.747762	1		0.799973	1		2.14703	1		0.566118	1		0.463367	1		0.876187	1		1.58797	1		1	1		8.12736	5.66	3	3	601	63.8124	5.22412
P07305-2	Isoform 2 of Histone H1.0 OS=Homo sapiens GN=H1F0 - [H10_HUMAN]	5.65	2	1	1	1	0.632799	1		3.45259	1		1.20437	1		1.35411	1		1.08618	1		1.1144	1		1.99973	1		1	1		3.56991	5.65	1	1	177	19.1553	10.8286
P12814-2	Isoform 2 of Alpha-actinin-1 OS=Homo sapiens GN=ACTN1 - [ACTN1_HUMAN]	5.64	2	3	4	21	1.23113	6	10.3219	1.26668	6	5.57219	0.711229	6	10.8111	1.84471	6	7.43776	1.01554	6	10.2498	1.08173	6	8.57238	0.65241	6	4.94057	1	6	0	90.1041	5.64	8	21	887	102.644	5.50342
P45974-2	Isoform Short of Ubiquitin carboxyl-terminal hydrolase 5 OS=Homo sapiens GN=USP5 - [UBP5_HUMAN]	5.63	2	4	4	15	1.34409	10	20.3591	0.975536	10	21.712	1.59163	10	10.8353	0.55878	10	12.8276	0.435908	10	10.665	0.961635	10	14.6653	1.21878	10	10.5855	1	10	0	50.0282	5.63	6	15	835	93.2484	5.08447
Q9H5X1	MIP18 family protein FAM96A OS=Homo sapiens GN=FAM96A PE=1 SV=1 - [FA96A_HUMAN]	5.63	1	1	1	1	0.964861	1		0.518407	1		1.38287	1		0.771145	1		0.73895	1		0.646951	1		0.471052	1		1	1		3.19042	5.63	1	1	160	18.3435	4.88135
Q13838	Spliceosome RNA helicase DDX39B OS=Homo sapiens GN=DDX39B PE=1 SV=1 - [DX39B_HUMAN]	5.61	3	3	3	6	1.0561	5	4.34473	1.46204	5	3.10594	1.01873	5	20.0477	0.640915	5	24.1596	0.861437	5	16.6718	0.639709	5	42.9401	1.61257	5	5.42163	1	5	0	17.2547	5.61	4	6	428	48.9599	5.66846
Q15011-3	Isoform 3 of Homocysteine-responsive endoplasmic reticulum-resident ubiquitin-like domain member 1 protein OS=Homo sapiens GN=HERPUD1 - [HERP1_HUMAN]	5.6	3	1	1	2	1.04658	1		1.11918	1		0.864333	1		0.816134	1		0.771633	1		1.08758	1		1.40491	1		1	1		4.11062	5.6	2	2	232	26.2041	5.77002
Q99733	Nucleosome assembly protein 1-like 4 OS=Homo sapiens GN=NAP1L4 PE=1 SV=1 - [NP1L4_HUMAN]	5.6	2	2	2	10	0.609036	7	13.2158	0.549004	7	6.87744	0.840078	7	8.32846	0.758222	7	13.3351	0.437338	7	13.6381	0.909731	7	9.71008	0.973349	7	7.87526	1	7	0	34.363	5.6	4	10	375	42.7969	4.69092
O60749	Sorting nexin-2 OS=Homo sapiens GN=SNX2 PE=1 SV=2 - [SNX2_HUMAN]	5.59	1	3	3	6	1.37664	4	10.9752	1.03738	4	2.94811	0.97879	4	25.0492	1.63992	4	15.6773	1.39147	4	3.61739	1.16127	4	4.70013	1.13755	4	6.69276	1	4	0	19.7148	5.59	5	6	519	58.4347	5.12256
Q8IZR5-3	Isoform 3 of CKLF-like MARVEL transmembrane domain-containing protein 4 OS=Homo sapiens GN=CMTM4 - [CKLF4_HUMAN]	5.59	3	1	1	1	1.4069	1		1.7591	1		0.901228	1		0.906065	1		1.77428	1		1.28592	1		1.14522	1		1	1		2.57762	5.59	1	1	179	19.6769	4.90674
P50914	60S ribosomal protein L14 OS=Homo sapiens GN=RPL14 PE=1 SV=4 - [RL14_HUMAN]	5.58	1	1	1	30	0.7661	15	11.7662	1.16475	15	12.4496	2.17125	15	7.91604	0.627875	15	10.5211	1.13666	15	16.2002	1.96682	15	9.22457	1.15522	15	5.42597	1	15	0	126.439	5.58	2	30	215	23.417	10.9312
Q13243-3	Isoform SRP40-4 of Serine/arginine-rich splicing factor 5 OS=Homo sapiens GN=SRSF5 - [SRSF5_HUMAN]	5.58	2	1	1	2	0.915184	1		1.38215	1		2.10035	1		1.43693	1		0.438836	1		1.66057	1		0.992217	1		1	1		8.30557	5.58	2	2	269	30.8401	11.6636
Q9NUT2-2	Isoform Short of ATP-binding cassette sub-family B member 8, mitochondrial OS=Homo sapiens GN=ABCB8 - [ABCB8_HUMAN]	5.57	2	3	3	4	1.28992	3	41.3376	0.965369	3	6.1563	0.77332	3	20.9468	0.479462	3	53.4408	0.995238	3	6.63804	1.42773	3	22.3684	1.06258	3	13.2986	1	3	0	15.7426	5.57	4	4	718	78.0309	8.90967
P18085	ADP-ribosylation factor 4 OS=Homo sapiens GN=ARF4 PE=1 SV=3 - [ARF4_HUMAN]	5.56	1	1	1	8	1.53851	4	2.17962	1.30962	4	2.67332	1.32328	4	2.83539	0.996794	4	4.48276	0.775976	4	5.41596	1.44064	4	5.72537	0.718521	4	1.50284	1	4	0	27.5951	5.56	2	8	180	20.4977	7.13721
P84085	ADP-ribosylation factor 5 OS=Homo sapiens GN=ARF5 PE=1 SV=2 - [ARF5_HUMAN]	5.56	1	1	1	2	1.03075	1		0.801164	1		1.01425	1		0.745445	1		0.759602	1		1.15307	1		0.74694	1		1	1		6.99809	5.56	2	2	180	20.5166	6.78564
P43897	Elongation factor Ts, mitochondrial OS=Homo sapiens GN=TSFM PE=1 SV=2 - [EFTS_HUMAN]	5.54	2	2	2	8	1.55654	5	6.02139	0.701526	5	10.4863	3.4385	5	19.1541	0.506379	5	2.65076	0.436236	5	21.3592	0.291742	5	15.9408	0.980811	5	1.26801	1	5	0	26.522	5.54	4	8	325	35.3682	8.38232
Q4VXU2	Polyadenylate-binding protein 1-like OS=Homo sapiens GN=PABPC1L PE=2 SV=1 - [PAP1L_HUMAN]	5.54	2	1	4	7	1.74531	1		2.29566	1		1.54849	1		1.48591	1		1.75783	1		0.291356	1		0.772304	1		1	1		17.8517	5.54	6	7	614	68.3485	8.86572
Q96FW1	Ubiquitin thioesterase OTUB1 OS=Homo sapiens GN=OTUB1 PE=1 SV=2 - [OTUB1_HUMAN]	5.54	1	1	1	1	0.789429	1		0.876159	1		0.600246	1		0.806321	1		0.533404	1		0.500757	1		1.5623	1		1	1		3.47836	5.54	1	1	271	31.2644	4.94482
P23634-5	Isoform ZK of Plasma membrane calcium-transporting ATPase 4 OS=Homo sapiens GN=ATP2B4 - [AT2B4_HUMAN]	5.53	10	4	6	13	2.52835	7	9.18479	1.35177	7	10.0257	0.511576	7	12.6756	0.496852	7	22.1491	1.21748	7	31.2047	0.78824	7	4.18403	0.824583	7	8.54666	1	7	0	38.3411	5.53	9	13	1122	123.929	7.26904
P02746	Complement C1q subcomponent subunit B OS=Homo sapiens GN=C1QB PE=1 SV=3 - [C1QB_HUMAN]	5.53	1	1	1	2	0.706536	1		1.44792	1		1.25059	1		1.75183	1		1.12934	1		1.75585	1		0.609632	1		1	1		7.14605	5.53	2	2	253	26.7045	8.63135
Q96TC7	Regulator of microtubule dynamics protein 3 OS=Homo sapiens GN=FAM82A2 PE=1 SV=2 - [RMD3_HUMAN]	5.53	5	3	3	7	1.50609	5	20.3144	0.997549	5	31.936	1.3048	5	5.57392	1.12661	5	21.259	1.63196	5	47.1462	0.778541	5	89.6632	0.981928	5	80.5386	1	5	0	22.2639	5.53	5	7	470	52.086	5.09717
Q15046	Lysine--tRNA ligase OS=Homo sapiens GN=KARS PE=1 SV=3 - [SYK_HUMAN]	5.53	2	2	2	8	0.921112	1		0.743578	1		1.61168	1		0.917761	1		0.777759	1		0.950355	1		0.633824	1		1	1		29.9236	5.53	4	8	597	68.0046	6.354
P27797	Calreticulin OS=Homo sapiens GN=CALR PE=1 SV=1 - [CALR_HUMAN]	5.52	1	3	3	22	1.85496	14	6.59708	0.745716	14	7.07714	1.02285	14	9.31818	1.88424	14	10.1387	1.32805	14	9.42803	0.818277	14	8.34394	1.02821	14	4.14222	1	14	0	58.0589	5.52	5	22	417	48.1118	4.43701
Q9BX68	Histidine triad nucleotide-binding protein 2, mitochondrial OS=Homo sapiens GN=HINT2 PE=1 SV=1 - [HINT2_HUMAN]	5.52	1	1	1	6	0.454383	4	11.0371	0.377679	4	9.94051	1.24923	4	4.27674	1.33374	4	6.78039	0.573191	4	7.35298	0.237503	4	4.76771	0.412665	4	8.87261	1	4	0	15.0207	5.52	2	6	163	17.1512	9.15869
Q5EB52-2	Isoform 2 of Mesoderm-specific transcript homolog protein OS=Homo sapiens GN=MEST - [MEST_HUMAN]	5.52	2	1	1	2	0.337136	1		1.38688	1		0.503887	1		1.44902	1		1.4435	1		0.983167	1		0.660635	1		1	1		11.0181	5.52	2	2	326	37.5668	9.43701
P52272-2	Isoform 2 of Heterogeneous nuclear ribonucleoprotein M OS=Homo sapiens GN=HNRNPM - [HNRPM_HUMAN]	5.5	2	4	4	26	0.588317	20	16.4293	0.884408	20	12.356	2.62774	20	16.0946	0.598492	20	12.9092	0.491812	20	31.6641	2.15083	20	10.3632	2.47313	20	6.6788	1	20	0	75.2122	5.5	6	26	691	73.5724	8.82178
P00492	Hypoxanthine-guanine phosphoribosyltransferase OS=Homo sapiens GN=HPRT1 PE=1 SV=2 - [HPRT_HUMAN]	5.5	1	1	1	2	2.95375	1		0.758898	1		1.67806	1		1.07115	1		1.03692	1		0.710906	1		1.51483	1		1	1		7.46704	5.5	2	2	218	24.5636	6.68311
Q96AY3	Peptidyl-prolyl cis-trans isomerase FKBP10 OS=Homo sapiens GN=FKBP10 PE=1 SV=1 - [FKB10_HUMAN]	5.5	2	3	4	5	0.413918	4	30.2277	0.757023	4	8.28696	1.33926	4	27.9055	0.95438	4	26.6287	0.800092	4	13.7091	1.687	4	55.7808	2.05944	4	22.0855	1	4	0	12.6454	5.5	4	5	582	64.2042	5.61768
O94874-2	Isoform 2 of E3 UFM1-protein ligase 1 OS=Homo sapiens GN=UFL1 - [UFL1_HUMAN]	5.49	3	4	4	9	0.906281	6	43.7327	1.46427	6	31.4332	0.54861	6	20.5442	0.87077	6	21.6615	1.09503	6	45.7285	1.46488	6	15.4353	1.94824	6	15.5552	1	6	0	30.6127	5.49	7	9	729	82.0469	6.96143
Q96EK5	KIF1-binding protein OS=Homo sapiens GN=KIAA1279 PE=1 SV=1 - [KBP_HUMAN]	5.48	1	2	2	3	0.770822	2	65.7292	1.28288	2	27.3465	1.09172	2	60.0757	0.940534	2	67.5985	0.806175	2	31.3314	1.52327	2	19.0104	1.89308	2	25.7728	1	2	0	13.457	5.48	3	3	621	71.7684	5.49072
P53621	Coatomer subunit alpha OS=Homo sapiens GN=COPA PE=1 SV=2 - [COPA_HUMAN]	5.47	2	5	5	10	1.04032	9	17.2372	1.59281	9	18.0633	0.865706	9	54.7491	0.707806	9	45.9239	1.00078	9	15.1145	1.6786	9	28.558	1.5296	9	26.8653	1	9	0	36.2223	5.47	6	10	1224	138.258	7.66455
Q96KK5	Histone H2A type 1-H OS=Homo sapiens GN=HIST1H2AH PE=1 SV=3 - [H2A1H_HUMAN]	5.47	14	1	1	28	1.17982	28	7.93386	2.07019	28	7.82318	2.70878	28	6.66082	1.33984	28	5.15189	1.07476	28	7.08371	0.859874	28	5.64705	1.43154	28	6.63413	1	28	0	64.4298	5.47	2	28	128	13.8978	10.8872
O95139	NADH dehydrogenase [ubiquinone] 1 beta subcomplex subunit 6 OS=Homo sapiens GN=NDUFB6 PE=1 SV=3 - [NDUB6_HUMAN]	5.47	1	1	1	14	0.605997	12	11.8327	1.2001	12	6.69434	0.737433	12	10.6018	2.34173	12	8.67244	1.31167	12	4.75762	0.723625	12	6.65477	0.528916	12	8.60963	1	12	0	32.8522	5.47	2	14	128	15.4791	9.62744
Q9NSB4	Keratin, type II cuticular Hb2 OS=Homo sapiens GN=KRT82 PE=1 SV=3 - [KRT82_HUMAN]	5.46	1	2	3	10	0.319603	5	28.2923	0.223029	5	79.6103	0.100288	5	542.651	12.2744	5	9.421	1.61684	5	10.152	0.0664415	5	66.329	0.108921	5	178.309	1	5	0	30.1724	5.46	4	10	513	56.6163	6.7417
P01011	Alpha-1-antichymotrypsin OS=Homo sapiens GN=SERPINA3 PE=1 SV=2 - [AACT_HUMAN]	5.44	2	3	3	11	0.937171	8	8.29716	0.675848	8	8.47151	2.58543	8	11.7414	0.998819	8	6.07896	2.20704	8	7.36717	1.38979	8	8.05404	1.11638	8	8.37801	1	8	0	29.0911	5.44	5	11	423	47.6205	5.51611
Q9UKV5	E3 ubiquitin-protein ligase AMFR OS=Homo sapiens GN=AMFR PE=1 SV=2 - [AMFR2_HUMAN]	5.44	1	1	1	1	0.425653	1		1.39835	1		0.557402	1		0.376429	1		1.25726	1		1.8932	1		2.06547	1		1	1		3.59767	5.44	1	1	643	72.9488	6.39209
Q9UL46	Proteasome activator complex subunit 2 OS=Homo sapiens GN=PSME2 PE=1 SV=4 - [PSME2_HUMAN]	5.44	1	1	1	3	0.855644	3	30.5336	1.54763	3	8.21186	0.888615	3	16.6875	1.1568	3	12.2946	1.26225	3	11.6066	0.811862	3	14.5131	2.37583	3	6.19897	1	3	0	9.45962	5.44	1	3	239	27.3843	5.73193
P30153	Serine/threonine-protein phosphatase 2A 65 kDa regulatory subunit A alpha isoform OS=Homo sapiens GN=PPP2R1A PE=1 SV=4 - [2AAA_HUMAN]	5.43	3	3	3	11	1.11853	9	8.49096	0.821886	9	3.42922	0.587361	9	22.1525	0.721459	9	8.02452	0.980875	9	17.7756	0.702795	9	22.3215	1.45088	9	8.68304	1	9	0	31.7793	5.43	5	11	589	65.2669	5.10986
Q9HD20-2	Isoform B of Probable cation-transporting ATPase 13A1 OS=Homo sapiens GN=ATP13A1 - [AT131_HUMAN]	5.43	3	5	5	16	0.709687	10	11.9985	1.18393	10	17.618	0.719241	10	28.8988	0.537634	10	19.0567	1.27792	10	20.9355	1.47519	10	17.2098	3.44019	10	15.6558	1	10	0	47.9349	5.43	8	16	1086	121.032	7.75244
Q9H3F6	BTB/POZ domain-containing adapter for CUL3-mediated RhoA degradation protein 3 OS=Homo sapiens GN=KCTD10 PE=1 SV=1 - [BACD3_HUMAN]	5.43	5	2	2	3	1.12103	2	29.4183	1.17617	2	12.4777	2.71771	2	10.3303	0.99004	2	13.3659	1.0647	2	2.43024	1.58223	2	34.4974	0.657971	2	7.98477	1	2	0	8.63159	5.43	3	3	313	35.4098	6.34131
Q8IY17-2	Isoform 2 of Neuropathy target esterase OS=Homo sapiens GN=PNPLA6 - [PLPL6_HUMAN]	5.43	3	6	6	13	0.835554	9	40.6687	1.14448	9	18.7794	0.536779	9	73.05	0.552536	9	47.2522	1.33367	9	19.218	0.96203	9	14.6238	2.03999	9	16.0139	1	9	0	44.9025	5.43	9	13	1327	146.123	7.82568
Q9NSD9	Phenylalanine--tRNA ligase beta chain OS=Homo sapiens GN=FARSB PE=1 SV=3 - [SYFB_HUMAN]	5.43	1	3	3	8	1	6	9.06062	1.05025	6	6.09759	2.26675	6	11.418	1.32909	6	8.39797	0.65617	6	3.82993	1.58296	6	4.14594	0.859685	6	6.34746	1	6	0	21.0981	5.43	4	8	589	66.0735	6.84424
Q9GZM5	Protein YIPF3 OS=Homo sapiens GN=YIPF3 PE=1 SV=1 - [YIPF3_HUMAN]	5.43	1	1	1	2	1.78509	1		1.64499	1		0.839935	1		0.890724	1		1.79629	1		1.65229	1		0.962912	1		1	1		9.5725	5.43	2	2	350	38.2226	5.75732
O94788-2	Isoform 2 of Retinal dehydrogenase 2 OS=Homo sapiens GN=ALDH1A2 - [AL1A2_HUMAN]	5.42	2	2	2	5	0.0854851	3	207.764	0.378152	3	2.38394	9.78642	3	16.5578	1.05865	3	6.69519	0.202279	3	14.6091	0.238358	3	14.8194	0.179686	3	2.91713	1	3	0	16.9716	5.42	4	5	480	53.026	6.0874
Q99829	Copine-1 OS=Homo sapiens GN=CPNE1 PE=1 SV=1 - [CPNE1_HUMAN]	5.4	1	2	2	2	0.858733	2	23.6453	1.59407	2	272.837	1.20176	2	98.393	1.26587	2	109.362	1.59238	2	256.998	0.269217	2	212.329	0.830027	2	6.7353	1	2	0	6.19934	5.4	2	2	537	59.0215	5.8335
P21980	Protein-glutamine gamma-glutamyltransferase 2 OS=Homo sapiens GN=TGM2 PE=1 SV=2 - [TGM2_HUMAN]	5.39	3	4	4	7	0.755066	5	17.0918	0.46084	5	12.4459	0.54946	5	14.9991	0.523662	5	10.4059	1.80264	5	4.08556	0.496715	5	17.7503	1.02534	5	17.4515	1	5	0	22.6845	5.39	5	7	687	77.2797	5.22412
P22314	Ubiquitin-like modifier-activating enzyme 1 OS=Homo sapiens GN=UBA1 PE=1 SV=3 - [UBA1_HUMAN]	5.39	1	5	5	20	1.36642	15	56.443	0.797669	15	25.2864	1.0369	15	14.7271	1.18446	15	10.9035	0.721603	15	25.404	0.770158	15	22.929	0.81954	15	18.9166	1	15	0	76.2079	5.39	9	20	1058	117.774	5.75732
Q9BZZ5-3	Isoform 3 of Apoptosis inhibitor 5 OS=Homo sapiens GN=API5 - [API5_HUMAN]	5.39	4	2	2	4	0.734941	2	27.0227	1.12826	2	6.30494	0.846326	2	3.03611	0.818108	2	2.2468	0.716233	2	33.0699	1.05389	2	46.3155	2.97965	2	23.2707	1	2	0	15.8575	5.39	4	4	445	50.2785	5.45264
P41252	Isoleucine--tRNA ligase, cytoplasmic OS=Homo sapiens GN=IARS PE=1 SV=2 - [SYIC_HUMAN]	5.39	1	6	6	8	1.2866	8	18.4578	0.977363	8	11.3878	1.80372	8	23.2373	0.679471	8	8.41929	0.605217	8	22.8263	2.16866	8	10.7433	1.44975	8	14.4878	1	8	0	30.8118	5.39	6	8	1262	144.406	6.15088
Q9NR28-2	Isoform 2 of Diablo homolog, mitochondrial OS=Homo sapiens GN=DIABLO - [DBLOH_HUMAN]	5.38	2	1	1	8	1.20663	5	10.1217	0.545136	5	6.1941	3.95287	5	23.233	0.962058	5	6.27523	0.69149	5	15.1404	0.783889	5	10.2274	0.805529	5	4.03786	1	5	0	23.881	5.38	2	8	186	21.2195	4.80518
Q9UGQ2-2	Isoform 2 of Calcium channel flower homolog OS=Homo sapiens GN=C9orf7 - [FLOWR_HUMAN]	5.38	2	1	1	2	1.15113	1		1.44326	1		1.34764	1		0.831129	1		1.18316	1		0.302224	1		0.853528	1		1	1		5.10542	5.38	2	2	130	13.6209	5.2876
Q15121	Astrocytic phosphoprotein PEA-15 OS=Homo sapiens GN=PEA15 PE=1 SV=2 - [PEA15_HUMAN]	5.38	1	1	1	1	1.29409	1		0.674207	1		0.508044	1		2.12502	1		1.36107	1		0.186793	1		0.364659	1		1	1		1.95485	5.38	1	1	130	15.0308	5.021
Q9NPA0	UPF0480 protein C15orf24 OS=Homo sapiens GN=C15orf24 PE=1 SV=1 - [CO024_HUMAN]	5.37	1	1	1	1	0.886056	1		0.973645	1		1.33085	1		1.27269	1		0.908638	1		2.74035	1		1.40291	1		1	1		4.57818	5.37	1	1	242	26.4535	9.24658
P30049	ATP synthase subunit delta, mitochondrial OS=Homo sapiens GN=ATP5D PE=1 SV=2 - [ATPD_HUMAN]	5.36	1	1	1	6	1.34787	4	11.2808	0.527045	4	10.0635	2.72175	4	10.56	1.81961	4	5.75003	0.626422	4	15.4593	0.944145	4	3.64233	0.533442	4	5.21252	1	4	0	19.9531	5.36	2	6	168	17.4792	5.49072
P63244	Guanine nucleotide-binding protein subunit beta-2-like 1 OS=Homo sapiens GN=GNB2L1 PE=1 SV=3 - [GBLP_HUMAN]	5.36	1	2	2	21	0.909833	15	31.2123	1.30112	15	9.70115	1.66928	15	22.8508	0.695338	15	39.823	1.37131	15	13.7538	1.55516	15	21.9943	1.07437	15	25.6356	1	15	0	64.8957	5.36	4	21	317	35.0546	7.69385
Q8NBX0	Saccharopine dehydrogenase-like oxidoreductase OS=Homo sapiens GN=SCCPDH PE=1 SV=1 - [SCPDL_HUMAN]	5.36	1	1	1	4	0.64906	2	4.02859	1.87019	2	8.80939	0.798074	2	0.50908	1.24717	2	62.9791	1.22118	2	15.8131	1.20521	2	13.6198	1.32156	2	34.3796	1	2	0	14.8875	5.36	2	4	429	47.1215	9.14404
Q9P2J5	Leucine--tRNA ligase, cytoplasmic OS=Homo sapiens GN=LARS PE=1 SV=2 - [SYLC_HUMAN]	5.36	1	6	6	13	0.912886	8	22.9397	0.875912	8	12.7421	1.99007	8	14.3085	0.717922	8	9.73792	0.563771	8	30.6359	1.47255	8	31.1452	0.981207	8	9.59275	1	8	0	43.5942	5.36	10	13	1176	134.379	7.29834
P38606	V-type proton ATPase catalytic subunit A OS=Homo sapiens GN=ATP6V1A PE=1 SV=2 - [VATA_HUMAN]	5.35	1	3	3	5	1.73265	3	21.4498	1.0291	3	3.71978	0.516223	3	30.5163	1.16608	3	7.23845	1.05189	3	24.8469	0.786338	3	84.3725	0.416615	3	51.3649	1	3	0	14.5816	5.35	5	5	617	68.2605	5.51611
Q13098-5	Isoform 4 of COP9 signalosome complex subunit 1 OS=Homo sapiens GN=GPS1 - [CSN1_HUMAN]	5.34	4	2	2	5	0.785988	3	40.4027	1.01814	3	15.6688	1.05346	3	18.8816	0.671444	3	28.4239	0.954295	3	30.5739	1.02326	3	3.64327	1.42374	3	5.52033	1	3	0	17.0045	5.34	3	5	487	55.0579	6.60986
P13224	Platelet glycoprotein Ib beta chain OS=Homo sapiens GN=GP1BB PE=1 SV=1 - [GP1BB_HUMAN]	5.34	2	1	1	4	0.0260239	1		0.30296	1		0.0365729	1		0.123909	1		0.571912	1		0.0477472	1		0.117444	1		1	1		16.5824	5.34	2	4	206	21.7038	9.30518
O94925-2	Isoform 2 of Glutaminase kidney isoform, mitochondrial OS=Homo sapiens GN=GLS - [GLSK_HUMAN]	5.33	3	1	1	3	0.968295	2	10.1703	0.701927	2	8.06598	1.59442	2	6.50286	0.634791	2	13.7388	0.54902	2	9.9107	0.50727	2	2.17802	0.685177	2	3.43472	1	2	0	8.69717	5.33	2	3	169	17.7273	9.70068
Q9Y512	Sorting and assembly machinery component 50 homolog OS=Homo sapiens GN=SAMM50 PE=1 SV=3 - [SAM50_HUMAN]	5.33	1	2	2	8	4.16875	4	6.89617	1.05112	4	10.1835	0.360543	4	31.3106	0.928381	4	5.21574	2.0099	4	5.2505	0.287074	4	13.0843	0.525864	4	11.473	1	4	0	26.7816	5.33	4	8	469	51.9433	6.90283
Q9UM00-2	Isoform 2 of Transmembrane and coiled-coil domain-containing protein 1 OS=Homo sapiens GN=TMCO1 - [TMCO1_HUMAN]	5.33	2	1	1	8	1.73896	7	26.112	0.734333	7	16.9942	2.27198	7	26.0937	0.746312	7	25.9282	1.16555	7	10.5184	0.66911	7	17.4087	0.926108	7	24.0078	1	7	0	22.1569	5.33	2	8	169	18.7539	9.61279
Q9Y262	Eukaryotic translation initiation factor 3 subunit L OS=Homo sapiens GN=EIF3L PE=1 SV=1 - [EIF3L_HUMAN]	5.32	1	3	3	8	0.667156	6	6.77139	1.24813	6	9.99513	1.96779	6	12.089	0.730511	6	3.83476	0.811846	6	12.6189	2.11462	6	9.275	1.09548	6	4.13811	1	6	0	28.3132	5.32	4	8	564	66.6844	6.34131
O75880	Protein SCO1 homolog, mitochondrial OS=Homo sapiens GN=SCO1 PE=1 SV=1 - [SCO1_HUMAN]	5.32	1	1	1	4	0.139702	3	10.3604	0.284207	3	36.4771	4.08219	3	1.99072	0.319891	3	0.303049	0.231014	3	32.5088	2.17651	3	1.03568	1.02235	3	4.27887	1	3	0	14.4488	5.32	2	4	301	33.7925	8.88037
P23258	Tubulin gamma-1 chain OS=Homo sapiens GN=TUBG1 PE=1 SV=2 - [TBG1_HUMAN]	5.32	2	2	2	5	0.702926	3	2.70394	0.893891	3	18.752	0.900796	3	7.19993	0.733724	3	1.8047	0.719353	3	34.9534	1.43215	3	2.46796	0.823205	3	5.2462	1	3	0	22.2502	5.32	3	5	451	51.1378	6.13818
Q96RQ1	Endoplasmic reticulum-Golgi intermediate compartment protein 2 OS=Homo sapiens GN=ERGIC2 PE=1 SV=2 - [ERGI2_HUMAN]	5.31	1	2	2	3	1.11033	2	79.4377	0.658438	2	41.0338	0.825857	2	38.5577	0.352185	2	0.962614	0.815372	2	25.3607	1.31198	2	30.7432	1.6545	2	63.1647	1	2	0	9.08585	5.31	3	3	377	42.5215	6.771
P22492	Histone H1t OS=Homo sapiens GN=HIST1H1T PE=1 SV=4 - [H1T_HUMAN]	5.31	5	1	1	13	1.04632	9	5.95477	1.80114	9	13.6266	1.36327	9	5.60641	1.29205	9	12.8934	0.841329	9	16.1325	2.02347	9	17.3076	2.02554	9	14.8567	1	9	0	42.0509	5.31	2	13	207	22.0057	11.7075
P42704	Leucine-rich PPR motif-containing protein, mitochondrial OS=Homo sapiens GN=LRPPRC PE=1 SV=3 - [LPPRC_HUMAN]	5.31	1	6	6	13	1.05569	6	24.7693	0.896604	6	30.4509	0.916035	6	29.5006	0.737279	6	6.46904	0.576938	6	6.41539	1.18232	6	12.7534	1.69042	6	33.1531	1	6	0	42.041	5.31	10	13	1394	157.805	6.12549
Q13263-2	Isoform 2 of Transcription intermediary factor 1-beta OS=Homo sapiens GN=TRIM28 - [TIF1B_HUMAN]	5.31	2	3	3	5	1.12285	3	9.75144	0.910274	3	16.2942	1.07429	3	22.2507	0.715068	3	9.5828	0.519804	3	12.417	0.860843	3	0.863367	2.12766	3	5.56462	1	3	0	14.9128	5.31	5	5	753	79.4235	5.98584
Q16851	UTP--glucose-1-phosphate uridylyltransferase OS=Homo sapiens GN=UGP2 PE=1 SV=5 - [UGPA_HUMAN]	5.31	2	2	2	4	0.913873	2	20.6212	0.805653	2	25.4196	2.55008	2	59.5516	1.14053	2	0.808638	1.06629	2	21.8502	1.5623	2	10.2055	1.30358	2	24.2538	1	2	0	12.2634	5.31	4	4	508	56.9047	8.14795
Q6PML9	Zinc transporter 9 OS=Homo sapiens GN=SLC30A9 PE=1 SV=1 - [ZNT9_HUMAN]	5.28	1	3	3	4	2.36676	3	3.74058	1.04034	3	3.64726	0.68042	3	17.6973	0.603026	3	23.2632	1.16952	3	11.1538	0.904432	3	31.1659	0.493588	3	3.93281	1	3	0	13.4331	5.28	4	4	568	63.4748	8.32373
Q07666-2	Isoform 2 of KH domain-containing, RNA-binding, signal transduction-associated protein 1 OS=Homo sapiens GN=KHDRBS1 - [KHDR1_HUMAN]	5.26	4	2	2	5	0.830063	4	9.19319	1.17886	4	18.5243	1.48262	4	23.4722	1.11119	4	15.0649	0.765842	4	0.758114	1.38954	4	1.84539	1.37822	4	9.82781	1	4	0	18.1574	5.26	3	5	418	45.832	7.57666
P61978-3	Isoform 3 of Heterogeneous nuclear ribonucleoprotein K OS=Homo sapiens GN=HNRNPK - [HNRPK_HUMAN]	5.23	3	2	2	2	0.524443	2	17.2778	0.642162	2	6.49019	3.10268	2	65.0506	1.02275	2	58.9918	0.347587	2	52.6478	1.76686	2	23.3977	2.64707	2	13.8242	1	2	0	6.28337	5.23	2	2	440	48.5322	5.5415
Q9NZB2-4	Isoform D of Constitutive coactivator of PPAR-gamma-like protein 1 OS=Homo sapiens GN=FAM120A - [F120A_HUMAN]	5.22	3	4	4	10	0.879885	7	17.6658	1.82299	7	8.38433	1.8816	7	12.9953	0.80707	7	23.1633	0.625309	7	10.9071	1.67543	7	13.2679	1.61035	7	11.5831	1	7	0	40.9362	5.22	6	10	1072	117.332	8.86572
P20020-5	Isoform E of Plasma membrane calcium-transporting ATPase 1 OS=Homo sapiens GN=ATP2B1 - [AT2B1_HUMAN]	5.21	16	3	6	10	1.30434	3	14.3811	0.947384	3	3.18073	0.688284	3	0.712837	0.624198	3	27.3132	1.86132	3	20.179	0.639761	3	2.67514	1.69147	3	17.352	1	3	0	33.7201	5.21	9	10	1171	129.07	6.16357
Q16611	Bcl-2 homologous antagonist/killer OS=Homo sapiens GN=BAK1 PE=1 SV=1 - [BAK_HUMAN]	5.21	1	1	1	4	0.946384	2	2.69097	0.926377	2	16.1378	1.33443	2	2.70351	2.16059	2	8.94879	1.34652	2	5.36843	0.819898	2	4.77265	1.37495	2	13.7991	1	2	0	14.5322	5.21	2	4	211	23.3939	6.01123
Q9H8Y8-2	Isoform 2 of Golgi reassembly-stacking protein 2 OS=Homo sapiens GN=GORASP2 - [GORS2_HUMAN]	5.21	2	2	2	7	1.55902	4	7.66575	0.864294	4	22.7018	1.16791	4	2.83482	1.38594	4	8.19665	0.692826	4	31.0034	1.92956	4	10.7642	1.34777	4	8.73145	1	4	0	24.1881	5.21	3	7	384	39.7432	4.62744
P53041	Serine/threonine-protein phosphatase 5 OS=Homo sapiens GN=PPP5C PE=1 SV=1 - [PPP5_HUMAN]	5.21	1	2	2	6	1.23879	3	28.4089	0.677923	3	23.5909	1.75117	3	45.9867	0.935006	3	5.71763	0.721116	3	35.9633	0.959925	3	17.5782	0.894977	3	14.1647	1	3	0	22.8502	5.21	4	6	499	56.8423	6.27783
P32969	60S ribosomal protein L9 OS=Homo sapiens GN=RPL9 PE=1 SV=1 - [RL9_HUMAN]	5.21	1	1	1	6	0.867342	4	5.07023	1.02404	4	7.63797	2.06511	4	11.1416	0.760676	4	9.35704	0.82363	4	8.51084	1.96077	4	8.55633	1.0571	4	3.1994	1	4	0	14.363	5.21	2	6	192	21.8498	9.94971
P01861	Ig gamma-4 chain C region OS=Homo sapiens GN=IGHG4 PE=1 SV=1 - [IGHG4_HUMAN]	5.2	1	1	1	2																									9.31971	5.2	2	2	327	35.9179	7.35693
Q15555	Microtubule-associated protein RP/EB family member 2 OS=Homo sapiens GN=MAPRE2 PE=1 SV=1 - [MARE2_HUMAN]	5.2	2	2	2	6	1.09552	4	17.8522	1.19665	4	16.8808	0.557625	4	11.236	0.888675	4	5.72391	0.421611	4	18.3135	0.659413	4	13.909	2.1104	4	8.77017	1	4	0	17.2455	5.2	4	6	327	37.0082	5.56689
Q14697	Neutral alpha-glucosidase AB OS=Homo sapiens GN=GANAB PE=1 SV=3 - [GANAB_HUMAN]	5.19	3	6	6	36	0.689621	28	32.1907	1.29041	28	16.9798	0.977786	28	27.4517	1.27443	28	27.1252	1.27546	28	30.5385	0.80809	28	49.1141	1.00727	28	30.3039	1	28	0	102.874	5.19	11	36	944	106.807	6.13818
Q8TC07-2	Isoform 2 of TBC1 domain family member 15 OS=Homo sapiens GN=TBC1D15 - [TBC15_HUMAN]	5.19	2	3	3	7	1.15814	4	19.4303	1.47076	4	10.5507	0.812152	4	34.8656	0.62736	4	7.70006	1.05498	4	11.6536	1.00594	4	19.2076	1.99359	4	5.58639	1	4	0	28.2858	5.19	5	7	674	77.3455	5.38916
P52209	6-phosphogluconate dehydrogenase, decarboxylating OS=Homo sapiens GN=PGD PE=1 SV=3 - [6PGD_HUMAN]	5.18	1	3	3	5	0.754812	4	7.57271	0.224411	4	7.10666	0.996217	4	30.4472	0.829832	4	6.38971	0.713039	4	0.669833	0.603365	4	18.2624	0.425358	4	27.0391	1	4	0	15.9849	5.18	4	5	483	53.106	7.2251
P51688	N-sulphoglucosamine sulphohydrolase OS=Homo sapiens GN=SGSH PE=1 SV=1 - [SPHM_HUMAN]	5.18	1	2	2	3	1.21644	2	37.6855	0.670749	2	60.4498	1.08185	2	18.3155	3.72566	2	23.7366	0.921786	2	23.9129	0.616062	2	6.78978	0.485812	2	0.197502	1	2	0	9.96382	5.18	3	3	502	56.6595	6.94678
Q92973-2	Isoform 2 of Transportin-1 OS=Homo sapiens GN=TNPO1 - [TNPO1_HUMAN]	5.17	3	3	4	25	1.58851	11	12.9396	0.97877	11	6.08883	1.14432	11	13.1799	0.73451	11	14.4333	0.989004	11	5.29323	0.992342	11	6.06357	1.33556	11	5.80685	1	11	0	81.6701	5.17	7	25	890	101.244	4.95752
P05496	ATP synthase lipid-binding protein, mitochondrial OS=Homo sapiens GN=ATP5G1 PE=2 SV=2 - [AT5G1_HUMAN]	5.15	5	1	1	28	1.03029	24	6.53129	0.634344	24	9.55505	3.02601	24	12.7318	0.525173	24	19.2775	0.924965	24	14.1498	1.31577	24	19.1593	0.769994	24	16.9217	1	24	0	62.2187	5.15	2	28	136	14.2675	9.74463
P28062-2	Isoform 2 of Proteasome subunit beta type-8 OS=Homo sapiens GN=PSMB8 - [PSB8_HUMAN]	5.15	2	1	1	4	0.794272	2	7.61066	0.920397	2	5.4209	1.47132	2	0.593763	1.27603	2	1.28699	0.869684	2	14.3818	1.90525	2	3.86384	0.625897	2	5.29665	1	2	0	18.2645	5.15	2	4	272	29.7503	5.8208
Q96QK1	Vacuolar protein sorting-associated protein 35 OS=Homo sapiens GN=VPS35 PE=1 SV=2 - [VPS35_HUMAN]	5.15	1	4	4	7	1.18801	6	20.151	0.974949	6	18.7227	0.834905	6	6.73634	1.24433	6	21.2554	1.09874	6	18.266	1.09412	6	25.0343	1.01387	6	21.6771	1	6	0	25.7243	5.15	5	7	796	91.6489	5.49072
O95295	SNARE-associated protein Snapin OS=Homo sapiens GN=SNAPIN PE=1 SV=1 - [SNAPN_HUMAN]	5.15	1	1	1	2	0.989793	2	14.6873	1.04786	2	17.5302	1.01351	2	12.0883	2.15076	2	13.7493	0.991072	2	7.86474	1.37836	2	8.32941	0.981794	2	3.31373	1	2	0	5.80081	5.15	1	2	136	14.8649	9.30518
O43181	NADH dehydrogenase [ubiquinone] iron-sulfur protein 4, mitochondrial OS=Homo sapiens GN=NDUFS4 PE=1 SV=1 - [NDUS4_HUMAN]	5.14	1	1	1	2	0.594765	1		1.69423	1		0.702418	1		4.32592	1		1.38519	1		1.85891	1		0.723699	1		1	1		7.57541	5.14	2	2	175	20.0954	10.3013
Q9NWB6	Arginine and glutamate-rich protein 1 OS=Homo sapiens GN=ARGLU1 PE=1 SV=1 - [ARGL1_HUMAN]	5.13	2	2	2	3	1.02115	3	6.98285	1.23875	3	10.093	1.51149	3	12.0702	0.684746	3	6.55743	1.73245	3	2.98777	1.33121	3	9.80104	1.49342	3	8.81388	1	3	0	6.64824	5.13	2	3	273	33.1968	10.3452
Q6P1A2	Lysophospholipid acyltransferase 5 OS=Homo sapiens GN=LPCAT3 PE=1 SV=1 - [MBOA5_HUMAN]	5.13	1	2	2	2	0.742453	2	11.4066	2.03082	2	14.7034	0.412263	2	78.925	1.15052	2	22.4035	2.2145	2	37.4888	0.788485	2	47.3831	1.03955	2	22.9067	1	2	0	7.91107	5.13	2	2	487	55.9981	8.68994
P62750	60S ribosomal protein L23a OS=Homo sapiens GN=RPL23A PE=1 SV=1 - [RL23A_HUMAN]	5.13	1	1	1	3	1.41903	3	4.87939	1.11145	3	4.20962	1.86318	3	10.5027	2.17137	3	8.98884	0.891665	3	5.56416	1.22029	3	7.90658	0.871133	3	4.81927	1	3	0	4.9983	5.13	1	3	156	17.6841	10.4478
P28838-2	Isoform 2 of Cytosol aminopeptidase OS=Homo sapiens GN=LAP3 - [AMPL_HUMAN]	5.12	2	3	3	10	1.28109	7	13.328	0.720023	7	25.8338	1.02219	7	20.2321	2.03657	7	24.7037	0.970435	7	16.9534	1.05981	7	27.7555	0.329359	7	13.8929	1	7	0	26.8339	5.12	5	10	488	52.7379	6.7417
Q14677	Clathrin interactor 1 OS=Homo sapiens GN=CLINT1 PE=1 SV=1 - [EPN4_HUMAN]	5.12	2	3	3	4	1.42855	3	26.1142	0.98109	3	7.98143	2.08626	3	15.1986	0.982874	3	5.61309	0.802626	3	0.278271	1.6008	3	18.3879	1.31066	3	17.935	1	3	0	14.4997	5.12	4	4	625	68.2158	6.41748
P15880	40S ribosomal protein S2 OS=Homo sapiens GN=RPS2 PE=1 SV=2 - [RS2_HUMAN]	5.12	1	1	1	4	0.509461	2	147.246	0.651633	2	125.633	5.58607	2	45.5001	1.28594	2	46.376	0.854315	2	147.296	1.38095	2	3.15836	0.890195	2	19.8629	1	2	0	14.7853	5.12	2	4	293	31.3046	10.2427
P14625	Endoplasmin OS=Homo sapiens GN=HSP90B1 PE=1 SV=1 - [ENPL_HUMAN]	5.11	2	4	4	30	1.22788	20	7.47455	0.975109	20	15.3662	0.964441	20	19.2265	1.55328	20	7.09706	1.34982	20	29.9148	0.79529	20	30.9391	1.35582	20	15.6168	1	20	0	92.7947	5.11	7	30	803	92.4113	4.84326
Q7L1Q6-2	Isoform 2 of Basic leucine zipper and W2 domain-containing protein 1 OS=Homo sapiens GN=BZW1 - [BZW1_HUMAN]	5.1	2	2	2	5	0.933821	4	7.65412	0.959441	4	17.0097	0.615249	4	7.56136	0.725389	4	4.25607	0.64376	4	26.1028	1.44115	4	6.45	2.14936	4	5.87308	1	4	0	15.6417	5.1	3	5	353	40.5128	6.45557
Q969J3	Loss of heterozygosity 12 chromosomal region 1 protein OS=Homo sapiens GN=LOH12CR1 PE=1 SV=1 - [L12R1_HUMAN]	5.1	1	1	1	2	0.772607	1		0.939159	1		1.07688	1		2.16657	1		0.93548	1		1.55597	1		0.98215	1		1	1		6.53202	5.1	2	2	196	22.2084	6.354
Q14112-2	Isoform 2 of Nidogen-2 OS=Homo sapiens GN=NID2 - [NID2_HUMAN]	5.1	2	4	4	11	1.2441	6	10.624	0.502065	6	55.1292	1.22077	6	5.81703	1.29671	6	15.779	1.26355	6	9.44002	0.598884	6	8.48509	1.58888	6	24.1851	1	6	0	46.8873	5.1	6	11	1274	140.777	5.32568
P83731	60S ribosomal protein L24 OS=Homo sapiens GN=RPL24 PE=1 SV=1 - [RL24_HUMAN]	5.1	1	1	1	7	1.2177	6	6.45164	1.19173	6	6.53458	2.12407	6	32.2132	0.693667	6	18.0269	1.00902	6	13.2455	1.86833	6	26.0225	1.58377	6	17.1858	1	6	0	14.5842	5.1	1	7	157	17.7679	11.2534
Q8NBM4-4	Isoform 4 of Ubiquitin-associated domain-containing protein 2 OS=Homo sapiens GN=UBAC2 - [UBAC2_HUMAN]	5.1	4	1	1	1	1.01557	1		1.51668	1		0.682248	1		0.80093	1		1.17606	1		1.91171	1		1.5428	1		1	1		2.58994	5.1	1	1	157	18.0429	8.03076
Q9Y679-3	Isoform 3 of Ancient ubiquitous protein 1 OS=Homo sapiens GN=AUP1 - [AUP1_HUMAN]	5.09	3	2	2	6	0.518755	4	15.0106	1.85267	4	19.5496	0.46046	4	9.92869	0.802378	4	2.80516	1.75047	4	25.5027	1.32001	4	3.48312	1.43975	4	1.39973	1	4	0	14.1747	5.09	4	6	373	41.3587	7.89893
Q7L9L4	MOB kinase activator 1B OS=Homo sapiens GN=MOB1B PE=1 SV=3 - [MOB1B_HUMAN]	5.09	2	1	1	1	1.25774	1		1.62433	1		1.20545	1		0.972317	1		2.4656	1		0.775831	1		1.37286	1		1	1		3.55417	5.09	1	1	216	25.0746	6.72705
Q96CW1-2	Isoform 2 of AP-2 complex subunit mu OS=Homo sapiens GN=AP2M1 - [AP2M1_HUMAN]	5.08	2	2	2	5	1.39652	3	38.4204	1.40427	3	31.5261	1.9012	3	40.4883	1.22749	3	2.79362	1.28637	3	26.9949	1.18636	3	23.1356	0.853104	3	11.4882	1	3	0	11.3378	5.08	4	5	433	49.3579	9.53955
Q7L2H7	Eukaryotic translation initiation factor 3 subunit M OS=Homo sapiens GN=EIF3M PE=1 SV=1 - [EIF3M_HUMAN]	5.08	1	1	1	2	0.796023	1		1.21598	1		1.6599	1		1.14414	1		0.77266	1		0.955833	1		0.638426	1		1	1		9.81746	5.08	2	2	374	42.4758	5.63037
O95197-3	Isoform 3 of Reticulon-3 OS=Homo sapiens GN=RTN3 - [RTN3_HUMAN]	5.08	5	1	1	2	1.33138	1		1.43572	1		0.487686	1		1.05304	1		1.75194	1		0.461026	1		0.487257	1		1	1		6.67004	5.08	2	2	236	25.5926	8.51416
Q16774	Guanylate kinase OS=Homo sapiens GN=GUK1 PE=1 SV=2 - [KGUA_HUMAN]	5.08	1	1	1	1	1.14805	1		0.607519	1		0.871617	1		1.0851	1		0.535682	1		0.258179	1		0.772782	1		1	1		1.95897	5.08	1	1	197	21.7122	6.55127
O60832	H/ACA ribonucleoprotein complex subunit 4 OS=Homo sapiens GN=DKC1 PE=1 SV=3 - [DKC1_HUMAN]	5.06	1	3	3	9	1.14981	6	26.2718	1.83722	6	6.61929	2.13573	6	6.55931	0.848352	6	17.3152	0.603742	6	6.74755	1.76236	6	15.8139	1.16986	6	16.3477	1	6	0	24.0498	5.06	5	9	514	57.6378	9.42236
Q9UBQ5	Eukaryotic translation initiation factor 3 subunit K OS=Homo sapiens GN=EIF3K PE=1 SV=1 - [EIF3K_HUMAN]	5.05	1	1	1	3	1.2197	2	13.6246	0.911257	2	5.70652	1.99244	2	11.8243	1.11142	2	7.27958	0.545028	2	5.96726	1.73307	2	11.0652	0.925581	2	3.77893	1	2	0	9.41215	5.05	2	3	218	25.0434	4.93213
Q9GZY8-4	Isoform 4 of Mitochondrial fission factor OS=Homo sapiens GN=MFF - [MFF_HUMAN]	5.05	5	1	1	2	1.19399	2	14.349	1.00212	2	11.4747	1.86062	2	15.2636	1.38419	2	8.05441	1.19574	2	15.7257	0.971764	2	10.4091	0.934872	2	6.69303	1	2	0	8.99479	5.05	1	2	218	25.0511	5.57959
Q9NP58-4	Isoform 2 of ATP-binding cassette sub-family B member 6, mitochondrial OS=Homo sapiens GN=ABCB6 - [ABCB6_HUMAN]	5.03	2	3	3	7	0.40783	6	66.4936	1.35246	6	8.46781	0.214228	6	82.3644	0.489567	6	28.2719	1.36927	6	16.9258	0.743403	6	9.45722	2.37338	6	10.0095	1	6	0	20.4529	5.03	4	7	796	88.5434	8.68994
P04035-2	Isoform 2 of 3-hydroxy-3-methylglutaryl-coenzyme A reductase OS=Homo sapiens GN=HMGCR - [HMDH_HUMAN]	5.03	2	4	4	10	6.12785	7	8.69919	0.483988	7	12.2793	0.576444	7	21.0374	0.139112	7	135.57	0.226374	7	24.0247	0.335849	7	35.9696	3.70178	7	8.68351	1	7	0	29.5907	5.03	6	10	835	91.961	6.96143
P52294	Importin subunit alpha-1 OS=Homo sapiens GN=KPNA1 PE=1 SV=3 - [IMA1_HUMAN]	5.02	3	3	3	7																									24.5648	5.02	4	7	538	60.1836	5.0083
O43813	LanC-like protein 1 OS=Homo sapiens GN=LANCL1 PE=1 SV=1 - [LANC1_HUMAN]	5.01	1	2	2	2	1.21164	2	6.59845	0.731976	2	2.99224	0.709224	2	5.80413	1.0933	2	2.44619	0.878011	2	13.8325	0.478743	2	8.31633	0.591745	2	2.3438	1	2	0	5.70898	5.01	2	2	399	45.2536	7.75244
P01344	Insulin-like growth factor II OS=Homo sapiens GN=IGF2 PE=1 SV=1 - [IGF2_HUMAN]	5	2	1	1	3	1.39006	2	19.492	0.252815	2	66.3589	3.74801	2	24.4476	0.325319	2	55.0732	0.258807	2	135.058	0.175444	2	77.8665	0.820994	2	6.41261	1	2	0	8.53411	5	2	3	180	20.1273	9.31982
P00352	Retinal dehydrogenase 1 OS=Homo sapiens GN=ALDH1A1 PE=1 SV=2 - [AL1A1_HUMAN]	4.99	1	2	4	13	0.245472	4	6.17987	0.875244	4	7.96528	0.32477	4	17.4733	3.6839	4	3.95242	2.24134	4	6.34947	0.235748	4	23.677	0.0721482	4	85.177	1	4	0	33.2004	4.99	5	13	501	54.827	6.72705
O00571	ATP-dependent RNA helicase DDX3X OS=Homo sapiens GN=DDX3X PE=1 SV=3 - [DDX3X_HUMAN]	4.98	2	2	2	9	1.22684	3	4.97738	1.18232	3	13.0971	1.5087	3	1.15645	0.780035	3	11.114	0.773414	3	47.9085	1.06618	3	0.794109	2.03482	3	3.55462	1	3	0	32.8154	4.98	3	9	662	73.198	7.18115
Q5JU69	Torsin-2A OS=Homo sapiens GN=TOR2A PE=2 SV=1 - [TOR2A_HUMAN]	4.98	1	1	1	4	0.695475	2	44.2422	1.32196	2	14.8144	2.36932	2	47.2696	0.809635	2	24.356	1.0969	2	47.4748	0.572726	2	18.6096	1.18444	2	28.6864	1	2	0	23.4972	4.98	2	4	321	35.6915	7.97217
Q14847	LIM and SH3 domain protein 1 OS=Homo sapiens GN=LASP1 PE=1 SV=2 - [LASP1_HUMAN]	4.98	2	1	1	1	1.16922	1		0.82232	1		1.07267	1		1.67243	1		0.995752	1		0.986953	1		0.754351	1		1	1		4.28145	4.98	1	1	261	29.6982	7.04932
Q9H9E3	Conserved oligomeric Golgi complex subunit 4 OS=Homo sapiens GN=COG4 PE=1 SV=3 - [COG4_HUMAN]	4.97	3	4	4	7	1.00775	5	16.2276	1.571	5	37.8941	0.51224	5	13.7321	0.768588	5	32.3204	0.931709	5	42.3863	2.1149	5	20.0432	1.74848	5	10.3372	1	5	0	25.346	4.97	6	7	785	89.0264	5.18604
Q96C23	Aldose 1-epimerase OS=Homo sapiens GN=GALM PE=1 SV=1 - [GALM_HUMAN]	4.97	1	1	1	1																									4.29731	4.97	1	1	342	37.7421	6.65381
Q96B96	Promethin OS=Homo sapiens GN=TMEM159 PE=2 SV=2 - [TM159_HUMAN]	4.97	1	1	1	1	2.3808	1		1.58676	1		0.291285	1		0.732369	1		1.3486	1		1.45566	1		0.592393	1		1	1		2.37931	4.97	1	1	161	17.5102	5.05908
Q07021	Complement component 1 Q subcomponent-binding protein, mitochondrial OS=Homo sapiens GN=C1QBP PE=1 SV=1 - [C1QBP_HUMAN]	4.96	1	1	1	4	0.840308	3	4.806	0.443283	3	9.44588	2.4954	3	0.473895	1.42828	3	12.3491	0.412806	3	10.0349	0.370413	3	5.87671	0.244697	3	10.5164	1	3	0	16.9455	4.96	2	4	282	31.3426	4.84326
Q9NWZ8	Gem-associated protein 8 OS=Homo sapiens GN=GEMIN8 PE=1 SV=1 - [GEMI8_HUMAN]	4.96	1	1	1	3	1.40221	2	3.79518	0.660364	2	6.23999	1.16121	2	1.31673	0.575992	2	10.642	0.443543	2	29.1529	0.893935	2	10.2248	1.23265	2	4.02605	1	2	0	7.17774	4.96	1	3	242	28.6186	6.80029
Q00839-2	Isoform Short of Heterogeneous nuclear ribonucleoprotein U OS=Homo sapiens GN=HNRNPU - [HNRPU_HUMAN]	4.96	2	3	3	14	0.914387	14	18.7037	1.29729	14	8.01353	2.19088	14	10.4309	0.822812	14	24.3146	0.53982	14	50.4186	1.81282	14	13.3295	2.58842	14	20.7073	1	14	0	40.744	4.96	3	14	806	88.9242	5.78271
Q687X5-2	Isoform 2 of Metalloreductase STEAP4 OS=Homo sapiens GN=STEAP4 - [STEA4_HUMAN]	4.95	2	1	1	2	0.134946	1		1.52531	1		0.506859	1		1.45956	1		4.15449	1		0.621642	1		0.160963	1		1	1		7.66479	4.95	2	2	283	31.2905	8.74854
O15061-2	Isoform 2 of Synemin OS=Homo sapiens GN=SYNM - [SYNEM_HUMAN]	4.95	3	7	7	18	1.33015	11	18.2861	1.45819	11	18.1955	1.04649	11	14.5069	1.68848	11	16.7415	1.09697	11	18.6746	1.31111	11	20.799	0.707562	11	9.66733	1	11	0	55.2143	4.95	13	18	1253	140.05	5.07178
Q9BVC6	Transmembrane protein 109 OS=Homo sapiens GN=TMEM109 PE=1 SV=1 - [TM109_HUMAN]	4.94	1	1	1	11	0.795359	8	11.2949	1.17758	8	10.888	0.917784	8	7.38208	1.51888	8	11.5758	1.5566	8	5.77689	0.623599	8	6.94101	0.944693	8	2.20733	1	8	0	34.5637	4.94	2	11	243	26.1936	10.4771
Q14019	Coactosin-like protein OS=Homo sapiens GN=COTL1 PE=1 SV=3 - [COTL1_HUMAN]	4.93	1	1	1	1	1.97955	1		0.664407	1		0.887824	1		1.60562	1		1.23616	1		0.306562	1		0.250527	1		1	1		1.72866	4.93	1	1	142	15.935	5.66846
P23510	Tumor necrosis factor ligand superfamily member 4 OS=Homo sapiens GN=TNFSF4 PE=1 SV=1 - [TNFL4_HUMAN]	4.92	1	1	1	2	0.133844	1		0.217281	1		0.154858	1		0.105077	1		0.181304	1		0.0231214	1		11.7272	1		1	1		6.33556	4.92	2	2	183	21.0369	7.41553
P01859	Ig gamma-2 chain C region OS=Homo sapiens GN=IGHG2 PE=1 SV=2 - [IGHG2_HUMAN]	4.91	2	1	1	1	0.411531	1		0.342538	1		2.87309	1		1.06126	1		0.508013	1		1.31929	1		0.517296	1		1	1		3.13823	4.91	1	1	326	35.8778	7.59131
Q93009	Ubiquitin carboxyl-terminal hydrolase 7 OS=Homo sapiens GN=USP7 PE=1 SV=2 - [UBP7_HUMAN]	4.9	1	4	4	7	1.02688	4	20.3827	1.01854	4	39.8938	1.16991	4	24.0913	0.943491	4	14.861	0.701002	4	49.3116	1.71915	4	23.5647	1.81265	4	26.5584	1	4	0	22.5908	4.9	7	7	1102	128.22	5.5542
A8MT79	Putative zinc-alpha-2-glycoprotein-like 1 OS=Homo sapiens PE=5 SV=2 - [ZAGL1_HUMAN]	4.9	2	1	1	2	0.930967	1		0.783777	1		1.50424	1		1.91272	1		1.78982	1		0.607623	1		0.540766	1		1	1		6.5853	4.9	2	2	204	22.9655	6.30322
Q8N1F7	Nuclear pore complex protein Nup93 OS=Homo sapiens GN=NUP93 PE=1 SV=2 - [NUP93_HUMAN]	4.88	1	4	4	6	1.078	4	12.8547	1.00762	4	8.66764	1.12072	4	19.8669	0.4247	4	19.734	0.869019	4	1.30393	1.00162	4	7.71343	2.5147	4	8.284	1	4	0	20.2907	4.88	6	6	819	93.4296	5.71924
Q15008	26S proteasome non-ATPase regulatory subunit 6 OS=Homo sapiens GN=PSMD6 PE=1 SV=1 - [PSMD6_HUMAN]	4.88	1	2	2	6	0.468346	4	12.3762	0.704658	4	7.63316	1.15669	4	2.60045	0.817164	4	7.31575	0.516797	4	5.49588	0.960558	4	8.43632	0.93784	4	2.68032	1	4	0	19.9275	4.88	3	6	389	45.5023	5.61768
Q09028-3	Isoform 3 of Histone-binding protein RBBP4 OS=Homo sapiens GN=RBBP4 - [RBBP4_HUMAN]	4.88	5	2	2	5	1.93453	3	0.806831	0.824639	3	1.90278	1.11814	3	2.20226	0.643131	3	2.68694	0.536378	3	29.0155	0.800333	3	0.4946	2.66142	3	6.65111	1	3	0	16.1698	4.88	4	5	410	46.1296	5.07178
P42766	60S ribosomal protein L35 OS=Homo sapiens GN=RPL35 PE=1 SV=2 - [RL35_HUMAN]	4.88	4	1	1	1	1.29185	1		1.39294	1		1.49848	1		1.86016	1		1.39408	1		0.462077	1		0.529457	1		1	1		2.11898	4.88	1	1	123	14.5426	11.0483
Q9C0C2-2	Isoform 2 of 182 kDa tankyrase-1-binding protein OS=Homo sapiens GN=TNKS1BP1 - [TB182_HUMAN]	4.88	2	4	4	6	3.0132	6	7.57273	1.00184	6	8.23584	0.846658	6	26.6865	0.830287	6	23.0313	0.698915	6	14.8056	0.451144	6	24.8739	0.601392	6	11.8846	1	6	0	17.9916	4.88	4	6	778	82.6272	4.60205
Q5JRA6-2	Isoform 2 of Melanoma inhibitory activity protein 3 OS=Homo sapiens GN=MIA3 - [MIA3_HUMAN]	4.87	3	9	9	24	1.0065	16	19.1706	1.19928	16	17.1897	0.669246	16	19.2902	1.22366	16	10.7403	1.21279	16	27.5324	1.40103	16	10.3809	1.52565	16	10.7859	1	16	0	80.2178	4.87	15	24	1848	206.762	4.81787
Q16654	[Pyruvate dehydrogenase [lipoamide]] kinase isozyme 4, mitochondrial OS=Homo sapiens GN=PDK4 PE=1 SV=1 - [PDK4_HUMAN]	4.87	1	2	2	2	0.727929	2	58.6436	1.01006	2	8.7011	0.879664	2	4.34724	0.660851	2	47.75	1.54089	2	8.08362	0.713803	2	34.9542	2.90307	2	29.6383	1	2	0	6.14765	4.87	2	2	411	46.4395	6.65381
P35221	Catenin alpha-1 OS=Homo sapiens GN=CTNNA1 PE=1 SV=1 - [CTNA1_HUMAN]	4.86	6	3	3	7	1.0432	4	2.02023	1.18964	4	16.8941	0.826693	4	85.3035	1.09747	4	2.78811	1.14212	4	18.948	0.721881	4	10.9377	1.152	4	9.95251	1	4	0	28.9294	4.86	5	7	906	100.009	6.29053
P48556	26S proteasome non-ATPase regulatory subunit 8 OS=Homo sapiens GN=PSMD8 PE=1 SV=2 - [PSMD8_HUMAN]	4.86	1	2	2	7	0.529012	5	8.74028	0.647703	5	14.8165	1.15053	5	10.6666	0.860626	5	10.5503	0.561386	5	21.3509	1.6495	5	6.2334	1.00998	5	2.15325	1	5	0	23.4852	4.86	3	7	350	39.5868	9.70068
Q9Y5K8	V-type proton ATPase subunit D OS=Homo sapiens GN=ATP6V1D PE=1 SV=1 - [VATD_HUMAN]	4.86	1	1	1	4	0.763535	2	16.946	0.642177	2	19.0581	0.752085	2	23.6831	1.60141	2	11.4656	1.00257	2	30.5392	0.786965	2	2.0132	0.434008	2	13.2877	1	2	0	16.3585	4.86	2	4	247	28.2453	9.36377
P19367-4	Isoform 4 of Hexokinase-1 OS=Homo sapiens GN=HK1 - [HXK1_HUMAN]	4.86	5	5	5	15	1.15032	12	22.0667	0.629172	12	14.6602	1.8069	12	12.4751	0.670522	12	11.0475	0.700847	12	12.0128	0.600058	12	24.4182	0.436741	12	32.0668	1	12	0	45.6357	4.86	7	15	905	101.02	6.90283
P36551	Coproporphyrinogen-III oxidase, mitochondrial OS=Homo sapiens GN=CPOX PE=1 SV=3 - [HEM6_HUMAN]	4.85	1	2	2	7	1.09564	4	2.7614	0.547836	4	7.66312	1.42644	4	5.94725	0.767596	4	10.6139	0.6326	4	7.7255	0.552121	4	22.1052	1.31485	4	4.65874	1	4	0	24.6801	4.85	3	7	454	50.12	8.25049
Q3SXM5	Inactive hydroxysteroid dehydrogenase-like protein 1 OS=Homo sapiens GN=HSDL1 PE=1 SV=3 - [HSDL1_HUMAN]	4.85	1	2	2	4	1.28341	4	69.8806	1.00496	4	24.0505	0.77963	4	14.4883	0.447973	4	24.4348	1.09055	4	18.9999	1.02103	4	28.2022	2.33933	4	20.9051	1	4	0	9.40893	4.85	2	4	330	36.9781	8.71924
P60604	Ubiquitin-conjugating enzyme E2 G2 OS=Homo sapiens GN=UBE2G2 PE=1 SV=1 - [UB2G2_HUMAN]	4.85	1	1	1	2	0.556154	2	1.51096	1.33394	2	8.45634	0.710847	2	4.759	1.89131	2	8.90593	1.06874	2	2.01404	1.38647	2	5.24158	1.31235	2	3.29686	1	2	0	5.68423	4.85	1	2	165	18.5541	4.70361
Q15773	Myeloid leukemia factor 2 OS=Homo sapiens GN=MLF2 PE=1 SV=1 - [MLF2_HUMAN]	4.84	1	1	1	4	0.668115	3	8.55736	0.591133	3	26.3621	5.64904	3	10.6005	0.747981	3	1.09145	0.466973	3	14.438	1.2576	3	1.8203	1.78582	3	6.98013	1	3	0	14.1784	4.84	2	4	248	28.1292	6.90283
O43399-2	Isoform 2 of Tumor protein D54 OS=Homo sapiens GN=TPD52L2 - [TPD54_HUMAN]	4.84	4	1	1	5	1.47143	3	3.92801	0.519244	3	0.202021	0.60919	3	4.50346	2.09466	3	6.09534	1.07544	3	0.884787	0.336479	3	2.70868	0.396312	3	3.63923	1	3	0	17.2107	4.84	2	5	186	19.8891	5.47803
Q8N129	Protein canopy homolog 4 OS=Homo sapiens GN=CNPY4 PE=2 SV=1 - [CNPY4_HUMAN]	4.84	1	1	1	1	0.464164	1		1.03621	1		0.828492	1		2.55792	1		1.04786	1		0.596103	1		0.688998	1		1	1		4.64078	4.84	1	1	248	28.2919	4.64014
P09874	Poly [ADP-ribose] polymerase 1 OS=Homo sapiens GN=PARP1 PE=1 SV=4 - [PARP1_HUMAN]	4.83	1	4	4	8	0.614982	5	18.9086	0.903634	5	11.4398	1.86976	5	7.1267	0.790635	5	20.9942	0.399964	5	47.7721	1.22323	5	2.47424	3.40906	5	1.5083	1	5	0	27.2501	4.83	7	8	1014	113.012	8.88037
Q92544	Transmembrane 9 superfamily member 4 OS=Homo sapiens GN=TM9SF4 PE=1 SV=2 - [TM9S4_HUMAN]	4.83	1	3	3	8	0.616959	8	148.961	0.652636	8	96.6714	0.769411	8	19.7971	0.336567	8	53.0875	0.972232	8	61.1259	0.661816	8	26.9438	1.91516	8	74.6888	1	8	0	33.8092	4.83	3	8	642	74.4697	6.53662
Q99613	Eukaryotic translation initiation factor 3 subunit C OS=Homo sapiens GN=EIF3C PE=1 SV=1 - [EIF3C_HUMAN]	4.82	3	5	5	12	0.798524	7	20.6178	1.18596	7	10.9405	2.00486	7	9.23277	1.01612	7	10.9089	0.695919	7	11.8056	1.42744	7	42.3319	0.970429	7	22.8211	1	7	0	36.2797	4.82	7	12	913	105.278	5.68115
Q8NBJ5	Procollagen galactosyltransferase 1 OS=Homo sapiens GN=GLT25D1 PE=1 SV=1 - [GT251_HUMAN]	4.82	1	3	3	9	0.831441	6	29.3467	0.876069	6	4.67409	1.25599	6	23.8457	1.45215	6	7.22303	2.5591	6	17.478	0.781459	6	2.55463	1.96996	6	19.4255	1	6	0	28.4805	4.82	6	9	622	71.5905	7.31299
O75369-6	Isoform 6 of Filamin-B OS=Homo sapiens GN=FLNB - [FLNB_HUMAN]	4.81	7	9	10	22	1.40005	11	36.8035	0.966337	11	23.7874	0.887327	11	36.9461	1.8977	11	16.1855	0.799084	11	36.5295	0.682451	11	37.2464	0.50747	11	29.6057	1	11	0	73.3507	4.81	15	22	2537	271.244	5.71924
Q9H3Z4-2	Isoform 2 of DnaJ homolog subfamily C member 5 OS=Homo sapiens GN=DNAJC5 - [DNJC5_HUMAN]	4.79	2	1	1	3	3.05401	2	11.1356	0.937223	2	3.86116	0.286528	2	12.8108	1.50871	2	3.25027	1.36536	2	6.88139	0.390356	2	0.0639261	0.210218	2	13.1044	1	2	0	7.66937	4.79	2	3	167	18.7888	5.59229
Q9P2K5-3	Isoform 3 of Myelin expression factor 2 OS=Homo sapiens GN=MYEF2 - [MYEF2_HUMAN]	4.79	3	1	1	2	0.776207	1		0.885152	1		5.00163	1		0.761887	1		0.443466	1		1.62582	1		0.836934	1		1	1		5.76753	4.79	2	2	188	20.2527	9.24658
P10515	Dihydrolipoyllysine-residue acetyltransferase component of pyruvate dehydrogenase complex, mitochondrial OS=Homo sapiens GN=DLAT PE=1 SV=3 - [ODP2_HUMAN]	4.79	1	3	3	14	0.926516	11	6.23068	0.839194	11	11.2548	1.74421	11	7.62872	1.01478	11	4.76897	0.579839	11	26.528	0.804489	11	8.61072	0.326428	11	15.1324	1	11	0	41.9151	4.79	6	14	647	68.9531	7.84033
Q9HC38-3	Isoform 3 of Glyoxalase domain-containing protein 4 OS=Homo sapiens GN=GLOD4 - [GLOD4_HUMAN]	4.79	2	1	1	1	0.77791	1		0.643641	1		1.21085	1		2.11755	1		0.828401	1		1.35955	1		0.699566	1		1	1		1.90841	4.79	1	1	188	21.2445	5.65576
Q96EL2	28S ribosomal protein S24, mitochondrial OS=Homo sapiens GN=MRPS24 PE=1 SV=1 - [RT24_HUMAN]	4.79	1	1	1	1	0.508251	1		1.28613	1		2.84719	1		0.839292	1		0.727487	1		1.91921	1		0.735766	1		1	1		2.77811	4.79	1	1	167	19.0029	9.37842
Q06278	Aldehyde oxidase OS=Homo sapiens GN=AOX1 PE=2 SV=2 - [ADO_HUMAN]	4.78	1	5	5	13	0.751933	8	16.3999	1.67094	8	31.5754	0.584929	8	74.306	2.52137	8	36.3769	1.00326	8	42.1603	1.69994	8	12.2453	1.00596	8	14.9518	1	8	0	51.8105	4.78	9	13	1338	147.822	7.1665
P62837	Ubiquitin-conjugating enzyme E2 D2 OS=Homo sapiens GN=UBE2D2 PE=1 SV=1 - [UB2D2_HUMAN]	4.76	1	1	1	5	1.43159	3	1.86594	1.15851	3	6.82405	0.574396	3	12.1514	0.71063	3	12.4725	1.44548	3	12.0986	0.799963	3	0.502869	1.61372	3	1.9226	1	3	0	13.2109	4.76	2	5	147	16.7244	7.82568
O43402	Neighbor of COX4 OS=Homo sapiens GN=COX4NB PE=1 SV=1 - [CX4NB_HUMAN]	4.76	1	1	1	1	1.92718	1		1.54315	1		0.866975	1		1.47118	1		1.98781	1		1.05372	1		0.932432	1		1	1		3.76302	4.76	1	1	210	23.7577	6.40479
P51668	Ubiquitin-conjugating enzyme E2 D1 OS=Homo sapiens GN=UBE2D1 PE=1 SV=1 - [UB2D1_HUMAN]	4.76	1	1	1	1	0.864894	1		1.61066	1		0.401033	1		1.19909	1		1.11006	1		1.05766	1		0.950927	1		1	1		2.4536	4.76	1	1	147	16.5913	7.41553
Q9UDY4	DnaJ homolog subfamily B member 4 OS=Homo sapiens GN=DNAJB4 PE=1 SV=1 - [DNJB4_HUMAN]	4.75	1	1	1	2	0.800152	1		1.43159	1		1.57235	1		1.67329	1		1.36177	1		1.02402	1		1.40072	1		1	1		8.51435	4.75	2	2	337	37.7831	8.49951
Q5SSJ5-3	Isoform 3 of Heterochromatin protein 1-binding protein 3 OS=Homo sapiens GN=HP1BP3 - [HP1B3_HUMAN]	4.74	3	2	2	10	1.00586	7	21.5215	2.08017	7	33.2129	1.74825	7	16.4547	1.04424	7	30.4324	0.621573	7	4.24605	1.37837	7	21.1555	1.91559	7	12.229	1	7	0	32.3346	4.74	3	10	401	44.4069	10.0962
Q9NX62	Inositol monophosphatase 3 OS=Homo sapiens GN=IMPAD1 PE=1 SV=1 - [IMPA3_HUMAN]	4.74	1	2	2	4	1.22327	2	1.33698	1.68313	2	4.57085	0.637969	2	38.4385	2.07031	2	12.189	1.42447	2	15.5966	0.892639	2	27.9637	1.00963	2	32.2767	1	2	0	10.7112	4.74	3	4	359	38.657	6.85889
Q53H12	Acylglycerol kinase, mitochondrial OS=Homo sapiens GN=AGK PE=1 SV=2 - [AGK_HUMAN]	4.74	1	2	2	2	1.15511	2	10.1108	0.756813	2	2.08191	0.855658	2	2.11115	0.742348	2	31.731	0.827868	2	21.2299	1.12191	2	0.99012	1.38668	2	1.26368	1	2	0	4.97974	4.74	2	2	422	47.1074	8.08936
P30536	Translocator protein OS=Homo sapiens GN=TSPO PE=1 SV=3 - [TSPOA_HUMAN]	4.73	1	1	1	4	0.228873	3	34.9815	1.05035	3	17.2758	0.172103	3	82.9554	0.903454	3	30.8406	1.34295	3	11.5107	0.778139	3	13.5909	0.87273	3	8.36589	1	3	0	9.92724	4.73	2	4	169	18.8156	9.36377
Q96JB2-2	Isoform 2 of Conserved oligomeric Golgi complex subunit 3 OS=Homo sapiens GN=COG3 - [COG3_HUMAN]	4.73	2	1	1	1	0.860384	1		1.69518	1		1.65698	1		1.15269	1		1.73824	1		1.16299	1		1.28508	1		1	1		5.89947	4.73	1	1	444	50.5076	4.99561
P13073	Cytochrome c oxidase subunit 4 isoform 1, mitochondrial OS=Homo sapiens GN=COX4I1 PE=1 SV=1 - [COX41_HUMAN]	4.73	1	1	1	1	1.01071	1		0.304918	1		0.390341	1		2.08958	1		0.626224	1		0.974764	1		0.570191	1		1	1		3.31558	4.73	1	1	169	19.564	9.51025
Q08211	ATP-dependent RNA helicase A OS=Homo sapiens GN=DHX9 PE=1 SV=4 - [DHX9_HUMAN]	4.72	1	5	5	27	0.790143	16	34.0077	1.55533	16	37.6767	2.22029	16	17.5377	0.60892	16	12.8141	0.623714	16	51.445	1.49594	16	43.6403	1.81299	16	33.3599	1	16	0	89.2299	4.72	9	27	1270	140.869	6.84424
P04066	Tissue alpha-L-fucosidase OS=Homo sapiens GN=FUCA1 PE=1 SV=4 - [FUCO_HUMAN]	4.72	1	2	2	8	2.26531	6	9.39739	1.20629	6	10.8065	1.03314	6	12.8246	2.92197	6	6.47929	1.28078	6	9.90221	1.29542	6	9.75769	0.423508	6	7.67572	1	6	0	26.7423	4.72	4	8	466	53.6547	6.84424
Q9Y385	Ubiquitin-conjugating enzyme E2 J1 OS=Homo sapiens GN=UBE2J1 PE=1 SV=2 - [UB2J1_HUMAN]	4.72	1	1	1	1	0.960887	1		0.740038	1		0.866788	1		0.812525	1		0.677847	1		2.60548	1		3.50319	1		1	1		5.25383	4.72	1	1	318	35.1767	6.7417
Q11201	CMP-N-acetylneuraminate-beta-galactosamide-alpha-2,3-sialyltransferase 1 OS=Homo sapiens GN=ST3GAL1 PE=2 SV=1 - [SIA4A_HUMAN]	4.71	1	1	1	4	1.39678	2	3.58805	0.907066	2	25.2328	1.42003	2	13.2319	1.01653	2	1.11683	1.15646	2	0.139534	1.02829	2	20.7391	1.38172	2	26.76	1	2	0	21.5539	4.71	2	4	340	39.0501	9.08545
Q9BV79-2	Isoform 2 of Trans-2-enoyl-CoA reductase, mitochondrial OS=Homo sapiens GN=MECR - [MECR_HUMAN]	4.71	2	1	1	1	1.59542	1		0.833717	1		0.927583	1		1.07622	1		0.777931	1		0.856731	1		0.562566	1		1	1		3.79302	4.71	1	1	297	32.2077	7.21045
Q00325-2	Isoform B of Phosphate carrier protein, mitochondrial OS=Homo sapiens GN=SLC25A3 - [MPCP_HUMAN]	4.71	9	2	2	3	0.398011	1		0.4761	1		0.514741	1		0.557887	1		0.717347	1		0.467916	1		0.595982	1		1	1		8.79549	4.71	2	3	361	39.9326	9.36377
P78347-2	Isoform 2 of General transcription factor II-I OS=Homo sapiens GN=GTF2I - [GTF2I_HUMAN]	4.7	7	4	4	6	0.96709	4	32.7833	0.995261	4	17.6822	1.23785	4	12.6192	1.22603	4	12.1267	0.616764	4	18.1347	0.827215	4	28.5202	1.54408	4	11.3454	1	4	0	20.8694	4.7	6	6	957	107.902	7.94287
Q9Y5X3	Sorting nexin-5 OS=Homo sapiens GN=SNX5 PE=1 SV=1 - [SNX5_HUMAN]	4.7	1	2	2	3	1.12269	2	0.89663	0.53128	2	12.9147	0.617913	2	15.3374	1.11059	2	6.95202	0.599555	2	14.129	0.620883	2	36.1262	0.49921	2	21.9552	1	2	0	9.48262	4.7	3	3	404	46.7872	6.75635
O14735	CDP-diacylglycerol--inositol 3-phosphatidyltransferase OS=Homo sapiens GN=CDIPT PE=1 SV=1 - [CDIPT_HUMAN]	4.69	1	1	1	6	1.09764	3	68.78	0.676277	3	1.62216	1.0597	3	0.494858	1.28592	3	27.4681	1.10134	3	8.64704	1.36032	3	5.62492	1.49891	3	8.95076	1	3	0	13.9241	4.69	2	6	213	23.5231	8.03076
Q15165-3	Isoform 3 of Serum paraoxonase/arylesterase 2 OS=Homo sapiens GN=PON2 - [PON2_HUMAN]	4.68	3	1	1	8	0.453158	4	30.4786	1.25139	4	2.99163	1.00965	4	6.48983	1.30412	4	5.17535	0.841134	4	23.3882	2.68073	4	6.78353	2.23127	4	12.2937	1	4	0	32.8491	4.68	2	8	342	37.9726	5.71924
Q9BVK6	Transmembrane emp24 domain-containing protein 9 OS=Homo sapiens GN=TMED9 PE=1 SV=2 - [TMED9_HUMAN]	4.68	1	1	1	8	1.19382	5	20.4969	0.833383	5	13.6609	1.17289	5	11.637	1.25785	5	7.89011	1.1568	5	17.8153	1.80111	5	4.23059	1.30079	5	6.96498	1	5	0	30.0693	4.68	2	8	235	27.2602	8.01611
Q9BRQ6	Coiled-coil-helix-coiled-coil-helix domain-containing protein 6 OS=Homo sapiens GN=CHCHD6 PE=1 SV=1 - [CHCH6_HUMAN]	4.68	1	1	1	1	1.85651	1		0.642574	1		0.80189	1		1.66444	1		1.1702	1		0.725796	1		0.942932	1		1	1		4.64604	4.68	1	1	235	26.4414	8.85107
Q9NX47	E3 ubiquitin-protein ligase MARCH5 OS=Homo sapiens GN=MARCH5 PE=1 SV=1 - [MARH5_HUMAN]	4.68	1	1	1	4	1.02821	4	7.5448	1.17321	4	2.96082	1.05056	4	3.70162	0.486714	4	9.17541	1.53045	4	5.88379	0.914689	4	4.18304	1.27214	4	3.18835	1	4	0	11.0433	4.68	1	4	278	31.2112	8.70459
Q9Y2I8	WD repeat-containing protein 37 OS=Homo sapiens GN=WDR37 PE=2 SV=2 - [WDR37_HUMAN]	4.66	1	2	2	3	1.12926	2	5.87724	1.18288	2	18.5795	1.23854	2	4.12458	0.803309	2	2.68724	1.25331	2	61.995	1.62648	2	0.375266	0.756829	2	0.889817	1	2	0	9.47785	4.66	3	3	494	54.6315	7.2251
Q15392	Delta(24)-sterol reductase OS=Homo sapiens GN=DHCR24 PE=1 SV=2 - [DHC24_HUMAN]	4.65	1	2	2	20	1.8463	15	14.9327	2.78855	15	12.7176	0.200275	15	20.7803	0.700171	15	13.149	0.668577	15	12.7321	1.76161	15	12.2434	1.50502	15	6.6556	1	15	0	62.4117	4.65	3	20	516	60.062	8.1626
Q9Y4W6	AFG3-like protein 2 OS=Homo sapiens GN=AFG3L2 PE=1 SV=2 - [AFG32_HUMAN]	4.64	1	4	4	14	1.38448	8	28.5748	0.869169	8	9.72208	0.56205	8	19.9645	0.484698	8	6.77569	1.17816	8	14.8414	0.635526	8	28.7203	1.04292	8	35.6539	1	8	0	41.788	4.64	8	14	797	88.5282	8.66064
Q92542-2	Isoform 2 of Nicastrin OS=Homo sapiens GN=NCSTN - [NICA_HUMAN]	4.64	2	2	2	4	1.0888	2	6.15453	0.967378	2	15.4204	1.29545	2	17.5053	1.75059	2	30.8352	1.26962	2	9.80872	1.11871	2	83.9998	1.25718	2	18.253	1	2	0	17.7757	4.64	4	4	689	76.6956	5.68115
Q15435-4	Isoform 4 of Protein phosphatase 1 regulatory subunit 7 OS=Homo sapiens GN=PPP1R7 - [PP1R7_HUMAN]	4.64	4	1	1	4	2.43965	2	19.9278	0.83172	2	15.5932	0.457869	2	2.42112	1.57511	2	23.9	1.11651	2	31.5271	0.244012	2	6.64805	0.452262	2	51.6743	1	2	0	16.1532	4.64	2	4	237	27.3094	4.93213
P62277	40S ribosomal protein S13 OS=Homo sapiens GN=RPS13 PE=1 SV=2 - [RS13_HUMAN]	4.64	1	1	1	2	0.932522	2	17.4084	1.26641	2	8.21676	2.53934	2	15.277	1.823	2	13.6358	1.09524	2	15.7726	1.3209	2	10.4193	1.15514	2	6.71656	1	2	0	5.15957	4.64	1	2	151	17.2117	10.5356
Q9UBM7	7-dehydrocholesterol reductase OS=Homo sapiens GN=DHCR7 PE=1 SV=1 - [DHCR7_HUMAN]	4.63	1	2	2	10	1.83154	6	9.02686	0.604739	6	10.7863	0.823653	6	9.40612	0.456067	6	22.8641	0.472805	6	18.4817	0.659749	6	15.6111	4.66939	6	11.7769	1	6	0	37.0639	4.63	4	10	475	54.4538	8.70459
P67809	Nuclease-sensitive element-binding protein 1 OS=Homo sapiens GN=YBX1 PE=1 SV=3 - [YBOX1_HUMAN]	4.63	1	1	1	2	1.45458	1		1.47053	1		0.946773	1		1.62116	1		1.04914	1		0.234777	1		0.53819	1		1	1		7.18203	4.63	2	2	324	35.9027	9.87646
Q9NWS8-2	Isoform 2 of Required for meiotic nuclear division protein 1 homolog OS=Homo sapiens GN=RMND1 - [RMND1_HUMAN]	4.62	2	1	1	8	0.618775	4	15.8351	0.88995	4	3.55146	0.630452	4	7.09661	0.518257	4	4.87237	0.871668	4	2.04998	1.20477	4	3.09109	1.57316	4	2.66763	1	4	0	24.92	4.62	2	8	238	27.8285	6.17627
Q7Z3D6-5	Isoform 5 of UPF0317 protein C14orf159, mitochondrial OS=Homo sapiens GN=C14orf159 - [CN159_HUMAN]	4.61	5	2	2	3	2.70178	2	26.2341	0.644035	2	16.8024	2.30045	2	8.15549	1.03686	2	3.56404	1.0214	2	2.80254	1	2	27.2109	0.898308	2	8.80229	1	2	0	11.0981	4.61	3	3	564	61.0194	7.09326
P17252	Protein kinase C alpha type OS=Homo sapiens GN=PRKCA PE=1 SV=4 - [KPCA_HUMAN]	4.61	3	4	4	16	1.21206	12	9.67242	1.55678	12	6.57231	0.339004	12	23.874	1.08601	12	12.8878	1.04765	12	46.0281	0.826221	12	8.05627	0.980941	12	12.8641	1	12	0	42.4741	4.61	6	16	672	76.7001	7.04932
O60568	Procollagen-lysine,2-oxoglutarate 5-dioxygenase 3 OS=Homo sapiens GN=PLOD3 PE=1 SV=1 - [PLOD3_HUMAN]	4.61	1	3	3	11	2.33283	6	26.9959	0.556297	6	22.7302	3.52224	6	19.5083	0.800116	6	18.8577	0.833527	6	15.6916	0.993192	6	44.5016	1.78979	6	37.9499	1	6	0	36.7762	4.61	6	11	738	84.7315	6.04932
O76081-4	Isoform 3 of Regulator of G-protein signaling 20 OS=Homo sapiens GN=RGS20 - [RGS20_HUMAN]	4.61	8	1	1	2	0.746593	1		1.3488	1		0.409588	1		1.2484	1		2.46301	1		0.846042	1		0.471497	1		1	1		5.47573	4.61	2	2	152	17.7239	4.99561
P11047	Laminin subunit gamma-1 OS=Homo sapiens GN=LAMC1 PE=1 SV=3 - [LAMC1_HUMAN]	4.6	1	6	6	15	1.38069	8	13.6587	0.456489	8	8.81871	1.22729	8	17.3874	0.882449	8	20.8985	1.1512	8	25.2899	0.785363	8	25.202	2.34181	8	17.4121	1	8	0	57.7117	4.6	11	15	1609	177.489	5.12256
Q8NFH4	Nucleoporin Nup37 OS=Homo sapiens GN=NUP37 PE=1 SV=1 - [NUP37_HUMAN]	4.6	1	1	1	2	1.0603	1		0.811799	1		1.50673	1		0.546854	1		0.898734	1		0.827284	1		1.58075	1		1	1		10.6866	4.6	2	2	326	36.684	5.92236
P28072	Proteasome subunit beta type-6 OS=Homo sapiens GN=PSMB6 PE=1 SV=4 - [PSB6_HUMAN]	4.6	1	1	1	8	0.734011	6	12.3063	0.766968	6	11.2415	3.92322	6	5.40709	1.21131	6	3.34571	0.696055	6	8.66753	1.63588	6	9.68441	0.837872	6	2.3833	1	6	0	23.9951	4.6	2	8	239	25.3414	4.91943
Q7L5N1	COP9 signalosome complex subunit 6 OS=Homo sapiens GN=COPS6 PE=1 SV=1 - [CSN6_HUMAN]	4.59	1	1	1	2	0.563219	1		0.605508	1		1.00088	1		0.665545	1		0.590562	1		1.17599	1		1.19609	1		1	1		9.51885	4.59	2	2	327	36.1402	5.73193
P84098	60S ribosomal protein L19 OS=Homo sapiens GN=RPL19 PE=1 SV=1 - [RL19_HUMAN]	4.59	1	1	1	16	0.869406	11	9.34166	1.16513	11	5.6585	1.74729	11	6.7245	1.00229	11	27.3348	1.09447	11	14.89	1.52226	11	23.6879	1.45821	11	4.42089	1	11	0	48.0607	4.59	2	16	196	23.4512	11.4731
Q7Z3D4	LysM and putative peptidoglycan-binding domain-containing protein 3 OS=Homo sapiens GN=LYSMD3 PE=2 SV=2 - [LYSM3_HUMAN]	4.58	1	1	1	2	1.22207	1		1.36016	1		0.937601	1		1.05025	1		1.31861	1		1.54247	1		1.13428	1		1	1		7.97112	4.58	2	2	306	34.5162	5.97314
Q9UBV8	Peflin OS=Homo sapiens GN=PEF1 PE=1 SV=1 - [PEF1_HUMAN]	4.58	1	1	1	2	0.647052	1		0.621587	1		1.64257	1		1.40784	1		0.918859	1		1.73236	1		0.91367	1		1	1		4.29272	4.58	2	2	284	30.3613	6.53662
Q15436	Protein transport protein Sec23A OS=Homo sapiens GN=SEC23A PE=1 SV=2 - [SC23A_HUMAN]	4.58	1	2	2	9	0.901554	8	11.8278	1.33639	8	9.3975	1.91314	8	4.14391	0.941725	8	7.09423	0.828771	8	15.8868	2.11122	8	10.9959	1.60099	8	14.2291	1	8	0	42.0126	4.58	3	9	765	86.1053	7.07861
O14524-2	Isoform 2 of Transmembrane protein 194A OS=Homo sapiens GN=TMEM194A - [T194A_HUMAN]	4.58	2	2	2	2	1.03823	2	22.2336	1.31857	2	10.2294	0.801891	2	45.9165	0.49223	2	7.22342	2.00514	2	14.632	1.09866	2	9.7626	1.37785	2	13.3572	1	2	0	4.66326	4.58	2	2	371	42.0055	6.16357
Q08117	Amino-terminal enhancer of split OS=Homo sapiens GN=AES PE=1 SV=4 - [AES_HUMAN]	4.57	1	1	1	2	0.760584	1		0.861529	1		2.2394	1		0.782198	1		0.538468	1		1.38227	1		2.40262	1		1	1		4.96378	4.57	2	2	197	21.956	6.3667
Q0ZGT2-3	Isoform 3 of Nexilin OS=Homo sapiens GN=NEXN - [NEXN_HUMAN]	4.57	3	2	2	4	0.500917	2	0.443429	1.55602	2	18.0371	0.596771	2	23.1767	3.24026	2	8.81132	0.962314	2	28.1862	0.881392	2	41.3079	0.279977	2	61.6948	1	2	0	16.4619	4.57	4	4	613	73.0829	5.32568
P60510	Serine/threonine-protein phosphatase 4 catalytic subunit OS=Homo sapiens GN=PPP4C PE=1 SV=1 - [PP4C_HUMAN]	4.56	3	1	1	2	0.734924	1		0.482343	1		0.586358	1		0.833176	1		0.594973	1		0.362298	1		0.578594	1		1	1		6.95619	4.56	2	2	307	35.0574	5.05908
Q9NV96-3	Isoform 3 of Cell cycle control protein 50A OS=Homo sapiens GN=TMEM30A - [CC50A_HUMAN]	4.55	3	1	1	3	1.02934	2	3.07564	1.04834	2	5.54243	0.519681	2	1.48895	1.35959	2	2.74964	1.79867	2	4.75142	0.744483	2	4.37911	0.550234	2	21.192	1	2	0	8.46624	4.55	2	3	242	27.7112	9.33447
Q969X5-2	Isoform 2 of Endoplasmic reticulum-Golgi intermediate compartment protein 1 OS=Homo sapiens GN=ERGIC1 - [ERGI1_HUMAN]	4.55	2	1	1	12	1.25076	9	6.06804	1.09803	9	3.35431	0.626855	9	15.4922	1.00399	9	4.17315	0.768231	9	18.9291	2.81173	9	10.0401	0.924535	9	13.438	1	9	0	33.4616	4.55	2	12	198	22.1462	9.15869
Q8TD55-2	Isoform 2 of Pleckstrin homology domain-containing family O member 2 OS=Homo sapiens GN=PLEKHO2 - [PKHO2_HUMAN]	4.55	2	2	2	3	1.16143	2	2.56429	1.05578	2	5.78884	0.914524	2	42.1991	1.8533	2	15.3305	1.35697	2	29.8724	0.659402	2	54.7316	0.280445	2	49.7263	1	2	0	10.3556	4.55	3	3	440	47.7562	5.2749
Q5BJF2	Transmembrane protein 97 OS=Homo sapiens GN=TMEM97 PE=1 SV=1 - [TMM97_HUMAN]	4.55	1	1	1	6	0.302919	5	26.4312	0.483085	5	18.5854	1.12976	5	2.41042	0.462238	5	10.0229	0.691458	5	5.50488	0.246788	5	24.7966	4.08735	5	8.11916	1	5	0	14.7313	4.55	2	6	176	20.8342	9.37842
Q9H2I8	Leucine-rich repeat-containing protein C10orf11 OS=Homo sapiens GN=C10orf11 PE=1 SV=1 - [CJ011_HUMAN]	4.55	1	1	1	1	0.644448	1		1.37366	1		1.41096	1		0.510128	1		0.980863	1		2.25149	1		1.25741	1		1	1		2.14526	4.55	1	1	198	22.5537	6.69775
O75306	NADH dehydrogenase [ubiquinone] iron-sulfur protein 2, mitochondrial OS=Homo sapiens GN=NDUFS2 PE=1 SV=2 - [NDUS2_HUMAN]	4.54	1	1	1	1	1.10023	1		1.7184	1		0.532922	1		1.00257	1		1.32585	1		2.19826	1		0.953882	1		1	1		0	4.54	1	1	463	52.5117	7.54736
P08571	Monocyte differentiation antigen CD14 OS=Homo sapiens GN=CD14 PE=1 SV=2 - [CD14_HUMAN]	4.53	1	2	2	4	0.608658	3	1.22168	1.24227	3	5.01527	0.158431	3	46.7454	3.83946	3	1.41174	4.20439	3	3.68324	0.245518	3	28.0605	0.0665043	3	8.42852	1	3	0	12.6972	4.53	3	4	375	40.0507	6.22705
Q9UHD1	Cysteine and histidine-rich domain-containing protein 1 OS=Homo sapiens GN=CHORDC1 PE=1 SV=2 - [CHRD1_HUMAN]	4.52	1	1	1	2	1.09144	1		1.23726	1		0.744976	1		1.10705	1		0.656542	1		0.726844	1		1.77121	1		1	1		6.7464	4.52	2	2	332	37.4656	7.86963
O15438	Canalicular multispecific organic anion transporter 2 OS=Homo sapiens GN=ABCC3 PE=1 SV=3 - [MRP3_HUMAN]	4.52	5	5	5	14	0.519481	9	57.8975	2.32795	9	12.2751	0.269954	9	29.8454	0.704546	9	7.21158	1.16121	9	24.5423	2.5815	9	15.8855	0.489755	9	25.1603	1	9	0	56.0315	4.52	9	14	1527	169.234	7.1958
Q9NY12-2	Isoform 2 of H/ACA ribonucleoprotein complex subunit 1 OS=Homo sapiens GN=GAR1 - [GAR1_HUMAN]	4.52	2	1	1	2	1.15704	2	9.88225	1.75519	2	11.5004	2.02141	2	13.0071	1.80889	2	10.8355	0.801895	2	2.15528	0.366217	2	3.38232	0.387081	2	3.77976	1	2	0	6.84125	4.52	1	2	199	20.8214	10.4331
Q13200	26S proteasome non-ATPase regulatory subunit 2 OS=Homo sapiens GN=PSMD2 PE=1 SV=3 - [PSMD2_HUMAN]	4.52	1	3	3	4	0.483423	4	57.4293	0.411342	4	15.6974	1.64861	4	46.8266	0.730042	4	19.8052	0.499472	4	50.4452	1.6201	4	27.5842	1.37485	4	20.4019	1	4	0	14.7653	4.52	3	4	908	100.136	5.19873
P27169	Serum paraoxonase/arylesterase 1 OS=Homo sapiens GN=PON1 PE=1 SV=3 - [PON1_HUMAN]	4.51	1	2	2	2	0.214991	2	60.504	0.549469	2	17.4796	0.445895	2	18.885	1.6719	2	3.92121	0.564295	2	56.4287	0.62455	2	6.96441	0.235452	2	9.77383	1	2	0	4.41886	4.51	2	2	355	39.7062	5.22412
Q8WU79-2	Isoform 2 of Stromal membrane-associated protein 2 OS=Homo sapiens GN=SMAP2 - [SMAP2_HUMAN]	4.51	2	2	2	2	0.645076	2	12.7324	3.48924	2	55.135	1.17552	2	7.91873	0.938766	2	4.64973	1.562	2	28.0904	1.90621	2	6.05796	0.858295	2	0.803048	1	2	0	6.05901	4.51	2	2	399	43.4612	9.23193
P48444	Coatomer subunit delta OS=Homo sapiens GN=ARCN1 PE=1 SV=1 - [COPD_HUMAN]	4.5	1	2	2	7	0.929137	4	10.5419	0.75402	4	31.5467	1.0635	4	36.8249	0.932737	4	8.71982	0.676912	4	30.005	1.40972	4	33.3511	1.51831	4	23.5952	1	4	0	31.6124	4.5	3	7	511	57.1741	6.21436
O75439	Mitochondrial-processing peptidase subunit beta OS=Homo sapiens GN=PMPCB PE=1 SV=2 - [MPPB_HUMAN]	4.5	1	2	2	3	1.97916	2	5.40311	0.830561	2	14.1863	2.3129	2	15.4191	0.981877	2	47.3029	0.840977	2	30.9832	0.775324	2	8.0096	0.934653	2	39.4095	1	2	0	7.63301	4.5	3	3	489	54.3315	6.82959
P60228	Eukaryotic translation initiation factor 3 subunit E OS=Homo sapiens GN=EIF3E PE=1 SV=1 - [EIF3E_HUMAN]	4.49	1	2	2	7	0.884353	5	9.07035	1.23842	5	16.0506	1.72014	5	5.70929	1.105	5	19.0751	0.747534	5	16.1587	2.0283	5	3.77967	1.1481	5	1.9757	1	5	0	18.4295	4.49	4	7	445	52.1874	6.03662
P63092-3	Isoform 3 of Guanine nucleotide-binding protein G(s) subunit alpha isoforms short OS=Homo sapiens GN=GNAS - [GNAS2_HUMAN]	4.49	5	2	2	8	1.07119	5	25.0824	1.09713	5	6.38841	0.641302	5	30.4515	1.24501	5	21.6413	1.73703	5	20.6888	0.82613	5	11.0704	0.695425	5	2.72617	1	5	0	22.7094	4.49	4	8	379	44.1513	6.29053
Q8IV08	Phospholipase D3 OS=Homo sapiens GN=PLD3 PE=1 SV=1 - [PLD3_HUMAN]	4.49	1	2	2	3	0.908706	2	30.1396	0.86367	2	28.8861	1.52946	2	27.5006	1.97236	2	8.50413	0.947394	2	40.5573	1.69419	2	42.2216	1.20485	2	31.2556	1	2	0	7.13848	4.49	3	3	490	54.6705	6.46826
O76021	Ribosomal L1 domain-containing protein 1 OS=Homo sapiens GN=RSL1D1 PE=1 SV=3 - [RL1D1_HUMAN]	4.49	1	2	2	4	1.00233	2	62.5006	1.43313	2	54.4432	1.73681	2	6.10222	0.894233	2	14.0497	0.927892	2	65.7244	1.46471	2	32.1412	1.23311	2	6.57199	1	2	0	13.1483	4.49	4	4	490	54.9389	10.1255
P55290	Cadherin-13 OS=Homo sapiens GN=CDH13 PE=1 SV=1 - [CAD13_HUMAN]	4.49	1	2	2	4	0.844443	4	14.5773	0.641034	4	78.4704	1.29851	4	3.72748	0.737732	4	23.4751	1.51649	4	55.2274	0.806997	4	17.9433	1.44104	4	11.0103	1	4	0	19.0899	4.49	2	4	713	78.2379	4.98291
Q96I25	Splicing factor 45 OS=Homo sapiens GN=RBM17 PE=1 SV=1 - [SPF45_HUMAN]	4.49	4	2	2	2	0.593359	2	47.2441	1.61909	2	16.414	2.37496	2	14.9584	1.13757	2	9.35939	0.586344	2	82.1263	1.21759	2	4.99146	1.14616	2	20.565	1	2	0	6.6294	4.49	2	2	401	44.9339	5.97314
A0FGR8-2	Isoform 2 of Extended synaptotagmin-2 OS=Homo sapiens GN=ESYT2 - [ESYT2_HUMAN]	4.48	4	3	3	9	0.86375	8	16.9671	2.01815	8	13.6371	0.67588	8	41.2267	0.77196	8	7.36157	2.13626	8	9.06985	0.957562	8	6.81513	1.14069	8	13.5083	1	8	0	30.1242	4.48	4	9	893	98.84	8.67529
P31994-2	Isoform IIB2 of Low affinity immunoglobulin gamma Fc region receptor II-b OS=Homo sapiens GN=FCGR2B - [FCG2B_HUMAN]	4.47	1	1	1	2	0.596227	1		1.17767	1		0.305683	1		5.61638	1		3.07606	1		0.484416	1		0.213813	1		1	1		8.20353	4.47	2	2	291	31.9241	6.44287
Q9Y4P3	Transducin beta-like protein 2 OS=Homo sapiens GN=TBL2 PE=1 SV=1 - [TBL2_HUMAN]	4.47	1	2	2	11	1.0529	7	11.4627	1.02137	7	18.3999	0.498516	7	8.26329	0.459951	7	8.65023	0.903674	7	12.1406	2.25047	7	39.581	1.45089	7	14.3953	1	7	0	36.7724	4.47	4	11	447	49.7662	9.43701
P40939	Trifunctional enzyme subunit alpha, mitochondrial OS=Homo sapiens GN=HADHA PE=1 SV=2 - [ECHA_HUMAN]	4.46	1	3	3	14	0.835201	11	16.3819	1.14048	11	12.3736	0.826159	11	22.0764	1.39364	11	6.35222	0.990014	11	11.5772	1.91992	11	15.2077	1.19649	11	11.0932	1	11	0	55.9495	4.46	5	14	763	82.9469	9.0415
A0PJW6	Transmembrane protein 223 OS=Homo sapiens GN=TMEM223 PE=1 SV=1 - [TM223_HUMAN]	4.46	1	1	1	1	1.11235	1		0.88034	1		0.845932	1		0.784439	1		1.13823	1		0.705023	1		1.34359	1		1	1		3.46795	4.46	1	1	202	22.0348	11.019
Q969V3-2	Isoform 2 of Nicalin OS=Homo sapiens GN=NCLN - [NCLN_HUMAN]	4.45	2	2	2	12	0.979735	9	7.61073	0.842791	9	26.3688	0.813543	9	29.9864	0.456923	9	17.7504	0.833842	9	27.0614	2.085	9	7.93413	2.23721	9	18.3679	1	9	0	56.6239	4.45	4	12	562	62.8065	6.88818
Q99614	Tetratricopeptide repeat protein 1 OS=Homo sapiens GN=TTC1 PE=1 SV=1 - [TTC1_HUMAN]	4.45	1	1	1	1	2.41692	1		0.646938	1		0.719971	1		0.953058	1		0.562088	1		1.10009	1		0.672738	1		1	1		2.83041	4.45	1	1	292	33.5052	4.84326
P78527-2	Isoform 2 of DNA-dependent protein kinase catalytic subunit OS=Homo sapiens GN=PRKDC - [PRKDC_HUMAN]	4.44	2	19	19	55	0.777435	42	22.7381	1.46779	42	20.0898	0.633733	42	16.3043	0.356948	42	26.0764	1.08929	42	29.4288	1.9798	42	28.1137	2.11539	42	18.679	1	42	0	163.62	4.44	27	55	4097	465.202	7.1665
Q01518-2	Isoform 2 of Adenylyl cyclase-associated protein 1 OS=Homo sapiens GN=CAP1 - [CAP1_HUMAN]	4.43	2	2	2	8	1.03941	6	11.1732	0.905484	6	13.9217	0.784452	6	16.2542	1.55889	6	15.6586	1.27676	6	8.70549	1.00888	6	14.4726	0.75816	6	7.5544	1	6	0	22.0781	4.43	3	8	474	51.7977	8.06006
P07203	Glutathione peroxidase 1 OS=Homo sapiens GN=GPX1 PE=1 SV=4 - [GPX1_HUMAN]	4.43	1	1	1	2	0.915859	2	1.03122	0.806383	2	7.42209	0.572539	2	7.94312	1.95713	2	18.0637	1.25866	2	4.11901	0.636913	2	4.93386	0.509102	2	14.1423	1	2	0	5.82231	4.43	1	2	203	22.0751	6.55127
Q969Q5	Ras-related protein Rab-24 OS=Homo sapiens GN=RAB24 PE=1 SV=1 - [RAB24_HUMAN]	4.43	1	1	1	2	0.63303	2	8.88247	0.905601	2	6.90176	0.885171	2	4.73494	0.904969	2	3.78206	1.23175	2	7.88502	1.45069	2	2.70578	0.893709	2	2.69882	1	2	0	7.26597	4.43	1	2	203	23.1094	6.22705
P61204	ADP-ribosylation factor 3 OS=Homo sapiens GN=ARF3 PE=1 SV=2 - [ARF3_HUMAN]	4.42	2	1	1	4	1.17521	2	11.2307	0.42572	2	18.6186	2.46966	2	5.4268	1.29168	2	5.44533	0.599267	2	29.367	0.411624	2	1.59051	0.497692	2	15.8232	1	2	0	11.4868	4.42	2	4	181	20.5877	7.43018
Q6P1S2	Uncharacterized protein C3orf33 OS=Homo sapiens GN=C3orf33 PE=1 SV=2 - [CC033_HUMAN]	4.42	1	1	1	3	1.0993	2	15.8698	0.942589	2	8.09188	1.59109	2	17.529	1.18391	2	12.7405	0.953215	2	6.37039	0.864478	2	7.49636	1.17458	2	2.3387	1	2	0	10.2798	4.42	2	3	294	33.7443	9.84717
P35555	Fibrillin-1 OS=Homo sapiens GN=FBN1 PE=1 SV=3 - [FBN1_HUMAN]	4.42	1	10	10	54	0.379531	35	37.2785	0.854854	35	20.1088	0.24958	35	139.593	0.568761	35	25.3241	1.71926	35	32.6404	1.05332	35	23.9184	2.51179	35	21.4807	1	35	0	183.391	4.42	19	54	2871	312.022	4.93213
Q13423	NAD(P) transhydrogenase, mitochondrial OS=Homo sapiens GN=NNT PE=1 SV=3 - [NNTM_HUMAN]	4.42	1	5	5	20	1.1874	17	10.4763	0.796316	17	9.2314	0.730616	17	10.0025	0.273872	17	22.8172	1.22834	17	11.096	1.23642	17	14.3029	0.667366	17	9.47473	1	17	0	57.4402	4.42	7	20	1086	113.823	8.08936
Q9Y673-2	Isoform 2 of Dolichyl-phosphate beta-glucosyltransferase OS=Homo sapiens GN=ALG5 - [ALG5_HUMAN]	4.42	2	1	1	1	0.750006	1		1.49387	1		0.629769	1		0.604313	1		1.25085	1		2.35745	1		1.04485	1		1	1		1.84024	4.42	1	1	294	33.5037	9.43701
Q9NXU5	ADP-ribosylation factor-like protein 15 OS=Homo sapiens GN=ARL15 PE=1 SV=1 - [ARL15_HUMAN]	4.41	1	1	1	4	2.16972	2	10.8205	1.63122	2	2.66404	0.937799	2	3.54092	1.52747	2	6.20583	1.76829	2	0.355577	0.495399	2	4.29335	0.740215	2	3.12461	1	2	0	12.0655	4.41	2	4	204	22.8615	5.63037
Q9UIJ7	GTP:AMP phosphotransferase, mitochondrial OS=Homo sapiens GN=AK3 PE=1 SV=4 - [KAD3_HUMAN]	4.41	1	1	1	5	1.37011	4	2.49242	1.27577	4	5.2694	0.562188	4	7.18055	1.70624	4	0.909932	0.65281	4	11.6682	0.603153	4	6.14341	1.18986	4	2.23029	1	4	0	14.7076	4.41	2	5	227	25.5495	9.15869
P61313	60S ribosomal protein L15 OS=Homo sapiens GN=RPL15 PE=1 SV=2 - [RL15_HUMAN]	4.41	1	1	1	18	0.628441	15	25.1516	1.19994	15	7.24497	1.75959	15	9.73282	0.502952	15	10.7346	1.26773	15	4.24685	1.90453	15	12.1718	1.535	15	3.84748	1	15	0	62.7017	4.41	2	18	204	24.1311	11.6196
Q15493-2	Isoform 2 of Regucalcin OS=Homo sapiens GN=RGN - [RGN_HUMAN]	4.41	2	1	1	1	1.0504	1		0.789214	1		1.19403	1		2.99926	1		1.18265	1		1.08794	1		0.610996	1		1	1		3.45933	4.41	1	1	227	24.9515	8.29443
P36405	ADP-ribosylation factor-like protein 3 OS=Homo sapiens GN=ARL3 PE=1 SV=2 - [ARL3_HUMAN]	4.4	1	1	1	2	1.82156	1		0.563467	1		0.742835	1		0.937494	1		0.742169	1		0.274819	1		0.963107	1		1	1		5.49764	4.4	2	2	182	20.4428	7.23975
Q02218	2-oxoglutarate dehydrogenase, mitochondrial OS=Homo sapiens GN=OGDH PE=1 SV=3 - [ODO1_HUMAN]	4.4	1	3	5	20	1.55614	8	31.1717	0.868341	8	17.292	2.23863	8	9.85612	1.08136	8	12.9769	0.919701	8	25.9644	1.27943	8	32.9678	0.396295	8	34.0429	1	8	0	66.7382	4.4	8	20	1023	115.861	6.85889
Q8N983-4	Isoform 4 of 39S ribosomal protein L43, mitochondrial OS=Homo sapiens GN=MRPL43 - [RM43_HUMAN]	4.4	4	1	1	6	0.391841	4	15.4229	0.697604	4	13.5914	1.4144	4	10.7433	1.15191	4	9.45865	0.541443	4	9.56342	0.765628	4	3.92923	0.815209	4	0.223257	1	4	0	16.9374	4.4	2	6	159	17.8423	9.87646
Q92820	Gamma-glutamyl hydrolase OS=Homo sapiens GN=GGH PE=1 SV=2 - [GGH_HUMAN]	4.4	1	1	1	1	0.933049	1		1.02128	1		1.36401	1		1.80817	1		1.44261	1		0.802576	1		0.995449	1		1	1		3.85623	4.4	1	1	318	35.9412	7.10791
P42892-3	Isoform C of Endothelin-converting enzyme 1 OS=Homo sapiens GN=ECE1 - [ECE1_HUMAN]	4.38	4	4	4	11	0.597991	9	17.9862	1.26128	9	14.4908	1.1365	9	8.91328	1.84043	9	11.9241	0.947594	9	18.0667	0.83164	9	12.2202	1.04482	9	8.86555	1	9	0	31.3566	4.38	6	11	754	85.5073	5.79541
P35908	Keratin, type II cytoskeletal 2 epidermal OS=Homo sapiens GN=KRT2 PE=1 SV=2 - [K22E_HUMAN]	4.38	6	1	3	6	0.147366	1		0.861291	1		0.324752	1		0.338727	1		0.858212	1		0.961213	1		0.715474	1		1	1		20.2324	4.38	4	6	639	65.3932	8.00146
Q9Y371	Endophilin-B1 OS=Homo sapiens GN=SH3GLB1 PE=1 SV=1 - [SHLB1_HUMAN]	4.38	4	2	2	3	0.705368	3	8.20416	0.902643	3	9.04543	0.598673	3	11.8892	1.21756	3	20.274	1.1425	3	3.46122	1.08576	3	10.4291	1.10007	3	8.96135	1	3	0	8.05043	4.38	2	3	365	40.7708	6.03662
Q6PIU2-3	Isoform 3 of Neutral cholesterol ester hydrolase 1 OS=Homo sapiens GN=NCEH1 - [NCEH1_HUMAN]	4.36	3	1	1	5	0.392534	4	19.1707	1.3065	4	15.8005	0.547524	4	15.8737	0.963567	4	9.11592	1.11921	4	7.3316	1.58897	4	7.99019	1.41768	4	8.18761	1	4	0	18.6613	4.36	2	5	275	31.1481	6.68311
Q9Y3I0	tRNA-splicing ligase RtcB homolog OS=Homo sapiens GN=C22orf28 PE=1 SV=1 - [RTCB_HUMAN]	4.36	1	2	2	3	0.975851	2	18.5574	1.13207	2	13.3093	1.54462	2	2.46745	1.11077	2	4.80047	0.429124	2	15.7966	1.63167	2	3.28489	0.822667	2	23.3595	1	2	0	13.2698	4.36	3	3	505	55.1749	7.2251
Q9UHB9-2	Isoform 2 of Signal recognition particle 68 kDa protein OS=Homo sapiens GN=SRP68 - [SRP68_HUMAN]	4.36	2	2	2	3	0.904783	2	21.6185	1.08818	2	6.92142	0.914419	2	9.52716	0.895016	2	18.0948	1.54398	2	125.771	0.983449	2	77.5595	1.54036	2	41.4061	1	2	0	11.8365	4.36	3	3	596	67.2617	8.57275
P35222	Catenin beta-1 OS=Homo sapiens GN=CTNNB1 PE=1 SV=1 - [CTNB1_HUMAN]	4.35	1	2	2	12	0.822144	7	6.86172	1.46894	7	15.987	0.377546	7	9.71747	0.594564	7	6.38692	0.937543	7	26.5194	0.526173	7	4.98639	3.41683	7	6.39142	1	7	0	51.6138	4.35	4	12	781	85.4422	5.85889
Q9Y2C4	Nuclease EXOG, mitochondrial OS=Homo sapiens GN=EXOG PE=1 SV=2 - [EXOG_HUMAN]	4.35	1	1	1	6	0.890326	6	6.16457	0.575089	6	43.3497	1.93422	6	25.4368	1.62957	6	22.1831	1.02483	6	20.0269	0.652488	6	8.56748	0.696346	6	5.59144	1	6	0	20.8857	4.35	1	6	368	41.0589	8.26514
Q8TDB8-3	Isoform 3 of Solute carrier family 2, facilitated glucose transporter member 14 OS=Homo sapiens GN=SLC2A14 - [GTR14_HUMAN]	4.35	4	1	1	1	0.0975503	1		0.43633	1		0.131345	1		0.0978622	1		1.7202	1		0.0839628	1		0.182543	1		1	1		2.25699	4.35	1	1	161	17.3667	6.50732
P30405	Peptidyl-prolyl cis-trans isomerase F, mitochondrial OS=Homo sapiens GN=PPIF PE=1 SV=1 - [PPIF_HUMAN]	4.35	1	1	1	1	1.52888	1		0.292265	1		2.55761	1		1.64854	1		0.24855	1		0.878778	1		0.276292	1		1	1		2.40556	4.35	1	1	207	22.0262	9.37842
P04083	Annexin A1 OS=Homo sapiens GN=ANXA1 PE=1 SV=2 - [ANXA1_HUMAN]	4.34	1	2	2	8	0.326662	6	11.9247	0.831506	6	7.07084	0.342683	6	28.6479	2.25423	6	18.6514	1.84195	6	5.44316	0.589235	6	10.6337	0.490598	6	4.25764	1	6	0	21.973	4.34	3	8	346	38.69	7.02002
Q9BRB3	Phosphatidylinositol N-acetylglucosaminyltransferase subunit Q OS=Homo sapiens GN=PIGQ PE=1 SV=3 - [PIGQ_HUMAN]	4.34	3	2	2	2	0.695307	1		1.26695	1		1.05306	1		0.644675	1		1.01678	1		1.19184	1		1.20613	1		1	1		6.12506	4.34	2	2	760	84.0279	8.04541
Q5JRX3	Presequence protease, mitochondrial OS=Homo sapiens GN=PITRM1 PE=1 SV=2 - [PREP_HUMAN]	4.34	2	5	5	11	1.85443	8	7.77508	1.02403	8	10.6531	2.81437	8	11.2438	1.42982	8	8.13612	0.596228	8	32.7545	1.06268	8	19.6503	0.938234	8	8.37398	1	8	0	29.8709	4.34	8	11	1037	117.38	6.97607
P35527	Keratin, type I cytoskeletal 9 OS=Homo sapiens GN=KRT9 PE=1 SV=3 - [K1C9_HUMAN]	4.33	1	3	3	14	0.146807	8	51.7261	1.86265	8	15.4768	0.572931	8	13.5947	0.319823	8	48.0823	1.54561	8	8.15353	0.365924	8	18.2109	0.782761	8	30.932	1	8	0	41.1046	4.33	5	14	623	62.0268	5.23682
Q07960	Rho GTPase-activating protein 1 OS=Homo sapiens GN=ARHGAP1 PE=1 SV=1 - [RHG01_HUMAN]	4.33	1	2	2	4	0.485123	3	8.38253	1.10077	3	7.90303	1.60163	3	5.7191	1.41643	3	9.11085	1.58488	3	11.4764	0.927367	3	2.29004	1.27967	3	3.44514	1	3	0	11.5863	4.33	3	4	439	50.4042	6.29053
Q8IWR0	Zinc finger CCCH domain-containing protein 7A OS=Homo sapiens GN=ZC3H7A PE=1 SV=1 - [Z3H7A_HUMAN]	4.33	1	3	3	4	0.995441	3	25.5167	1.61792	3	13.7463	1.03519	3	2.86156	0.688538	3	34.7441	0.854586	3	38.6205	1.68871	3	116.047	1.69414	3	26.6331	1	3	0	13.6345	4.33	4	4	971	110.466	7.29834
P01903	HLA class II histocompatibility antigen, DR alpha chain OS=Homo sapiens GN=HLA-DRA PE=1 SV=1 - [DRA_HUMAN]	4.33	1	1	1	4	2.45961	4	11.5789	0.593645	4	7.41116	0.237191	4	46.5735	1.99473	4	5.98226	0.942755	4	3.61226	0.141541	4	34.4923	0.137456	4	49.6751	1	4	0	16.3925	4.33	1	4	254	28.5887	4.99561
P00751	Complement factor B OS=Homo sapiens GN=CFB PE=1 SV=2 - [CFAB_HUMAN]	4.32	2	2	2	5	0.807331	3	6.231	0.784355	3	10.0035	1.16823	3	17.046	2.29077	3	5.89957	2.04153	3	2.11167	0.433589	3	21.5096	0.376265	3	75.761	1	3	0	13.8223	4.32	3	5	764	85.4785	7.06396
Q13454-2	Isoform 2 of Tumor suppressor candidate 3 OS=Homo sapiens GN=TUSC3 - [TUSC3_HUMAN]	4.32	2	1	2	2	0.543332	1		2.70124	1		0.277949	1		1.46972	1		1.67861	1		0.253465	1		1.00959	1		1	1		5.63095	4.32	2	2	347	39.5326	10.1108
P05026-2	Isoform 2 of Sodium/potassium-transporting ATPase subunit beta-1 OS=Homo sapiens GN=ATP1B1 - [AT1B1_HUMAN]	4.32	2	2	2	4	1.42413	4	10.6336	0.976159	4	3.68417	0.45837	4	11.2413	1.22942	4	5.3199	0.810133	4	9.48154	0.488981	4	4.6459	0.403565	4	8.57957	1	4	0	12.5911	4.32	2	4	301	34.8708	8.646
O43772	Mitochondrial carnitine/acylcarnitine carrier protein OS=Homo sapiens GN=SLC25A20 PE=1 SV=1 - [MCAT_HUMAN]	4.32	1	1	1	3	0.376271	3	0.97657	1.85988	3	4.79078	1.01324	3	1.45292	1.50304	3	0.351795	1.41949	3	2.93367	0.600285	3	6.44116	0.367366	3	3.69633	1	3	0	9.50626	4.32	1	3	301	32.9221	9.40771
Q6P996	Pyridoxal-dependent decarboxylase domain-containing protein 1 OS=Homo sapiens GN=PDXDC1 PE=1 SV=2 - [PDXD1_HUMAN]	4.31	3	3	3	9	1.4611	5	5.74705	1.17715	5	17.2582	0.753462	5	11.0022	0.504882	5	25.389	0.691492	5	7.26558	2.14641	5	16.3269	2.17356	5	7.29149	1	5	0	36.7383	4.31	5	9	788	86.6523	5.37646
O00233-2	Isoform p27-S of 26S proteasome non-ATPase regulatory subunit 9 OS=Homo sapiens GN=PSMD9 - [PSMD9_HUMAN]	4.31	2	1	1	2	0.835323	1		0.749601	1		1.0781	1		1.07328	1		0.743508	1		0.7751	1		0.659462	1		1	1		5.9866	4.31	2	2	209	22.7503	5.59229
Q9H078-2	Isoform 2 of Caseinolytic peptidase B protein homolog OS=Homo sapiens GN=CLPB - [CLPB_HUMAN]	4.28	2	3	3	8	1.33097	4	10.6676	0.985551	4	11.6254	1.50873	4	6.31143	0.893486	4	5.77357	1.06341	4	7.54437	0.738247	4	16.9693	1.08466	4	5.14104	1	4	0	25.6986	4.28	6	8	677	75.4024	9.01221
Q9BQA9	Uncharacterized protein C17orf62 OS=Homo sapiens GN=C17orf62 PE=1 SV=1 - [CQ062_HUMAN]	4.28	1	1	1	4	0.548497	2	30.9899	1.22838	2	3.23355	0.808009	2	37.0833	0.685321	2	2.47101	1.80278	2	6.17199	1.74292	2	5.88525	1.1213	2	5.22606	1	2	0	12.1262	4.28	2	4	187	20.7608	6.80029
Q1KMD3	Heterogeneous nuclear ribonucleoprotein U-like protein 2 OS=Homo sapiens GN=HNRNPUL2 PE=1 SV=1 - [HNRL2_HUMAN]	4.28	1	2	2	6	1.04076	4	6.792	1.46589	4	17.5545	1.32999	4	17.0178	0.766514	4	11.7197	0.767426	4	16.2668	0.997983	4	13.4604	1.85216	4	4.77285	1	4	0	25.6881	4.28	3	6	747	85.0522	4.90674
P23368	NAD-dependent malic enzyme, mitochondrial OS=Homo sapiens GN=ME2 PE=1 SV=1 - [MAOM_HUMAN]	4.28	1	2	2	3	1.26059	2	1.8772	0.862678	2	1.3515	2.85474	2	19.69	0.771534	2	12.1339	0.727593	2	38.5649	0.950328	2	12.5563	0.658344	2	54.4496	1	2	0	12.1071	4.28	3	3	584	65.4018	7.60596
Q08380	Galectin-3-binding protein OS=Homo sapiens GN=LGALS3BP PE=1 SV=1 - [LG3BP_HUMAN]	4.27	1	2	2	11	1.066	9	11.153	0.731268	9	16.1278	1.99288	9	17.817	1.80256	9	14.01	0.557957	9	34.2519	3.74245	9	11.3772	0.260288	9	24.7387	1	9	0	31.9998	4.27	3	11	585	65.2893	5.2749
Q9BXP2	Solute carrier family 12 member 9 OS=Homo sapiens GN=SLC12A9 PE=1 SV=1 - [S12A9_HUMAN]	4.27	3	3	3	6	1.55922	4	25.6101	1.15473	4	17.4639	0.52819	4	28.9385	0.463373	4	12.3723	1.27567	4	11.0311	2.25351	4	15.3103	1.03636	4	6.61927	1	4	0	20.1187	4.27	5	6	914	96.0486	8.07471
P29692	Elongation factor 1-delta OS=Homo sapiens GN=EEF1D PE=1 SV=5 - [EF1D_HUMAN]	4.27	2	1	1	1	1.17259	1		0.888104	1		1.39303	1		1.87657	1		0.724052	1		1.52917	1		0.816798	1		1	1		3.8059	4.27	1	1	281	31.1028	5.0083
Q0JRZ9-2	Isoform 2 of FCH domain only protein 2 OS=Homo sapiens GN=FCHO2 - [FCHO2_HUMAN]	4.27	2	2	2	2	0.82294	2	0.423236	1.92613	2	6.89407	0.892736	2	11.5905	1.10562	2	13.4178	0.939464	2	4.42077	1.53978	2	3.99864	1.07875	2	4.37058	1	2	0	5.9478	4.27	2	2	375	43.0091	8.73389
Q9NZD8-2	Isoform 2 of Maspardin OS=Homo sapiens GN=SPG21 - [SPG21_HUMAN]	4.27	2	1	1	1	0.801911	1		1.20552	1		1.18791	1		1.35104	1		1.21755	1		0.799961	1		0.461102	1		1	1		4.0755	4.27	1	1	281	31.565	6.43018
P30837	Aldehyde dehydrogenase X, mitochondrial OS=Homo sapiens GN=ALDH1B1 PE=1 SV=3 - [AL1B1_HUMAN]	4.26	1	2	2	8	0.60043	4	28.9908	0.539525	4	37.7127	6.73717	4	16.5065	1.04972	4	10.5008	0.686975	4	52.0556	0.44764	4	14.3181	0.627606	4	11.3786	1	4	0	32.9564	4.26	4	8	517	57.1702	6.80029
Q9BSJ8	Extended synaptotagmin-1 OS=Homo sapiens GN=ESYT1 PE=1 SV=1 - [ESYT1_HUMAN]	4.26	2	4	4	18	0.984492	12	31.3145	1.1304	12	15.603	0.806922	12	17.0774	0.500568	12	16.6295	1.43697	12	14.9307	0.982751	12	16.2742	2.52836	12	20.8673	1	12	0	56.6179	4.26	7	18	1104	122.78	5.8335
P55011-3	Isoform 2 of Solute carrier family 12 member 2 OS=Homo sapiens GN=SLC12A2 - [S12A2_HUMAN]	4.26	2	3	3	5	0.753936	3	11.5485	1.54167	3	35.7929	0.510945	3	203.917	0.303532	3	20.9327	0.480304	3	13.0401	1.14049	3	5.20324	4.18108	3	9.08975	1	3	0	11.7993	4.26	5	5	1196	129.597	6.45557
P10768	S-formylglutathione hydrolase OS=Homo sapiens GN=ESD PE=1 SV=2 - [ESTD_HUMAN]	4.26	1	1	1	1	0.872056	1		0.787116	1		0.853019	1		0.815118	1		0.737555	1		0.857408	1		0.805574	1		1	1		4.90272	4.26	1	1	282	31.4425	7.02002
Q9UKS6	Protein kinase C and casein kinase substrate in neurons protein 3 OS=Homo sapiens GN=PACSIN3 PE=1 SV=2 - [PACN3_HUMAN]	4.25	1	2	2	4	3.27272	3	8.2712	1.64512	3	19.3587	0.487935	3	39.1226	1.95765	3	17.2493	1.34499	3	8.22289	0.588756	3	16.108	0.623097	3	26.7277	1	3	0	12.6939	4.25	3	4	424	48.4568	6.17627
P43003	Excitatory amino acid transporter 1 OS=Homo sapiens GN=SLC1A3 PE=1 SV=1 - [EAA1_HUMAN]	4.24	1	1	2	5	2.3945	2	1.89991	0.567335	2	20.9252	1.4782	2	9.33489	0.509897	2	16.0892	0.927988	2	6.84655	0.460402	2	3.25523	4.26127	2	0.0631737	1	2	0	23.4509	4.24	3	5	542	59.5337	8.41162
P41091	Eukaryotic translation initiation factor 2 subunit 3 OS=Homo sapiens GN=EIF2S3 PE=1 SV=3 - [IF2G_HUMAN]	4.24	3	2	2	5	1.04289	4	17.5674	1.09639	4	15.681	1.52971	4	8.81434	1.15466	4	7.20679	0.731844	4	12.3483	1.06085	4	7.62722	1.07037	4	4.24962	1	4	0	14.3647	4.24	3	5	472	51.0772	8.39697
P22234	Multifunctional protein ADE2 OS=Homo sapiens GN=PAICS PE=1 SV=3 - [PUR6_HUMAN]	4.24	2	1	1	2	1.62013	1		1.00521	1		0.769839	1		1.00134	1		0.987065	1		0.746739	1		0.953003	1		1	1		7.25436	4.24	2	2	425	47.0491	7.2251
O00170	AH receptor-interacting protein OS=Homo sapiens GN=AIP PE=1 SV=2 - [AIP_HUMAN]	4.24	1	1	1	1	0.78606	1		1.01363	1		0.787625	1		1.10174	1		1.03694	1		0.559335	1		1.4228	1		1	1		4.49742	4.24	1	1	330	37.6121	6.29053
Q9GZU7-2	Isoform 2 of Carboxy-terminal domain RNA polymerase II polypeptide A small phosphatase 1 OS=Homo sapiens GN=CTDSP1 - [CTDS1_HUMAN]	4.23	2	1	1	2	1.11003	1		1.21223	1		1.17388	1		1.42699	1		1.84853	1		0.849137	1		0.674691	1		1	1		5.95011	4.23	2	2	213	24.3745	6.53662
O43674	NADH dehydrogenase [ubiquinone] 1 beta subcomplex subunit 5, mitochondrial OS=Homo sapiens GN=NDUFB5 PE=1 SV=1 - [NDUB5_HUMAN]	4.23	1	1	1	3	0.453646	2	5.97569	1.1191	2	1.35583	0.802701	2	3.83384	1.58976	2	7.3699	1.19533	2	1.1951	1.22384	2	5.6148	0.639084	2	3.50226	1	2	0	8.83815	4.23	2	3	189	21.7366	9.62744
P20338	Ras-related protein Rab-4A OS=Homo sapiens GN=RAB4A PE=1 SV=2 - [RAB4A_HUMAN]	4.23	3	1	1	1	3.06202	1		1.19693	1		0.937595	1		1.3076	1		1.73935	1		0.747478	1		0.921195	1		1	1		2.69857	4.23	1	1	213	23.856	6.07471
P30042-2	Isoform Short of ES1 protein homolog, mitochondrial OS=Homo sapiens GN=C21orf33 - [ES1_HUMAN]	4.22	2	1	1	4	1.02065	3	0.121306	0.333249	3	25.3973	1.28438	3	1.31494	0.958437	3	4.66975	0.366466	3	19.2903	0.737184	3	4.20369	0.419873	3	11.5568	1	3	0	14.6445	4.22	2	4	237	24.742	8.1333
P19256-2	Isoform 2 of Lymphocyte function-associated antigen 3 OS=Homo sapiens GN=CD58 - [LFA3_HUMAN]	4.22	3	1	1	4	3.59226	2	10.4684	0.764685	2	6.7678	0.491433	2	13.313	1.17345	2	8.58229	2.02252	2	4.1067	0.460767	2	9.99612	0.610742	2	2.06431	1	2	0	13.225	4.22	2	4	237	26.6432	6.26514
Q6UWP7-2	Isoform 2 of Lysocardiolipin acyltransferase 1 OS=Homo sapiens GN=LCLAT1 - [LCLT1_HUMAN]	4.22	2	1	1	1	0.913686	1		0.974869	1		0.969654	1		0.499278	1		0.769264	1		1.36746	1		1.70469	1		1	1		3.63068	4.22	1	1	308	36.0212	9.08545
Q99757	Thioredoxin, mitochondrial OS=Homo sapiens GN=TXN2 PE=1 SV=2 - [THIOM_HUMAN]	4.22	1	1	1	2	1.10313	2	7.83694	0.404253	2	5.60505	0.496445	2	9.1599	1.26772	2	11.1833	0.607245	2	3.88271	0.219099	2	13.4367	0.356512	2	7.3973	1	2	0	5.51353	4.22	1	2	166	18.3716	8.29443
Q13501-2	Isoform 2 of Sequestosome-1 OS=Homo sapiens GN=SQSTM1 - [SQSTM_HUMAN]	4.21	2	1	1	1	1.37357	1		1.04105	1		2.08511	1		0.907758	1		0.823222	1		0.97682	1		1.05308	1		1	1		3.37317	4.21	1	1	356	38.6045	5.46533
P30533	Alpha-2-macroglobulin receptor-associated protein OS=Homo sapiens GN=LRPAP1 PE=1 SV=1 - [AMRP_HUMAN]	4.2	1	2	2	6	1.18542	3	14.9818	0.45838	3	3.49864	0.617717	3	4.69164	1.63509	3	14.8393	1.07183	3	2.83847	0.359465	3	18.3271	0.816721	3	0.841228	1	3	0	16.1412	4.2	3	6	357	41.4409	8.77783
Q14151	Scaffold attachment factor B2 OS=Homo sapiens GN=SAFB2 PE=1 SV=1 - [SAFB2_HUMAN]	4.2	2	4	4	12	0.942469	10	4.8785	1.31171	10	11.1184	2.17047	10	17.6213	0.60017	10	10.371	0.405751	10	37.47	1.27675	10	13.3187	3.49198	10	11.7633	1	10	0	39.1626	4.2	6	12	953	107.408	6.16357
O94875-3	Isoform 3 of Sorbin and SH3 domain-containing protein 2 OS=Homo sapiens GN=SORBS2 - [SRBS2_HUMAN]	4.19	6	2	2	3	0.792065	2	50.7803	2.45308	2	14.9901	0.91319	2	5.86384	2.97326	2	55.3702	0.844006	2	7.72596	2.30791	2	10.281	0.713338	2	20.953	1	2	0	9.60863	4.19	3	3	645	71.8551	9.36377
Q9Y282	Endoplasmic reticulum-Golgi intermediate compartment protein 3 OS=Homo sapiens GN=ERGIC3 PE=1 SV=1 - [ERGI3_HUMAN]	4.18	3	2	2	7	1.32682	5	3.3781	0.717985	5	12.4173	1.56576	5	3.13236	0.7492	5	4.57661	0.903429	5	10.3395	1.53133	5	12.3142	2.56772	5	0.252122	1	5	0	17.5775	4.18	3	7	383	43.1945	6.06201
Q9NZM5	Glioma tumor suppressor candidate region gene 2 protein OS=Homo sapiens GN=GLTSCR2 PE=1 SV=2 - [GSCR2_HUMAN]	4.18	1	1	1	2	1.58009	1		1.0039	1		5.02253	1		0.736858	1		0.897834	1		1.36772	1		2.15409	1		1	1		5.48096	4.18	2	2	478	54.3564	10.3159
Q9H0U3	Magnesium transporter protein 1 OS=Homo sapiens GN=MAGT1 PE=1 SV=1 - [MAGT1_HUMAN]	4.18	1	1	1	4	0.618432	2	31.6666	0.99791	2	26.1824	0.711338	2	5.94812	0.573432	2	30.5991	1.16801	2	1.43379	1.30872	2	9.09526	0.979831	2	9.87683	1	2	0	16.4205	4.18	2	4	335	38.0114	9.62744
Q96M27-4	Isoform 4 of Protein PRRC1 OS=Homo sapiens GN=PRRC1 - [PRRC1_HUMAN]	4.18	5	1	1	2	1.37456	1		0.801815	1		0.823911	1		0.944792	1		0.6834	1		1.58688	1		1.03092	1		1	1		6.58698	4.18	2	2	311	31.4059	5.13525
P04406	Glyceraldehyde-3-phosphate dehydrogenase OS=Homo sapiens GN=GAPDH PE=1 SV=3 - [G3P_HUMAN]	4.18	1	1	1	2	1.35356	2	11.2457	0.519051	2	38.8655	2.24484	2	14.9768	0.84213	2	6.55158	0.657457	2	26.6642	1.01839	2	12.1909	0.91419	2	8.31576	1	2	0	5.89027	4.18	1	2	335	36.0304	8.45557
Q8WUD1	Ras-related protein Rab-2B OS=Homo sapiens GN=RAB2B PE=1 SV=1 - [RAB2B_HUMAN]	4.17	1	1	2	8	0.723865	6	12.9024	1.28861	6	9.62258	1.21668	6	12.577	0.716936	6	8.08397	1.11413	6	24.6723	0.972537	6	17.607	1.94969	6	11.5541	1	6	0	29.385	4.17	3	8	216	24.1991	7.82568
P15153	Ras-related C3 botulinum toxin substrate 2 OS=Homo sapiens GN=RAC2 PE=1 SV=1 - [RAC2_HUMAN]	4.17	4	1	1	6	0.98656	4	6.62964	0.54259	4	3.43769	0.627364	4	5.84672	0.941951	4	5.04922	1.04668	4	4.53107	0.708452	4	3.7964	0.61568	4	1.78986	1	4	0	19.2006	4.17	2	6	192	21.4151	7.60596
O76094	Signal recognition particle 72 kDa protein OS=Homo sapiens GN=SRP72 PE=1 SV=3 - [SRP72_HUMAN]	4.17	1	3	3	3	0.823862	3	11.2256	1.15889	3	15.0706	1.3975	3	12.969	1.08183	3	7.72794	0.856846	3	5.66737	1.57707	3	0.166709	1.98371	3	15.1315	1	3	0	8.33369	4.17	3	3	671	74.56	9.26123
P37235	Hippocalcin-like protein 1 OS=Homo sapiens GN=HPCAL1 PE=1 SV=3 - [HPCL1_HUMAN]	4.15	3	1	1	4	0.918953	3	1.84133	0.618101	3	15.8494	0.888473	3	21.0305	1.32891	3	6.84842	0.635205	3	17.8652	0.970835	3	1.55934	1.36279	3	7.52686	1	3	0	11.9124	4.15	2	4	193	22.299	5.35107
P50895	Basal cell adhesion molecule OS=Homo sapiens GN=BCAM PE=1 SV=2 - [BCAM_HUMAN]	4.14	1	2	2	4	0.837481	2	5.49404	0.687853	2	16.3341	0.746062	2	15.9845	1.44483	2	10.9578	1.28907	2	12.4114	1.05794	2	1.08956	0.778437	2	7.01667	1	2	0	16.6069	4.14	4	4	628	67.3626	5.80811
P62424	60S ribosomal protein L7a OS=Homo sapiens GN=RPL7A PE=1 SV=2 - [RL7A_HUMAN]	4.14	1	1	1	9	0.251829	6	6.27335	1.13764	6	3.51922	2.68967	6	6.36323	0.559238	6	2.70745	0.461538	6	6.76193	2.086	6	1.50725	1.64852	6	1.51653	1	6	0	29.1252	4.14	2	9	266	29.977	10.6089
P09467	Fructose-1,6-bisphosphatase 1 OS=Homo sapiens GN=FBP1 PE=1 SV=5 - [F16P1_HUMAN]	4.14	1	1	1	1	0.791066	1		0.867282	1		0.723884	1		1.87562	1		1.15127	1		1.35159	1		0.50341	1		1	1		4.96844	4.14	1	1	338	36.8188	6.99072
P51884	Lumican OS=Homo sapiens GN=LUM PE=1 SV=2 - [LUM_HUMAN]	4.14	1	1	1	3	0.516591	3	4.25101	0.807892	3	5.13668	0.928348	3	11.1171	2.45361	3	15.6126	1.68076	3	6.14207	0.927467	3	10.3401	0.844608	3	6.27125	1	3	0	12.2567	4.14	1	3	338	38.4048	6.60986
P09622	Dihydrolipoyl dehydrogenase, mitochondrial OS=Homo sapiens GN=DLD PE=1 SV=2 - [DLDH_HUMAN]	4.13	1	2	2	12	1.63154	6	12.9449	0.942089	6	15.3679	3.0046	6	18.0697	1.33756	6	8.68088	0.860524	6	26.224	1.09896	6	9.08292	0.510284	6	21.0926	1	6	0	37.761	4.13	4	12	509	54.143	7.85498
Q8NF37	Lysophosphatidylcholine acyltransferase 1 OS=Homo sapiens GN=LPCAT1 PE=1 SV=2 - [PCAT1_HUMAN]	4.12	1	2	2	6	0.660709	4	14.2632	1.0728	4	10.6894	0.604747	4	25.3372	0.613523	4	16.9564	2.32549	4	10.8088	2.11464	4	9.60033	1.43451	4	2.16789	1	4	0	17.5849	4.12	3	6	534	59.1134	6.02393
P13489	Ribonuclease inhibitor OS=Homo sapiens GN=RNH1 PE=1 SV=2 - [RINI_HUMAN]	4.12	1	2	2	8	0.53482	6	18.967	0.70969	6	10.7047	0.4573	6	5.81394	0.863472	6	12.6728	0.899679	6	4.90581	0.342328	6	16.4089	0.86203	6	3.47837	1	6	0	24.1737	4.12	3	8	461	49.9411	4.81787
P62081	40S ribosomal protein S7 OS=Homo sapiens GN=RPS7 PE=1 SV=1 - [RS7_HUMAN]	4.12	1	1	1	2	0.976859	2	4.69715	1.28095	2	2.94502	2.4351	2	6.02363	1.34666	2	4.02305	0.96973	2	0.218168	1.06843	2	2.64937	0.853978	2	3.06955	1	2	0	4.08217	4.12	2	2	194	22.1133	10.0962
Q12931	Heat shock protein 75 kDa, mitochondrial OS=Homo sapiens GN=TRAP1 PE=1 SV=3 - [TRAP1_HUMAN]	4.12	1	3	3	4	1.64438	3	17.6602	0.700763	3	11.3451	1.05702	3	0.856626	0.414998	3	2.99641	0.724599	3	12.0957	0.947192	3	126.784	0.948601	3	41.5706	1	3	0	14.6964	4.12	4	4	704	80.0597	8.20654
Q9UN37	Vacuolar protein sorting-associated protein 4A OS=Homo sapiens GN=VPS4A PE=1 SV=1 - [VPS4A_HUMAN]	4.12	1	2	2	3	1.73626	2	41.2833	1.1086	2	33.3394	0.41619	2	13.3229	1.33835	2	31.2825	0.885286	2	33.8472	0.662617	2	85.5266	0.719888	2	64.2644	1	2	0	8.28415	4.12	3	3	437	48.867	7.79639
Q8TAV4	Stomatin-like protein 3 OS=Homo sapiens GN=STOML3 PE=1 SV=1 - [STML3_HUMAN]	4.12	1	1	1	1	1.03651	1		0.648338	1		0.632573	1		0.541796	1		0.932145	1		0.759435	1		1.02843	1		1	1		0	4.12	1	1	291	32.1152	8.63135
Q96A65	Exocyst complex component 4 OS=Homo sapiens GN=EXOC4 PE=1 SV=1 - [EXOC4_HUMAN]	4.11	1	4	4	6	1.19577	5	10.7345	1.76571	5	34.4238	0.613738	5	11.2526	0.824475	5	12.0174	1.57082	5	31.0848	1.35763	5	12.4729	1.01364	5	22.0788	1	5	0	23.0941	4.11	5	6	974	110.429	6.49365
Q9Y4F1	FERM, RhoGEF and pleckstrin domain-containing protein 1 OS=Homo sapiens GN=FARP1 PE=1 SV=1 - [FARP1_HUMAN]	4.11	3	3	3	6	0.826491	3	27.2095	0.99564	3	24.9116	1.82917	3	26.9581	0.586583	3	21.0551	0.917795	3	8.09303	1.05014	3	1.93227	1.67831	3	15.78	1	3	0	22.7567	4.11	6	6	1045	118.559	8.14795
Q13148	TAR DNA-binding protein 43 OS=Homo sapiens GN=TARDBP PE=1 SV=1 - [TADBP_HUMAN]	4.11	2	2	2	7	0.825161	6	5.93056	1.29601	6	6.40668	2.68577	6	9.09372	0.775643	6	11.8189	0.543133	6	10.3968	1.17201	6	6.55364	1.81466	6	6.25552	1	6	0	18.195	4.11	3	7	414	44.7113	6.18896
Q7Z4W1	L-xylulose reductase OS=Homo sapiens GN=DCXR PE=1 SV=2 - [DCXR_HUMAN]	4.1	1	1	1	4	0.328551	2	16.0772	0.460577	2	2.92975	0.774426	2	8.18598	0.926219	2	8.57753	0.864953	2	72.8097	0.657676	2	3.96858	0.712916	2	20.9188	1	2	0	14.9248	4.1	2	4	244	25.8966	8.104
O00264	Membrane-associated progesterone receptor component 1 OS=Homo sapiens GN=PGRMC1 PE=1 SV=3 - [PGRC1_HUMAN]	4.1	1	1	1	12	2.48573	9	12.4149	0.786364	9	4.69384	3.46676	9	11.3671	1.15868	9	5.45164	0.770818	9	6.26239	0.794227	9	8.14798	1.29141	9	9.48024	1	9	0	32.9863	4.1	2	12	195	21.6578	4.70361
Q99426	Tubulin-folding cofactor B OS=Homo sapiens GN=TBCB PE=1 SV=2 - [TBCB_HUMAN]	4.1	1	1	1	2	1.68174	2	9.15216	0.811495	2	4.76218	0.91687	2	16.7732	1.06526	2	10.8012	0.977623	2	2.24184	0.640916	2	7.57595	0.812841	2	5.82551	1	2	0	5.37993	4.1	1	2	244	27.3085	5.14795
O75460	Serine/threonine-protein kinase/endoribonuclease IRE1 OS=Homo sapiens GN=ERN1 PE=1 SV=2 - [ERN1_HUMAN]	4.09	1	3	3	5	0.782511	4	54.531	1.59776	4	13.4576	0.745206	4	43.5815	0.492076	4	12.9176	0.94567	4	12.6269	1.01176	4	60.0162	1.69554	4	54.8887	1	4	0	15.0259	4.09	4	5	977	109.666	6.41748
Q5T3F8	Transmembrane protein 63B OS=Homo sapiens GN=TMEM63B PE=1 SV=1 - [TM63B_HUMAN]	4.09	3	3	3	7	1.94155	4	16.9382	0.695423	4	51.9562	0.837782	4	13.4339	0.549456	4	37.6454	1.14891	4	23.1007	1.64725	4	36.4808	2.07636	4	25.2554	1	4	0	21.7357	4.09	6	7	832	94.8961	7.40088
Q13057	Bifunctional coenzyme A synthase OS=Homo sapiens GN=COASY PE=1 SV=4 - [COASY_HUMAN]	4.08	2	2	2	5	0.619641	3	9.52973	1.41739	3	0.525527	0.842876	3	14.8333	0.923342	3	1.52445	0.678165	3	11.2953	0.823622	3	9.65788	1.06167	3	3.5563	1	3	0	18.691	4.08	3	5	564	62.29	6.99072
P78406	mRNA export factor OS=Homo sapiens GN=RAE1 PE=1 SV=1 - [RAE1L_HUMAN]	4.08	1	1	1	2	0.954499	2	17.0134	0.840107	2	39.5188	1.7122	2	30.5957	0.90677	2	6.08304	0.893269	2	77.4848	0.942879	2	34.06	1.41386	2	42.2986	1	2	0	8.60892	4.08	1	2	368	40.9419	7.82568
P07954-2	Isoform Cytoplasmic of Fumarate hydratase, mitochondrial OS=Homo sapiens GN=FH - [FUMH_HUMAN]	4.07	2	2	2	18	2.39261	9	7.14849	0.607529	9	5.41832	3.01289	9	10.6462	1.42496	9	9.99785	0.684861	9	7.7428	0.940066	9	6.50512	0.542506	9	4.10629	1	9	0	59.223	4.07	4	18	467	50.1807	7.40088
P60900	Proteasome subunit alpha type-6 OS=Homo sapiens GN=PSMA6 PE=1 SV=1 - [PSA6_HUMAN]	4.07	1	1	1	4	0.881154	3	7.97271	1.05943	3	8.2326	2.44334	3	27.9374	1.17188	3	11.3731	0.99489	3	8.68656	1.35728	3	11.9856	0.769275	3	9.03472	1	3	0	12.8546	4.07	2	4	246	27.3818	6.75635
Q9NZW5	MAGUK p55 subfamily member 6 OS=Homo sapiens GN=MPP6 PE=1 SV=2 - [MPP6_HUMAN]	4.07	1	2	2	3	7.50862	2	36.1082	1.07588	2	18.3973	0.897096	2	7.06488	0.449077	2	34.1382	0.783357	2	3.24314	0.234872	2	13.6835	0.259464	2	6.98976	1	2	0	11.9457	4.07	2	3	540	61.0788	6.17627
P13196	5-aminolevulinate synthase, nonspecific, mitochondrial OS=Homo sapiens GN=ALAS1 PE=1 SV=2 - [HEM1_HUMAN]	4.06	1	2	2	6	0.243915	3	43.7657	0.250366	3	20.3384	15.6679	3	4.04554	0.588675	3	9.60587	0.596854	3	19.142	0.166844	3	84.1068	0.274999	3	76.4375	1	3	0	19.7738	4.06	4	6	640	70.5355	8.45557
A6NKF9	Putative Golgi pH regulator C OS=Homo sapiens GN=GPR89C PE=5 SV=2 - [GPHRC_HUMAN]	4.06	4	1	1	1	0.765833	1		1.03555	1		0.588818	1		0.591132	1		1.0385	1		2.1636	1		2.35671	1		1	1		2.22696	4.06	1	1	320	36.6464	9.31982
P08263	Glutathione S-transferase A1 OS=Homo sapiens GN=GSTA1 PE=1 SV=3 - [GSTA1_HUMAN]	4.05	2	2	2	8	0.658677	7	15.4153	0.13258	7	104.49	1.61672	7	13.9193	1.69729	7	11.3889	0.29143	7	41.6944	3.88724	7	14.3022	0.203353	7	62.1655	1	7	0	21.7856	4.05	3	8	222	25.6147	8.88037
Q9UFN0	Protein NipSnap homolog 3A OS=Homo sapiens GN=NIPSNAP3A PE=1 SV=2 - [NPS3A_HUMAN]	4.05	1	1	1	5	1.36197	4	15.6331	1.16494	4	14.3032	3.0341	4	15.5858	1.14784	4	12.1951	0.979338	4	28.8612	0.407218	4	17.5177	0.603934	4	5.04535	1	4	0	16.5452	4.05	2	5	247	28.4485	9.15869
Q8WVM0	Dimethyladenosine transferase 1, mitochondrial OS=Homo sapiens GN=TFB1M PE=1 SV=1 - [TFB1M_HUMAN]	4.05	1	1	1	2	0.247308	2	56.9868	2.3008	2	5.54007	0.956495	2	4.04297	0.980472	2	2.49855	0.714095	2	15.6394	1.20044	2	3.84127	3.02144	2	5.0628	1	2	0	10.1151	4.05	1	2	346	39.518	9.26123
Q16720-8	Isoform ZG of Plasma membrane calcium-transporting ATPase 3 OS=Homo sapiens GN=ATP2B3 - [AT2B3_HUMAN]	4.04	18	3	5	10	5.05383	4	20.9299	0.847572	4	20.6686	0.70228	4	14.463	0.317929	4	27.525	0.918445	4	7.66399	0.180175	4	24.6114	0.277915	4	16.8244	1	4	0	34.7247	4.04	7	10	1115	122.682	5.75732
Q9NSK0	Kinesin light chain 4 OS=Homo sapiens GN=KLC4 PE=1 SV=3 - [KLC4_HUMAN]	4.04	5	3	3	5	2.87904	4	76.7298	0.961474	4	14.9313	1.05347	4	9.27596	0.900406	4	1.89591	0.798155	4	13.3233	0.832705	4	31.6763	1.2181	4	21.6696	1	4	0	12.7647	4.04	4	5	619	68.5976	6.17627
Q9NTK5	Obg-like ATPase 1 OS=Homo sapiens GN=OLA1 PE=1 SV=2 - [OLA1_HUMAN]	4.04	3	2	2	3	0.603381	2	4.26882	0.374914	2	5.17748	0.490008	2	9.95302	0.780992	2	43.244	0.434951	2	21.8111	0.486779	2	16.9967	0.693768	2	12.2783	1	2	0	9.06342	4.04	3	3	396	44.7153	7.81104
Q9H307	Pinin OS=Homo sapiens GN=PNN PE=1 SV=4 - [PININ_HUMAN]	4.04	2	4	4	7	0.779756	6	11.2131	1.48178	6	4.16065	2.83465	6	19.2043	1.01843	6	7.20055	0.875763	6	14.2392	1.3766	6	26.0215	1.35706	6	2.87661	1	6	0	18.6109	4.04	5	7	717	81.565	7.13721
Q9Y2P4	Long-chain fatty acid transport protein 6 OS=Homo sapiens GN=SLC27A6 PE=1 SV=1 - [S27A6_HUMAN]	4.04	1	2	2	3	0.178411	2	81.4933	3.38127	2	17.549	0.2574	2	101.434	0.831202	2	5.78819	2.36354	2	13.3321	0.178038	2	176.33	0.291547	2	20.9511	1	2	0	12.0876	4.04	3	3	619	70.0666	8.51416
O43583	Density-regulated protein OS=Homo sapiens GN=DENR PE=1 SV=2 - [DENR_HUMAN]	4.04	1	1	1	1	1.64202	1		0.787032	1		2.30052	1		1.33799	1		0.777415	1		0.969637	1		0.723513	1		1	1		3.10154	4.04	1	1	198	22.0781	5.30029
O43866	CD5 antigen-like OS=Homo sapiens GN=CD5L PE=1 SV=1 - [CD5L_HUMAN]	4.03	1	1	1	2	0.894761	2	35.9379	1.28076	2	1.18935	0.599084	2	1.42205	0.798649	2	9.30078	1.39758	2	68.2786	1.19505	2	44.5877	0.53334	2	7.40756	1	2	0	11.31	4.03	1	2	347	38.0629	5.46533
P19320-2	Isoform 2 of Vascular cell adhesion protein 1 OS=Homo sapiens GN=VCAM1 - [VCAM1_HUMAN]	4.02	3	3	3	7	0.0504641	4	44.2198	0.418542	4	6.81232	0.130756	4	7.9435	0.307718	4	9.94257	0.184666	4	45.7446	0.108988	4	5.8614	0.0968606	4	10.2177	1	4	0	20.3299	4.02	5	7	647	71.2094	5.17334
Q9BTZ2-5	Isoform 5 of Dehydrogenase/reductase SDR family member 4 OS=Homo sapiens GN=DHRS4 - [DHRS4_HUMAN]	4.02	6	1	1	1	0.97883	1		0.463979	1		1.42721	1		1.17775	1		1.09919	1		1.59405	1		0.639386	1		1	1		0	4.02	1	1	199	21.0228	8.17725
Q6FI81-3	Isoform 3 of Anamorsin OS=Homo sapiens GN=CIAPIN1 - [CPIN1_HUMAN]	4.01	2	1	1	2	1.37494	1		0.614156	1		0.763728	1		0.657969	1		0.855228	1		0.439165	1		0.982021	1		1	1		7.88021	4.01	2	2	299	32.1924	5.61768
O14980	Exportin-1 OS=Homo sapiens GN=XPO1 PE=1 SV=1 - [XPO1_HUMAN]	4.01	1	4	4	6	0.817211	6	10.4488	1.24109	6	7.5812	0.525636	6	69.8954	0.487668	6	20.5553	1.34456	6	14.9449	0.810274	6	10.3844	1.78884	6	19.7808	1	6	0	19.5405	4.01	4	6	1071	123.306	6.06201
O15144	Actin-related protein 2/3 complex subunit 2 OS=Homo sapiens GN=ARPC2 PE=1 SV=1 - [ARPC2_HUMAN]	4	1	1	1	4	1.53447	3	2.74465	0.759656	3	2.35906	0.985598	3	1.09903	1.0097	3	0.651784	0.697795	3	10.0493	0.550315	3	4.4963	0.348286	3	12.8116	1	3	0	17.14	4	2	4	300	34.3115	7.35693
P53985	Monocarboxylate transporter 1 OS=Homo sapiens GN=SLC16A1 PE=1 SV=3 - [MOT1_HUMAN]	4	1	2	2	5	1.12409	3	14.6447	1.55312	3	2.56116	0.462371	3	23.713	0.591748	3	9.97847	1.32973	3	2.12477	1.90616	3	8.04419	1.92711	3	1.83668	1	3	0	16.332	4	3	5	500	53.9089	8.66064
Q9P032	NADH dehydrogenase [ubiquinone] 1 alpha subcomplex assembly factor 4 OS=Homo sapiens GN=NDUFAF4 PE=1 SV=1 - [NDUF4_HUMAN]	4	1	1	1	3	4.04561	2	2.23601	1.00049	2	4.35186	0.290635	2	3.76472	1.534	2	4.17656	1.06999	2	4.02795	0.13197	2	7.30418	0.246266	2	2.98981	1	2	0	8.79297	4	2	3	175	20.2538	8.82178
P14550	Alcohol dehydrogenase [NADP+] OS=Homo sapiens GN=AKR1A1 PE=1 SV=3 - [AK1A1_HUMAN]	4	1	1	1	1	0.820332	1		1.12285	1		1.6467	1		1.725	1		0.952238	1		1.38874	1		0.599776	1		1	1		3.23142	4	1	1	325	36.5499	6.78564
Q8TBR7-1	Isoform 1 of Protein FAM57A OS=Homo sapiens GN=FAM57A - [FA57A_HUMAN]	4	2	1	1	2	0.540294	2	41.0574	0.560323	2	0.617803	3.28238	2	12.4958	0.401784	2	13.6643	1.03907	2	9.19927	0.741288	2	16.0681	3.17647	2	11.7428	1	2	0	5.69207	4	1	2	225	25.8555	9.5249
Q9Y3A5	Ribosome maturation protein SBDS OS=Homo sapiens GN=SBDS PE=1 SV=4 - [SBDS_HUMAN]	4	1	1	1	2	1.18326	2	30.29	0.856284	2	17.6326	1.45001	2	11.7607	1.79751	2	3.44228	1.07467	2	4.21372	1.24622	2	7.02727	1.7949	2	2.86256	1	2	0	6.43797	4	1	2	250	28.7453	8.74854
Q8NCH0	Carbohydrate sulfotransferase 14 OS=Homo sapiens GN=CHST14 PE=1 SV=2 - [CHSTE_HUMAN]	3.99	1	1	1	2	0.944057	1		1.24507	1		0.445118	1		1.78886	1		1.78006	1		0.613007	1		0.920941	1		1	1		7.02879	3.99	2	2	376	42.9694	9.48096
P35237	Serpin B6 OS=Homo sapiens GN=SERPINB6 PE=1 SV=3 - [SPB6_HUMAN]	3.99	1	1	1	6	1.20411	5	13.5396	1.09889	5	41.332	1.27342	5	38.395	1.74427	5	19.2451	1.17076	5	8.48485	0.706703	5	15.3694	1.27546	5	11.1735	1	5	0	20.9771	3.99	2	6	376	42.5941	5.2749
Q96FZ7	Charged multivesicular body protein 6 OS=Homo sapiens GN=CHMP6 PE=1 SV=3 - [CHMP6_HUMAN]	3.98	1	1	1	2	0.455578	1		0.795453	1		0.975204	1		1.48942	1		1.06218	1		0.701067	1		0.782542	1		1	1		6.22388	3.98	2	2	201	23.4703	5.31299
P48735	Isocitrate dehydrogenase [NADP], mitochondrial OS=Homo sapiens GN=IDH2 PE=1 SV=2 - [IDHP_HUMAN]	3.98	1	2	2	6	0.714511	3	15.3664	0.378669	3	11.6038	4.54974	3	5.69054	0.596897	3	24.0246	0.954864	3	2.72902	0.320338	3	12.5935	0.654501	3	1.61159	1	3	0	19.5753	3.98	4	6	452	50.8769	8.68994
P02763	Alpha-1-acid glycoprotein 1 OS=Homo sapiens GN=ORM1 PE=1 SV=1 - [A1AG1_HUMAN]	3.98	2	1	1	3	0.806605	3	4.6454	0.408663	3	13.4649	0.587409	3	23.4843	2.30985	3	11.4758	3.27235	3	0.841215	0.106457	3	38.3995	0.0932062	3	31.4997	1	3	0	9.16424	3.98	1	3	201	23.4968	5.021
Q9NNW7-4	Isoform 4 of Thioredoxin reductase 2, mitochondrial OS=Homo sapiens GN=TXNRD2 - [TRXR2_HUMAN]	3.97	4	1	1	3	1.97119	2	3.22191	0.773748	2	8.78904	0.855434	2	8.29494	1.43547	2	10.275	0.583086	2	0.596631	0.512021	2	9.74654	0.311585	2	11.5915	1	2	0	9.95475	3.97	2	3	277	30.2731	6.27783
Q8WXA3-4	Isoform 4 of RUN and FYVE domain-containing protein 2 OS=Homo sapiens GN=RUFY2 - [RUFY2_HUMAN]	3.97	4	1	2	5	0.968461	3	17.1468	1.63096	3	8.66153	2.34186	3	11.2263	1.37851	3	7.3217	0.997039	3	17.0051	0.57543	3	0.705317	1.17729	3	1.85366	1	3	0	8.92339	3.97	2	5	403	46.1068	5.14795
P09471-2	Isoform Alpha-2 of Guanine nucleotide-binding protein G(o) subunit alpha OS=Homo sapiens GN=GNAO1 - [GNAO_HUMAN]	3.95	4	1	2	4	2.88275	1		0.675557	1		0.301436	1		1.10547	1		0.691278	1		0.423531	1		0.0922978	1		1	1		9.45976	3.95	3	4	354	40.0611	5.89697
P62913-2	Isoform 2 of 60S ribosomal protein L11 OS=Homo sapiens GN=RPL11 - [RL11_HUMAN]	3.95	2	1	1	6	1.03595	4	9.14718	1.2867	4	2.96819	1.5439	4	6.16263	1.09939	4	2.72393	0.832523	4	8.03142	1.38027	4	4.1065	1.19618	4	2.70452	1	4	0	15.5359	3.95	2	6	177	20.1116	9.59814
P43007	Neutral amino acid transporter A OS=Homo sapiens GN=SLC1A4 PE=1 SV=1 - [SATT_HUMAN]	3.95	1	1	2	3	3.00325	1		1.54768	1		1.13959	1		1.03813	1		1.642	1		0.461435	1		0.751255	1		1	1		10.9456	3.95	3	3	532	55.6876	6.25244
Q9Y3D6	Mitochondrial fission 1 protein OS=Homo sapiens GN=FIS1 PE=1 SV=2 - [FIS1_HUMAN]	3.95	1	1	1	2	2.10064	2	10.0633	0.829249	2	2.65157	0.604033	2	7.09062	2.40947	2	6.4429	1.52472	2	0.723315	0.222898	2	7.34879	0.140239	2	30.4761	1	2	0	5.1205	3.95	1	2	152	16.927	8.79248
O95831-3	Isoform 3 of Apoptosis-inducing factor 1, mitochondrial OS=Homo sapiens GN=AIFM1 - [AIFM1_HUMAN]	3.94	3	2	2	12	1.1378	10	8.60135	0.744329	10	7.41846	1.33991	10	3.38204	0.575025	10	5.79137	0.952327	10	18.3859	1.41115	10	7.41909	0.493543	10	5.90607	1	10	0	42.0327	3.94	4	12	609	66.2536	8.93896
Q8TER5-4	Isoform 4 of Rho guanine nucleotide exchange factor 40 OS=Homo sapiens GN=ARHGEF40 - [ARH40_HUMAN]	3.94	4	6	6	11	0.663607	9	16.2243	2.23668	9	6.31091	0.775559	9	10.4644	0.734426	9	16.2731	1.15856	9	42.2841	1.62961	9	18.3985	2.85528	9	6.02708	1	9	0	33.2947	3.94	8	11	1471	159.599	6.18896
Q15120	[Pyruvate dehydrogenase [lipoamide]] kinase isozyme 3, mitochondrial OS=Homo sapiens GN=PDK3 PE=1 SV=1 - [PDK3_HUMAN]	3.94	1	2	2	4	1.32273	3	23.0711	0.409368	3	2.48762	2.93953	3	6.20133	0.582789	3	38.1396	0.639106	3	40.5837	0.607879	3	3.57122	0.978269	3	5.80376	1	3	0	11.6161	3.94	3	4	406	46.9091	8.36768
Q96AJ9-1	Isoform 1 of Vesicle transport through interaction with t-SNAREs homolog 1A OS=Homo sapiens GN=VTI1A - [VTI1A_HUMAN]	3.94	2	1	1	2	1.02253	2	16.7512	0.988103	2	10.3818	0.980646	2	8.47586	1.52241	2	13.5373	1.31373	2	8.75979	0.869681	2	6.98983	0.606621	2	7.01633	1	2	0	5.62886	3.94	1	2	203	23.4208	6.15088
Q9Y3C1	Nucleolar protein 16 OS=Homo sapiens GN=NOP16 PE=1 SV=2 - [NOP16_HUMAN]	3.93	1	1	1	2	2.01278	1		1.03165	1		3.7072	1		1.00657	1		0.606426	1		1.50657	1		1.10706	1		1	1		5.67387	3.93	2	2	178	21.1751	9.93506
O43242	26S proteasome non-ATPase regulatory subunit 3 OS=Homo sapiens GN=PSMD3 PE=1 SV=2 - [PSMD3_HUMAN]	3.93	1	2	2	3	0.46298	2	6.82269	0.883094	2	33.7624	1.35435	2	26.9844	0.708748	2	2.80357	0.552387	2	16.2166	1.48321	2	15.9086	1.07101	2	12.1162	1	2	0	4.6397	3.93	3	3	534	60.9395	8.44092
Q6P4A7-2	Isoform 2 of Sideroflexin-4 OS=Homo sapiens GN=SFXN4 - [SFXN4_HUMAN]	3.93	2	1	1	2	0.839359	1		1.07901	1		0.793942	1		0.435283	1		1.34632	1		1.41	1		0.588043	1		1	1		7.85475	3.93	2	2	305	34.0819	9.61279
Q14558	Phosphoribosyl pyrophosphate synthase-associated protein 1 OS=Homo sapiens GN=PRPSAP1 PE=1 SV=2 - [KPRA_HUMAN]	3.93	2	1	1	2	0.681758	2	12.5029	0.856311	2	28.5124	1.22836	2	5.76409	0.816947	2	7.40639	1.07516	2	9.73181	1.41019	2	9.47313	0.933604	2	6.71116	1	2	0	7.07534	3.93	1	2	356	39.3686	7.1958
P46108-2	Isoform Crk-I of Adapter molecule crk OS=Homo sapiens GN=CRK - [CRK_HUMAN]	3.92	2	1	1	3	0.707794	2	1.24095	0.702899	2	0.471766	2.06592	2	4.86813	2.12968	2	5.50842	1.0256	2	1.63083	0.792056	2	4.40541	0.574272	2	8.10239	1	2	0	9.55307	3.92	2	3	204	22.8915	5.47803
Q9UNL4-8	Isoform 8 of Inhibitor of growth protein 4 OS=Homo sapiens GN=ING4 - [ING4_HUMAN]	3.91	8	1	1	1	1.73944	1		1.2708	1		2.24249	1		0.945205	1		0.803916	1		1.15676	1		1.73697	1		1	1		1.76945	3.91	1	1	179	20.4695	8.74854
P15374	Ubiquitin carboxyl-terminal hydrolase isozyme L3 OS=Homo sapiens GN=UCHL3 PE=1 SV=1 - [UCHL3_HUMAN]	3.91	1	1	1	1	0.923566	1		0.505751	1		1.0043	1		1.32054	1		1.03876	1		0.712638	1		0.427079	1		1	1		3.32914	3.91	1	1	230	26.166	4.91943
P51809-3	Isoform 3 of Vesicle-associated membrane protein 7 OS=Homo sapiens GN=VAMP7 - [VAMP7_HUMAN]	3.91	2	1	1	1	1.7411	1		1.44447	1		0.625502	1		1.23732	1		2.08646	1		1.08619	1		0.718879	1		1	1		2.36804	3.91	1	1	179	20.1076	9.29053
P13804	Electron transfer flavoprotein subunit alpha, mitochondrial OS=Homo sapiens GN=ETFA PE=1 SV=1 - [ETFA_HUMAN]	3.9	1	1	1	2	2.32903	1		0.75316	1		2.4	1		1.56453	1		0.837686	1		0.895282	1		0.379131	1		1	1		7.95307	3.9	2	2	333	35.0576	8.38232
Q7Z2W9	39S ribosomal protein L21, mitochondrial OS=Homo sapiens GN=MRPL21 PE=1 SV=2 - [RM21_HUMAN]	3.9	1	1	1	3	0.647715	2	19.092	0.860993	2	13.7325	1.70175	2	11.4964	0.884516	2	12.4819	0.608186	2	2.4997	1.37122	2	8.68181	1.21451	2	3.76169	1	2	0	9.45957	3.9	2	3	205	22.8003	9.89111
Q9BYN8	28S ribosomal protein S26, mitochondrial OS=Homo sapiens GN=MRPS26 PE=1 SV=1 - [RT26_HUMAN]	3.9	1	1	1	3	0.397222	2	6.59578	0.773366	2	7.1829	1.55731	2	12.2498	1.20483	2	5.10156	0.460606	2	29.117	1.12869	2	7.76957	0.617728	2	2.9435	1	2	0	8.81556	3.9	2	3	205	24.1969	10.3892
P00441	Superoxide dismutase [Cu-Zn] OS=Homo sapiens GN=SOD1 PE=1 SV=2 - [SODC_HUMAN]	3.9	1	1	1	2	1.2322	2	1.42927	0.513761	2	9.52783	1.98506	2	3.96339	3.48746	2	8.98447	1.87142	2	1.98976	0.511122	2	3.21142	0.5633	2	1.39137	1	2	0	0	3.9	1	2	154	15.9259	6.12549
O75410-8	Isoform 8 of Transforming acidic coiled-coil-containing protein 1 OS=Homo sapiens GN=TACC1 - [TACC1_HUMAN]	3.9	8	0	1	1																									2.58415	3.9	1	1	154	17.8042	6.1001
Q5SW96	Low density lipoprotein receptor adapter protein 1 OS=Homo sapiens GN=LDLRAP1 PE=1 SV=3 - [ARH_HUMAN]	3.9	1	1	1	2	3.13347	2	32.3374	1.22119	2	7.86433	0.994822	2	7.54802	0.704111	2	7.05258	1.30204	2	9.28468	0.767383	2	6.96186	1.41566	2	14.4412	1	2	0	6.99703	3.9	1	2	308	33.8642	6.69775
O94992	Protein HEXIM1 OS=Homo sapiens GN=HEXIM1 PE=1 SV=1 - [HEXI1_HUMAN]	3.9	1	1	1	1	2.20069	1		1.06099	1		1.20983	1		0.868086	1		1.07269	1		1.11416	1		1.23017	1		1	1		4.69226	3.9	1	1	359	40.5985	4.89404
O95864-3	Isoform 3 of Fatty acid desaturase 2 OS=Homo sapiens GN=FADS2 - [FADS2_HUMAN]	3.89	2	1	1	2	0.827688	2	6.26913	1.22424	2	2.80662	0.89606	2	8.08869	0.727845	2	28.979	0.873082	2	4.99152	1.46116	2	3.95071	2.17461	2	20.8991	1	2	0	9.95714	3.89	1	2	386	45.4951	7.47412
Q9H479	Fructosamine-3-kinase OS=Homo sapiens GN=FN3K PE=1 SV=1 - [FN3K_HUMAN]	3.88	1	1	1	2	0.574099	1		0.743488	1		0.511926	1		0.812813	1		0.54988	1		1.02536	1		0.367096	1		1	1		7.02257	3.88	2	2	309	35.1489	7.54736
Q9Y676	28S ribosomal protein S18b, mitochondrial OS=Homo sapiens GN=MRPS18B PE=1 SV=1 - [RT18B_HUMAN]	3.88	1	1	1	4	0.603204	2	82.9843	0.986646	2	10.2955	1.50543	2	3.30187	1.01481	2	6.42195	0.67577	2	5.33344	1.48885	2	20.6181	0.959367	2	32.4953	1	2	0	14.3365	3.88	2	4	258	29.377	9.37842
Q9Y320-2	Isoform 2 of Thioredoxin-related transmembrane protein 2 OS=Homo sapiens GN=TMX2 - [TMX2_HUMAN]	3.88	2	1	1	3	0.835598	2	1.25104	1.68058	2	9.55262	0.556727	2	0.4105	0.856733	2	1.04144	1.69331	2	0.169495	0.744438	2	7.32498	0.578772	2	6.97621	1	2	0	11.8551	3.88	2	3	258	29.6232	8.646
P11234	Ras-related protein Ral-B OS=Homo sapiens GN=RALB PE=1 SV=1 - [RALB_HUMAN]	3.88	1	1	1	3	1.27092	3	8.77378	0.914081	3	6.11409	0.633867	3	6.08384	1.05613	3	8.09996	1.14617	3	9.2196	1.58025	3	14.0943	0.622832	3	0.459207	1	3	0	6.94299	3.88	1	3	206	23.3939	6.62451
Q9P035	3-hydroxyacyl-CoA dehydratase 3 OS=Homo sapiens GN=PTPLAD1 PE=1 SV=2 - [HACD3_HUMAN]	3.87	1	1	1	11	0.745293	6	25.3632	1.8869	6	6.30578	1.19998	6	2.77743	0.582549	6	5.6339	1.59309	6	5.24031	1.77354	6	3.12818	0.88423	6	1.46924	1	6	0	47.4159	3.87	2	11	362	43.1316	8.93896
P21757-3	Isoform III of Macrophage scavenger receptor types I and II OS=Homo sapiens GN=MSR1 - [MSRE_HUMAN]	3.87	3	2	2	5	0.385986	3	4.37163	1.6542	3	19.9009	0.30684	3	6.71665	2.11517	3	5.26218	3.50078	3	3.33372	0.803342	3	5.7436	0.276848	3	0.558981	1	3	0	14.9739	3.87	3	5	388	42.9153	5.32568
Q9BRQ8-2	Isoform 2 of Apoptosis-inducing factor 2 OS=Homo sapiens GN=AIFM2 - [AIFM2_HUMAN]	3.87	2	1	1	1	1.17003	1		1.79187	1		0.57952	1		1.16068	1		1.37296	1		2.0356	1		1.62902	1		1	1		3.69355	3.87	1	1	336	36.4973	9.26123
P51116	Fragile X mental retardation syndrome-related protein 2 OS=Homo sapiens GN=FXR2 PE=1 SV=2 - [FXR2_HUMAN]	3.86	1	1	3	4	0.498127	1		1.26516	1		3.36692	1		0.985149	1		0.51912	1		1.83779	1		1.02313	1		1	1		8.6068	3.86	3	4	673	74.178	6.22705
Q06520	Bile salt sulfotransferase OS=Homo sapiens GN=SULT2A1 PE=1 SV=3 - [ST2A1_HUMAN]	3.86	1	1	1	4	1.16337	4	5.27852	0.340053	4	1.56218	1.5367	4	3.76968	0.823416	4	6.54697	0.302881	4	14.7367	0.204235	4	4.3728	0.325687	4	2.75244	1	4	0	10.7806	3.86	1	4	285	33.758	5.94775
P04003	C4b-binding protein alpha chain OS=Homo sapiens GN=C4BPA PE=1 SV=2 - [C4BPA_HUMAN]	3.85	1	2	2	8	0.0744554	5	2.66807	0.763455	5	5.32609	0.0787068	5	9.29884	0.407848	5	6.08286	1.26152	5	1.26804	0.342152	5	7.2763	0.0882539	5	7.86185	1	5	0	28.4233	3.85	4	8	597	66.9894	7.29834
P0CB43	Protein FAM203B OS=Homo sapiens GN=FAM203B PE=3 SV=1 - [F203B_HUMAN]	3.85	2	2	2	3	1.05185	2	9.42639	1.38216	2	6.72569	0.613922	2	19.9085	0.769675	2	1.92865	0.860012	2	21.8843	1.11982	2	10.3718	1.06922	2	2.59171	1	2	0	7.67597	3.85	3	3	390	42.1017	4.83057
Q9NX57	Ras-related protein Rab-20 OS=Homo sapiens GN=RAB20 PE=1 SV=1 - [RAB20_HUMAN]	3.85	1	1	1	2	0.727239	1		1.34282	1		0.371942	1		1.10244	1		1.23117	1		1.93052	1		1.2383	1		1	1		6.58905	3.85	2	2	234	26.2602	6.55127
P43307	Translocon-associated protein subunit alpha OS=Homo sapiens GN=SSR1 PE=1 SV=3 - [SSRA_HUMAN]	3.85	1	1	1	5	1.19297	4	7.99498	0.59397	4	11.3225	1.56166	4	1.75722	1.88197	4	3.25027	0.963704	4	4.98015	1.31402	4	2.11693	1.93019	4	3.86713	1	4	0	14.8235	3.85	2	5	286	32.2153	4.48779
Q9UBQ0	Vacuolar protein sorting-associated protein 29 OS=Homo sapiens GN=VPS29 PE=1 SV=1 - [VPS29_HUMAN]	3.85	2	1	1	2	1.30343	1		0.653929	1		0.896851	1		1.19676	1		0.749808	1		1.13618	1		0.884956	1		1	1		4.9612	3.85	2	2	182	20.4927	6.78564
Q9BTY2	Plasma alpha-L-fucosidase OS=Homo sapiens GN=FUCA2 PE=1 SV=2 - [FUCO2_HUMAN]	3.85	1	2	2	2	1.58233	2	10.1273	1.22391	2	12.1738	1.38028	2	8.70015	1.4348	2	5.13099	0.674272	2	9.50281	1.66037	2	13.5531	1.11053	2	3.81701	1	2	0	4.9061	3.85	2	2	467	54.0321	6.25244
P22304-3	Isoform 3 of Iduronate 2-sulfatase OS=Homo sapiens GN=IDS - [IDS_HUMAN]	3.85	3	1	1	1	4.27942	1		0.651249	1		1.58026	1		0.802163	1		0.833351	1		0.302082	1		0.323982	1		1	1		2.19109	3.85	1	1	312	34.8715	6.72705
Q86XL3	Ankyrin repeat and LEM domain-containing protein 2 OS=Homo sapiens GN=ANKLE2 PE=1 SV=4 - [ANKL2_HUMAN]	3.84	2	3	3	5	1.89764	3	8.82242	1.17962	3	11.0903	0.818382	3	27.2339	0.719535	3	24.6128	1.17227	3	34.9858	1.07296	3	32.6269	1.93825	3	70.921	1	3	0	15.21	3.84	5	5	938	104.05	7.09326
P33908	Mannosyl-oligosaccharide 1,2-alpha-mannosidase IA OS=Homo sapiens GN=MAN1A1 PE=1 SV=3 - [MA1A1_HUMAN]	3.83	3	3	3	7	0.328934	4	5.21705	1.70562	4	2.73769	0.394889	4	14.6587	0.808448	4	4.57233	1.51183	4	6.68995	2.07443	4	2.06622	1.74804	4	7.00569	1	4	0	18.4594	3.83	5	7	653	72.9223	6.46826
O15119-3	Isoform III of T-box transcription factor TBX3 OS=Homo sapiens GN=TBX3 - [TBX3_HUMAN]	3.83	3	2	2	3	1.17431	2	21.1098	1.43755	2	12.4909	1.08773	2	27.4349	0.657557	2	33.599	0.550839	2	17.6936	0.682814	2	0.531334	3.20542	2	7.92587	1	2	0	11.1457	3.83	3	3	600	65.5629	8.29443
Q9Y6I9	Testis-expressed sequence 264 protein OS=Homo sapiens GN=TEX264 PE=1 SV=1 - [TX264_HUMAN]	3.83	1	1	1	2	1.52454	1		1.41367	1		0.541743	1		0.731041	1		0.937469	1		1.44134	1		1.20544	1		1	1		4.92363	3.83	2	2	313	34.167	4.85596
P35270	Sepiapterin reductase OS=Homo sapiens GN=SPR PE=1 SV=1 - [SPRE_HUMAN]	3.83	1	1	1	1	2.27979	1		0.795507	1		1.39673	1		1.13781	1		0.744608	1		0.686035	1		0.509495	1		1	1		2.81954	3.83	1	1	261	28.0308	8.04541
O94979-7	Isoform 7 of Protein transport protein Sec31A OS=Homo sapiens GN=SEC31A - [SC31A_HUMAN]	3.82	8	3	3	8	1.62539	6	12.7567	0.813041	6	10.164	2.33741	6	8.83159	0.987013	6	4.43171	0.67659	6	23.6416	1.43045	6	8.9374	1.28427	6	7.65486	1	6	0	25.9166	3.82	5	8	969	105.686	8.44092
Q9NRZ7-2	Isoform 2 of 1-acyl-sn-glycerol-3-phosphate acyltransferase gamma OS=Homo sapiens GN=AGPAT3 - [PLCC_HUMAN]	3.82	3	1	1	2	0.68963	2	34.3605	1.55778	2	0.868951	0.685731	2	24.3673	0.721711	2	6.48885	1.63441	2	1.26435	0.896104	2	9.82932	1.28966	2	1.30326	1	2	0	6.60341	3.82	1	2	314	36.2478	8.25049
P26368-2	Isoform 2 of Splicing factor U2AF 65 kDa subunit OS=Homo sapiens GN=U2AF2 - [U2AF2_HUMAN]	3.82	2	1	1	2	0.86219	2	14.4125	2.19853	2	17.7257	1.59919	2	4.84366	1.78609	2	13.07	1.16849	2	14.7403	1.45624	2	17.0418	1.59276	2	8.75567	1	2	0	8.09926	3.82	1	2	471	53.087	9.08545
P02765	Alpha-2-HS-glycoprotein OS=Homo sapiens GN=AHSG PE=1 SV=1 - [FETUA_HUMAN]	3.81	1	1	1	1	0.505561	1		0.73256	1		0.574599	1		1.13427	1		0.801493	1		0.597582	1		0.371587	1		1	1		4.13173	3.81	1	1	367	39.2997	5.71924
Q13641	Trophoblast glycoprotein OS=Homo sapiens GN=TPBG PE=1 SV=1 - [TPBG_HUMAN]	3.81	1	2	2	3	1.68877	3	7.92519	0.476431	3	36.1133	2.29102	3	23.8669	0.478496	3	23.5292	1.23765	3	8.5352	0.305657	3	14.8152	4.26563	3	22.6853	1	3	0	7.22075	3.81	2	3	420	46.0028	6.82959
O00116	Alkyldihydroxyacetonephosphate synthase, peroxisomal OS=Homo sapiens GN=AGPS PE=1 SV=1 - [ADAS_HUMAN]	3.8	1	2	2	7	1.63288	4	27.0715	1.32495	4	12.6464	1.05658	4	5.68778	0.519766	4	36.3785	1.43912	4	31.2743	2.6065	4	5.59621	0.999919	4	5.65231	1	4	0	24.3431	3.8	3	7	658	72.8658	7.34229
Q92945-2	Isoform 2 of Far upstream element-binding protein 2 OS=Homo sapiens GN=KHSRP - [FUBP2_HUMAN]	3.8	2	2	2	7	0.63878	6	70.4437	0.994074	6	17.75	4.14727	6	26.2864	0.533272	6	91.3719	0.767814	6	102.711	1.99126	6	10.8067	2.81985	6	11.4563	1	6	0	24.0945	3.8	3	7	710	72.8513	7.89893
Q8TB36-2	Isoform 2 of Ganglioside-induced differentiation-associated protein 1 OS=Homo sapiens GN=GDAP1 - [GDAP1_HUMAN]	3.79	2	1	1	2	0.721868	1		0.53625	1		0.466041	1		0.533576	1		0.997934	1		0.447226	1		0.434567	1		1	1		7.31657	3.79	2	2	290	33.4587	8.98291
P68366	Tubulin alpha-4A chain OS=Homo sapiens GN=TUBA4A PE=1 SV=1 - [TBA4A_HUMAN]	3.79	9	2	2	36	1.69901	18	7.66036	1.08184	18	7.93262	0.790265	18	14.748	0.576159	18	10.3472	1.17117	18	9.70885	0.588049	18	6.92557	0.966996	18	6.49459	1	18	0	103.76	3.79	4	36	448	49.8924	5.05908
P34913	Epoxide hydrolase 2 OS=Homo sapiens GN=EPHX2 PE=1 SV=2 - [HYES_HUMAN]	3.78	1	1	1	1																									4.98872	3.78	1	1	555	62.5747	6.27783
Q9UNL2	Translocon-associated protein subunit gamma OS=Homo sapiens GN=SSR3 PE=1 SV=1 - [SSRG_HUMAN]	3.78	1	1	1	6	1.98019	5	11.5343	1.01236	5	2.70065	1.18191	5	9.60384	0.978871	5	4.29163	2.05511	5	12.7588	0.534784	5	5.60362	1.11881	5	11.4301	1	5	0	14.8567	3.78	2	6	185	21.0672	9.61279
Q5BKZ1	Zinc finger protein 326 OS=Homo sapiens GN=ZNF326 PE=1 SV=2 - [ZN326_HUMAN]	3.78	1	2	2	4	0.714071	3	1.15254	0.983629	3	0.859246	3.07276	3	2.15798	0.964406	3	5.44769	0.633085	3	8.54204	1.46016	3	14.9074	1.78856	3	14.7312	1	3	0	13.8292	3.78	3	4	582	65.6131	5.14795
P05107	Integrin beta-2 OS=Homo sapiens GN=ITGB2 PE=1 SV=2 - [ITB2_HUMAN]	3.77	1	3	3	7	0.382039	5	55.256	0.808348	5	27.9932	0.445587	5	12.6307	1.10121	5	2.27572	2.4406	5	10.2538	0.6357	5	16.9627	0.270562	5	18.0946	1	5	0	21.4308	3.77	5	7	769	84.7261	6.94678
Q8N1G4	Leucine-rich repeat-containing protein 47 OS=Homo sapiens GN=LRRC47 PE=1 SV=1 - [LRC47_HUMAN]	3.77	1	2	2	7	1.22733	4	1.7256	1.31162	4	5.70146	1.50332	4	2.19092	1.50012	4	4.33224	0.70576	4	9.61071	1.80286	4	15.1241	0.760522	4	8.00537	1	4	0	25.7498	3.77	4	7	583	63.4337	8.27979
P14543-2	Isoform 2 of Nidogen-1 OS=Homo sapiens GN=NID1 - [NID1_HUMAN]	3.77	2	4	4	7	1.64006	5	54.0584	0.575538	5	27.2257	1.04502	5	25.3157	1.27792	5	20.3324	1.4238	5	43.0092	0.961159	5	61.1126	1.49097	5	61.9908	1	5	0	25.0442	3.77	6	7	1114	121.941	5.46533
Q6NUK1	Calcium-binding mitochondrial carrier protein SCaMC-1 OS=Homo sapiens GN=SLC25A24 PE=1 SV=2 - [SCMC1_HUMAN]	3.77	2	2	2	12	0.950102	11	6.28621	0.857104	11	4.2772	0.512703	11	8.57961	1.17863	11	13.1948	1.35369	11	7.60444	0.308836	11	16.9732	0.20515	11	13.7338	1	11	0	42.8999	3.77	3	12	477	53.3203	6.32861
Q9Y315	Putative deoxyribose-phosphate aldolase OS=Homo sapiens GN=DERA PE=1 SV=2 - [DEOC_HUMAN]	3.77	1	1	1	1	0.629116	1		0.875736	1		1.77294	1		0.923188	1		1.08036	1		2.19388	1		1.43041	1		1	1		3.81341	3.77	1	1	318	35.2085	8.93896
P51398	28S ribosomal protein S29, mitochondrial OS=Homo sapiens GN=DAP3 PE=1 SV=1 - [RT29_HUMAN]	3.77	1	1	1	2	0.639743	2	117.119	1.2264	2	17.3102	1.0634	2	1.71364	0.979485	2	36.9829	1.00445	2	50.3997	1.61747	2	46.2827	0.824994	2	12.9671	1	2	0	7.43196	3.77	1	2	398	45.5376	8.88037
P04229	HLA class II histocompatibility antigen, DRB1-1 beta chain OS=Homo sapiens GN=HLA-DRB1 PE=1 SV=2 - [2B11_HUMAN]	3.76	1	1	1	4	0.233334	2	40.9731	0.293243	2	53.6187	0.309562	2	48.7738	0.182871	2	62.6264	0.270936	2	7.69054	3.79846	2	21.6787	1.96231	2	11.6815	1	2	0	8.67442	3.76	2	4	266	29.895	7.69385
Q9UKY7-2	Isoform 2 of Protein CDV3 homolog OS=Homo sapiens GN=CDV3 - [CDV3_HUMAN]	3.76	2	1	1	4	1.73618	2	3.6581	0.982613	2	25.4564	1.36621	2	6.85752	1.5083	2	9.25302	1.16439	2	18.5061	0.621039	2	6.14623	0.630522	2	36.0074	1	2	0	9.96059	3.76	2	4	213	22.0658	5.80811
P02748	Complement component C9 OS=Homo sapiens GN=C9 PE=1 SV=2 - [CO9_HUMAN]	3.76	1	2	2	12	0.139591	6	7.98966	0.180989	6	6.30674	0.250124	6	3.03207	0.587788	6	8.56814	0.467599	6	3.49695	0.0698006	6	9.16685	0.142436	6	7.12785	1	6	0	37.9034	3.76	4	12	559	63.1327	5.59229
Q7Z2K6	Endoplasmic reticulum metallopeptidase 1 OS=Homo sapiens GN=ERMP1 PE=1 SV=2 - [ERMP1_HUMAN]	3.76	1	3	3	10	0.539614	6	19.5453	1.36322	6	8.28548	0.293316	6	55.1654	0.70456	6	11.382	1.07712	6	10.8244	0.713685	6	5.67091	3.63383	6	14.9407	1	6	0	27.9849	3.76	6	10	904	100.167	7.51807
O43819	Protein SCO2 homolog, mitochondrial OS=Homo sapiens GN=SCO2 PE=1 SV=3 - [SCO2_HUMAN]	3.76	1	1	1	5	0.460473	3	9.95383	0.971288	3	2.8546	1.02091	3	0.51776	1.78282	3	2.03604	1.37948	3	10.1905	0.55243	3	4.77201	1.07383	3	8.03782	1	3	0	17.273	3.76	2	5	266	29.7914	8.85107
P13674	Prolyl 4-hydroxylase subunit alpha-1 OS=Homo sapiens GN=P4HA1 PE=1 SV=2 - [P4HA1_HUMAN]	3.75	2	2	2	8	0.510648	6	16.1912	0.498206	6	11.5959	0.927615	6	19.2181	1.06886	6	13.5307	0.800148	6	12.7066	0.905235	6	14.1195	3.60096	6	13.4608	1	6	0	25.9399	3.75	4	8	534	61.011	6.01123
P78371	T-complex protein 1 subunit beta OS=Homo sapiens GN=CCT2 PE=1 SV=4 - [TCPB_HUMAN]	3.74	1	2	2	11	0.968683	6	23.5444	0.898795	6	14.223	1.65696	6	6.15412	0.801199	6	14.9095	0.645738	6	27.0444	2.22492	6	28.4268	1.08683	6	13.4265	1	6	0	35.7196	3.74	4	11	535	57.4521	6.45557
P06241-3	Isoform 3 of Tyrosine-protein kinase Fyn OS=Homo sapiens GN=FYN - [FYN_HUMAN]	3.73	8	2	2	7	1.40781	4	5.01115	1.08133	4	10.2887	0.600025	4	34.2651	0.717296	4	11.0606	0.954265	4	25.5057	0.630262	4	4.00972	1.10722	4	3.90922	1	4	0	21.8154	3.73	3	7	482	54.4791	6.22705
P12081	Histidine--tRNA ligase, cytoplasmic OS=Homo sapiens GN=HARS PE=1 SV=2 - [SYHC_HUMAN]	3.73	2	2	2	7	2.3288	5	9.51864	0.78501	5	14.8696	0.921632	5	5.27552	1.37054	5	33.799	1.05793	5	15.5963	0.996005	5	21.1026	0.742113	5	18.8953	1	5	0	17.9185	3.73	3	7	509	57.3742	5.88428
P19784	Casein kinase II subunit alpha' OS=Homo sapiens GN=CSNK2A2 PE=1 SV=1 - [CSK22_HUMAN]	3.71	1	1	1	1	0.932973	1		1.24252	1		1.15133	1		0.781442	1		1.23599	1		0.81005	1		1.20106	1		1	1		5.10358	3.71	1	1	350	41.1871	8.55811
Q9H4G0-4	Isoform 4 of Band 4.1-like protein 1 OS=Homo sapiens GN=EPB41L1 - [E41L1_HUMAN]	3.71	4	2	2	2	3.5493	2	98.8101	1.10202	2	8.7289	1.26604	2	15.2473	0.79184	2	6.63669	0.896557	2	80.2551	0.59325	2	114.802	0.969227	2	64.7078	1	2	0	6.44747	3.71	2	2	701	78.7822	7.09326
Q6P179-4	Isoform 4 of Endoplasmic reticulum aminopeptidase 2 OS=Homo sapiens GN=ERAP2 - [ERAP2_HUMAN]	3.71	4	1	1	1	1.19051	1		1.9489	1		1.43908	1		1.21141	1		1.39982	1		0.844437	1		1.10087	1		1	1		4.12887	3.71	1	1	350	40.0624	7.21045
Q9H223	EH domain-containing protein 4 OS=Homo sapiens GN=EHD4 PE=1 SV=1 - [EHD4_HUMAN]	3.7	1	2	2	11	0.897632	5	9.67064	1.75192	5	10.3203	0.662661	5	9.99968	1.64222	5	21.8418	1.61979	5	10.7991	0.877953	5	3.84465	0.4403	5	8.94031	1	5	0	42.4288	3.7	3	11	541	61.1365	6.75635
P12268	Inosine-5'-monophosphate dehydrogenase 2 OS=Homo sapiens GN=IMPDH2 PE=1 SV=2 - [IMDH2_HUMAN]	3.7	4	2	2	7	0.295863	4	18.3626	0.449035	4	9.84735	5.50176	4	20.6701	0.752816	4	12.7881	0.806735	4	7.9472	0.524774	4	7.3231	0.644018	4	2.31848	1	4	0	23.1912	3.7	4	7	514	55.7696	6.90283
Q9NY26	Zinc transporter ZIP1 OS=Homo sapiens GN=SLC39A1 PE=1 SV=1 - [S39A1_HUMAN]	3.7	1	1	1	2	0.993397	1		1.31144	1		1.09738	1		1.26824	1		1.95322	1		0.77846	1		1.11238	1		1	1		8.51188	3.7	2	2	324	34.2275	5.92236
Q04446	1,4-alpha-glucan-branching enzyme OS=Homo sapiens GN=GBE1 PE=1 SV=3 - [GLGB_HUMAN]	3.7	1	2	2	6	1.21534	4	21.7599	0.856937	4	4.94904	1.4065	4	3.04053	0.921487	4	8.66771	0.752247	4	35.7814	0.670045	4	22.2536	1.22799	4	16.7421	1	4	0	27.5326	3.7	4	6	702	80.4226	6.31592
Q13347	Eukaryotic translation initiation factor 3 subunit I OS=Homo sapiens GN=EIF3I PE=1 SV=1 - [EIF3I_HUMAN]	3.69	1	1	1	3	0.822282	2	3.336	1.12361	2	3.61233	2.24682	2	11.8087	0.856142	2	2.30635	0.876032	2	1.57976	1.51485	2	6.77099	1.0707	2	0.96382	1	2	0	11.4429	3.69	2	3	325	36.4786	5.64307
Q9HCE1	Putative helicase MOV-10 OS=Homo sapiens GN=MOV10 PE=1 SV=2 - [MOV10_HUMAN]	3.69	2	4	4	9	0.760223	6	19.188	0.947037	6	10.4227	3.01296	6	19.2141	0.670117	6	11.2335	0.538605	6	48.4002	1.51245	6	28.3726	2.21039	6	12.0153	1	6	0	28.7645	3.69	6	9	1003	113.599	8.82178
P11717	Cation-independent mannose-6-phosphate receptor OS=Homo sapiens GN=IGF2R PE=1 SV=3 - [MPRI_HUMAN]	3.69	1	9	9	35	0.849844	24	43.5758	0.533813	24	39.7207	2.28972	24	32.5731	0.688058	24	45.1838	1.64018	24	61.2394	2.29895	24	33.1306	2.09047	24	28.1372	1	24	0	108.71	3.69	14	35	2491	274.199	5.93506
Q8NFH5	Nucleoporin NUP53 OS=Homo sapiens GN=NUP35 PE=1 SV=1 - [NUP53_HUMAN]	3.68	1	1	1	2	1.081	1		0.921642	1		2.24795	1		0.690599	1		1.01417	1		0.784448	1		2.62055	1		1	1		7.12692	3.68	2	2	326	34.7515	9.08545
Q92600	Cell differentiation protein RCD1 homolog OS=Homo sapiens GN=RQCD1 PE=1 SV=1 - [RCD1_HUMAN]	3.68	1	1	1	4	0.73702	3	12.6662	1.05393	3	9.15033	1.28409	3	8.72896	0.82838	3	1.32693	0.815167	3	5.5659	0.888742	3	18.744	1.44853	3	2.70573	1	3	0	7.58387	3.68	2	4	299	33.6099	8.03076
P0C0L4	Complement C4-A OS=Homo sapiens GN=C4A PE=1 SV=1 - [CO4A_HUMAN]	3.67	2	6	6	19	1.31885	15	19.2523	1.41438	15	11.6309	0.593741	15	12.3045	1.49969	15	15.5699	1.91377	15	26.2933	0.98912	15	21.2844	0.596013	15	16.097	1	15	0	62.6686	3.67	10	19	1744	192.65	7.07861
Q16706	Alpha-mannosidase 2 OS=Homo sapiens GN=MAN2A1 PE=1 SV=2 - [MA2A1_HUMAN]	3.67	1	4	4	8	1.17587	5	7.50208	0.892797	5	26.1339	0.84797	5	30.6201	0.538072	5	15.331	1.08663	5	4.55516	1.44697	5	21.4065	1.24952	5	8.52035	1	5	0	22.5133	3.67	6	8	1144	131.057	7.57666
P13796	Plastin-2 OS=Homo sapiens GN=LCP1 PE=1 SV=6 - [PLSL_HUMAN]	3.67	3	2	2	5	2.78812	3	32.2649	0.591042	3	3.37156	0.792335	3	29.2019	1.64553	3	17.2217	2.13552	3	4.41172	0.254274	3	0.957384	0.213916	3	41.4066	1	3	0	15.9812	3.67	4	5	627	70.2439	5.42725
O75436	Vacuolar protein sorting-associated protein 26A OS=Homo sapiens GN=VPS26A PE=1 SV=2 - [VP26A_HUMAN]	3.67	1	1	1	3	1.27026	2	7.45211	0.788891	2	3.74333	1.11159	2	6.68099	1.20788	2	3.53101	1.01461	2	1.41803	1.28531	2	2.57911	0.926948	2	2.05495	1	2	0	10.6099	3.67	2	3	327	38.1457	6.56592
Q9BRX8-2	Isoform 2 of Redox-regulatory protein FAM213A OS=Homo sapiens GN=FAM213A - [F213A_HUMAN]	3.67	2	1	1	3	1.6362	2	1.19014	0.474081	2	3.1091	1.20902	2	11.1858	0.874345	2	9.92105	1.56174	2	12.1386	2.21365	2	10.8181	3.7471	2	6.16327	1	2	0	6.44976	3.67	2	3	218	24.4469	9.01221
P49327	Fatty acid synthase OS=Homo sapiens GN=FASN PE=1 SV=3 - [FAS_HUMAN]	3.66	1	7	7	20	0.749651	13	15.1713	0.797167	13	25.5942	1.15414	13	14.7199	0.577291	13	15.4117	0.66426	13	24.8075	1.27977	13	19.9105	4.24146	13	20.9213	1	13	0	83.3594	3.66	13	20	2511	273.254	6.44287
O94906-2	Isoform 2 of Pre-mRNA-processing factor 6 OS=Homo sapiens GN=PRPF6 - [PRP6_HUMAN]	3.66	2	3	3	5	0.864197	3	15.6699	1.71413	3	12.054	1.27772	3	7.20329	0.848091	3	9.61472	0.71579	3	32.5842	1.62157	3	7.43086	1.51339	3	10.5064	1	3	0	17.4366	3.66	5	5	901	102.364	8.26514
O75390	Citrate synthase, mitochondrial OS=Homo sapiens GN=CS PE=1 SV=2 - [CISY_HUMAN]	3.65	1	2	2	5	3.59266	4	13.9934	0.55376	4	7.08164	2.46084	4	5.73626	1.28011	4	8.62238	0.642276	4	9.08904	0.257587	4	15.3331	0.260153	4	14.4274	1	4	0	12.895	3.65	3	5	466	51.6795	8.32373
Q08257	Quinone oxidoreductase OS=Homo sapiens GN=CRYZ PE=1 SV=1 - [QOR_HUMAN]	3.65	1	1	1	1	2.09852	1		1.04936	1		0.305199	1		1.82277	1		1.56239	1		1.11467	1		0.844458	1		1	1		1.99617	3.65	1	1	329	35.1845	8.44092
P17152	Transmembrane protein 11, mitochondrial OS=Homo sapiens GN=TMEM11 PE=1 SV=1 - [TMM11_HUMAN]	3.65	1	1	1	3	0.587166	3	7.86578	0.856793	3	0.609027	1.42594	3	1.03481	0.678824	3	7.74021	1.30083	3	5.62796	0.914525	3	3.59668	0.984003	3	1.43053	1	3	0	6.92057	3.65	1	3	192	21.527	7.35693
P49189	4-trimethylaminobutyraldehyde dehydrogenase OS=Homo sapiens GN=ALDH9A1 PE=1 SV=3 - [AL9A1_HUMAN]	3.64	1	2	2	5	1.88485	3	11.9082	0.731378	3	13.8153	2.13665	3	1.49695	1.93198	3	4.48052	1.00946	3	12.015	1.10243	3	4.36481	0.937218	3	11.8992	1	3	0	17.4516	3.64	3	5	494	53.767	5.87158
Q52LJ0	Protein FAM98B OS=Homo sapiens GN=FAM98B PE=1 SV=1 - [FA98B_HUMAN]	3.64	1	1	1	2	0.917955	1		1.31646	1		2.30379	1		1.08575	1		0.556254	1		1.16813	1		1.12161	1		1	1		8.09333	3.64	2	2	330	37.167	6.29053
Q9P2B2	Prostaglandin F2 receptor negative regulator OS=Homo sapiens GN=PTGFRN PE=1 SV=2 - [FPRP_HUMAN]	3.64	1	4	4	15	1.94796	10	13.0397	2.69992	10	13.649	0.464431	10	18.2785	1.52985	10	9.19426	1.88115	10	10.2596	0.778348	10	10.1603	0.387978	10	12.1539	1	10	0	37.7896	3.64	7	15	879	98.4946	6.60986
P17980	26S protease regulatory subunit 6A OS=Homo sapiens GN=PSMC3 PE=1 SV=3 - [PRS6A_HUMAN]	3.64	1	2	2	7	0.583378	5	21.0518	0.552687	5	34.6903	1.2307	5	29.8205	0.831645	5	3.3002	0.59306	5	15.685	1.22528	5	5.94163	0.879671	5	11.9193	1	5	0	18.5454	3.64	4	7	439	49.1725	5.23682
P04181	Ornithine aminotransferase, mitochondrial OS=Homo sapiens GN=OAT PE=1 SV=1 - [OAT_HUMAN]	3.64	1	1	1	1	2.34473	1		0.492296	1		2.57769	1		0.725409	1		0.73426	1		0.790485	1		0.845085	1		1	1		5.80622	3.64	1	1	439	48.5042	7.03467
Q96RT6	Protein cTAGE-2 OS=Homo sapiens GN=CTAGE1 PE=1 SV=2 - [CTGE2_HUMAN]	3.62	3	0	3	9																									28.7491	3.62	5	9	745	85.2283	6.16357
Q9BX97	Plasmalemma vesicle-associated protein OS=Homo sapiens GN=PLVAP PE=2 SV=1 - [PLVAP_HUMAN]	3.62	1	2	2	6	1.00429	4	4.4778	1.09218	4	8.01408	0.923464	4	2.30035	2.18163	4	5.81813	2.09037	4	10.5146	0.773715	4	4.37363	0.82336	4	3.64768	1	4	0	16.1822	3.62	4	6	442	50.5621	8.79248
P43686-2	Isoform 2 of 26S protease regulatory subunit 6B OS=Homo sapiens GN=PSMC4 - [PRS6B_HUMAN]	3.62	2	1	1	2	0.652324	1		0.710998	1		1.02694	1		0.855108	1		0.538141	1		2.03753	1		1.0818	1		1	1		9.87888	3.62	2	2	387	43.4805	5.26221
Q8IXB1-2	Isoform 2 of DnaJ homolog subfamily C member 10 OS=Homo sapiens GN=DNAJC10 - [DJC10_HUMAN]	3.61	2	3	3	6	0.854982	4	23.8303	1.1395	4	16.8375	1.17554	4	13.7868	0.959869	4	6.54173	1.67634	4	8.5728	0.811031	4	3.17292	1.62838	4	10.3962	1	4	0	20.948	3.61	5	6	747	86.0809	7.38623
Q9UL26	Ras-related protein Rab-22A OS=Homo sapiens GN=RAB22A PE=1 SV=2 - [RB22A_HUMAN]	3.61	1	1	1	2	1.19168	1		0.721624	1		0.603785	1		1.13706	1		1.01305	1		1.14761	1		0.956573	1		1	1		5.02464	3.61	2	2	194	21.8412	8.14795
P62753	40S ribosomal protein S6 OS=Homo sapiens GN=RPS6 PE=1 SV=1 - [RS6_HUMAN]	3.61	1	1	1	1	0.753014	1		1.13856	1		2.56331	1		0.654987	1		0.897585	1		2.28352	1		1.38716	1		1	1		2.25267	3.61	1	1	249	28.663	10.8433
Q9Y639-3	Isoform 3 of Neuroplastin OS=Homo sapiens GN=NPTN - [NPTN_HUMAN]	3.6	5	1	1	3	1.44471	2	11.4123	0.712956	2	4.6868	0.949174	2	16.0599	1.36758	2	10.1624	0.875023	2	9.00689	0.530299	2	7.43671	0.483209	2	4.68735	1	2	0	9.63969	3.6	2	3	278	30.8157	7.84033
P16671	Platelet glycoprotein 4 OS=Homo sapiens GN=CD36 PE=1 SV=2 - [CD36_HUMAN]	3.6	1	1	1	1	0.255154	1		0.423474	1		0.54022	1		0.36052	1		2.49972	1		1.10974	1		1.66164	1		1	1		4.75751	3.6	1	1	472	53.0193	7.95752
O75381-2	Isoform 2 of Peroxisomal membrane protein PEX14 OS=Homo sapiens GN=PEX14 - [PEX14_HUMAN]	3.59	2	1	1	2	2.51816	1		0.722786	1		1.13809	1		1.07002	1		0.804537	1		1.29422	1		1.0244	1		1	1		8.50392	3.59	2	2	334	36.6795	5.13525
P02743	Serum amyloid P-component OS=Homo sapiens GN=APCS PE=1 SV=2 - [SAMP_HUMAN]	3.59	1	1	1	1	0.358604	1		0.58877	1		0.491435	1		2.86268	1		1.57558	1		1.12105	1		0.162021	1		1	1		2.01719	3.59	1	1	223	25.3711	6.53662
P08684	Cytochrome P450 3A4 OS=Homo sapiens GN=CYP3A4 PE=1 SV=4 - [CP3A4_HUMAN]	3.58	5	2	2	3	12.3693	1		0.795473	1		0.46599	1		0.226886	1		0.392693	1		0.115604	1		0.148568	1		1	1		7.11116	3.58	3	3	503	57.3059	8.104
P00747	Plasminogen OS=Homo sapiens GN=PLG PE=1 SV=2 - [PLMN_HUMAN]	3.58	2	3	3	10	0.226062	7	50.9423	0.780494	7	27.4682	0.426468	7	33.9969	0.617417	7	24.0585	0.564265	7	11.2855	0.570607	7	11.8268	0.299584	7	12.4747	1	7	0	27.2517	3.58	5	10	810	90.5102	7.23975
Q02809	Procollagen-lysine,2-oxoglutarate 5-dioxygenase 1 OS=Homo sapiens GN=PLOD1 PE=1 SV=2 - [PLOD1_HUMAN]	3.58	1	2	2	6	0.562113	3	22.9059	0.677598	3	5.70689	1.78376	3	1.49105	0.945002	3	0.0639312	1.08091	3	8.18702	0.884332	3	1.41101	3.4419	3	18.2773	1	3	0	19.7508	3.58	4	6	727	83.4974	6.94678
Q96F15	GTPase IMAP family member 5 OS=Homo sapiens GN=GIMAP5 PE=2 SV=1 - [GIMA5_HUMAN]	3.58	2	1	1	2	0.391216	2	0.655486	1.4632	2	1.53157	0.41675	2	12.5692	0.988737	2	1.67615	2.24303	2	2.97692	1.39076	2	0.848315	0.493359	2	0.644895	1	2	0	5.86001	3.58	1	2	307	34.8239	7.6792
Q8NHJ6-2	Isoform 2 of Leukocyte immunoglobulin-like receptor subfamily B member 4 OS=Homo sapiens GN=LILRB4 - [LIRB4_HUMAN]	3.58	3	1	1	1	0.675333	1		1.23845	1		0.715986	1		2.65505	1		2.93373	1		0.787218	1		0.490067	1		1	1		3.12321	3.58	1	1	447	49.1966	6.66846
Q9H2W6	39S ribosomal protein L46, mitochondrial OS=Homo sapiens GN=MRPL46 PE=1 SV=1 - [RM46_HUMAN]	3.58	1	1	1	1	0.241144	1		0.704706	1		2.46152	1		0.924845	1		0.368748	1		1.22274	1		0.998265	1		1	1		2.69262	3.58	1	1	279	31.6854	7.04932
Q8NBL1	Protein O-glucosyltransferase 1 OS=Homo sapiens GN=POGLUT1 PE=1 SV=1 - [PGLT1_HUMAN]	3.57	1	1	1	1	1.56715	1		1.45128	1		1.61285	1		1.44896	1		1.58744	1		1.32972	1		1.32883	1		1	1		4.19734	3.57	1	1	392	46.1593	8.71924
P11498	Pyruvate carboxylase, mitochondrial OS=Homo sapiens GN=PC PE=1 SV=2 - [PYC_HUMAN]	3.57	1	4	4	7	4.50383	7	16.6496	0.780442	7	6.5339	1.3222	7	11.0494	0.657851	7	25.1415	0.599536	7	36.7777	0.461201	7	33.5101	0.48511	7	26.4607	1	7	0	21.5446	3.57	4	7	1178	129.551	6.84424
P08579	U2 small nuclear ribonucleoprotein B'' OS=Homo sapiens GN=SNRPB2 PE=1 SV=1 - [RU2B_HUMAN]	3.56	1	1	1	2	0.740589	1		1.14048	1		2.14955	1		1.96628	1		0.886072	1		1.25571	1		0.870018	1		1	1		4.59434	3.56	2	2	225	25.4701	9.71533
P05556-2	Isoform Beta-1B of Integrin beta-1 OS=Homo sapiens GN=ITGB1 - [ITB1_HUMAN]	3.55	5	3	3	8	1.00669	6	60.6036	0.919078	6	4.28249	0.796417	6	27.116	1.74336	6	7.43283	1.54042	6	19.9776	0.990473	6	31.8577	0.988194	6	17.1332	1	6	0	20.355	3.55	5	8	789	87.3886	5.47803
P29590-14	Isoform PML-14 of Protein PML OS=Homo sapiens GN=PML - [PML_HUMAN]	3.55	14	2	2	4	0.64723	2	3.73675	1.70034	2	2.86767	0.891897	2	14.3836	1.06985	2	6.32346	0.624952	2	2.84568	0.822934	2	15.708	1.00236	2	18.0031	1	2	0	11.4722	3.55	4	4	423	47.5442	6.02393
Q6P2Q9	Pre-mRNA-processing-splicing factor 8 OS=Homo sapiens GN=PRPF8 PE=1 SV=2 - [PRP8_HUMAN]	3.55	1	7	7	18	0.791061	9	24.1567	1.43604	9	6.54302	1.66085	9	20.0329	0.772353	9	14.5476	0.731097	9	13.3791	1.97942	9	20.1904	1.59538	9	11.9711	1	9	0	74.8565	3.55	12	18	2335	273.427	8.83643
Q9BU23-3	Isoform 3 of Lipase maturation factor 2 OS=Homo sapiens GN=LMF2 - [LMF2_HUMAN]	3.54	3	1	1	6	0.290814	3	42.8465	1.58832	3	0.892002	0.207554	3	45.1527	0.415858	3	25.2215	0.983036	3	9.96579	1.13189	3	0.200977	2.18259	3	13.6926	1	3	0	20.4695	3.54	2	6	594	67.1138	10.1401
Q969N2-3	Isoform 3 of GPI transamidase component PIG-T OS=Homo sapiens GN=PIGT - [PIGT_HUMAN]	3.54	4	1	1	2	0.730623	1		0.922116	1		0.730668	1		0.624128	1		0.995022	1		1.08026	1		1.50314	1		1	1		7.70859	3.54	2	2	367	41.8785	8.55811
O00471	Exocyst complex component 5 OS=Homo sapiens GN=EXOC5 PE=1 SV=1 - [EXOC5_HUMAN]	3.53	1	3	3	5	1.09064	3	5.54161	1.53701	3	5.97124	0.590654	3	10.7802	0.971847	3	12.0015	1.47493	3	3.57339	1.04946	3	5.03576	0.921062	3	12.4116	1	3	0	14.0068	3.53	4	5	708	81.8008	6.7124
Q32P28	Prolyl 3-hydroxylase 1 OS=Homo sapiens GN=LEPRE1 PE=1 SV=2 - [P3H1_HUMAN]	3.53	2	3	3	7	1.29109	4	28.4372	0.854904	4	24.2123	2.60196	4	5.9493	0.913156	4	6.45477	0.701203	4	11.4856	1.15973	4	4.54141	2.87591	4	7.61225	1	4	0	22.5277	3.53	5	7	736	83.3411	5.13525
Q92520	Protein FAM3C OS=Homo sapiens GN=FAM3C PE=1 SV=1 - [FAM3C_HUMAN]	3.52	1	1	1	2	1.33608	1		0.684197	1		1.30127	1		1.18475	1		1.72259	1		1.02481	1		0.978243	1		1	1		6.30404	3.52	2	2	227	24.6646	8.29443
Q9Y263	Phospholipase A-2-activating protein OS=Homo sapiens GN=PLAA PE=1 SV=2 - [PLAP_HUMAN]	3.52	1	2	2	3	0.922422	2	14.5242	1.2322	2	14.6815	0.888512	2	19.9085	0.87834	2	8.57436	0.90409	2	38.9034	0.887975	2	43.4168	1.60284	2	1.44404	1	2	0	13.0688	3.52	3	3	795	87.1014	6.3667
Q08209-2	Isoform 2 of Serine/threonine-protein phosphatase 2B catalytic subunit alpha isoform OS=Homo sapiens GN=PPP3CA - [PP2BA_HUMAN]	3.52	7	2	2	3	1.40603	2	19.6623	1.14313	2	33.64	1.55889	2	36.1589	1.09554	2	1.23641	1.30467	2	42.8379	0.603219	2	16.0907	0.712516	2	33.8837	1	2	0	7.50891	3.52	3	3	511	57.6218	6.30322
P02788	Lactotransferrin OS=Homo sapiens GN=LTF PE=1 SV=6 - [TRFL_HUMAN]	3.52	1	2	2	5	0.113249	3	7.56787	0.281235	3	6.48737	0.368216	3	15.2032	0.695325	3	2.23709	1.61809	3	0.914208	0.229793	3	2.30486	0.154536	3	3.44271	1	3	0	18.9395	3.52	4	5	710	78.1319	8.11865
Q9HD26-2	Isoform 2 of Golgi-associated PDZ and coiled-coil motif-containing protein OS=Homo sapiens GN=GOPC - [GOPC_HUMAN]	3.52	3	2	2	3	1.29327	3	5.32632	1.03886	3	13.1738	0.880029	3	14.8756	0.502694	3	34.17	0.906368	3	68.5909	1.52978	3	30.362	3.97497	3	41.6361	1	3	0	6.75897	3.52	2	3	454	49.6904	6.07471
O14494	Lipid phosphate phosphohydrolase 1 OS=Homo sapiens GN=PPAP2A PE=1 SV=1 - [LPP1_HUMAN]	3.52	1	1	1	1	1.24415	1		0.771306	1		0.621654	1		2.75399	1		2.55043	1		1.16132	1		0.990797	1		1	1		2.8847	3.52	1	1	284	32.1354	7.97217
Q15582	Transforming growth factor-beta-induced protein ig-h3 OS=Homo sapiens GN=TGFBI PE=1 SV=1 - [BGH3_HUMAN]	3.51	1	2	2	4	2.47296	4	16.3054	0.862278	4	16.8089	0.588751	4	73.2518	1.00292	4	10.3315	2.17792	4	1.86384	0.657576	4	20.0473	0.346019	4	64.4369	1	4	0	15.2765	3.51	2	4	683	74.634	7.7085
Q53TN4	Cytochrome b reductase 1 OS=Homo sapiens GN=CYBRD1 PE=1 SV=1 - [CYBR1_HUMAN]	3.5	1	1	1	7	0.40844	5	18.1607	1.97176	5	6.35573	0.166012	5	100.889	1.73841	5	9.9551	1.59442	5	4.22387	0.471778	5	11.5513	0.503224	5	7.78271	1	5	0	25.2208	3.5	2	7	286	31.6207	8.76318
P48163	NADP-dependent malic enzyme OS=Homo sapiens GN=ME1 PE=1 SV=1 - [MAOX_HUMAN]	3.5	1	2	2	3	2.28152	3	4.86377	1.1419	3	23.9692	1.85663	3	12.5807	2.00378	3	27.0516	1.1635	3	13.2095	1.33629	3	3.74413	0.601612	3	0.762564	1	3	0	9.47339	3.5	2	3	572	64.1091	6.12549
Q96DB5	Regulator of microtubule dynamics protein 1 OS=Homo sapiens GN=FAM82B PE=1 SV=1 - [RMD1_HUMAN]	3.5	1	1	1	1																									4.08757	3.5	1	1	314	35.7854	8.49951
P82914	28S ribosomal protein S15, mitochondrial OS=Homo sapiens GN=MRPS15 PE=1 SV=1 - [RT15_HUMAN]	3.5	1	1	1	3	0.428592	3	9.93082	1.0082	3	5.45686	1.90206	3	2.21422	0.76701	3	7.13863	0.749648	3	4.22459	1.41171	3	11.9128	0.877295	3	1.11695	1	3	0	8.935	3.5	1	3	257	29.8234	10.4771
Q04637-6	Isoform E of Eukaryotic translation initiation factor 4 gamma 1 OS=Homo sapiens GN=EIF4G1 - [IF4G1_HUMAN]	3.49	6	5	5	10	0.89096	5	16.8942	0.949087	5	6.63761	0.993736	5	10.7253	0.955379	5	3.01685	0.721582	5	26.2947	0.660695	5	40.9185	1.54978	5	4.04474	1	5	0	29.202	3.49	7	10	1403	154.709	5.16064
Q8TBF5	Phosphatidylinositol-glycan biosynthesis class X protein OS=Homo sapiens GN=PIGX PE=2 SV=3 - [PIGX_HUMAN]	3.49	2	1	1	2	0.830661	1		1.17941	1		1.167	1		0.697045	1		1.22514	1		0.8758	1		1.35551	1		1	1		5.86346	3.49	2	2	258	28.7697	6.32861
Q9H082	Ras-related protein Rab-33B OS=Homo sapiens GN=RAB33B PE=1 SV=1 - [RB33B_HUMAN]	3.49	1	1	1	2	1.03878	1		1.43222	1		0.98016	1		0.536184	1		1.28628	1		1.09624	1		1.23251	1		1	1		5.28939	3.49	2	2	229	25.7008	7.18115
P49721	Proteasome subunit beta type-2 OS=Homo sapiens GN=PSMB2 PE=1 SV=1 - [PSB2_HUMAN]	3.48	1	1	1	2	1.37947	1		1.07681	1		2.04203	1		1.9674	1		1.39075	1		0.303622	1		0.339886	1		1	1		4.94566	3.48	2	2	201	22.8217	7.02002
P53396-2	Isoform 2 of ATP-citrate synthase OS=Homo sapiens GN=ACLY - [ACLY_HUMAN]	3.48	2	4	4	7	0.764945	4	13.5847	0.417951	4	30.5218	0.553673	4	25.8267	0.35982	4	45.1265	0.582679	4	61.265	0.749909	4	19.1067	2.55296	4	13.366	1	4	0	20.4288	3.48	7	7	1091	119.695	7.32764
O95294-2	Isoform 2 of RasGAP-activating-like protein 1 OS=Homo sapiens GN=RASAL1 - [RASL1_HUMAN]	3.48	2	3	3	5	4.04399	5	15.4869	0.492377	5	50.818	1.30352	5	14.9192	0.457758	5	7.48497	0.627076	5	58.5776	0.745237	5	44.039	2.38036	5	18.353	1	5	0	12.9408	3.48	3	5	776	86.7916	6.46826
P31146	Coronin-1A OS=Homo sapiens GN=CORO1A PE=1 SV=4 - [COR1A_HUMAN]	3.47	1	1	1	6	0.561781	3	43.4916	0.894016	3	12.8794	0.326127	3	1.46051	0.737715	3	0.585781	1.003	3	9.01889	0.602171	3	5.58348	0.192668	3	5.46656	1	3	0	21.2076	3.47	2	6	461	50.9938	6.68311
O14756	17-beta-hydroxysteroid dehydrogenase type 6 OS=Homo sapiens GN=HSD17B6 PE=1 SV=1 - [H17B6_HUMAN]	3.47	1	1	1	4	0.719498	2	3.54181	0.603153	2	3.4556	0.534343	2	14.2757	0.777129	2	10.645	1.07306	2	13.383	6.12984	2	0.429652	3.01585	2	6.26001	1	2	0	13.7796	3.47	2	4	317	35.9425	8.73389
O43688	Lipid phosphate phosphohydrolase 2 OS=Homo sapiens GN=PPAP2C PE=1 SV=1 - [LPP2_HUMAN]	3.47	2	1	1	2	4.52037	2	18.6626	1.16976	2	5.38168	0.327689	2	12.5768	0.824246	2	22.6446	0.971993	2	11.8354	0.291928	2	16.2158	1.4514	2	23.8125	1	2	0	5.40511	3.47	1	2	288	32.5526	8.35303
P00918	Carbonic anhydrase 2 OS=Homo sapiens GN=CA2 PE=1 SV=2 - [CAH2_HUMAN]	3.46	1	1	1	3	0.0861297	3	18.9793	0.153222	3	13.4987	0.136707	3	29.2553	0.0991716	3	28.024	0.696575	3	3.22046	0.0742716	3	3.38285	0.0865816	3	17.268	1	3	0	8.40754	3.46	1	3	260	29.2279	7.40088
Q15771	Ras-related protein Rab-30 OS=Homo sapiens GN=RAB30 PE=1 SV=2 - [RAB30_HUMAN]	3.45	1	1	1	1	0.571091	1		2.23883	1		0.833655	1		0.584485	1		1.12901	1		0.658261	1		1.63537	1		1	1		2.27391	3.45	1	1	203	23.0435	4.97021
Q96FL8-2	Isoform 2 of Multidrug and toxin extrusion protein 1 OS=Homo sapiens GN=SLC47A1 - [S47A1_HUMAN]	3.45	3	1	1	2	0.854954	2	6.07395	1.52361	2	5.1579	0.625977	2	1.18082	0.747789	2	9.30286	1.03684	2	20.6289	1.45938	2	15.1634	1.98122	2	9.78802	1	2	0	6.81492	3.45	1	2	290	31.8859	6.50732
Q8WWC4	Uncharacterized protein C2orf47, mitochondrial OS=Homo sapiens GN=C2orf47 PE=1 SV=1 - [CB047_HUMAN]	3.44	1	1	1	2	1.88446	1		1.16312	1		0.857386	1		1.27071	1		1.02561	1		0.213701	1		0.400813	1		1	1		6.10163	3.44	2	2	291	32.524	9.17334
[truncated: 956 more rows]

## Sheet: Peptides
									3410			3669			372			2915			2931			4539			882			IS
[truncated: 5,461 more rows]
